# Supplementary material for: Mutation of the RelA(p65) Thr505 phosphosite disrupts the DNA replication stress response leading to CHK1 inhibitor resistance
Source: Biochem J. 2022 Oct 14;479(19):2087–113. doi: 10.1042/BCJ20220089 (PMC9704643; doi:10.1042/BCJ20220089)
Supplement: Supplementary Material 5 [file BCJ-479-2087-s5.pdf]

## Sheet: Description
Tab1: All pAdj <0.05 genes T505A_control vs WT_Control from RNASeq analysis of Eu-Myc lymphomas
Tab2: Full analysis of putative transcription factor binding sites in genes who expression is significantly changed in RelA T505A cells. Analysis performed using Gprofiler and searched using TRANSFAC database. Gene symbols were pasted into Gprofiler and searched as mus musculus organism. User threshold set to pvalue 0.05.
Tab3: Listing of RelA and c-Rel NF-kB subunit binding site terms identified in Tab 2
Tab4: Log2FC and AdjP value from RNA Seq data in Tab1 of putative RelA gene targets listed in term TF:M03563

## Sheet: T505A_vs_WT pAdj <0.05 only
Gene	baseMean	symbol	log2FoldChange	lfcSE	stat	pvalue	padj	ensembl_geneid	entrez	symbol	chr	start	end	strand	biotype	description	Panther.Class.1	Panther.Class.2	Panther.Class.3	GeneID
ENSMUSG00000075053	10.0295	Vdac3-ps1	-20.9203	2.87727	-7.27089	3.57114e-13	9.06008e-11	ENSMUSG00000075053	NA	Vdac3-ps1	13	18030741	18031593	-1	unprocessed_pseudogene	voltage-dependent anion channel 3, pseudogene 1 [Source:MGI Symbol;Acc:MGI:1270159]	NA	NA	NA	ENSMUSG00000075053
ENSMUSG00000096078	763.441	Ighv1-62-2	-8.77331	0.350162	-25.055	1.53918e-138	1.44483e-134	ENSMUSG00000096078	NA	Ighv1-62-2	12	115446409	115446869	-1	IG_V_gene	immunoglobulin heavy variable 1-62-2 [Source:MGI Symbol;Acc:MGI:3644968]	NA	NA	NA	ENSMUSG00000096078
ENSMUSG00000095661	32.6576	Gm8935	-8.47939	1.04079	-8.14704	3.72937e-16	1.34645e-13	ENSMUSG00000095661	NA	Gm8935	3	12855836	12858633	1	transcribed_processed_pseudogene	predicted pseudogene 8935 [Source:MGI Symbol;Acc:MGI:3643401]	NA	NA	NA	ENSMUSG00000095661
ENSMUSG00000078498	18.958	Zfp988	-8.10795	0.955882	-8.48216	2.21049e-17	9.22215e-15	ENSMUSG00000078498	NA	Zfp988	4	147305674	147333734	1	protein_coding	zinc finger protein 988 [Source:MGI Symbol;Acc:MGI:3651985]	NA	NA	NA	ENSMUSG00000078498
ENSMUSG00000103334	16.9681	Gm29771	-7.79448	0.956516	-8.14882	3.6749e-16	1.34645e-13	ENSMUSG00000103334	NA	Gm29771	3	147096184	147128749	1	lincRNA	predicted gene, 29771 [Source:MGI Symbol;Acc:MGI:5588930]	NA	NA	NA	ENSMUSG00000103334
ENSMUSG00000070732	298.541	Rbm44	-7.57161	0.520457	-14.548	6.01507e-48	1.12927e-44	ENSMUSG00000070732	329207	Rbm44	1	91145089	91170795	1	protein_coding	RNA binding motif protein 44 [Source:MGI Symbol;Acc:MGI:2685663]	NA	NA	NA	ENSMUSG00000070732
ENSMUSG00000021631	13.6037	Mrps36-ps1	-7.18192	2.20342	-3.25945	0.00111629	0.0240611	ENSMUSG00000021631	NA	Mrps36-ps1	17	53866715	53867020	-1	processed_pseudogene	mitichondrial ribosomal protein S36, pseudogene 1 [Source:MGI Symbol;Acc:MGI:3809201]	NA	NA	NA	ENSMUSG00000021631
ENSMUSG00000096577	20.7459	Ighv1-71	-6.18007	1.13737	-5.43365	5.52114e-08	5.34299e-06	ENSMUSG00000096577	NA	Ighv1-71	12	115742205	115742647	-1	IG_V_gene	immunoglobulin heavy variable 1-71 [Source:MGI Symbol;Acc:MGI:3643033]	NA	NA	NA	ENSMUSG00000096577
ENSMUSG00000066009	107.75	Zfp987	-6.01261	0.454217	-13.2373	5.34307e-40	7.16506e-37	ENSMUSG00000066009	626316	Zfp987	4	146097298	146126621	1	protein_coding	zinc finger protein 987 [Source:MGI Symbol;Acc:MGI:3702694]	NA	NA	NA	ENSMUSG00000066009
ENSMUSG00000043773	230.7	1700048O20Rik	-5.74205	0.358148	-16.0326	7.56657e-58	2.02936e-54	ENSMUSG00000043773	NA	1700048O20Rik	9	121937223	121947016	1	lincRNA	RIKEN cDNA 1700048O20 gene [Source:MGI Symbol;Acc:MGI:1920637]	NA	NA	NA	ENSMUSG00000043773
ENSMUSG00000081748	2.65071	Gm14870	-5.14689	1.08429	-4.74676	2.06697e-06	0.000134275	ENSMUSG00000081748	NA	Gm14870	X	108893496	108893651	1	processed_pseudogene	predicted gene 14870 [Source:MGI Symbol;Acc:MGI:3705444]	NA	NA	NA	ENSMUSG00000081748
ENSMUSG00000095429	14.7847	Ighv5-12	-5.06959	1.47952	-3.42651	0.000611397	0.015094	ENSMUSG00000095429	NA	Ighv5-12	12	113702124	113702578	-1	IG_V_gene	immunoglobulin heavy variable 5-12 [Source:MGI Symbol;Acc:MGI:4439516]	NA	NA	NA	ENSMUSG00000095429
ENSMUSG00000019851	3.90509	Perp	-4.95269	1.29819	-3.81506	0.000136149	0.00463054	ENSMUSG00000019851	64058	Perp	10	18845020	18857073	1	protein_coding	PERP, TP53 apoptosis effector [Source:MGI Symbol;Acc:MGI:1929938]	NA	NA	NA	ENSMUSG00000019851
ENSMUSG00000101499	1.90335	Vmn2r-ps139	-4.79358	1.12822	-4.24882	2.14904e-05	NA	ENSMUSG00000101499	NA	Vmn2r-ps139	Y	4005164	4016574	1	unprocessed_pseudogene	vomeronasal 2, receptor, pseudogene 139 [Source:MGI Symbol;Acc:MGI:3761343]	NA	NA	NA	ENSMUSG00000101499
ENSMUSG00000102428	93.319	Pcdhga12	-4.70857	0.361137	-13.0382	7.42145e-39	9.28869e-36	ENSMUSG00000102428	93724	Pcdhga12	18	37765580	37841873	1	protein_coding	protocadherin gamma subfamily A, 12 [Source:MGI Symbol;Acc:MGI:1935229]	NA	NA	NA	ENSMUSG00000102428
ENSMUSG00000038233	12.0345	Fam198a	-4.67869	0.726627	-6.43892	1.20329e-10	1.9644e-08	ENSMUSG00000038233	245050	Fam198a	9	121950988	121980209	1	protein_coding	family with sequence similarity 198, member A [Source:MGI Symbol;Acc:MGI:3041196]	NA	NA	NA	ENSMUSG00000038233
ENSMUSG00000113535	4.69862	AC068459.2	-4.65415	1.06956	-4.35145	1.35242e-05	0.000657781	ENSMUSG00000113535	NA	AC068459.2	12	105513480	105515246	1	lincRNA		NA	NA	NA	ENSMUSG00000113535
ENSMUSG00000104031	3.14343	Gm17771	-4.62971	1.06972	-4.32798	1.50486e-05	0.000722564	ENSMUSG00000104031	NA	Gm17771	3	19934242	19935388	1	processed_pseudogene	predicted gene, 17771 [Source:MGI Symbol;Acc:MGI:5009935]	NA	NA	NA	ENSMUSG00000104031
ENSMUSG00000111053	2.47054	AC164092.2	-4.57996	1.39815	-3.27574	0.00105386	NA	ENSMUSG00000111053	NA	AC164092.2	9	121937973	121965089	1	lincRNA		NA	NA	NA	ENSMUSG00000111053
ENSMUSG00000067220	74.2523	Cnga1	-4.53936	1.32878	-3.41619	0.000635038	0.0154547	ENSMUSG00000067220	12788	Cnga1	5	72603696	72644275	-1	protein_coding	cyclic nucleotide gated channel alpha 1 [Source:MGI Symbol;Acc:MGI:88436]	NA	NA	NA	ENSMUSG00000067220
ENSMUSG00000001021	4.26625	S100a3	-4.44605	1.44755	-3.07143	0.00213037	0.039327	ENSMUSG00000001021	20197	S100a3	3	90560578	90602702	1	protein_coding	S100 calcium binding protein A3 [Source:MGI Symbol;Acc:MGI:1338849]	calmodulin(PC00061)	growth factor(PC00112)	NA	ENSMUSG00000001021
ENSMUSG00000022455	1.06969	Wbp2nl	-4.35455	1.30928	-3.32592	0.000881273	NA	ENSMUSG00000022455	74716	Wbp2nl	15	82298984	82314558	1	protein_coding	WBP2 N-terminal like [Source:MGI Symbol;Acc:MGI:1921966]	NA	NA	NA	ENSMUSG00000022455
ENSMUSG00000105296	2.97987	Gm19708	-4.21766	1.13572	-3.71366	0.000204284	0.00638338	ENSMUSG00000105296	NA	Gm19708	3	138000939	138016044	1	lincRNA	predicted gene, 19708 [Source:MGI Symbol;Acc:MGI:5011893]	NA	NA	NA	ENSMUSG00000105296
ENSMUSG00000076621	57.1294	Ighj1	-4.2158	0.381266	-11.0574	2.01922e-28	1.80518e-25	ENSMUSG00000076621	NA	Ighj1	12	113429781	113429833	-1	IG_J_gene	immunoglobulin heavy joining 1 [Source:MGI Symbol;Acc:MGI:4439802]	NA	NA	NA	ENSMUSG00000076621
ENSMUSG00000021340	14.0836	Gpld1	-4.17561	1.02748	-4.06394	4.82504e-05	0.00195465	ENSMUSG00000021340	14756	Gpld1	13	24943152	24992501	1	protein_coding	glycosylphosphatidylinositol specific phospholipase D1 [Source:MGI Symbol;Acc:MGI:106604]	NA	NA	NA	ENSMUSG00000021340
ENSMUSG00000067704	1.33915	Wfdc13	-4.14138	1.19144	-3.47596	0.000509034	NA	ENSMUSG00000067704	408190	Wfdc13	2	164685107	164687706	1	protein_coding	WAP four-disulfide core domain 13 [Source:MGI Symbol;Acc:MGI:3582777]	serine protease inhibitor(PC00204)	NA	NA	ENSMUSG00000067704
ENSMUSG00000021797	1.20139	9230112D13Rik	-4.00221	1.3239	-3.02305	0.0025024	NA	ENSMUSG00000021797	78243	9230112D13Rik	14	34511619	34522801	-1	protein_coding	RIKEN cDNA 9230112D13 gene [Source:MGI Symbol;Acc:MGI:1925493]	NA	NA	NA	ENSMUSG00000021797
ENSMUSG00000070891	3.14657	Gm12689	-3.88714	1.0226	-3.80124	0.000143973	0.00483533	ENSMUSG00000070891	NA	Gm12689	4	99295900	99297258	1	protein_coding	predicted gene 12689 [Source:MGI Symbol;Acc:MGI:3650433]	NA	NA	NA	ENSMUSG00000070891
ENSMUSG00000057914	3.56222	Cacnb2	-3.84865	1.126	-3.41799	0.000630853	0.0154214	ENSMUSG00000057914	12296	Cacnb2	2	14603088	14987908	1	protein_coding	calcium channel, voltage-dependent, beta 2 subunit [Source:MGI Symbol;Acc:MGI:894644]	voltage-gated calcium channel(PC00240)	NA	NA	ENSMUSG00000057914
ENSMUSG00000094094	17.0337	Igkv5-45	-3.80755	1.01799	-3.74025	0.000183835	0.00584969	ENSMUSG00000094094	NA	Igkv5-45	6	69775750	69776344	-1	IG_V_gene	immunoglobulin kappa chain variable 5-45 [Source:MGI Symbol;Acc:MGI:4439774]	immunoglobulin(PC00123)	NA	NA	ENSMUSG00000094094
ENSMUSG00000097330	1.41523	Gm26672	-3.7889	1.2618	-3.00277	0.00267532	NA	ENSMUSG00000097330	NA	Gm26672	18	37746559	37768242	-1	processed_transcript	predicted gene, 26672 [Source:MGI Symbol;Acc:MGI:5477166]	NA	NA	NA	ENSMUSG00000097330
ENSMUSG00000078686	36.4844	Mup9	-3.7836	1.03852	-3.64326	0.000269211	0.00798446	ENSMUSG00000078686	100038948	Mup9	4	60418046	60421952	-1	protein_coding	major urinary protein 9 [Source:MGI Symbol;Acc:MGI:3782918]	NA	NA	NA	ENSMUSG00000078686
ENSMUSG00000023036	180.874	Pcdhgc4	-3.69007	0.637412	-5.78914	7.07457e-09	8.19864e-07	ENSMUSG00000023036	93707	Pcdhgc4	18	37815079	37841873	1	protein_coding	protocadherin gamma subfamily C, 4 [Source:MGI Symbol;Acc:MGI:1935203]	NA	NA	NA	ENSMUSG00000023036
ENSMUSG00000015112	54.3669	Slc25a13	-3.66714	0.32652	-11.231	2.87248e-29	2.99599e-26	ENSMUSG00000015112	50799	Slc25a13	6	6041218	6217173	-1	protein_coding	solute carrier family 25 (mitochondrial carrier, adenine nucleotide translocator), member 13 [Source:MGI Symbol;Acc:MGI:1354721]	NA	NA	NA	ENSMUSG00000015112
ENSMUSG00000074657	73.5807	Kif5a	-3.65986	0.263991	-13.8636	1.053e-43	1.79718e-40	ENSMUSG00000074657	16572	Kif5a	10	127225696	127263348	-1	protein_coding	kinesin family member 5A [Source:MGI Symbol;Acc:MGI:109564]	microtubule binding motor protein(PC00156)	NA	NA	ENSMUSG00000074657
ENSMUSG00000073485	63.1455	H3f3aos	-3.65115	1.07038	-3.41109	0.000647047	0.0155939	ENSMUSG00000073485	NA	H3f3aos	1	180813776	180816859	1	antisense_RNA	H3 histone, family 3A, opposite strand [Source:MGI Symbol;Acc:MGI:3802006]	NA	NA	NA	ENSMUSG00000073485
ENSMUSG00000037977	2.42661	6430571L13Rik	-3.60655	1.14022	-3.16304	0.0015613	NA	ENSMUSG00000037977	235599	6430571L13Rik	9	107340602	107352422	1	protein_coding	RIKEN cDNA 6430571L13 gene [Source:MGI Symbol;Acc:MGI:2445137]	NA	NA	NA	ENSMUSG00000037977
ENSMUSG00000110170	5.76631	St6galnac2	-3.46167	1.08274	-3.19713	0.00138804	0.0281415	ENSMUSG00000110170	NA	St6galnac2	11	116677483	116681290	-1	protein_coding	ST6 (alpha-N-acetyl-neuraminyl-2,3-beta-galactosyl-1,3)-N-acetylgalactosaminide alpha-2,6-sialyltransferase 2 [Source:MGI Symbol;Acc:MGI:107553]	NA	NA	NA	ENSMUSG00000110170
ENSMUSG00000022899	182.681	Slc15a2	-3.45732	0.69816	-4.95204	7.34386e-07	5.36473e-05	ENSMUSG00000022899	57738	Slc15a2	16	36750178	36784962	-1	protein_coding	solute carrier family 15 (H+/peptide transporter), member 2 [Source:MGI Symbol;Acc:MGI:1890457]	NA	NA	NA	ENSMUSG00000022899
ENSMUSG00000101059	2.14149	Gm4017	-3.2649	1.08783	-3.00129	0.00268837	NA	ENSMUSG00000101059	NA	Gm4017	Y	1268548	1268885	-1	processed_pseudogene	predicted gene 4017 [Source:MGI Symbol;Acc:MGI:3782191]	NA	NA	NA	ENSMUSG00000101059
ENSMUSG00000020607	11.6946	Fam84a	-3.23559	0.912975	-3.54401	0.000394094	0.0108805	ENSMUSG00000020607	105005	Fam84a	12	14146830	14152054	-1	protein_coding	family with sequence similarity 84, member A [Source:MGI Symbol;Acc:MGI:2145011]	NA	NA	NA	ENSMUSG00000020607
ENSMUSG00000025089	43.0142	Gfra1	-3.15483	0.49313	-6.39757	1.57873e-10	2.49068e-08	ENSMUSG00000025089	14585	Gfra1	19	58235604	58455909	-1	protein_coding	glial cell line derived neurotrophic factor family receptor alpha 1 [Source:MGI Symbol;Acc:MGI:1100842]	NA	NA	NA	ENSMUSG00000025089
ENSMUSG00000099876	26.7948	Gm29650	-3.14991	0.407622	-7.72752	1.09665e-14	3.37515e-12	ENSMUSG00000099876	NA	Gm29650	Y	1048393	1049134	1	lincRNA	predicted gene 29650 [Source:MGI Symbol;Acc:MGI:5580356]	NA	NA	NA	ENSMUSG00000099876
ENSMUSG00000003559	237.369	As3mt	-3.09295	0.153944	-20.0914	8.78229e-90	4.12197e-86	ENSMUSG00000003559	57344	As3mt	19	46707443	46741095	1	protein_coding	arsenic (+3 oxidation state) methyltransferase [Source:MGI Symbol;Acc:MGI:1929882]	methyltransferase(PC00155)	NA	NA	ENSMUSG00000003559
ENSMUSG00000076620	4.98417	Ighj2	-3.01161	0.84568	-3.56117	0.000369206	0.0104233	ENSMUSG00000076620	NA	Ighj2	12	113429468	113429567	-1	IG_J_gene	immunoglobulin heavy joining 2 [Source:MGI Symbol;Acc:MGI:4439803]	NA	NA	NA	ENSMUSG00000076620
ENSMUSG00000096150	21.1033	Ighv1-85	-2.94777	0.940948	-3.13276	0.00173169	0.0335856	ENSMUSG00000096150	NA	Ighv1-85	12	116000028	116000461	-1	IG_V_gene	immunoglobulin heavy variable 1-85 [Source:MGI Symbol;Acc:MGI:3645723]	NA	NA	NA	ENSMUSG00000096150
ENSMUSG00000045318	19.8418	Adra2c	-2.92422	0.380043	-7.69446	1.42096e-14	4.16828e-12	ENSMUSG00000045318	11553	Adra2c	5	35278319	35281763	1	protein_coding	adrenergic receptor, alpha 2c [Source:MGI Symbol;Acc:MGI:87936]	G-protein coupled receptor(PC00021)	NA	NA	ENSMUSG00000045318
ENSMUSG00000054612	41.8987	Mgmt	-2.64653	0.281381	-9.40553	5.17711e-21	2.9453e-18	ENSMUSG00000054612	17314	Mgmt	7	136894614	137130266	1	protein_coding	O-6-methylguanine-DNA methyltransferase [Source:MGI Symbol;Acc:MGI:96977]	NA	NA	NA	ENSMUSG00000054612
ENSMUSG00000072964	156.134	Bhlhb9	-2.57074	0.214117	-12.0062	3.29573e-33	3.86713e-30	ENSMUSG00000072964	70237	Bhlhb9	X	135797594	135891081	1	protein_coding	basic helix-loop-helix domain containing, class B9 [Source:MGI Symbol;Acc:MGI:1917487]	NA	NA	NA	ENSMUSG00000072964
ENSMUSG00000073535	6.41241	Gm5532	-2.55976	0.548111	-4.67014	3.00991e-06	0.00018836	ENSMUSG00000073535	NA	Gm5532	1	155520173	155527143	-1	lincRNA	predicted gene 5532 [Source:MGI Symbol;Acc:MGI:3646828]	NA	NA	NA	ENSMUSG00000073535
ENSMUSG00000111293	18.2003	AC125206.2	-2.55669	0.35742	-7.15317	8.47939e-13	2.09463e-10	ENSMUSG00000111293	NA	AC125206.2	10	42861382	42864699	-1	antisense_RNA		NA	NA	NA	ENSMUSG00000111293
ENSMUSG00000067768	185.478	Xlr4b	-2.55144	0.318528	-8.01011	1.14606e-15	3.91202e-13	ENSMUSG00000067768	27083	Xlr4b	X	73214333	73222453	1	protein_coding	X-linked lymphocyte-regulated 4B [Source:MGI Symbol;Acc:MGI:1350975]	NA	NA	NA	ENSMUSG00000067768
ENSMUSG00000069049	700.162	Eif2s3y	-2.53895	0.136961	-18.5377	1.02425e-76	3.84586e-73	ENSMUSG00000069049	26908	Eif2s3y	Y	1010543	1028847	1	protein_coding	eukaryotic translation initiation factor 2, subunit 3, structural gene Y-linked [Source:MGI Symbol;Acc:MGI:1349430]	G-protein(PC00020)	hydrolase(PC00121)	translation elongation factor(PC00222)	ENSMUSG00000069049
ENSMUSG00000056673	560.05	Kdm5d	-2.51658	0.150976	-16.6688	2.21116e-62	6.91873e-59	ENSMUSG00000056673	20592	Kdm5d	Y	897788	956786	1	protein_coding	lysine (K)-specific demethylase 5D [Source:MGI Symbol;Acc:MGI:99780]	zinc finger transcription factor(PC00244)	NA	NA	ENSMUSG00000056673
ENSMUSG00000076514	59.5666	Igkv17-121	-2.51298	0.633975	-3.96385	7.37508e-05	0.00278032	ENSMUSG00000076514	NA	Igkv17-121	6	68036812	68037318	1	IG_V_gene	immunoglobulin kappa variable 17-121 [Source:MGI Symbol;Acc:MGI:3647671]	immunoglobulin(PC00123)	NA	NA	ENSMUSG00000076514
ENSMUSG00000023873	28.3366	1700010I14Rik	-2.46913	0.267085	-9.24474	2.35805e-20	1.22972e-17	ENSMUSG00000023873	66931	1700010I14Rik	17	8988333	9008319	1	protein_coding	RIKEN cDNA 1700010I14 gene [Source:MGI Symbol;Acc:MGI:1914181]	NA	NA	NA	ENSMUSG00000023873
ENSMUSG00000003271	7.93282	Sult2b1	-2.446	0.70678	-3.46077	0.000538638	0.013721	ENSMUSG00000003271	54200	Sult2b1	7	45729983	45784669	-1	protein_coding	sulfotransferase family, cytosolic, 2B, member 1 [Source:MGI Symbol;Acc:MGI:1926342]	NA	NA	NA	ENSMUSG00000003271
ENSMUSG00000037624	8.35838	Kcnk2	-2.42768	0.774186	-3.13579	0.00171394	0.0333984	ENSMUSG00000037624	16526	Kcnk2	1	189207930	189402273	-1	protein_coding	potassium channel, subfamily K, member 2 [Source:MGI Symbol;Acc:MGI:109366]	NA	NA	NA	ENSMUSG00000037624
ENSMUSG00000041737	92.2926	Tmem45b	-2.42538	0.651392	-3.72338	0.000196571	0.00619199	ENSMUSG00000041737	235135	Tmem45b	9	31426196	31464462	-1	protein_coding	transmembrane protein 45b [Source:MGI Symbol;Acc:MGI:2384574]	NA	NA	NA	ENSMUSG00000041737
ENSMUSG00000069045	842.264	Ddx3y	-2.34529	0.148927	-15.748	7.09124e-56	1.66414e-52	ENSMUSG00000069045	26900	Ddx3y	Y	1260771	1286629	-1	protein_coding	DEAD (Asp-Glu-Ala-Asp) box polypeptide 3, Y-linked [Source:MGI Symbol;Acc:MGI:1349406]	NA	NA	NA	ENSMUSG00000069045
ENSMUSG00000104384	33.1859	Gm37031	-2.33201	0.307203	-7.59112	3.17147e-14	8.75605e-12	ENSMUSG00000104384	NA	Gm37031	3	33283118	33285647	1	TEC	predicted gene, 37031 [Source:MGI Symbol;Acc:MGI:5610259]	NA	NA	NA	ENSMUSG00000104384
ENSMUSG00000000690	30.9759	Hoxb6	-2.31486	0.279231	-8.29012	1.13131e-16	4.6172e-14	ENSMUSG00000000690	15414	Hoxb6	11	96292476	96301569	1	protein_coding	homeobox B6 [Source:MGI Symbol;Acc:MGI:96187]	DNA binding protein(PC00009)	homeodomain transcription factor(PC00119)	NA	ENSMUSG00000000690
ENSMUSG00000006154	174.055	Eps8l1	-2.28886	0.497569	-4.60008	4.22321e-06	0.000252505	ENSMUSG00000006154	67425	Eps8l1	7	4460674	4480487	1	protein_coding	EPS8-like 1 [Source:MGI Symbol;Acc:MGI:1914675]	transmembrane receptor regulatory/adaptor protein(PC00226)	NA	NA	ENSMUSG00000006154
ENSMUSG00000083718	3.20793	Ccnb2-ps	-2.25103	0.747501	-3.01141	0.0026004	0.0455835	ENSMUSG00000083718	NA	Ccnb2-ps	8	71916556	71918851	-1	transcribed_processed_pseudogene	cyclin B2, pseudogene [Source:MGI Symbol;Acc:MGI:3779896]	NA	NA	NA	ENSMUSG00000083718
ENSMUSG00000092178	12.0404	Gm45351	-2.23051	0.522638	-4.26779	1.97421e-05	0.000910659	ENSMUSG00000092178	NA	Gm45351	7	9868880	9876966	-1	lincRNA	predicted gene 45351 [Source:MGI Symbol;Acc:MGI:5791187]	NA	NA	NA	ENSMUSG00000092178
ENSMUSG00000052374	15.6846	Actn2	-2.22611	0.601914	-3.69839	0.000216971	0.00664504	ENSMUSG00000052374	11472	Actn2	13	12269426	12340760	-1	protein_coding	actinin alpha 2 [Source:MGI Symbol;Acc:MGI:109192]	NA	NA	NA	ENSMUSG00000052374
ENSMUSG00000039601	10.8712	Rcan2	-2.20791	0.62204	-3.54946	0.000386015	0.0107843	ENSMUSG00000039601	53901	Rcan2	17	43801851	44039516	1	protein_coding	regulator of calcineurin 2 [Source:MGI Symbol;Acc:MGI:1858219]	signaling molecule(PC00207)	NA	NA	ENSMUSG00000039601
ENSMUSG00000022485	11.8088	Hoxc5	-2.17768	0.64998	-3.35038	0.000806998	0.0187044	ENSMUSG00000022485	15424	Hoxc5	15	102967443	103017429	1	protein_coding	homeobox C5 [Source:MGI Symbol;Acc:MGI:96196]	DNA binding protein(PC00009)	homeodomain transcription factor(PC00119)	NA	ENSMUSG00000022485
ENSMUSG00000025037	75.0549	Maoa	-2.16538	0.211849	-10.2213	1.59126e-24	1.19497e-21	ENSMUSG00000025037	17161	Maoa	X	16619698	16687818	1	protein_coding	monoamine oxidase A [Source:MGI Symbol;Acc:MGI:96915]	DNA methyltransferase(PC00013)	oxidase(PC00175)	NA	ENSMUSG00000025037
ENSMUSG00000068457	231.058	Uty	-2.10893	0.158558	-13.3007	2.2923e-40	3.5863e-37	ENSMUSG00000068457	22290	Uty	Y	1096861	1245759	-1	protein_coding	ubiquitously transcribed tetratricopeptide repeat gene, Y chromosome [Source:MGI Symbol;Acc:MGI:894810]	NA	NA	NA	ENSMUSG00000068457
ENSMUSG00000086000	5.25555	Gm12493	-2.07554	0.560225	-3.70484	0.000211526	0.00652083	ENSMUSG00000086000	NA	Gm12493	4	44967769	44971096	1	antisense_RNA	predicted gene 12493 [Source:MGI Symbol;Acc:MGI:3651194]	NA	NA	NA	ENSMUSG00000086000
ENSMUSG00000038700	15.4788	Hoxb5	-2.02533	0.353536	-5.72876	1.01166e-08	1.13053e-06	ENSMUSG00000038700	15413	Hoxb5	11	96303336	96306121	1	protein_coding	homeobox B5 [Source:MGI Symbol;Acc:MGI:96186]	DNA binding protein(PC00009)	homeodomain transcription factor(PC00119)	NA	ENSMUSG00000038700
ENSMUSG00000094872	52.1592	Igkv9-120	-2.01729	0.665865	-3.02957	0.002449	0.0438717	ENSMUSG00000094872	NA	Igkv9-120	6	68049983	68050456	1	IG_V_gene	immunoglobulin kappa chain variable 9-120 [Source:MGI Symbol;Acc:MGI:3647784]	NA	NA	NA	ENSMUSG00000094872
ENSMUSG00000035299	350.739	Mid1	-1.98933	0.399427	-4.98045	6.34363e-07	4.74483e-05	ENSMUSG00000035299	17318	Mid1	X	169685199	170005736	1	protein_coding	midline 1 [Source:MGI Symbol;Acc:MGI:1100537]	NA	NA	NA	ENSMUSG00000035299
ENSMUSG00000020160	31.3951	Meis1	-1.95339	0.408807	-4.77827	1.7681e-06	0.00011771	ENSMUSG00000020160	17268	Meis1	11	18879817	19018985	-1	protein_coding	Meis homeobox 1 [Source:MGI Symbol;Acc:MGI:104717]	DNA-directed RNA polymerase(PC00019)	homeodomain transcription factor(PC00119)	NA	ENSMUSG00000020160
ENSMUSG00000021796	158.921	Bmpr1a	-1.92638	0.18809	-10.2418	1.2878e-24	1.00738e-21	ENSMUSG00000021796	12166	Bmpr1a	14	34410734	34503341	-1	protein_coding	bone morphogenetic protein receptor, type 1A [Source:MGI Symbol;Acc:MGI:1338938]	TGF-beta receptor(PC00035)	serine/threonine protein kinase receptor(PC00205)	NA	ENSMUSG00000021796
ENSMUSG00000062380	34.022	Tubb3	-1.89149	0.266218	-7.10504	1.20287e-12	2.80831e-10	ENSMUSG00000062380	22152	Tubb3	8	123411424	123422015	1	protein_coding	tubulin, beta 3 class III [Source:MGI Symbol;Acc:MGI:107813]	tubulin(PC00228)	NA	NA	ENSMUSG00000062380
ENSMUSG00000035561	336.597	Aldh1b1	-1.89029	0.315382	-5.99366	2.05173e-09	2.65649e-07	ENSMUSG00000035561	72535	Aldh1b1	4	45799022	45804604	1	protein_coding	aldehyde dehydrogenase 1 family, member B1 [Source:MGI Symbol;Acc:MGI:1919785]	dehydrogenase(PC00092)	NA	NA	ENSMUSG00000035561
ENSMUSG00000111360	5.13808	AC110091.3	-1.88245	0.602557	-3.12409	0.00178353	0.0343426	ENSMUSG00000111360	NA	AC110091.3	9	120193089	120280327	1	lincRNA		NA	NA	NA	ENSMUSG00000111360
ENSMUSG00000075256	34.5908	Cerkl	-1.86311	0.438421	-4.2496	2.14151e-05	0.00096414	ENSMUSG00000075256	228094	Cerkl	2	79330543	79456785	-1	protein_coding	ceramide kinase-like [Source:MGI Symbol;Acc:MGI:3037816]	NA	NA	NA	ENSMUSG00000075256
ENSMUSG00000002578	57.2501	Ikzf4	-1.8627	0.536978	-3.46886	0.000522673	0.0134604	ENSMUSG00000002578	22781	Ikzf4	10	128630843	128645991	-1	protein_coding	IKAROS family zinc finger 4 [Source:MGI Symbol;Acc:MGI:1343139]	KRAB box transcription factor(PC00029)	NA	NA	ENSMUSG00000002578
ENSMUSG00000046572	60.5419	Zfp518b	-1.83878	0.274344	-6.70247	2.04929e-11	3.80924e-09	ENSMUSG00000046572	100515	Zfp518b	5	38668484	38684826	-1	protein_coding	zinc finger protein 518B [Source:MGI Symbol;Acc:MGI:2140750]	NA	NA	NA	ENSMUSG00000046572
ENSMUSG00000078877	111.344	Gm14295	-1.79993	0.357439	-5.03564	4.76253e-07	3.71003e-05	ENSMUSG00000078877	100039123	Gm14295	2	176798612	176811223	1	protein_coding	predicted gene 14295 [Source:MGI Symbol;Acc:MGI:3709624]	KRAB box transcription factor(PC00029)	NA	NA	ENSMUSG00000078877
ENSMUSG00000091754	25.8018	Gm3636	-1.79692	0.512134	-3.50869	0.000450328	0.0119921	ENSMUSG00000091754	100041151	Gm3636	14	6735685	6742332	-1	protein_coding	predicted gene 3636 [Source:MGI Symbol;Acc:MGI:3781812]	NA	NA	NA	ENSMUSG00000091754
ENSMUSG00000036185	80.5234	Sapcd1	-1.78479	0.304387	-5.86356	4.53044e-09	5.48739e-07	ENSMUSG00000036185	78376	Sapcd1	17	35025959	35028016	-1	protein_coding	suppressor APC domain containing 1 [Source:MGI Symbol;Acc:MGI:2388100]	NA	NA	NA	ENSMUSG00000036185
ENSMUSG00000099370	27.0064	Platr10	-1.76781	0.59013	-2.99563	0.0027388	0.0471727	ENSMUSG00000099370	NA	Platr10	3	75647446	75655731	-1	lincRNA	pluripotency associated transcript 10 [Source:MGI Symbol;Acc:MGI:1916443]	NA	NA	NA	ENSMUSG00000099370
ENSMUSG00000039298	377.344	Cdk5rap2	-1.73773	0.317401	-5.47488	4.37811e-08	4.34892e-06	ENSMUSG00000039298	214444	Cdk5rap2	4	70216856	70410443	-1	protein_coding	CDK5 regulatory subunit associated protein 2 [Source:MGI Symbol;Acc:MGI:2384875]	NA	NA	NA	ENSMUSG00000039298
ENSMUSG00000112082	11.0691	AC101882.1	-1.73339	0.449153	-3.85925	0.000113735	0.00399861	ENSMUSG00000112082	NA	AC101882.1	10	99452654	99460230	-1	lincRNA		NA	NA	NA	ENSMUSG00000112082
ENSMUSG00000025602	60.2978	Zfp202	-1.7182	0.185806	-9.24731	2.30218e-20	1.22972e-17	ENSMUSG00000025602	80902	Zfp202	9	40192316	40213604	1	protein_coding	zinc finger protein 202 [Source:MGI Symbol;Acc:MGI:1933401]	NA	NA	NA	ENSMUSG00000025602
ENSMUSG00000075394	10.6793	Hoxc4	-1.71446	0.423588	-4.04748	5.17728e-05	0.00207246	ENSMUSG00000075394	15423	Hoxc4	15	103018934	103036852	1	protein_coding	homeobox C4 [Source:MGI Symbol;Acc:MGI:96195]	NA	NA	NA	ENSMUSG00000075394
ENSMUSG00000086606	10.4652	Gm13205	-1.71336	0.427144	-4.01121	6.04093e-05	0.00233359	ENSMUSG00000086606	NA	Gm13205	4	148947492	148948914	-1	antisense_RNA	predicted gene 13205 [Source:MGI Symbol;Acc:MGI:3700976]	NA	NA	NA	ENSMUSG00000086606
ENSMUSG00000052560	133.046	Cpne8	-1.68784	0.23745	-7.1082	1.17564e-12	2.79386e-10	ENSMUSG00000052560	66871	Cpne8	15	90487482	90679432	-1	protein_coding	copine VIII [Source:MGI Symbol;Acc:MGI:1914121]	NA	NA	NA	ENSMUSG00000052560
ENSMUSG00000025330	52.717	Padi4	-1.65268	0.405994	-4.0707	4.68711e-05	0.00191171	ENSMUSG00000025330	18602	Padi4	4	140745865	140774236	-1	protein_coding	peptidyl arginine deiminase, type IV [Source:MGI Symbol;Acc:MGI:1338898]	NA	NA	NA	ENSMUSG00000025330
ENSMUSG00000070369	26.0745	Itgad	-1.64196	0.496142	-3.30945	0.000934787	0.0210681	ENSMUSG00000070369	381924	Itgad	7	128154376	128223816	1	protein_coding	integrin, alpha D [Source:MGI Symbol;Acc:MGI:3578624]	NA	NA	NA	ENSMUSG00000070369
ENSMUSG00000109602	14.1227	Gm31597	-1.61495	0.384485	-4.20028	2.66586e-05	0.00117486	ENSMUSG00000109602	NA	Gm31597	7	45742049	45750257	1	antisense_RNA	predicted gene, 31597 [Source:MGI Symbol;Acc:MGI:5590756]	NA	NA	NA	ENSMUSG00000109602
ENSMUSG00000116632	82.877	NA	-1.60282	0.235475	-6.80676	9.982e-12	1.93198e-09	ENSMUSG00000116632	NA	NA	NA	NA	NA	NA	NA	NA	NA	NA	NA	ENSMUSG00000116632
ENSMUSG00000115699	8.20755	NA	-1.55398	0.386296	-4.02278	5.75154e-05	0.00224023	ENSMUSG00000115699	NA	NA	NA	NA	NA	NA	NA	NA	NA	NA	NA	ENSMUSG00000115699
ENSMUSG00000028576	111.918	Ift74	-1.52724	0.220635	-6.92201	4.45273e-12	9.2884e-10	ENSMUSG00000028576	67694	Ift74	4	94614491	94693229	1	protein_coding	intraflagellar transport 74 [Source:MGI Symbol;Acc:MGI:1914944]	NA	NA	NA	ENSMUSG00000028576
ENSMUSG00000034855	149.887	Cxcl10	-1.52118	0.439672	-3.45981	0.000540554	0.0137326	ENSMUSG00000034855	15945	Cxcl10	5	92346638	92348889	-1	protein_coding	chemokine (C-X-C motif) ligand 10 [Source:MGI Symbol;Acc:MGI:1352450]	chemokine(PC00074)	NA	NA	ENSMUSG00000034855
ENSMUSG00000052974	51.3815	Cyp2f2	-1.51905	0.470799	-3.22653	0.00125302	0.0262407	ENSMUSG00000052974	13107	Cyp2f2	7	27119909	27133660	1	protein_coding	cytochrome P450, family 2, subfamily f, polypeptide 2 [Source:MGI Symbol;Acc:MGI:88608]	NA	NA	NA	ENSMUSG00000052974
ENSMUSG00000098055	32.7668	Gm26947	-1.49105	0.246932	-6.0383	1.55749e-09	2.08859e-07	ENSMUSG00000098055	NA	Gm26947	10	60931991	60940942	1	antisense_RNA	predicted gene, 26947 [Source:MGI Symbol;Acc:MGI:5504062]	NA	NA	NA	ENSMUSG00000098055
ENSMUSG00000059027	27.129	9630013D21Rik	-1.47593	0.407727	-3.61991	0.000294704	0.00863147	ENSMUSG00000059027	NA	9630013D21Rik	4	109651529	109657853	-1	processed_transcript	RIKEN cDNA 9630013D21 gene [Source:MGI Symbol;Acc:MGI:2442649]	NA	NA	NA	ENSMUSG00000059027
ENSMUSG00000048142	124.751	Nat8l	-1.46579	0.455535	-3.21773	0.0012921	0.0267082	ENSMUSG00000048142	269642	Nat8l	5	33995984	34005916	1	protein_coding	N-acetyltransferase 8-like [Source:MGI Symbol;Acc:MGI:2447776]	NA	NA	NA	ENSMUSG00000048142
ENSMUSG00000079608	18.3308	Stard6	-1.4626	0.490436	-2.98225	0.00286139	0.0486402	ENSMUSG00000079608	170461	Stard6	18	70472454	70501066	1	protein_coding	StAR-related lipid transfer (START) domain containing 6 [Source:MGI Symbol;Acc:MGI:2156774]	NA	NA	NA	ENSMUSG00000079608
ENSMUSG00000033060	59.6643	Lmo7	-1.45955	0.454326	-3.21255	0.00131563	0.0270829	ENSMUSG00000033060	380928	Lmo7	14	101729957	101934710	1	protein_coding	LIM domain only 7 [Source:MGI Symbol;Acc:MGI:1353586]	NA	NA	NA	ENSMUSG00000033060
ENSMUSG00000025329	11.0539	Padi1	-1.45834	0.38166	-3.82104	0.000132888	0.00455262	ENSMUSG00000025329	18599	Padi1	4	140812983	140845778	-1	protein_coding	peptidyl arginine deiminase, type I [Source:MGI Symbol;Acc:MGI:1338893]	NA	NA	NA	ENSMUSG00000025329
ENSMUSG00000087141	156.573	Plcxd2	-1.45811	0.217046	-6.718	1.84238e-11	3.45889e-09	ENSMUSG00000087141	433022	Plcxd2	16	45959263	46010218	-1	protein_coding	phosphatidylinositol-specific phospholipase C, X domain containing 2 [Source:MGI Symbol;Acc:MGI:3647874]	NA	NA	NA	ENSMUSG00000087141
ENSMUSG00000049191	360.312	Rgag4	-1.43479	0.271128	-5.29192	1.21039e-07	1.09777e-05	ENSMUSG00000049191	331474	Rgag4	X	102066544	102071304	-1	protein_coding	retrotransposon gag domain containing 4 [Source:MGI Symbol;Acc:MGI:3045324]	NA	NA	NA	ENSMUSG00000049191
ENSMUSG00000020467	43.3939	Efemp1	-1.43387	0.375664	-3.81689	0.000135143	0.00460469	ENSMUSG00000020467	216616	Efemp1	11	28853204	28926743	1	protein_coding	epidermal growth factor-containing fibulin-like extracellular matrix protein 1 [Source:MGI Symbol;Acc:MGI:1339998]	annexin(PC00050)	calmodulin(PC00061)	cell adhesion molecule(PC00069)	ENSMUSG00000020467
ENSMUSG00000063145	26.8853	Bbs5	-1.42671	0.446726	-3.1937	0.00140461	0.0283245	ENSMUSG00000063145	72569	Bbs5	2	69647171	69667571	1	protein_coding	Bardet-Biedl syndrome 5 (human) [Source:MGI Symbol;Acc:MGI:1919819]	NA	NA	NA	ENSMUSG00000063145
ENSMUSG00000038721	28.58	Hoxb7	-1.42561	0.299865	-4.75416	1.99278e-06	0.000129904	ENSMUSG00000038721	15415	Hoxb7	11	96286623	96290162	1	protein_coding	homeobox B7 [Source:MGI Symbol;Acc:MGI:96188]	DNA binding protein(PC00009)	homeodomain transcription factor(PC00119)	NA	ENSMUSG00000038721
ENSMUSG00000028578	228.732	Caap1	-1.42447	0.140062	-10.1703	2.69195e-24	1.8718e-21	ENSMUSG00000028578	67770	Caap1	4	94500081	94556796	-1	protein_coding	caspase activity and apoptosis inhibitor 1 [Source:MGI Symbol;Acc:MGI:1915020]	NA	NA	NA	ENSMUSG00000028578
ENSMUSG00000015981	56.6693	Stk32c	-1.42366	0.261484	-5.44453	5.19436e-08	5.10571e-06	ENSMUSG00000015981	57740	Stk32c	7	139103638	139213307	-1	protein_coding	serine/threonine kinase 32C [Source:MGI Symbol;Acc:MGI:2385336]	annexin(PC00050)	calmodulin(PC00061)	non-receptor serine/threonine protein kinase(PC00167)	ENSMUSG00000015981
ENSMUSG00000020541	39.4575	Tom1l1	-1.41071	0.345121	-4.08757	4.35924e-05	0.00180507	ENSMUSG00000020541	71943	Tom1l1	11	90643465	90688366	-1	protein_coding	target of myb1-like 1 (chicken) [Source:MGI Symbol;Acc:MGI:1919193]	NA	NA	NA	ENSMUSG00000020541
ENSMUSG00000099693	33.4636	Gm29284	-1.36275	0.335076	-4.067	4.76216e-05	0.00193517	ENSMUSG00000099693	NA	Gm29284	1	84990638	84993032	-1	unprocessed_pseudogene	predicted gene 29284 [Source:MGI Symbol;Acc:MGI:5579990]	NA	NA	NA	ENSMUSG00000099693
ENSMUSG00000035142	93.201	Nubpl	-1.33793	0.409481	-3.26738	0.00108546	0.0234884	ENSMUSG00000035142	76826	Nubpl	12	52097737	52312744	1	protein_coding	nucleotide binding protein-like [Source:MGI Symbol;Acc:MGI:1924076]	NA	NA	NA	ENSMUSG00000035142
ENSMUSG00000026170	253.273	Cyp27a1	-1.33427	0.213175	-6.25903	3.8737e-10	5.79334e-08	ENSMUSG00000026170	104086	Cyp27a1	1	74713574	74737892	1	protein_coding	cytochrome P450, family 27, subfamily a, polypeptide 1 [Source:MGI Symbol;Acc:MGI:88594]	oxygenase(PC00177)	NA	NA	ENSMUSG00000026170
ENSMUSG00000036412	95.4415	Arsi	-1.31168	0.333577	-3.93216	8.41853e-05	0.00311121	ENSMUSG00000036412	545260	Arsi	18	60911780	60918561	1	protein_coding	arylsulfatase i [Source:MGI Symbol;Acc:MGI:2670959]	NA	NA	NA	ENSMUSG00000036412
ENSMUSG00000115569	12.6805	NA	-1.30357	0.324944	-4.01167	6.02903e-05	0.00233359	ENSMUSG00000115569	NA	NA	NA	NA	NA	NA	NA	NA	NA	NA	NA	ENSMUSG00000115569
ENSMUSG00000114306	31.1165	AC144938.1	-1.27898	0.317575	-4.02733	5.6415e-05	0.00220653	ENSMUSG00000114306	NA	AC144938.1	18	25597490	25603833	1	antisense_RNA		NA	NA	NA	ENSMUSG00000114306
ENSMUSG00000044338	266.504	Aplnr	-1.26913	0.406373	-3.12306	0.00178982	0.0344283	ENSMUSG00000044338	23796	Aplnr	2	85136225	85139923	1	protein_coding	apelin receptor [Source:MGI Symbol;Acc:MGI:1346086]	NA	NA	NA	ENSMUSG00000044338
ENSMUSG00000046152	42.4784	Fut10	-1.26741	0.317159	-3.99613	6.43855e-05	0.00246186	ENSMUSG00000046152	171167	Fut10	8	31187331	31261738	1	protein_coding	fucosyltransferase 10 [Source:MGI Symbol;Acc:MGI:2384748]	glycosyltransferase(PC00111)	NA	NA	ENSMUSG00000046152
ENSMUSG00000073792	394.088	Alg6	-1.22848	0.314599	-3.90492	9.42572e-05	0.00341619	ENSMUSG00000073792	320438	Alg6	4	99715664	99763460	1	protein_coding	asparagine-linked glycosylation 6 (alpha-1,3,-glucosyltransferase) [Source:MGI Symbol;Acc:MGI:2444031]	glycosyltransferase(PC00111)	NA	NA	ENSMUSG00000073792
ENSMUSG00000038422	12.4249	Hdhd3	-1.21605	0.400818	-3.03393	0.00241394	0.0434926	ENSMUSG00000038422	72748	Hdhd3	4	62499008	62503467	-1	protein_coding	haloacid dehalogenase-like hydrolase domain containing 3 [Source:MGI Symbol;Acc:MGI:1919998]	NA	NA	NA	ENSMUSG00000038422
ENSMUSG00000028228	385.845	Cpne3	-1.21072	0.201781	-6.00019	1.97083e-09	2.56947e-07	ENSMUSG00000028228	70568	Cpne3	4	19519254	19570108	-1	protein_coding	copine III [Source:MGI Symbol;Acc:MGI:1917818]	NA	NA	NA	ENSMUSG00000028228
ENSMUSG00000040446	551.445	Rprd1a	-1.19802	0.108341	-11.0578	2.00905e-28	1.80518e-25	ENSMUSG00000040446	225283	Rprd1a	18	24484962	24530204	-1	protein_coding	regulation of nuclear pre-mRNA domain containing 1A [Source:MGI Symbol;Acc:MGI:2385066]	kinase inhibitor(PC00139)	NA	NA	ENSMUSG00000040446
ENSMUSG00000087242	28.7273	C78197	-1.19161	0.321203	-3.70982	0.000207403	0.00646808	ENSMUSG00000087242	NA	C78197	11	68192193	68196153	-1	antisense_RNA	expressed sequence C78197 [Source:MGI Symbol;Acc:MGI:2144636]	NA	NA	NA	ENSMUSG00000087242
ENSMUSG00000104965	8.4677	Gm43437	-1.18372	0.386407	-3.0634	0.00218839	0.0402398	ENSMUSG00000104965	NA	Gm43437	3	57636883	57640837	-1	TEC	predicted gene 43437 [Source:MGI Symbol;Acc:MGI:5663574]	NA	NA	NA	ENSMUSG00000104965
ENSMUSG00000019845	155.55	Tube1	-1.17518	0.242069	-4.85472	1.20559e-06	8.38287e-05	ENSMUSG00000019845	71924	Tube1	10	39133976	39152542	1	protein_coding	epsilon-tubulin 1 [Source:MGI Symbol;Acc:MGI:1919174]	tubulin(PC00228)	NA	NA	ENSMUSG00000019845
ENSMUSG00000028560	3823.13	Usp1	-1.16202	0.178222	-6.52008	7.02684e-11	1.21029e-08	ENSMUSG00000028560	230484	Usp1	4	98923810	98935543	1	protein_coding	ubiquitin specific peptidase 1 [Source:MGI Symbol;Acc:MGI:2385198]	cysteine protease(PC00081)	NA	NA	ENSMUSG00000028560
ENSMUSG00000107096	65.4413	Gm43597	-1.13626	0.333826	-3.40374	0.000664696	0.0159171	ENSMUSG00000107096	NA	Gm43597	5	150599932	150607003	-1	lincRNA	predicted gene 43597 [Source:MGI Symbol;Acc:MGI:5663734]	NA	NA	NA	ENSMUSG00000107096
ENSMUSG00000079339	247.347	Ifit1bl1	-1.11697	0.368922	-3.02765	0.00246462	0.0439001	ENSMUSG00000079339	667373	Ifit1bl1	19	34592888	34601968	-1	protein_coding	interferon induced protein with tetratricpeptide repeats 1B like 1 [Source:MGI Symbol;Acc:MGI:3650685]	NA	NA	NA	ENSMUSG00000079339
ENSMUSG00000028550	189.643	Atg4c	-1.11594	0.163257	-6.83553	8.17051e-12	1.61467e-09	ENSMUSG00000028550	242557	Atg4c	4	99193934	99259787	1	protein_coding	autophagy related 4C, cysteine peptidase [Source:MGI Symbol;Acc:MGI:2651854]	cysteine protease(PC00081)	NA	NA	ENSMUSG00000028550
ENSMUSG00000020808	214.264	Pimreg	-1.11262	0.288442	-3.85735	0.000114624	0.00402233	ENSMUSG00000020808	109212	Pimreg	11	72042032	72047370	1	protein_coding	PICALM interacting mitotic regulator [Source:MGI Symbol;Acc:MGI:1924434]	NA	NA	NA	ENSMUSG00000020808
ENSMUSG00000041272	103.756	Tox	-1.10821	0.368876	-3.0043	0.00266192	0.0462302	ENSMUSG00000041272	252838	Tox	4	6686353	6991557	-1	protein_coding	thymocyte selection-associated high mobility group box [Source:MGI Symbol;Acc:MGI:2181659]	NA	NA	NA	ENSMUSG00000041272
ENSMUSG00000113948	3078.61	AC147029.1	-1.09016	0.348568	-3.12753	0.00176282	0.0341188	ENSMUSG00000113948	NA	AC147029.1	12	67510756	67511311	1	processed_pseudogene		NA	NA	NA	ENSMUSG00000113948
ENSMUSG00000006850	220.749	Tmco6	-1.08696	0.158012	-6.87897	6.02883e-12	1.23027e-09	ENSMUSG00000006850	71983	Tmco6	18	36735068	36742391	1	protein_coding	transmembrane and coiled-coil domains 6 [Source:MGI Symbol;Acc:MGI:1919233]	NA	NA	NA	ENSMUSG00000006850
ENSMUSG00000028577	1778.05	Plaa	-1.08372	0.166011	-6.52797	6.66679e-11	1.16974e-08	ENSMUSG00000028577	18786	Plaa	4	94567514	94603244	-1	protein_coding	phospholipase A2, activating protein [Source:MGI Symbol;Acc:MGI:104810]	enzyme modulator(PC00095)	NA	NA	ENSMUSG00000028577
ENSMUSG00000098270	13.1606	Gm27221	-1.07763	0.321332	-3.35364	0.000797563	0.0185315	ENSMUSG00000098270	NA	Gm27221	14	69348897	69352259	-1	antisense_RNA	predicted gene 27221 [Source:MGI Symbol;Acc:MGI:5521064]	NA	NA	NA	ENSMUSG00000098270
ENSMUSG00000019797	152.354	1700021F05Rik	-1.07346	0.166387	-6.45158	1.10686e-10	1.83318e-08	ENSMUSG00000019797	67851	1700021F05Rik	10	43525133	43540994	-1	protein_coding	RIKEN cDNA 1700021F05 gene [Source:MGI Symbol;Acc:MGI:1915101]	NA	NA	NA	ENSMUSG00000019797
ENSMUSG00000028549	160.581	Itgb3bp	-1.07136	0.178032	-6.0178	1.76803e-09	2.32119e-07	ENSMUSG00000028549	67733	Itgb3bp	4	99765402	99929813	-1	protein_coding	integrin beta 3 binding protein (beta3-endonexin) [Source:MGI Symbol;Acc:MGI:1914983]	NA	NA	NA	ENSMUSG00000028549
ENSMUSG00000110185	82.0599	Igip	-1.06634	0.302636	-3.52351	0.000425869	0.0114874	ENSMUSG00000110185	109169	Igip	18	36300101	36301517	1	protein_coding	IgA inducing protein [Source:MGI Symbol;Acc:MGI:1924271]	NA	NA	NA	ENSMUSG00000110185
ENSMUSG00000105501	50.5806	5330426L24Rik	-1.06331	0.266971	-3.98285	6.80929e-05	0.00259832	ENSMUSG00000105501	NA	5330426L24Rik	14	54349462	54351636	-1	lincRNA	RIKEN cDNA 5330426L24 gene [Source:MGI Symbol;Acc:MGI:1925535]	NA	NA	NA	ENSMUSG00000105501
ENSMUSG00000050730	116.905	Arhgap42	-1.05469	0.34019	-3.1003	0.00193324	0.0366613	ENSMUSG00000050730	71544	Arhgap42	9	8994329	9239101	-1	protein_coding	Rho GTPase activating protein 42 [Source:MGI Symbol;Acc:MGI:1918794]	G-protein modulator(PC00022)	NA	NA	ENSMUSG00000050730
ENSMUSG00000019945	26.0361	1700040L02Rik	-1.0537	0.270314	-3.89807	9.69607e-05	0.00349393	ENSMUSG00000019945	73287	1700040L02Rik	10	68430953	68541896	-1	protein_coding	RIKEN cDNA 1700040L02 gene [Source:MGI Symbol;Acc:MGI:1920537]	NA	NA	NA	ENSMUSG00000019945
ENSMUSG00000019777	1103.31	Hdac2	-1.05057	0.149692	-7.01826	2.2465e-12	4.7927e-10	ENSMUSG00000019777	15182	Hdac2	10	36974544	37001889	1	protein_coding	histone deacetylase 2 [Source:MGI Symbol;Acc:MGI:1097691]	NA	NA	NA	ENSMUSG00000019777
ENSMUSG00000042097	164.093	Zfp239	-1.03825	0.301133	-3.44783	0.000565117	0.0142219	ENSMUSG00000042097	22685	Zfp239	6	117862100	117873291	1	protein_coding	zinc finger protein 239 [Source:MGI Symbol;Acc:MGI:1306812]	NA	NA	NA	ENSMUSG00000042097
ENSMUSG00000027001	75.1904	Dusp19	-1.038	0.190996	-5.43466	5.49005e-08	5.34043e-06	ENSMUSG00000027001	68082	Dusp19	2	80617045	80632361	1	protein_coding	dual specificity phosphatase 19 [Source:MGI Symbol;Acc:MGI:1915332]	NA	NA	NA	ENSMUSG00000027001
ENSMUSG00000100213	54.1061	Gm28151	-1.03236	0.227067	-4.54651	5.4543e-06	0.000308693	ENSMUSG00000100213	NA	Gm28151	1	46849529	46850479	-1	lincRNA	predicted gene 28151 [Source:MGI Symbol;Acc:MGI:5578857]	NA	NA	NA	ENSMUSG00000100213
ENSMUSG00000022994	709.06	Adcy6	-1.01966	0.295669	-3.44867	0.00056335	0.0142155	ENSMUSG00000022994	11512	Adcy6	15	98589994	98607633	-1	protein_coding	adenylate cyclase 6 [Source:MGI Symbol;Acc:MGI:87917]	NA	NA	NA	ENSMUSG00000022994
ENSMUSG00000034361	186.752	Cpne2	-1.01951	0.297904	-3.42229	0.000620969	0.0152427	ENSMUSG00000034361	234577	Cpne2	8	94532990	94570531	1	protein_coding	copine II [Source:MGI Symbol;Acc:MGI:2387578]	NA	NA	NA	ENSMUSG00000034361
ENSMUSG00000079455	37.3255	Gm16026	-1.01761	0.220666	-4.61155	3.99676e-06	0.000239729	ENSMUSG00000079455	NA	Gm16026	1	85266698	85285491	1	transcribed_unprocessed_pseudogene	predicted pseudogene 16026 [Source:MGI Symbol;Acc:MGI:3783243]	NA	NA	NA	ENSMUSG00000079455
ENSMUSG00000074006	19.9353	Omp	-1.01452	0.251775	-4.02946	5.59051e-05	0.00219574	ENSMUSG00000074006	18378	Omp	7	98143359	98145502	-1	protein_coding	olfactory marker protein [Source:MGI Symbol;Acc:MGI:97436]	NA	NA	NA	ENSMUSG00000074006
ENSMUSG00000037108	222.215	Zcwpw1	-1.01315	0.201763	-5.02146	5.12799e-07	3.92951e-05	ENSMUSG00000037108	381678	Zcwpw1	5	137787798	137822621	1	protein_coding	zinc finger, CW type with PWWP domain 1 [Source:MGI Symbol;Acc:MGI:2685899]	NA	NA	NA	ENSMUSG00000037108
ENSMUSG00000027533	1201.44	Fabp5	-0.99979	0.216481	-4.61837	3.86775e-06	0.000233483	ENSMUSG00000027533	16592	Fabp5	3	10012548	10016607	1	protein_coding	fatty acid binding protein 5, epidermal [Source:MGI Symbol;Acc:MGI:101790]	NA	NA	NA	ENSMUSG00000027533
ENSMUSG00000090252	16.6705	Gm16028	-0.999594	0.312391	-3.19982	0.00137514	0.0280618	ENSMUSG00000090252	NA	Gm16028	1	85246851	85255465	1	antisense_RNA	predicted gene 16028 [Source:MGI Symbol;Acc:MGI:3801982]	NA	NA	NA	ENSMUSG00000090252
ENSMUSG00000090210	49.4213	Itga10	-0.993491	0.313293	-3.17112	0.00151853	0.0301363	ENSMUSG00000090210	213119	Itga10	3	96645584	96664519	1	protein_coding	integrin, alpha 10 [Source:MGI Symbol;Acc:MGI:2153482]	NA	NA	NA	ENSMUSG00000090210
ENSMUSG00000009092	50.7171	Derl3	-0.99295	0.269407	-3.68569	0.000228082	0.00694006	ENSMUSG00000009092	70377	Derl3	10	75893413	75895941	1	protein_coding	Der1-like domain family, member 3 [Source:MGI Symbol;Acc:MGI:1917627]	receptor(PC00197)	NA	NA	ENSMUSG00000009092
ENSMUSG00000025324	225.083	Atp10a	-0.960435	0.12451	-7.71373	1.22194e-14	3.7001e-12	ENSMUSG00000025324	11982	Atp10a	7	58656166	58829420	1	protein_coding	ATPase, class V, type 10A [Source:MGI Symbol;Acc:MGI:1330809]	cation transporter(PC00068)	hydrolase(PC00121)	NA	ENSMUSG00000025324
ENSMUSG00000044906	399.097	4930503L19Rik	-0.950768	0.10843	-8.76849	1.8107e-18	8.29126e-16	ENSMUSG00000044906	269033	4930503L19Rik	18	70452212	70472509	-1	protein_coding	RIKEN cDNA 4930503L19 gene [Source:MGI Symbol;Acc:MGI:1922045]	NA	NA	NA	ENSMUSG00000044906
ENSMUSG00000097779	63.3825	4833407H14Rik	-0.947525	0.193157	-4.90546	9.32067e-07	6.67183e-05	ENSMUSG00000097779	NA	4833407H14Rik	19	53460631	53462723	1	lincRNA	RIKEN cDNA 4833407H14 gene [Source:MGI Symbol;Acc:MGI:1921149]	NA	NA	NA	ENSMUSG00000097779
ENSMUSG00000062627	894.273	Mysm1	-0.938157	0.175638	-5.34143	9.22165e-08	8.52844e-06	ENSMUSG00000062627	320713	Mysm1	4	94942040	94979100	-1	protein_coding	myb-like, SWIRM and MPN domains 1 [Source:MGI Symbol;Acc:MGI:2444584]	chromatin/chromatin-binding protein(PC00077)	metalloprotease(PC00153)	transcription cofactor(PC00217)	ENSMUSG00000062627
ENSMUSG00000087177	94.1679	E130307A14Rik	-0.934423	0.179402	-5.20855	1.90326e-07	1.66194e-05	ENSMUSG00000087177	NA	E130307A14Rik	10	39621412	39732007	-1	antisense_RNA	RIKEN cDNA E130307A14 gene [Source:MGI Symbol;Acc:MGI:3036287]	NA	NA	NA	ENSMUSG00000087177
ENSMUSG00000073633	19.4866	Fbxo36	-0.929076	0.275047	-3.37788	0.000730478	0.0172503	ENSMUSG00000073633	66153	Fbxo36	1	84839841	84900487	1	protein_coding	F-box protein 36 [Source:MGI Symbol;Acc:MGI:1289192]	NA	NA	NA	ENSMUSG00000073633
ENSMUSG00000033111	243.505	3830406C13Rik	-0.925887	0.156688	-5.90912	3.43948e-09	4.27634e-07	ENSMUSG00000033111	218734	3830406C13Rik	14	12284173	12303231	1	protein_coding	RIKEN cDNA 3830406C13 gene [Source:MGI Symbol;Acc:MGI:1917937]	NA	NA	NA	ENSMUSG00000033111
ENSMUSG00000062590	126.927	Armc9	-0.92515	0.256701	-3.60399	0.000313366	0.00909293	ENSMUSG00000062590	78795	Armc9	1	86154780	86278284	1	protein_coding	armadillo repeat containing 9 [Source:MGI Symbol;Acc:MGI:1926045]	NA	NA	NA	ENSMUSG00000062590
ENSMUSG00000019864	393.907	Rtn4ip1	-0.918121	0.142328	-6.45073	1.11315e-10	1.83318e-08	ENSMUSG00000019864	170728	Rtn4ip1	10	43901807	43957201	1	protein_coding	reticulon 4 interacting protein 1 [Source:MGI Symbol;Acc:MGI:2178759]	NA	NA	NA	ENSMUSG00000019864
ENSMUSG00000040415	378.207	Dtx3	-0.914248	0.22115	-4.13406	3.56418e-05	0.00151478	ENSMUSG00000040415	80904	Dtx3	10	127190378	127195728	-1	protein_coding	deltex 3, E3 ubiquitin ligase [Source:MGI Symbol;Acc:MGI:2135752]	ubiquitin-protein ligase(PC00234)	NA	NA	ENSMUSG00000040415
ENSMUSG00000116097	22.3252	NA	-0.913996	0.295858	-3.0893	0.00200627	0.0375906	ENSMUSG00000116097	NA	NA	NA	NA	NA	NA	NA	NA	NA	NA	NA	ENSMUSG00000116097
ENSMUSG00000038425	349.608	Poli	-0.91295	0.110422	-8.26785	1.36393e-16	5.33468e-14	ENSMUSG00000038425	26447	Poli	18	70508680	70530620	-1	protein_coding	polymerase (DNA directed), iota [Source:MGI Symbol;Acc:MGI:1347081]	NA	NA	NA	ENSMUSG00000038425
ENSMUSG00000111390	16.6736	CT025660.2	-0.911425	0.290876	-3.13339	0.00172802	0.0335491	ENSMUSG00000111390	NA	CT025660.2	9	27098551	27102343	1	antisense_RNA		NA	NA	NA	ENSMUSG00000111390
ENSMUSG00000071103	35.4163	1700029J07Rik	-0.898729	0.276775	-3.24715	0.00116567	0.0248684	ENSMUSG00000071103	69479	1700029J07Rik	8	45953606	45975252	-1	protein_coding	RIKEN cDNA 1700029J07 gene [Source:MGI Symbol;Acc:MGI:1916729]	NA	NA	NA	ENSMUSG00000071103
ENSMUSG00000019768	59.9383	Esr1	-0.898094	0.283069	-3.17271	0.00151024	0.030067	ENSMUSG00000019768	13982	Esr1	10	4611593	5005614	1	protein_coding	estrogen receptor 1 (alpha) [Source:MGI Symbol;Acc:MGI:1352467]	C4 zinc finger nuclear receptor(PC00169)	nucleic acid binding(PC00171)	receptor(PC00197)	ENSMUSG00000019768
ENSMUSG00000042514	174.821	Klhl14	-0.896441	0.168036	-5.3348	9.56491e-08	8.80253e-06	ENSMUSG00000042514	225266	Klhl14	18	21550377	21654718	-1	protein_coding	kelch-like 14 [Source:MGI Symbol;Acc:MGI:1921249]	NA	NA	NA	ENSMUSG00000042514
ENSMUSG00000035547	383.102	Capn5	-0.892263	0.25172	-3.54466	0.000393113	0.0108805	ENSMUSG00000035547	12337	Capn5	7	98121559	98178274	-1	protein_coding	calpain 5 [Source:MGI Symbol;Acc:MGI:1100859]	annexin(PC00050)	calmodulin(PC00061)	cysteine protease(PC00081)	ENSMUSG00000035547
ENSMUSG00000075266	322.905	Cenpw	-0.887202	0.269859	-3.28765	0.00101029	0.0223406	ENSMUSG00000075266	66311	Cenpw	10	30194569	30200560	-1	protein_coding	centromere protein W [Source:MGI Symbol;Acc:MGI:1913561]	NA	NA	NA	ENSMUSG00000075266
ENSMUSG00000023963	29.8111	Cyp39a1	-0.88654	0.298024	-2.97473	0.00293251	0.0494209	ENSMUSG00000023963	56050	Cyp39a1	17	43667425	43751431	1	protein_coding	cytochrome P450, family 39, subfamily a, polypeptide 1 [Source:MGI Symbol;Acc:MGI:1927096]	NA	NA	NA	ENSMUSG00000023963
ENSMUSG00000051705	57.6229	Senp8	-0.886353	0.293942	-3.0154	0.00256637	0.0451757	ENSMUSG00000051705	71599	Senp8	9	59734259	59750710	-1	protein_coding	SUMO/sentrin specific peptidase 8 [Source:MGI Symbol;Acc:MGI:1918849]	NA	NA	NA	ENSMUSG00000051705
ENSMUSG00000036825	144.018	Ssx2ip	-0.884498	0.201127	-4.39772	1.09394e-05	0.000555073	ENSMUSG00000036825	99167	Ssx2ip	3	146404642	146440144	1	protein_coding	synovial sarcoma, X 2 interacting protein [Source:MGI Symbol;Acc:MGI:2139150]	NA	NA	NA	ENSMUSG00000036825
ENSMUSG00000059743	594.27	Fdps	-0.879938	0.241134	-3.64916	0.0002631	0.00785283	ENSMUSG00000059743	110196	Fdps	3	89093588	89101959	-1	protein_coding	farnesyl diphosphate synthetase [Source:MGI Symbol;Acc:MGI:104888]	acyltransferase(PC00042)	NA	NA	ENSMUSG00000059743
ENSMUSG00000021044	201.18	Adck1	-0.878209	0.0895503	-9.80688	1.05174e-22	6.17041e-20	ENSMUSG00000021044	72113	Adck1	12	88360554	88461724	1	protein_coding	aarF domain containing kinase 1 [Source:MGI Symbol;Acc:MGI:1919363]	serine protease(PC00203)	NA	NA	ENSMUSG00000021044
ENSMUSG00000003824	96.3558	Syce2	-0.868002	0.253551	-3.42338	0.000618479	0.0152222	ENSMUSG00000003824	71846	Syce2	8	84872111	84888221	1	protein_coding	synaptonemal complex central element protein 2 [Source:MGI Symbol;Acc:MGI:1919096]	NA	NA	NA	ENSMUSG00000003824
ENSMUSG00000072704	367.667	Smim10l1	-0.867485	0.169794	-5.10903	3.23813e-07	2.62037e-05	ENSMUSG00000072704	381820	Smim10l1	6	133104909	133110899	1	protein_coding	small integral membrane protein 10 like 1 [Source:MGI Symbol;Acc:MGI:1914379]	NA	NA	NA	ENSMUSG00000072704
ENSMUSG00000027327	345.133	1700037H04Rik	-0.867475	0.146946	-5.90334	3.56216e-09	4.39974e-07	ENSMUSG00000027327	67326	1700037H04Rik	2	131146324	131160081	-1	protein_coding	RIKEN cDNA 1700037H04 gene [Source:MGI Symbol;Acc:MGI:1914576]	NA	NA	NA	ENSMUSG00000027327
ENSMUSG00000025791	572.673	Pgm2	-0.866515	0.120572	-7.18673	6.63619e-13	1.66117e-10	ENSMUSG00000025791	72157	Pgm2	4	99929414	99987294	1	protein_coding	phosphoglucomutase 2 [Source:MGI Symbol;Acc:MGI:97565]	NA	NA	NA	ENSMUSG00000025791
ENSMUSG00000004931	243.971	Apba3	-0.860577	0.143938	-5.97879	2.24795e-09	2.87095e-07	ENSMUSG00000004931	57267	Apba3	10	81266960	81273246	1	protein_coding	amyloid beta (A4) precursor protein-binding, family A, member 3 [Source:MGI Symbol;Acc:MGI:1888527]	membrane trafficking regulatory protein(PC00151)	NA	NA	ENSMUSG00000004931
ENSMUSG00000038822	223.341	Hace1	-0.85946	0.222577	-3.86141	0.000112732	0.0039708	ENSMUSG00000038822	209462	Hace1	10	45577829	45712345	1	protein_coding	HECT domain and ankyrin repeat containing, E3 ubiquitin protein ligase 1 [Source:MGI Symbol;Acc:MGI:2446110]	ubiquitin-protein ligase(PC00234)	NA	NA	ENSMUSG00000038822
ENSMUSG00000029603	345.087	Dtx1	-0.859187	0.257653	-3.33466	0.000854025	0.0195292	ENSMUSG00000029603	14357	Dtx1	5	120680202	120711927	-1	protein_coding	deltex 1, E3 ubiquitin ligase [Source:MGI Symbol;Acc:MGI:1352744]	ubiquitin-protein ligase(PC00234)	NA	NA	ENSMUSG00000029603
ENSMUSG00000052477	220.39	C130026I21Rik	-0.856758	0.187297	-4.57432	4.77766e-06	0.000279426	ENSMUSG00000052477	620078	C130026I21Rik	1	84992690	85270566	-1	protein_coding	RIKEN cDNA C130026I21 gene [Source:MGI Symbol;Acc:MGI:3612702]	NA	NA	NA	ENSMUSG00000052477
ENSMUSG00000003778	2750.72	Brd8	-0.854601	0.156134	-5.47352	4.41191e-08	4.35943e-06	ENSMUSG00000003778	78656	Brd8	18	34598615	34624601	-1	protein_coding	bromodomain containing 8 [Source:MGI Symbol;Acc:MGI:1925906]	NA	NA	NA	ENSMUSG00000003778
ENSMUSG00000028563	143.701	Tm2d1	-0.852633	0.162229	-5.25573	1.47442e-07	1.31813e-05	ENSMUSG00000028563	94043	Tm2d1	4	98355370	98383306	-1	protein_coding	TM2 domain containing 1 [Source:MGI Symbol;Acc:MGI:2137022]	NA	NA	NA	ENSMUSG00000028563
ENSMUSG00000024442	543.946	0610009O20Rik	-0.837825	0.10259	-8.1667	3.16939e-16	1.21433e-13	ENSMUSG00000024442	66839	0610009O20Rik	18	38250249	38262629	1	protein_coding	RIKEN cDNA 0610009O20 gene [Source:MGI Symbol;Acc:MGI:1914089]	NA	NA	NA	ENSMUSG00000024442
ENSMUSG00000111758	76.8463	AC126459.5	-0.831418	0.186209	-4.46497	8.00796e-06	0.000425896	ENSMUSG00000111758	NA	AC126459.5	9	43924751	43970253	-1	lincRNA		NA	NA	NA	ENSMUSG00000111758
ENSMUSG00000024317	539.479	Rnf138	-0.83023	0.165725	-5.00968	5.45192e-07	4.1439e-05	ENSMUSG00000024317	56515	Rnf138	18	21001341	21028223	1	protein_coding	ring finger protein 138 [Source:MGI Symbol;Acc:MGI:1929211]	NA	NA	NA	ENSMUSG00000024317
ENSMUSG00000026000	438.125	Lancl1	-0.83018	0.169795	-4.88931	1.01191e-06	7.14198e-05	ENSMUSG00000026000	14768	Lancl1	1	67000517	67038872	-1	protein_coding	LanC (bacterial lantibiotic synthetase component C)-like 1 [Source:MGI Symbol;Acc:MGI:1336997]	NA	NA	NA	ENSMUSG00000026000
ENSMUSG00000019863	500.843	Qrsl1	-0.828212	0.147015	-5.63354	1.76548e-08	1.89401e-06	ENSMUSG00000019863	76563	Qrsl1	10	43874188	43901745	-1	protein_coding	glutaminyl-tRNA synthase (glutamine-hydrolyzing)-like 1 [Source:MGI Symbol;Acc:MGI:1923813]	NA	NA	NA	ENSMUSG00000019863
ENSMUSG00000051675	160.358	Trim32	-0.828175	0.141163	-5.86681	4.44248e-09	5.41579e-07	ENSMUSG00000051675	69807	Trim32	4	65604986	65616238	1	protein_coding	tripartite motif-containing 32 [Source:MGI Symbol;Acc:MGI:1917057]	NA	NA	NA	ENSMUSG00000051675
ENSMUSG00000038692	43.4949	Hoxb4	-0.8278	0.177624	-4.66041	3.15574e-06	0.000196138	ENSMUSG00000038692	15412	Hoxb4	11	96318267	96321638	1	protein_coding	homeobox B4 [Source:MGI Symbol;Acc:MGI:96185]	NA	NA	NA	ENSMUSG00000038692
ENSMUSG00000024597	410.627	Slc12a2	-0.826547	0.188451	-4.386	1.15454e-05	0.000579555	ENSMUSG00000024597	20496	Slc12a2	18	57878678	57946821	1	protein_coding	solute carrier family 12, member 2 [Source:MGI Symbol;Acc:MGI:101924]	NA	NA	NA	ENSMUSG00000024597
ENSMUSG00000043885	242.859	Slc36a4	-0.819749	0.253699	-3.23119	0.00123275	0.0259749	ENSMUSG00000043885	234967	Slc36a4	9	15709738	15743361	1	protein_coding	solute carrier family 36 (proton/amino acid symporter), member 4 [Source:MGI Symbol;Acc:MGI:2442595]	NA	NA	NA	ENSMUSG00000043885
ENSMUSG00000029314	131.659	Gpat3	-0.808701	0.245293	-3.29688	0.000977649	0.0217469	ENSMUSG00000029314	231510	Gpat3	5	100845713	100899102	1	protein_coding	glycerol-3-phosphate acyltransferase 3 [Source:MGI Symbol;Acc:MGI:3603816]	acyltransferase(PC00042)	annexin(PC00050)	calmodulin(PC00061)	ENSMUSG00000029314
ENSMUSG00000019813	194.225	Cep57l1	-0.808599	0.178561	-4.52843	5.94233e-06	0.000331043	ENSMUSG00000019813	103268	Cep57l1	10	41718840	41809871	-1	protein_coding	centrosomal protein 57-like 1 [Source:MGI Symbol;Acc:MGI:1915511]	NA	NA	NA	ENSMUSG00000019813
ENSMUSG00000064337	3028.11	mt-Rnr1	-0.806226	0.204937	-3.93401	8.35398e-05	0.00309344	ENSMUSG00000064337	NA	mt-Rnr1	MT	70	1024	1	Mt_rRNA	mitochondrially encoded 12S rRNA [Source:MGI Symbol;Acc:MGI:102493]	NA	NA	NA	ENSMUSG00000064337
ENSMUSG00000097519	30.6544	4930558J18Rik	-0.805376	0.240479	-3.34905	0.000810881	0.0187712	ENSMUSG00000097519	NA	4930558J18Rik	1	57359222	57377544	-1	lincRNA	RIKEN cDNA 4930558J18 gene [Source:MGI Symbol;Acc:MGI:1922573]	NA	NA	NA	ENSMUSG00000097519
ENSMUSG00000098702	90.7558	1500015A07Rik	-0.798232	0.15237	-5.23878	1.61646e-07	1.42476e-05	ENSMUSG00000098702	NA	1500015A07Rik	18	61726390	61735917	1	antisense_RNA	RIKEN cDNA 1500015A07 gene [Source:MGI Symbol;Acc:MGI:1916232]	NA	NA	NA	ENSMUSG00000098702
ENSMUSG00000039531	337.69	Zufsp	-0.794347	0.149135	-5.32637	1.00195e-07	9.17588e-06	ENSMUSG00000039531	72580	Zufsp	10	33919142	33951269	-1	protein_coding	zinc finger with UFM1-specific peptidase domain [Source:MGI Symbol;Acc:MGI:1919830]	NA	NA	NA	ENSMUSG00000039531
ENSMUSG00000023007	142.777	Prpf40b	-0.7889	0.202549	-3.89487	9.82526e-05	0.00352022	ENSMUSG00000023007	54614	Prpf40b	15	99295087	99317018	1	protein_coding	pre-mRNA processing factor 40B [Source:MGI Symbol;Acc:MGI:1925583]	NA	NA	NA	ENSMUSG00000023007
ENSMUSG00000053644	199.393	Aldh7a1	-0.786951	0.256667	-3.06604	0.00216915	0.0399251	ENSMUSG00000053644	110695	Aldh7a1	18	56509687	56572951	-1	protein_coding	aldehyde dehydrogenase family 7, member A1 [Source:MGI Symbol;Acc:MGI:108186]	dehydrogenase(PC00092)	NA	NA	ENSMUSG00000053644
ENSMUSG00000026500	172.846	Cox20	-0.785074	0.139469	-5.62904	1.81218e-08	1.91704e-06	ENSMUSG00000026500	66359	Cox20	1	178319130	178322693	1	protein_coding	COX20 Cox2 chaperone [Source:MGI Symbol;Acc:MGI:1913609]	NA	NA	NA	ENSMUSG00000026500
ENSMUSG00000039697	345.966	Ncoa7	-0.783848	0.162729	-4.8169	1.45806e-06	9.91801e-05	ENSMUSG00000039697	211329	Ncoa7	10	30628999	30803326	-1	protein_coding	nuclear receptor coactivator 7 [Source:MGI Symbol;Acc:MGI:2444847]	NA	NA	NA	ENSMUSG00000039697
ENSMUSG00000039270	94.2772	Megf9	-0.783311	0.231229	-3.38759	0.000705086	0.0167137	ENSMUSG00000039270	230316	Megf9	4	70427065	70534995	-1	protein_coding	multiple EGF-like-domains 9 [Source:MGI Symbol;Acc:MGI:1918264]	extracellular matrix linker protein(PC00101)	protease inhibitor(PC00191)	receptor(PC00197)	ENSMUSG00000039270
ENSMUSG00000026222	3239	Sp100	-0.782523	0.165304	-4.73383	2.20318e-06	0.000142139	ENSMUSG00000026222	20684	Sp100	1	85649988	85709998	1	protein_coding	nuclear antigen Sp100 [Source:MGI Symbol;Acc:MGI:109561]	NA	NA	NA	ENSMUSG00000026222
ENSMUSG00000073755	59.5492	5730409E04Rik	-0.777332	0.194484	-3.9969	6.41784e-05	0.00246186	ENSMUSG00000073755	230757	5730409E04Rik	4	126609818	126614371	1	protein_coding	RIKEN cDNA 5730409E04Rik gene [Source:MGI Symbol;Acc:MGI:3609248]	NA	NA	NA	ENSMUSG00000073755
ENSMUSG00000024645	467.964	Timm21	-0.774067	0.129884	-5.95969	2.52718e-09	3.20576e-07	ENSMUSG00000024645	67105	Timm21	18	84947294	84951524	-1	protein_coding	tranlocase of inner mitochondrial membrane 21 [Source:MGI Symbol;Acc:MGI:1920595]	NA	NA	NA	ENSMUSG00000024645
ENSMUSG00000087213	41.9225	2810408I11Rik	-0.772834	0.225524	-3.42684	0.000610648	0.015094	ENSMUSG00000087213	NA	2810408I11Rik	1	64679871	64690659	-1	processed_transcript	RIKEN cDNA 2810408I11 gene [Source:MGI Symbol;Acc:MGI:1917191]	NA	NA	NA	ENSMUSG00000087213
ENSMUSG00000091896	1919.49	Ube2d2a	-0.76994	0.089286	-8.62329	6.50551e-18	2.84034e-15	ENSMUSG00000091896	56550	Ube2d2a	18	35771559	35807172	1	protein_coding	ubiquitin-conjugating enzyme E2D 2A [Source:MGI Symbol;Acc:MGI:1930715]	ligase(PC00142)	NA	NA	ENSMUSG00000091896
ENSMUSG00000041658	67.7967	Rragb	-0.764603	0.213349	-3.58381	0.000338612	0.00970551	ENSMUSG00000041658	245670	Rragb	X	153139981	153171943	1	protein_coding	Ras-related GTP binding B [Source:MGI Symbol;Acc:MGI:3038613]	small GTPase(PC00208)	NA	NA	ENSMUSG00000041658
ENSMUSG00000024359	8458.09	Hspa9	-0.764145	0.155791	-4.90494	9.34577e-07	6.67183e-05	ENSMUSG00000024359	15526	Hspa9	18	34937414	34954357	-1	protein_coding	heat shock protein 9 [Source:MGI Symbol;Acc:MGI:96245]	NA	NA	NA	ENSMUSG00000024359
ENSMUSG00000024378	856.787	Stard4	-0.758705	0.217214	-3.4929	0.000477813	0.012599	ENSMUSG00000024378	170459	Stard4	18	33199355	33213862	-1	protein_coding	StAR-related lipid transfer (START) domain containing 4 [Source:MGI Symbol;Acc:MGI:2156764]	NA	NA	NA	ENSMUSG00000024378
ENSMUSG00000024259	822.854	Slc25a46	-0.758153	0.136152	-5.56844	2.57024e-08	2.68076e-06	ENSMUSG00000024259	67453	Slc25a46	18	31580168	31609902	-1	protein_coding	solute carrier family 25, member 46 [Source:MGI Symbol;Acc:MGI:1914703]	NA	NA	NA	ENSMUSG00000024259
ENSMUSG00000021273	352.567	Fdft1	-0.756877	0.203114	-3.72637	0.000194261	0.00612949	ENSMUSG00000021273	14137	Fdft1	14	63145150	63179578	-1	protein_coding	farnesyl diphosphate farnesyl transferase 1 [Source:MGI Symbol;Acc:MGI:102706]	NA	NA	NA	ENSMUSG00000021273
ENSMUSG00000047514	652.824	Tspyl1	-0.756825	0.0857364	-8.82735	1.07182e-18	5.03061e-16	ENSMUSG00000047514	22110	Tspyl1	10	34282190	34285275	1	protein_coding	testis-specific protein, Y-encoded-like 1 [Source:MGI Symbol;Acc:MGI:1298395]	chaperone(PC00072)	phosphatase inhibitor(PC00183)	NA	ENSMUSG00000047514
ENSMUSG00000057130	517.227	Txnl4a	-0.750468	0.200109	-3.7503	0.000176625	0.00572705	ENSMUSG00000057130	27366	Txnl4a	18	80206795	80223533	1	protein_coding	thioredoxin-like 4A [Source:MGI Symbol;Acc:MGI:1351613]	NA	NA	NA	ENSMUSG00000057130
ENSMUSG00000105987	7785.32	AI506816	-0.745124	0.233005	-3.19789	0.00138436	0.0281415	ENSMUSG00000105987	NA	AI506816	5	23698296	23712667	-1	processed_transcript	expressed sequence AI506816 [Source:MGI Symbol;Acc:MGI:2140929]	NA	NA	NA	ENSMUSG00000105987
ENSMUSG00000057897	215.478	Camk2b	-0.743503	0.207028	-3.59132	0.00032901	0.00948762	ENSMUSG00000057897	12323	Camk2b	11	5969644	6066362	-1	protein_coding	calcium/calmodulin-dependent protein kinase II, beta [Source:MGI Symbol;Acc:MGI:88257]	NA	NA	NA	ENSMUSG00000057897
ENSMUSG00000083179	202.558	Gm12693	-0.743205	0.176091	-4.22058	2.43677e-05	0.00108665	ENSMUSG00000083179	NA	Gm12693	4	94935621	94936103	1	processed_pseudogene	predicted gene 12693 [Source:MGI Symbol;Acc:MGI:3650224]	NA	NA	NA	ENSMUSG00000083179
ENSMUSG00000042249	561.789	Grk3	-0.741205	0.218402	-3.39377	0.000689367	0.0163825	ENSMUSG00000042249	320129	Grk3	5	112910482	113015791	-1	protein_coding	G protein-coupled receptor kinase 3 [Source:MGI Symbol;Acc:MGI:87941]	non-receptor serine/threonine protein kinase(PC00167)	NA	NA	ENSMUSG00000042249
ENSMUSG00000024537	616.269	Psmg2	-0.74009	0.160013	-4.62519	3.74257e-06	0.000227388	ENSMUSG00000024537	107047	Psmg2	18	67641599	67654162	1	protein_coding	proteasome (prosome, macropain) assembly chaperone 2 [Source:MGI Symbol;Acc:MGI:1922901]	NA	NA	NA	ENSMUSG00000024537
ENSMUSG00000030424	34.4971	Zfp939	-0.7373	0.24176	-3.04972	0.00229053	0.0418718	ENSMUSG00000030424	NA	Zfp939	7	39449518	39477413	1	transcribed_unprocessed_pseudogene	zinc finger protein 939 [Source:MGI Symbol;Acc:MGI:3036240]	NA	NA	NA	ENSMUSG00000030424
ENSMUSG00000020309	53.0059	Chac2	-0.735205	0.204125	-3.60175	0.000316085	0.00915769	ENSMUSG00000020309	68044	Chac2	11	30976707	30986350	-1	protein_coding	ChaC, cation transport regulator 2 [Source:MGI Symbol;Acc:MGI:1915294]	NA	NA	NA	ENSMUSG00000020309
ENSMUSG00000016552	307.481	Foxred2	-0.732743	0.095336	-7.6859	1.51929e-14	4.2572e-12	ENSMUSG00000016552	239554	Foxred2	15	77940522	77956722	-1	protein_coding	FAD-dependent oxidoreductase domain containing 2 [Source:MGI Symbol;Acc:MGI:106315]	oxygenase(PC00177)	NA	NA	ENSMUSG00000016552
ENSMUSG00000058325	251.374	Dock1	-0.732191	0.21757	-3.36531	0.000764581	0.0179219	ENSMUSG00000058325	330662	Dock1	7	134670654	135173639	1	protein_coding	dedicator of cytokinesis 1 [Source:MGI Symbol;Acc:MGI:2429765]	NA	NA	NA	ENSMUSG00000058325
ENSMUSG00000110403	51.3437	Gm45553	-0.729966	0.216985	-3.36413	0.000767841	0.0179567	ENSMUSG00000110403	NA	Gm45553	8	54513644	54514150	-1	TEC	predicted gene 45553 [Source:MGI Symbol;Acc:MGI:5791389]	NA	NA	NA	ENSMUSG00000110403
ENSMUSG00000024423	296.523	Impact	-0.724113	0.160109	-4.52262	6.10786e-06	0.000339257	ENSMUSG00000024423	16210	Impact	18	12972252	12992948	1	protein_coding	impact, RWD domain protein [Source:MGI Symbol;Acc:MGI:1098233]	NA	NA	NA	ENSMUSG00000024423
ENSMUSG00000024349	1410.29	Tmem173	-0.722122	0.102592	-7.03877	1.93944e-12	4.28365e-10	ENSMUSG00000024349	72512	Tmem173	18	35733678	35740554	-1	protein_coding	transmembrane protein 173 [Source:MGI Symbol;Acc:MGI:1919762]	NA	NA	NA	ENSMUSG00000024349
ENSMUSG00000024287	1051.19	Thoc1	-0.719823	0.113484	-6.34292	2.25447e-10	3.49796e-08	ENSMUSG00000024287	225160	Thoc1	18	9958180	9995484	1	protein_coding	THO complex 1 [Source:MGI Symbol;Acc:MGI:1919668]	nucleic acid binding(PC00171)	NA	NA	ENSMUSG00000024287
ENSMUSG00000024614	1008.66	Tmx3	-0.718242	0.191546	-3.7497	0.000177045	0.00573077	ENSMUSG00000024614	67988	Tmx3	18	90510154	90543267	1	protein_coding	thioredoxin-related transmembrane protein 3 [Source:MGI Symbol;Acc:MGI:2442418]	NA	NA	NA	ENSMUSG00000024614
ENSMUSG00000060441	425.126	Trim5	-0.717682	0.139392	-5.14866	2.62358e-07	2.16983e-05	ENSMUSG00000060441	667823	Trim5	7	104263386	104288094	-1	protein_coding	tripartite motif-containing 5 [Source:MGI Symbol;Acc:MGI:3646853]	NA	NA	NA	ENSMUSG00000060441
ENSMUSG00000047632	42.6322	Fgfbp3	-0.71698	0.178692	-4.01238	6.01087e-05	0.00233157	ENSMUSG00000047632	72514	Fgfbp3	19	36917550	36919615	-1	protein_coding	fibroblast growth factor binding protein 3 [Source:MGI Symbol;Acc:MGI:1919764]	NA	NA	NA	ENSMUSG00000047632
ENSMUSG00000042379	31.103	Esm1	-0.713264	0.226522	-3.14877	0.00163961	0.0321652	ENSMUSG00000042379	71690	Esm1	13	113209659	113218098	1	protein_coding	endothelial cell-specific molecule 1 [Source:MGI Symbol;Acc:MGI:1918940]	NA	NA	NA	ENSMUSG00000042379
ENSMUSG00000082035	3256.13	Rpl17-ps8	-0.71279	0.229453	-3.10647	0.00189335	0.0361345	ENSMUSG00000082035	NA	Rpl17-ps8	X	96484859	96485479	1	processed_pseudogene	ribosomal protein L17, pseudogene 8 [Source:MGI Symbol;Acc:MGI:3802129]	NA	NA	NA	ENSMUSG00000082035
ENSMUSG00000024271	1927.36	Elp2	-0.710426	0.103588	-6.85818	6.97419e-12	1.39291e-09	ENSMUSG00000024271	58523	Elp2	18	24603961	24638830	1	protein_coding	elongator acetyltransferase complex subunit 2 [Source:MGI Symbol;Acc:MGI:1889642]	NA	NA	NA	ENSMUSG00000024271
ENSMUSG00000073538	174.673	E330020D12Rik	-0.709826	0.22346	-3.17652	0.00149052	0.0297475	ENSMUSG00000073538	NA	E330020D12Rik	1	153404827	153414233	-1	processed_transcript	Riken cDNA E330020D12 gene [Source:MGI Symbol;Acc:MGI:3761270]	NA	NA	NA	ENSMUSG00000073538
ENSMUSG00000024592	136.019	C330018D20Rik	-0.707764	0.174427	-4.05765	4.95689e-05	0.00199701	ENSMUSG00000024592	77422	C330018D20Rik	18	56955833	56975368	-1	protein_coding	RIKEN cDNA C330018D20 gene [Source:MGI Symbol;Acc:MGI:1924672]	NA	NA	NA	ENSMUSG00000024592
ENSMUSG00000027428	84.626	Rbbp9	-0.707555	0.220687	-3.20615	0.00134525	0.0276018	ENSMUSG00000027428	26450	Rbbp9	2	144542265	144550869	-1	protein_coding	retinoblastoma binding protein 9, serine hydrolase [Source:MGI Symbol;Acc:MGI:1347074]	NA	NA	NA	ENSMUSG00000027428
ENSMUSG00000038240	109.878	Pdss2	-0.70711	0.218511	-3.23604	0.00121199	0.0256526	ENSMUSG00000038240	71365	Pdss2	10	43221486	43464882	1	protein_coding	prenyl (solanesyl) diphosphate synthase, subunit 2 [Source:MGI Symbol;Acc:MGI:1918615]	NA	NA	NA	ENSMUSG00000038240
ENSMUSG00000040189	56.6338	Ccdc114	-0.70329	0.217084	-3.23972	0.00119648	0.0253817	ENSMUSG00000040189	211535	Ccdc114	7	45924072	45948963	1	protein_coding	coiled-coil domain containing 114 [Source:MGI Symbol;Acc:MGI:2446120]	NA	NA	NA	ENSMUSG00000040189
ENSMUSG00000034653	574.878	Ythdc2	-0.701375	0.127533	-5.49957	3.80716e-08	3.82223e-06	ENSMUSG00000034653	240255	Ythdc2	18	44827746	44889724	1	protein_coding	YTH domain containing 2 [Source:MGI Symbol;Acc:MGI:2448561]	RNA helicase(PC00032)	NA	NA	ENSMUSG00000034653
ENSMUSG00000058881	488.947	Zfp516	-0.701004	0.110026	-6.37124	1.87502e-10	2.93347e-08	ENSMUSG00000058881	329003	Zfp516	18	82910879	83005314	1	protein_coding	zinc finger protein 516 [Source:MGI Symbol;Acc:MGI:2443957]	NA	NA	NA	ENSMUSG00000058881
ENSMUSG00000024556	2036.8	Me2	-0.698062	0.113125	-6.17071	6.79837e-10	9.59644e-08	ENSMUSG00000024556	107029	Me2	18	73770040	73815392	-1	protein_coding	malic enzyme 2, NAD(+)-dependent, mitochondrial [Source:MGI Symbol;Acc:MGI:2147351]	acyltransferase(PC00042)	decarboxylase(PC00089)	dehydrogenase(PC00092)	ENSMUSG00000024556
ENSMUSG00000038481	953.298	Cdk19	-0.695691	0.104357	-6.66645	2.62061e-11	4.77663e-09	ENSMUSG00000038481	78334	Cdk19	10	40339564	40483818	1	protein_coding	cyclin-dependent kinase 19 [Source:MGI Symbol;Acc:MGI:1925584]	non-receptor serine/threonine protein kinase(PC00167)	non-receptor tyrosine protein kinase(PC00168)	NA	ENSMUSG00000038481
ENSMUSG00000024234	652.527	Mtpap	-0.695086	0.0855082	-8.12888	4.33258e-16	1.53472e-13	ENSMUSG00000024234	67440	Mtpap	18	4375592	4397330	1	protein_coding	mitochondrial poly(A) polymerase [Source:MGI Symbol;Acc:MGI:1914690]	nucleotidyltransferase(PC00174)	NA	NA	ENSMUSG00000024234
ENSMUSG00000020577	773.781	Tspan13	-0.693465	0.134271	-5.16465	2.40886e-07	2.02749e-05	ENSMUSG00000020577	66109	Tspan13	12	36014557	36042500	-1	protein_coding	tetraspanin 13 [Source:MGI Symbol;Acc:MGI:1913359]	NA	NA	NA	ENSMUSG00000020577
ENSMUSG00000043263	3379.81	Ifi209	-0.690644	0.210454	-3.28168	0.0010319	0.0226171	ENSMUSG00000043263	236312	Ifi209	1	173630917	173647928	1	protein_coding	interferon activated gene 209 [Source:MGI Symbol;Acc:MGI:2138243]	NA	NA	NA	ENSMUSG00000043263
ENSMUSG00000025092	378.801	Hspa12a	-0.68827	0.157824	-4.36099	1.29473e-05	0.000636317	ENSMUSG00000025092	73442	Hspa12a	19	58795751	58860984	-1	protein_coding	heat shock protein 12A [Source:MGI Symbol;Acc:MGI:1920692]	NA	NA	NA	ENSMUSG00000025092
ENSMUSG00000111422	68.6551	AC153536.3	-0.688072	0.183695	-3.74573	0.000179869	0.00576256	ENSMUSG00000111422	NA	AC153536.3	10	43745809	43765836	1	lincRNA		NA	NA	NA	ENSMUSG00000111422
ENSMUSG00000019792	248.396	Trmt11	-0.687006	0.17191	-3.99631	6.43377e-05	0.00246186	ENSMUSG00000019792	73681	Trmt11	10	30534225	30600749	-1	protein_coding	tRNA methyltransferase 11 [Source:MGI Symbol;Acc:MGI:1920931]	NA	NA	NA	ENSMUSG00000019792
ENSMUSG00000038122	53.4977	Tbc1d32	-0.68657	0.222429	-3.08669	0.002024	0.0377342	ENSMUSG00000038122	544696	Tbc1d32	10	56014293	56228689	-1	protein_coding	TBC1 domain family, member 32 [Source:MGI Symbol;Acc:MGI:2442827]	NA	NA	NA	ENSMUSG00000038122
ENSMUSG00000073563	805.189	Csnk1g3	-0.686534	0.106381	-6.45353	1.09273e-10	1.83168e-08	ENSMUSG00000073563	70425	Csnk1g3	18	53862113	53955684	1	protein_coding	casein kinase 1, gamma 3 [Source:MGI Symbol;Acc:MGI:1917675]	non-receptor serine/threonine protein kinase(PC00167)	NA	NA	ENSMUSG00000073563
ENSMUSG00000036299	522.534	BC031181	-0.683552	0.118313	-5.7775	7.58202e-09	8.73282e-07	ENSMUSG00000036299	407819	BC031181	18	75005900	75009933	1	protein_coding	cDNA sequence BC031181 [Source:MGI Symbol;Acc:MGI:3039614]	NA	NA	NA	ENSMUSG00000036299
ENSMUSG00000024583	1246.45	Txnl1	-0.683336	0.1336	-5.11478	3.14111e-07	2.56396e-05	ENSMUSG00000024583	53382	Txnl1	18	63662801	63692359	-1	protein_coding	thioredoxin-like 1 [Source:MGI Symbol;Acc:MGI:1860078]	NA	NA	NA	ENSMUSG00000024583
ENSMUSG00000030322	340.637	Mbd4	-0.681976	0.167449	-4.07273	4.64647e-05	0.00190465	ENSMUSG00000030322	17193	Mbd4	6	115840697	115853371	-1	protein_coding	methyl-CpG binding domain protein 4 [Source:MGI Symbol;Acc:MGI:1333850]	NA	NA	NA	ENSMUSG00000030322
ENSMUSG00000089936	131.331	Gm16199	-0.681727	0.151689	-4.49425	6.98167e-06	0.00037557	ENSMUSG00000089936	NA	Gm16199	6	120005998	120006285	1	processed_pseudogene	predicted gene 16199 [Source:MGI Symbol;Acc:MGI:3801797]	NA	NA	NA	ENSMUSG00000089936
ENSMUSG00000045282	102.072	Tmem86b	-0.679348	0.132885	-5.11231	3.18246e-07	2.58647e-05	ENSMUSG00000045282	68255	Tmem86b	7	4628040	4631422	-1	protein_coding	transmembrane protein 86B [Source:MGI Symbol;Acc:MGI:1915505]	NA	NA	NA	ENSMUSG00000045282
ENSMUSG00000024610	28121.2	Cd74	-0.676296	0.148627	-4.55028	5.35745e-06	0.000306648	ENSMUSG00000024610	16149	Cd74	18	60803848	60812646	1	protein_coding	CD74 antigen (invariant polypeptide of major histocompatibility complex, class II antigen-associated) [Source:MGI Symbol;Acc:MGI:96534]	protease inhibitor(PC00191)	NA	NA	ENSMUSG00000024610
ENSMUSG00000048731	366.815	Ggnbp1	-0.675837	0.179067	-3.77421	0.000160517	0.00526844	ENSMUSG00000048731	70772	Ggnbp1	17	26973217	27036378	1	protein_coding	gametogenetin binding protein 1 [Source:MGI Symbol;Acc:MGI:3055306]	NA	NA	NA	ENSMUSG00000048731
ENSMUSG00000033760	198.508	Rbm4b	-0.67579	0.20835	-3.24354	0.00118055	0.0251574	ENSMUSG00000033760	66704	Rbm4b	19	4756543	4767065	1	protein_coding	RNA binding motif protein 4B [Source:MGI Symbol;Acc:MGI:1913954]	mRNA splicing factor(PC00148)	NA	NA	ENSMUSG00000033760
ENSMUSG00000062526	438.575	Mppe1	-0.672462	0.131962	-5.09588	3.47118e-07	2.78496e-05	ENSMUSG00000062526	225651	Mppe1	18	67225530	67245830	-1	protein_coding	metallophosphoesterase 1 [Source:MGI Symbol;Acc:MGI:2661311]	NA	NA	NA	ENSMUSG00000062526
ENSMUSG00000019842	396.678	Traf3ip2	-0.666664	0.175985	-3.78818	0.000151757	0.00505158	ENSMUSG00000019842	103213	Traf3ip2	10	39612934	39655307	1	protein_coding	TRAF3 interacting protein 2 [Source:MGI Symbol;Acc:MGI:2143599]	NA	NA	NA	ENSMUSG00000019842
ENSMUSG00000024576	3943.17	Csnk1a1	-0.666555	0.0832597	-8.00574	1.18749e-15	3.98106e-13	ENSMUSG00000024576	93687	Csnk1a1	18	61555274	61590061	1	protein_coding	casein kinase 1, alpha 1 [Source:MGI Symbol;Acc:MGI:1934950]	non-receptor serine/threonine protein kinase(PC00167)	NA	NA	ENSMUSG00000024576
ENSMUSG00000053333	421.339	Dis3l2	-0.665769	0.110458	-6.02737	1.66649e-09	2.20328e-07	ENSMUSG00000053333	208718	Dis3l2	1	86703808	87050095	1	protein_coding	DIS3 like 3'-5' exoribonuclease 2 [Source:MGI Symbol;Acc:MGI:2442555]	NA	NA	NA	ENSMUSG00000053333
ENSMUSG00000078695	609.054	Cisd3	-0.665193	0.139032	-4.78446	1.71447e-06	0.000114955	ENSMUSG00000078695	217149	Cisd3	11	97685826	97688621	1	protein_coding	CDGSH iron sulfur domain 3 [Source:MGI Symbol;Acc:MGI:101788]	NA	NA	NA	ENSMUSG00000078695
ENSMUSG00000038299	1811.65	Wdr36	-0.664817	0.140628	-4.72749	2.27308e-06	0.000146147	ENSMUSG00000038299	225348	Wdr36	18	32837225	32866420	1	protein_coding	WD repeat domain 36 [Source:MGI Symbol;Acc:MGI:1917819]	NA	NA	NA	ENSMUSG00000038299
ENSMUSG00000008301	523.962	Phax	-0.662503	0.106997	-6.19178	5.94903e-10	8.46114e-08	ENSMUSG00000008301	56698	Phax	18	56562443	56587712	1	protein_coding	phosphorylated adaptor for RNA export [Source:MGI Symbol;Acc:MGI:1891839]	RNA binding protein(PC00031)	NA	NA	ENSMUSG00000008301
ENSMUSG00000024498	2696.61	Tcerg1	-0.659303	0.151693	-4.3463	1.38451e-05	0.00067165	ENSMUSG00000024498	56070	Tcerg1	18	42511510	42575551	1	protein_coding	transcription elongation regulator 1 (CA150) [Source:MGI Symbol;Acc:MGI:1926421]	transcription factor(PC00218)	NA	NA	ENSMUSG00000024498
ENSMUSG00000024601	1099.48	Isoc1	-0.65911	0.0942986	-6.98961	2.75657e-12	5.81481e-10	ENSMUSG00000024601	66307	Isoc1	18	58659482	58679570	1	protein_coding	isochorismatase domain containing 1 [Source:MGI Symbol;Acc:MGI:1913557]	NA	NA	NA	ENSMUSG00000024601
ENSMUSG00000024589	444.925	Nedd4l	-0.658801	0.143873	-4.57903	4.67129e-06	0.00027473	ENSMUSG00000024589	83814	Nedd4l	18	64887705	65217831	1	protein_coding	neural precursor cell expressed, developmentally down-regulated gene 4-like [Source:MGI Symbol;Acc:MGI:1933754]	NA	NA	NA	ENSMUSG00000024589
ENSMUSG00000019843	820.823	Fyn	-0.658601	0.174829	-3.76711	0.000165151	0.005386	ENSMUSG00000019843	14360	Fyn	10	39368855	39565381	1	protein_coding	Fyn proto-oncogene [Source:MGI Symbol;Acc:MGI:95602]	NA	NA	NA	ENSMUSG00000019843
ENSMUSG00000025428	17406.6	Atp5a1	-0.658191	0.143947	-4.57246	4.82037e-06	0.000281049	ENSMUSG00000025428	11946	Atp5a1	18	77773729	77782869	1	protein_coding	ATP synthase, H+ transporting, mitochondrial F1 complex, alpha subunit 1 [Source:MGI Symbol;Acc:MGI:88115]	ATP synthase(PC00002)	DNA binding protein(PC00009)	anion channel(PC00049)	ENSMUSG00000025428
ENSMUSG00000026796	225.908	Fam129b	-0.657387	0.214214	-3.06884	0.00214892	0.0395915	ENSMUSG00000026796	227737	Fam129b	2	32876114	32925254	1	protein_coding	family with sequence similarity 129, member B [Source:MGI Symbol;Acc:MGI:2442910]	NA	NA	NA	ENSMUSG00000026796
ENSMUSG00000019823	1102.2	Mical1	-0.657321	0.133539	-4.92232	8.55224e-07	6.19922e-05	ENSMUSG00000019823	171580	Mical1	10	41476314	41487032	1	protein_coding	microtubule associated monooxygenase, calponin and LIM domain containing 1 [Source:MGI Symbol;Acc:MGI:2385847]	NA	NA	NA	ENSMUSG00000019823
ENSMUSG00000001323	114.833	Srr	-0.656985	0.196636	-3.34112	0.000834422	0.0191743	ENSMUSG00000001323	27364	Srr	11	74906359	74925948	-1	protein_coding	serine racemase [Source:MGI Symbol;Acc:MGI:1351636]	deaminase(PC00088)	dehydratase(PC00091)	epimerase/racemase(PC00096)	ENSMUSG00000001323
ENSMUSG00000054945	42.7095	Gm9958	-0.656336	0.19121	-3.43254	0.000597955	0.0148492	ENSMUSG00000054945	NA	Gm9958	5	90367204	90368487	1	protein_coding	predicted gene 9958 [Source:MGI Symbol;Acc:MGI:3641866]	NA	NA	NA	ENSMUSG00000054945
ENSMUSG00000064267	2816.29	Hvcn1	-0.655113	0.102266	-6.40598	1.49407e-10	2.3974e-08	ENSMUSG00000064267	74096	Hvcn1	5	122206804	122242297	1	protein_coding	hydrogen voltage-gated channel 1 [Source:MGI Symbol;Acc:MGI:1921346]	NA	NA	NA	ENSMUSG00000064267
ENSMUSG00000113204	457.56	CT009718.4	-0.653187	0.100176	-6.52039	7.01264e-11	1.21029e-08	ENSMUSG00000113204	NA	CT009718.4	13	74579358	74617945	-1	lincRNA		NA	NA	NA	ENSMUSG00000113204
ENSMUSG00000085844	43.0554	Gm11690	-0.649292	0.215726	-3.0098	0.00261418	0.0457396	ENSMUSG00000085844	NA	Gm11690	11	114219239	114238502	-1	lincRNA	predicted gene 11690 [Source:MGI Symbol;Acc:MGI:3652329]	NA	NA	NA	ENSMUSG00000085844
ENSMUSG00000024431	1222	Nr3c1	-0.649142	0.113401	-5.72428	1.03871e-08	1.15389e-06	ENSMUSG00000024431	14815	Nr3c1	18	39410545	39491301	-1	protein_coding	nuclear receptor subfamily 3, group C, member 1 [Source:MGI Symbol;Acc:MGI:95824]	NA	NA	NA	ENSMUSG00000024431
ENSMUSG00000111080	82.5714	AC153899.1	-0.648372	0.213231	-3.0407	0.0023603	0.0428224	ENSMUSG00000111080	NA	AC153899.1	10	30603195	30606634	-1	lincRNA		NA	NA	NA	ENSMUSG00000111080
ENSMUSG00000024474	2010.99	Ik	-0.647942	0.0782654	-8.27878	1.24446e-16	4.97097e-14	ENSMUSG00000024474	24010	Ik	18	36744656	36757639	1	protein_coding	IK cytokine [Source:MGI Symbol;Acc:MGI:1345142]	cytokine(PC00083)	NA	NA	ENSMUSG00000024474
ENSMUSG00000024232	110.303	Bambi	-0.645701	0.198638	-3.25064	0.00115144	0.0247054	ENSMUSG00000024232	68010	Bambi	18	3507957	3516404	1	protein_coding	BMP and activin membrane-bound inhibitor [Source:MGI Symbol;Acc:MGI:1915260]	NA	NA	NA	ENSMUSG00000024232
ENSMUSG00000026388	61.1892	3110009E18Rik	-0.645129	0.188918	-3.41486	0.000638148	0.0154788	ENSMUSG00000026388	73103	3110009E18Rik	1	120121187	120188189	1	protein_coding	RIKEN cDNA 3110009E18 gene [Source:MGI Symbol;Acc:MGI:1920353]	NA	NA	NA	ENSMUSG00000026388
ENSMUSG00000000861	1072.23	Bcl11a	-0.642726	0.167355	-3.84048	0.000122792	0.00426117	ENSMUSG00000000861	14025	Bcl11a	11	24078056	24174123	1	protein_coding	B cell CLL/lymphoma 11A (zinc finger protein) [Source:MGI Symbol;Acc:MGI:106190]	C2H2 zinc finger transcription factor(PC00248)	NA	NA	ENSMUSG00000000861
ENSMUSG00000083798	86.5281	Gm14584	-0.64249	0.213015	-3.01617	0.00255988	0.0451757	ENSMUSG00000083798	NA	Gm14584	X	53418331	53418967	1	processed_pseudogene	predicted gene 14584 [Source:MGI Symbol;Acc:MGI:3705780]	NA	NA	NA	ENSMUSG00000083798
ENSMUSG00000024483	2363.34	Ankhd1	-0.641867	0.138126	-4.64697	3.36852e-06	0.000206669	ENSMUSG00000024483	108857	Ankhd1	18	36559987	36665917	1	protein_coding	ankyrin repeat and KH domain containing 1 [Source:MGI Symbol;Acc:MGI:1921733]	NA	NA	NA	ENSMUSG00000024483
ENSMUSG00000024400	1502.14	Wdr33	-0.638791	0.0907999	-7.03515	1.9905e-12	4.34531e-10	ENSMUSG00000024400	74320	Wdr33	18	31804057	31908987	1	protein_coding	WD repeat domain 33 [Source:MGI Symbol;Acc:MGI:1921570]	mRNA processing factor(PC00147)	NA	NA	ENSMUSG00000024400
ENSMUSG00000019849	1150.12	Prep	-0.638559	0.14172	-4.50579	6.61274e-06	0.000359848	ENSMUSG00000019849	19072	Prep	10	45067203	45167198	1	protein_coding	prolyl endopeptidase [Source:MGI Symbol;Acc:MGI:1270863]	serine protease(PC00203)	NA	NA	ENSMUSG00000019849
ENSMUSG00000024273	221.124	2700062C07Rik	-0.637652	0.1908	-3.34199	0.000831791	0.0191373	ENSMUSG00000024273	68046	2700062C07Rik	18	24470861	24477765	1	protein_coding	RIKEN cDNA 2700062C07 gene [Source:MGI Symbol;Acc:MGI:1915296]	NA	NA	NA	ENSMUSG00000024273
ENSMUSG00000024603	727.369	Dctn4	-0.635122	0.0845127	-7.51511	5.68639e-14	1.52509e-11	ENSMUSG00000024603	67665	Dctn4	18	60526185	60558766	1	protein_coding	dynactin 4 [Source:MGI Symbol;Acc:MGI:1914915]	NA	NA	NA	ENSMUSG00000024603
ENSMUSG00000079658	761.802	Eloc	-0.627455	0.129461	-4.84669	1.25541e-06	8.60188e-05	ENSMUSG00000079658	67923	Eloc	1	16641725	16657042	-1	protein_coding	elongin C [Source:MGI Symbol;Acc:MGI:1915173]	enzyme modulator(PC00095)	NA	NA	ENSMUSG00000079658
ENSMUSG00000098428	179.967	Gm2260	-0.62579	0.187165	-3.34353	0.000827201	0.0190785	ENSMUSG00000098428	NA	Gm2260	14	26016431	26025837	1	unprocessed_pseudogene	predicted gene 2260 [Source:MGI Symbol;Acc:MGI:3780429]	NA	NA	NA	ENSMUSG00000098428
ENSMUSG00000024177	92.1538	Nme4	-0.622101	0.209277	-2.97262	0.00295272	0.0496278	ENSMUSG00000024177	56520	Nme4	17	26091734	26095508	-1	protein_coding	NME/NM23 nucleoside diphosphate kinase 4 [Source:MGI Symbol;Acc:MGI:1931148]	NA	NA	NA	ENSMUSG00000024177
ENSMUSG00000024231	866.152	Cul2	-0.622032	0.128155	-4.85376	1.21144e-06	8.39244e-05	ENSMUSG00000024231	71745	Cul2	18	3382988	3436377	1	protein_coding	cullin 2 [Source:MGI Symbol;Acc:MGI:1918995]	ubiquitin-protein ligase(PC00234)	NA	NA	ENSMUSG00000024231
ENSMUSG00000034484	5895.31	Snx2	-0.621715	0.109727	-5.66599	1.46178e-08	1.59555e-06	ENSMUSG00000034484	67804	Snx2	18	53176365	53220860	1	protein_coding	sorting nexin 2 [Source:MGI Symbol;Acc:MGI:1915054]	membrane trafficking regulatory protein(PC00151)	NA	NA	ENSMUSG00000034484
ENSMUSG00000036941	292.691	Elac1	-0.621142	0.0992946	-6.25554	3.9614e-10	5.85601e-08	ENSMUSG00000036941	114615	Elac1	18	73735038	73754479	-1	protein_coding	elaC ribonuclease Z 1 [Source:MGI Symbol;Acc:MGI:1890495]	NA	NA	NA	ENSMUSG00000036941
ENSMUSG00000015312	480.134	Gadd45b	-0.619246	0.20445	-3.02884	0.00245497	0.0438861	ENSMUSG00000015312	17873	Gadd45b	10	80930073	80932204	1	protein_coding	growth arrest and DNA-damage-inducible 45 beta [Source:MGI Symbol;Acc:MGI:107776]	NA	NA	NA	ENSMUSG00000015312
ENSMUSG00000022197	694.184	Pdzd2	-0.616629	0.172107	-3.58283	0.000339891	0.00971249	ENSMUSG00000022197	68070	Pdzd2	15	12359711	12739924	-1	protein_coding	PDZ domain containing 2 [Source:MGI Symbol;Acc:MGI:1922394]	interleukin superfamily(PC00128)	NA	NA	ENSMUSG00000022197
ENSMUSG00000073628	109.84	Gm10552	-0.615091	0.206278	-2.98186	0.00286506	0.0486402	ENSMUSG00000073628	NA	Gm10552	1	85604085	85611896	-1	antisense_RNA	predicted gene 10552 [Source:MGI Symbol;Acc:MGI:3642083]	NA	NA	NA	ENSMUSG00000073628
ENSMUSG00000024454	1203.83	Hdac3	-0.614466	0.0984234	-6.24309	4.29e-10	6.29223e-08	ENSMUSG00000024454	15183	Hdac3	18	37935844	37954988	-1	protein_coding	histone deacetylase 3 [Source:MGI Symbol;Acc:MGI:1343091]	NA	NA	NA	ENSMUSG00000024454
ENSMUSG00000025421	522.675	Hdhd2	-0.612125	0.155435	-3.93815	8.21117e-05	0.0030526	ENSMUSG00000025421	76987	Hdhd2	18	76930126	76972902	1	protein_coding	haloacid dehalogenase-like hydrolase domain containing 2 [Source:MGI Symbol;Acc:MGI:1924237]	phosphatase(PC00181)	NA	NA	ENSMUSG00000025421
ENSMUSG00000025937	328.708	Lactb2	-0.61098	0.196681	-3.10645	0.00189347	0.0361345	ENSMUSG00000025937	212442	Lactb2	1	13623330	13660546	-1	protein_coding	lactamase, beta 2 [Source:MGI Symbol;Acc:MGI:2442551]	defense/immunity protein(PC00090)	hydrolase(PC00121)	NA	ENSMUSG00000025937
ENSMUSG00000043252	664.813	Tmem64	-0.610314	0.122827	-4.96888	6.73394e-07	4.98911e-05	ENSMUSG00000043252	100201	Tmem64	4	15265831	15286753	1	protein_coding	transmembrane protein 64 [Source:MGI Symbol;Acc:MGI:2140359]	NA	NA	NA	ENSMUSG00000043252
ENSMUSG00000047879	1926.29	Usp14	-0.608927	0.155676	-3.91151	9.17193e-05	0.00334357	ENSMUSG00000047879	59025	Usp14	18	9995432	10045119	-1	protein_coding	ubiquitin specific peptidase 14 [Source:MGI Symbol;Acc:MGI:1928898]	cysteine protease(PC00081)	NA	NA	ENSMUSG00000047879
ENSMUSG00000025779	56.3368	Ly96	-0.608744	0.181051	-3.36227	0.00077304	0.0180511	ENSMUSG00000025779	17087	Ly96	1	16688051	16709611	1	protein_coding	lymphocyte antigen 96 [Source:MGI Symbol;Acc:MGI:1341909]	transmembrane receptor regulatory/adaptor protein(PC00226)	NA	NA	ENSMUSG00000025779
ENSMUSG00000054321	594.793	Taf4b	-0.608382	0.143044	-4.25312	2.10814e-05	0.000956135	ENSMUSG00000054321	72504	Taf4b	18	14783245	14900359	1	protein_coding	TATA-box binding protein associated factor 4b [Source:MGI Symbol;Acc:MGI:2152345]	NA	NA	NA	ENSMUSG00000054321
ENSMUSG00000024456	2200.82	Diaph1	-0.606508	0.121502	-4.99175	5.98336e-07	4.49326e-05	ENSMUSG00000024456	13367	Diaph1	18	37843601	37935476	-1	protein_coding	diaphanous related formin 1 [Source:MGI Symbol;Acc:MGI:1194490]	NA	NA	NA	ENSMUSG00000024456
ENSMUSG00000024613	4040.02	Tcof1	-0.60413	0.148672	-4.06352	4.83383e-05	0.00195465	ENSMUSG00000024613	21453	Tcof1	18	60813755	60848971	-1	protein_coding	treacle ribosome biogenesis factor 1 [Source:MGI Symbol;Acc:MGI:892003]	NA	NA	NA	ENSMUSG00000024613
ENSMUSG00000030468	2697.89	Siglecg	-0.603963	0.154883	-3.89949	9.63959e-05	0.00348026	ENSMUSG00000030468	243958	Siglecg	7	43408204	43418358	1	protein_coding	sialic acid binding Ig-like lectin G [Source:MGI Symbol;Acc:MGI:2443630]	immunoglobulin receptor superfamily(PC00124)	immunoglobulin superfamily cell adhesion molecule(PC00125)	membrane-bound signaling molecule(PC00152)	ENSMUSG00000030468
ENSMUSG00000034165	1625.25	Ccnd3	-0.603895	0.135241	-4.46533	7.99458e-06	0.000425896	ENSMUSG00000034165	12445	Ccnd3	17	47505051	47599691	1	protein_coding	cyclin D3 [Source:MGI Symbol;Acc:MGI:88315]	kinase activator(PC00138)	NA	NA	ENSMUSG00000034165
ENSMUSG00000093930	988.797	Hmgcs1	-0.600813	0.139269	-4.31404	1.60297e-05	0.000759952	ENSMUSG00000093930	208715	Hmgcs1	13	119690379	119708260	1	protein_coding	3-hydroxy-3-methylglutaryl-Coenzyme A synthase 1 [Source:MGI Symbol;Acc:MGI:107592]	NA	NA	NA	ENSMUSG00000093930
ENSMUSG00000037236	4360.94	Matr3	-0.600033	0.136845	-4.38476	1.16113e-05	0.000581308	ENSMUSG00000037236	17184	Matr3	18	35562146	35593835	1	protein_coding	matrin 3 [Source:MGI Symbol;Acc:MGI:1298379]	NA	NA	NA	ENSMUSG00000037236
ENSMUSG00000024493	1931.92	Lars	-0.59917	0.120023	-4.99212	5.97186e-07	4.49326e-05	ENSMUSG00000024493	107045	Lars	18	42202350	42262122	-1	protein_coding	leucyl-tRNA synthetase [Source:MGI Symbol;Acc:MGI:1913808]	NA	NA	NA	ENSMUSG00000024493
ENSMUSG00000035765	501.646	Dym	-0.59835	0.0966158	-6.19309	5.89958e-10	8.45502e-08	ENSMUSG00000035765	69190	Dym	18	75018772	75286966	1	protein_coding	dymeclin [Source:MGI Symbol;Acc:MGI:1918480]	NA	NA	NA	ENSMUSG00000035765
ENSMUSG00000026526	1945.45	Fh1	-0.598125	0.160392	-3.72914	0.000192136	0.00607266	ENSMUSG00000026526	14194	Fh1	1	175600374	175625635	-1	protein_coding	fumarate hydratase 1 [Source:MGI Symbol;Acc:MGI:95530]	lyase(PC00144)	NA	NA	ENSMUSG00000026526
ENSMUSG00000001380	1474.03	Hars	-0.595786	0.129577	-4.59793	4.267e-06	0.000253541	ENSMUSG00000001380	15115	Hars	18	36766530	36783205	-1	protein_coding	histidyl-tRNA synthetase [Source:MGI Symbol;Acc:MGI:108087]	RNA binding protein(PC00031)	aminoacyl-tRNA synthetase(PC00047)	NA	ENSMUSG00000001380
ENSMUSG00000073542	306.827	Cep76	-0.594864	0.137321	-4.33191	1.47822e-05	0.00071526	ENSMUSG00000073542	225659	Cep76	18	67617397	67641336	-1	protein_coding	centrosomal protein 76 [Source:MGI Symbol;Acc:MGI:1923401]	NA	NA	NA	ENSMUSG00000073542
ENSMUSG00000038446	868.704	Cdc40	-0.593957	0.0631715	-9.40229	5.33879e-21	2.94795e-18	ENSMUSG00000038446	71713	Cdc40	10	40831621	40883311	-1	protein_coding	cell division cycle 40 [Source:MGI Symbol;Acc:MGI:1918963]	mRNA splicing factor(PC00148)	NA	NA	ENSMUSG00000038446
ENSMUSG00000079614	1792.86	Seh1l	-0.593443	0.109365	-5.42625	5.75509e-08	5.54083e-06	ENSMUSG00000079614	72124	Seh1l	18	67774876	67795461	1	protein_coding	SEH1-like (S. cerevisiae [Source:MGI Symbol;Acc:MGI:1919374]	membrane trafficking regulatory protein(PC00151)	NA	NA	ENSMUSG00000079614
ENSMUSG00000024370	1268.83	Cdc23	-0.592459	0.125624	-4.71613	2.40372e-06	0.000152974	ENSMUSG00000024370	52563	Cdc23	18	34630951	34651735	-1	protein_coding	CDC23 cell division cycle 23 [Source:MGI Symbol;Acc:MGI:1098815]	NA	NA	NA	ENSMUSG00000024370
ENSMUSG00000024533	604.207	Spire1	-0.592378	0.130316	-4.5457	5.47539e-06	0.000308693	ENSMUSG00000024533	68166	Spire1	18	67488209	67610790	-1	protein_coding	spire homolog 1 (Drosophila) [Source:MGI Symbol;Acc:MGI:1915416]	actin family cytoskeletal protein(PC00041)	NA	NA	ENSMUSG00000024533
ENSMUSG00000057561	1909.1	Eif1a	-0.592168	0.157987	-3.7482	0.000178106	0.00574529	ENSMUSG00000057561	13664	Eif1a	18	46597704	46610225	1	protein_coding	eukaryotic translation initiation factor 1A [Source:MGI Symbol;Acc:MGI:95298]	translation initiation factor(PC00224)	NA	NA	ENSMUSG00000057561
ENSMUSG00000024516	2058.32	Sec11c	-0.591801	0.17109	-3.459	0.000542188	0.0137428	ENSMUSG00000024516	66286	Sec11c	18	65800549	65817665	1	protein_coding	SEC11 homolog C, signal peptidase complex subunit [Source:MGI Symbol;Acc:MGI:1913536]	serine protease(PC00203)	NA	NA	ENSMUSG00000024516
ENSMUSG00000063281	597.6	Zfp35	-0.590919	0.149366	-3.95618	7.61582e-05	0.00285388	ENSMUSG00000063281	22694	Zfp35	18	23989632	24005376	1	protein_coding	zinc finger protein 35 [Source:MGI Symbol;Acc:MGI:99179]	NA	NA	NA	ENSMUSG00000063281
ENSMUSG00000024587	3105.71	Nars	-0.590542	0.118859	-4.96842	6.74994e-07	4.98911e-05	ENSMUSG00000024587	70223	Nars	18	64499665	64516557	-1	protein_coding	asparaginyl-tRNA synthetase [Source:MGI Symbol;Acc:MGI:1917473]	RNA binding protein(PC00031)	aminoacyl-tRNA synthetase(PC00047)	NA	ENSMUSG00000024587
ENSMUSG00000026179	388.417	Pnkd	-0.587322	0.177901	-3.30139	0.000962059	0.0215791	ENSMUSG00000026179	56695	Pnkd	1	74284930	74353694	1	protein_coding	paroxysmal nonkinesiogenic dyskinesia [Source:MGI Symbol;Acc:MGI:1930773]	NA	NA	NA	ENSMUSG00000026179
ENSMUSG00000042826	47.7435	Fgf11	-0.586864	0.197147	-2.97679	0.00291286	0.0492667	ENSMUSG00000042826	14166	Fgf11	11	69796068	69801857	-1	protein_coding	fibroblast growth factor 11 [Source:MGI Symbol;Acc:MGI:109167]	growth factor(PC00112)	NA	NA	ENSMUSG00000042826
ENSMUSG00000043168	141.295	4930426D05Rik	-0.586768	0.162204	-3.61747	0.000297502	0.00867283	ENSMUSG00000043168	NA	4930426D05Rik	18	21651448	21656105	1	antisense_RNA	RIKEN cDNA 4930426D05 gene [Source:MGI Symbol;Acc:MGI:1921894]	NA	NA	NA	ENSMUSG00000043168
ENSMUSG00000023066	397.976	Rttn	-0.586745	0.10535	-5.56948	2.55497e-08	2.67972e-06	ENSMUSG00000023066	246102	Rttn	18	88971790	89131013	1	protein_coding	rotatin [Source:MGI Symbol;Acc:MGI:2179288]	NA	NA	NA	ENSMUSG00000023066
ENSMUSG00000033684	361.992	Qsox1	-0.586364	0.194465	-3.01527	0.00256751	0.0451757	ENSMUSG00000033684	104009	Qsox1	1	155776029	155812889	-1	protein_coding	quiescin Q6 sulfhydryl oxidase 1 [Source:MGI Symbol;Acc:MGI:1330818]	oxidase(PC00175)	NA	NA	ENSMUSG00000033684
ENSMUSG00000024360	4289.8	Etf1	-0.584976	0.135929	-4.30354	1.68088e-05	0.000790898	ENSMUSG00000024360	225363	Etf1	18	34902785	34932007	-1	protein_coding	eukaryotic translation termination factor 1 [Source:MGI Symbol;Acc:MGI:2385071]	NA	NA	NA	ENSMUSG00000024360
ENSMUSG00000021843	1643.91	Ktn1	-0.583711	0.127993	-4.56049	5.10337e-06	0.000293898	ENSMUSG00000021843	16709	Ktn1	14	47648448	47736564	1	protein_coding	kinectin 1 [Source:MGI Symbol;Acc:MGI:109153]	NA	NA	NA	ENSMUSG00000021843
ENSMUSG00000024542	2063.83	Cep192	-0.579288	0.134067	-4.32087	1.55416e-05	0.000740988	ENSMUSG00000024542	70799	Cep192	18	67800107	67885170	1	protein_coding	centrosomal protein 192 [Source:MGI Symbol;Acc:MGI:1918049]	NA	NA	NA	ENSMUSG00000024542
ENSMUSG00000024491	1365.62	Rbm27	-0.579272	0.127608	-4.53945	5.64002e-06	0.000316077	ENSMUSG00000024491	225432	Rbm27	18	42275353	42341542	1	protein_coding	RNA binding motif protein 27 [Source:MGI Symbol;Acc:MGI:2147194]	RNA binding protein(PC00031)	NA	NA	ENSMUSG00000024491
ENSMUSG00000036894	402.79	Rap2b	-0.57835	0.148756	-3.88792	0.000101105	0.0036018	ENSMUSG00000036894	74012	Rap2b	3	61361638	61368430	1	protein_coding	RAP2B, member of RAS oncogene family [Source:MGI Symbol;Acc:MGI:1921262]	small GTPase(PC00208)	NA	NA	ENSMUSG00000036894
ENSMUSG00000008305	254.382	Tle1	-0.577742	0.19061	-3.03101	0.00243735	0.0437464	ENSMUSG00000008305	21885	Tle1	4	72117142	72200919	-1	protein_coding	transducin-like enhancer of split 1 [Source:MGI Symbol;Acc:MGI:104636]	transcription cofactor(PC00217)	NA	NA	ENSMUSG00000008305
ENSMUSG00000067851	2245.11	Arfgef1	-0.573616	0.0764011	-7.50795	6.00591e-14	1.5881e-11	ENSMUSG00000067851	211673	Arfgef1	1	10137571	10232670	-1	protein_coding	ADP-ribosylation factor guanine nucleotide-exchange factor 1(brefeldin A-inhibited) [Source:MGI Symbol;Acc:MGI:2442988]	NA	NA	NA	ENSMUSG00000067851
ENSMUSG00000037754	681.51	Ppp1r16b	-0.572974	0.165333	-3.46558	0.000529089	0.0135777	ENSMUSG00000037754	228852	Ppp1r16b	2	158665398	158766334	1	protein_coding	protein phosphatase 1, regulatory (inhibitor) subunit 16B [Source:MGI Symbol;Acc:MGI:2151841]	phosphatase modulator(PC00184)	NA	NA	ENSMUSG00000037754
ENSMUSG00000109378	220.416	U2af1l4	-0.570501	0.190185	-2.99971	0.00270233	0.046759	ENSMUSG00000109378	NA	U2af1l4	7	30563344	30567960	1	protein_coding	U2 small nuclear RNA auxiliary factor 1-like 4 [Source:MGI Symbol;Acc:MGI:2678374]	NA	NA	NA	ENSMUSG00000109378
ENSMUSG00000086502	93.9856	B130055M24Rik	-0.561013	0.186719	-3.00458	0.00265945	0.0462301	ENSMUSG00000086502	NA	B130055M24Rik	7	127448636	127460360	1	processed_transcript	RIKEN cDNA B130055M24 gene [Source:MGI Symbol;Acc:MGI:3590645]	NA	NA	NA	ENSMUSG00000086502
ENSMUSG00000024381	1937.43	Bin1	-0.559869	0.0835822	-6.69842	2.10686e-11	3.87786e-09	ENSMUSG00000024381	30948	Bin1	18	32377217	32435736	1	protein_coding	bridging integrator 1 [Source:MGI Symbol;Acc:MGI:108092]	NA	NA	NA	ENSMUSG00000024381
ENSMUSG00000056211	1549.72	R3hdm1	-0.559828	0.1751	-3.19719	0.00138771	0.0281415	ENSMUSG00000056211	226412	R3hdm1	1	128103301	128237736	1	protein_coding	R3H domain containing 1 [Source:MGI Symbol;Acc:MGI:2448514]	NA	NA	NA	ENSMUSG00000056211
ENSMUSG00000066637	136.507	Ttc32	-0.55885	0.158628	-3.52303	0.000426645	0.0114919	ENSMUSG00000066637	75516	Ttc32	12	9029997	9041988	1	protein_coding	tetratricopeptide repeat domain 32 [Source:MGI Symbol;Acc:MGI:1922766]	NA	NA	NA	ENSMUSG00000066637
ENSMUSG00000002346	123.857	Slc25a42	-0.558662	0.1709	-3.26895	0.00107948	0.023402	ENSMUSG00000002346	73095	Slc25a42	8	70184340	70212305	-1	protein_coding	solute carrier family 25, member 42 [Source:MGI Symbol;Acc:MGI:1920345]	amino acid transporter(PC00046)	calmodulin(PC00061)	mitochondrial carrier protein(PC00158)	ENSMUSG00000002346
ENSMUSG00000037013	1821.4	Ss18	-0.558116	0.0720933	-7.74157	9.8197e-15	3.12466e-12	ENSMUSG00000037013	268996	Ss18	18	14624198	14682914	-1	protein_coding	SS18, nBAF chromatin remodeling complex subunit [Source:MGI Symbol;Acc:MGI:107708]	chromatin/chromatin-binding protein(PC00077)	NA	NA	ENSMUSG00000037013
ENSMUSG00000019837	413.168	Gtf3c6	-0.554844	0.134175	-4.13522	3.54608e-05	0.00151305	ENSMUSG00000019837	67371	Gtf3c6	10	40247703	40258108	-1	protein_coding	general transcription factor IIIC, polypeptide 6, alpha [Source:MGI Symbol;Acc:MGI:1914621]	NA	NA	NA	ENSMUSG00000019837
ENSMUSG00000037058	1859.51	Paip2	-0.553654	0.106593	-5.19407	2.05743e-07	1.78825e-05	ENSMUSG00000037058	67869	Paip2	18	35598617	35617186	1	protein_coding	polyadenylate-binding protein-interacting protein 2 [Source:MGI Symbol;Acc:MGI:1915119]	NA	NA	NA	ENSMUSG00000037058
ENSMUSG00000109901	649.389	Chmp1b	-0.552156	0.0962733	-5.73529	9.7343e-09	1.10091e-06	ENSMUSG00000109901	67064	Chmp1b	18	67203531	67207880	1	protein_coding	charged multivesicular body protein 1B [Source:MGI Symbol;Acc:MGI:1914314]	membrane traffic protein(PC00150)	NA	NA	ENSMUSG00000109901
ENSMUSG00000038876	488.45	Rnf146	-0.551766	0.108703	-5.07591	3.85639e-07	3.06779e-05	ENSMUSG00000038876	68031	Rnf146	10	29344176	29362442	-1	protein_coding	ring finger protein 146 [Source:MGI Symbol;Acc:MGI:1915281]	NA	NA	NA	ENSMUSG00000038876
ENSMUSG00000076617	38533.4	Ighm	-0.550829	0.113561	-4.85052	1.23138e-06	8.47244e-05	ENSMUSG00000076617	NA	Ighm	12	113418558	113422730	-1	IG_C_gene	immunoglobulin heavy constant mu [Source:MGI Symbol;Acc:MGI:96448]	NA	NA	NA	ENSMUSG00000076617
ENSMUSG00000038302	76.9567	Afg1l	-0.549635	0.16751	-3.28121	0.00103364	0.0226171	ENSMUSG00000038302	215951	Afg1l	10	42312585	42478565	-1	protein_coding	AFG1 like ATPase [Source:MGI Symbol;Acc:MGI:2148801]	NA	NA	NA	ENSMUSG00000038302
ENSMUSG00000025962	550.86	Fastkd2	-0.549363	0.145598	-3.77313	0.00016121	0.00528194	ENSMUSG00000025962	75619	Fastkd2	1	63730614	63754655	1	protein_coding	FAST kinase domains 2 [Source:MGI Symbol;Acc:MGI:1922869]	NA	NA	NA	ENSMUSG00000025962
ENSMUSG00000026172	243.37	Bcs1l	-0.548555	0.168498	-3.25557	0.00113167	0.0243367	ENSMUSG00000026172	66821	Bcs1l	1	74588289	74592443	1	protein_coding	BCS1-like (yeast) [Source:MGI Symbol;Acc:MGI:1914071]	NA	NA	NA	ENSMUSG00000026172
ENSMUSG00000024269	249.866	Tpgs2	-0.545277	0.10961	-4.9747	6.53496e-07	4.86854e-05	ENSMUSG00000024269	66648	Tpgs2	18	25127223	25169007	-1	protein_coding	tubulin polyglutamylase complex subunit 2 [Source:MGI Symbol;Acc:MGI:1913898]	NA	NA	NA	ENSMUSG00000024269
ENSMUSG00000023150	7792.52	Ivns1abp	-0.543584	0.108332	-5.01778	5.22719e-07	3.98924e-05	ENSMUSG00000023150	117198	Ivns1abp	1	151344477	151364422	1	protein_coding	influenza virus NS1A binding protein [Source:MGI Symbol;Acc:MGI:2152389]	NA	NA	NA	ENSMUSG00000023150
ENSMUSG00000034243	1440.34	Golgb1	-0.543378	0.138357	-3.92736	8.58842e-05	0.00316155	ENSMUSG00000034243	224139	Golgb1	16	36875140	36933085	1	protein_coding	golgi autoantigen, golgin subfamily b, macrogolgin 1 [Source:MGI Symbol;Acc:MGI:1099447]	NA	NA	NA	ENSMUSG00000034243
ENSMUSG00000075232	2507.84	Amd1	-0.541228	0.157807	-3.42969	0.000604278	0.0149864	ENSMUSG00000075232	11702	Amd1	10	40287458	40302186	-1	protein_coding	S-adenosylmethionine decarboxylase 1 [Source:MGI Symbol;Acc:MGI:88004]	decarboxylase(PC00089)	NA	NA	ENSMUSG00000075232
ENSMUSG00000104046	233.196	Gm37567	-0.537873	0.126127	-4.26453	2.00327e-05	0.000921798	ENSMUSG00000104046	NA	Gm37567	1	5307739	5310017	1	TEC	predicted gene, 37567 [Source:MGI Symbol;Acc:MGI:5610795]	NA	NA	NA	ENSMUSG00000104046
ENSMUSG00000021706	280.27	Zfyve16	-0.53569	0.148051	-3.61828	0.00029657	0.0086591	ENSMUSG00000021706	218441	Zfyve16	13	92487108	92530868	-1	protein_coding	zinc finger, FYVE domain containing 16 [Source:MGI Symbol;Acc:MGI:2145181]	NA	NA	NA	ENSMUSG00000021706
ENSMUSG00000034300	708.934	Fam53c	-0.532994	0.0865738	-6.15653	7.43571e-10	1.04178e-07	ENSMUSG00000034300	66306	Fam53c	18	34758906	34773760	1	protein_coding	family with sequence similarity 53, member C [Source:MGI Symbol;Acc:MGI:1913556]	NA	NA	NA	ENSMUSG00000034300
ENSMUSG00000022489	425.39	Pde1b	-0.532604	0.156097	-3.41201	0.000644863	0.0155813	ENSMUSG00000022489	18574	Pde1b	15	103503298	103530052	1	protein_coding	phosphodiesterase 1B, Ca2+-calmodulin dependent [Source:MGI Symbol;Acc:MGI:97523]	NA	NA	NA	ENSMUSG00000022489
ENSMUSG00000019804	1089.61	Snx3	-0.532549	0.0937414	-5.68104	1.3388e-08	1.46986e-06	ENSMUSG00000019804	54198	Snx3	10	42502030	42535381	1	protein_coding	sorting nexin 3 [Source:MGI Symbol;Acc:MGI:1860188]	NA	NA	NA	ENSMUSG00000019804
ENSMUSG00000024505	84.4894	Dtwd2	-0.53211	0.155977	-3.41147	0.000646143	0.0155921	ENSMUSG00000024505	68857	Dtwd2	18	49696145	49755601	-1	protein_coding	DTW domain containing 2 [Source:MGI Symbol;Acc:MGI:1916107]	NA	NA	NA	ENSMUSG00000024505
ENSMUSG00000024539	685.387	Ptpn2	-0.530289	0.0989201	-5.36078	8.28624e-08	7.7396e-06	ENSMUSG00000024539	19255	Ptpn2	18	67665511	67724595	-1	protein_coding	protein tyrosine phosphatase, non-receptor type 2 [Source:MGI Symbol;Acc:MGI:97806]	NA	NA	NA	ENSMUSG00000024539
ENSMUSG00000033793	632.413	Atp6v1h	-0.529066	0.129411	-4.08826	4.34625e-05	0.00180507	ENSMUSG00000033793	108664	Atp6v1h	1	5070018	5162529	1	protein_coding	ATPase, H+ transporting, lysosomal V1 subunit H [Source:MGI Symbol;Acc:MGI:1914864]	ATP synthase(PC00002)	hydrolase(PC00121)	NA	ENSMUSG00000033793
ENSMUSG00000042705	250.887	Commd10	-0.529021	0.152435	-3.47047	0.000519548	0.0134168	ENSMUSG00000042705	69456	Commd10	18	46958862	47087992	1	protein_coding	COMM domain containing 10 [Source:MGI Symbol;Acc:MGI:1916706]	NA	NA	NA	ENSMUSG00000042705
ENSMUSG00000048799	758.221	Cep120	-0.52841	0.0687259	-7.68867	1.48671e-14	4.22901e-12	ENSMUSG00000048799	225523	Cep120	18	53681724	53744547	-1	protein_coding	centrosomal protein 120 [Source:MGI Symbol;Acc:MGI:2147298]	NA	NA	NA	ENSMUSG00000048799
ENSMUSG00000046982	566.803	Tshz1	-0.526704	0.110751	-4.75573	1.97731e-06	0.000129345	ENSMUSG00000046982	110796	Tshz1	18	84011627	84086404	-1	protein_coding	teashirt zinc finger family member 1 [Source:MGI Symbol;Acc:MGI:1346031]	zinc finger transcription factor(PC00244)	NA	NA	ENSMUSG00000046982
ENSMUSG00000024580	461.249	Grpel2	-0.526444	0.0702359	-7.49537	6.61122e-14	1.72388e-11	ENSMUSG00000024580	17714	Grpel2	18	61712440	61726331	-1	protein_coding	GrpE-like 2, mitochondrial [Source:MGI Symbol;Acc:MGI:1334416]	chaperone(PC00072)	NA	NA	ENSMUSG00000024580
ENSMUSG00000049090	791.09	Zadh2	-0.525416	0.104171	-5.04377	4.56437e-07	3.57048e-05	ENSMUSG00000049090	225791	Zadh2	18	84088158	84097514	1	protein_coding	zinc binding alcohol dehydrogenase, domain containing 2 [Source:MGI Symbol;Acc:MGI:2444835]	dehydrogenase(PC00092)	reductase(PC00198)	NA	ENSMUSG00000049090
ENSMUSG00000004980	21566.8	Hnrnpa2b1	-0.524634	0.147274	-3.5623	0.000367622	0.0103942	ENSMUSG00000004980	53379	Hnrnpa2b1	6	51460932	51469894	-1	protein_coding	heterogeneous nuclear ribonucleoprotein A2/B1 [Source:MGI Symbol;Acc:MGI:104819]	NA	NA	NA	ENSMUSG00000004980
ENSMUSG00000034292	217.632	Traf3ip1	-0.524218	0.123265	-4.25278	2.11131e-05	0.000956135	ENSMUSG00000034292	74019	Traf3ip1	1	91494647	91529307	1	protein_coding	TRAF3 interacting protein 1 [Source:MGI Symbol;Acc:MGI:1921269]	NA	NA	NA	ENSMUSG00000034292
ENSMUSG00000026245	1641.37	Farsb	-0.522608	0.166601	-3.13688	0.00170758	0.0333244	ENSMUSG00000026245	23874	Farsb	1	78417975	78488897	-1	protein_coding	phenylalanyl-tRNA synthetase, beta subunit [Source:MGI Symbol;Acc:MGI:1346035]	aminoacyl-tRNA synthetase(PC00047)	nucleic acid binding(PC00171)	NA	ENSMUSG00000026245
ENSMUSG00000039630	15534.5	Hnrnpu	-0.521728	0.16184	-3.22372	0.00126535	0.026454	ENSMUSG00000039630	51810	Hnrnpu	1	178321108	178337797	-1	protein_coding	heterogeneous nuclear ribonucleoprotein U [Source:MGI Symbol;Acc:MGI:1858195]	NA	NA	NA	ENSMUSG00000039630
ENSMUSG00000051316	341.099	Taf7	-0.520898	0.133311	-3.90738	9.33007e-05	0.00338806	ENSMUSG00000051316	24074	Taf7	18	37640491	37644204	-1	protein_coding	TATA-box binding protein associated factor 7 [Source:MGI Symbol;Acc:MGI:1346348]	transcription factor(PC00218)	NA	NA	ENSMUSG00000051316
ENSMUSG00000024290	1866.48	Rock1	-0.519799	0.149168	-3.48465	0.000492776	0.0128491	ENSMUSG00000024290	19877	Rock1	18	10064401	10181792	-1	protein_coding	Rho-associated coiled-coil containing protein kinase 1 [Source:MGI Symbol;Acc:MGI:107927]	non-receptor serine/threonine protein kinase(PC00167)	NA	NA	ENSMUSG00000024290
ENSMUSG00000028551	412.728	Cdkn2c	-0.517837	0.123562	-4.1909	2.77847e-05	0.00121309	ENSMUSG00000028551	12580	Cdkn2c	4	109660876	109667189	-1	protein_coding	cyclin-dependent kinase inhibitor 2C (p18, inhibits CDK4) [Source:MGI Symbol;Acc:MGI:105388]	NA	NA	NA	ENSMUSG00000028551
ENSMUSG00000024563	635.886	Smad2	-0.5173	0.106651	-4.85042	1.23201e-06	8.47244e-05	ENSMUSG00000024563	17126	Smad2	18	76241580	76305731	1	protein_coding	SMAD family member 2 [Source:MGI Symbol;Acc:MGI:108051]	transcription factor(PC00218)	NA	NA	ENSMUSG00000024563
ENSMUSG00000079179	259.649	Rab10os	-0.517055	0.139103	-3.71706	0.000201555	0.00632775	ENSMUSG00000079179	NA	Rab10os	12	3235504	3250377	1	antisense_RNA	RAB10, member RAS oncogene family, opposite strand [Source:MGI Symbol;Acc:MGI:1921423]	NA	NA	NA	ENSMUSG00000079179
ENSMUSG00000051817	189.255	Sox12	-0.515148	0.15053	-3.42223	0.000621106	0.0152427	ENSMUSG00000051817	20667	Sox12	2	152393611	152398063	-1	protein_coding	SRY (sex determining region Y)-box 12 [Source:MGI Symbol;Acc:MGI:98360]	HMG box transcription factor(PC00024)	NA	NA	ENSMUSG00000051817
ENSMUSG00000032688	1406.62	Malt1	-0.513459	0.145887	-3.51957	0.000432254	0.0116263	ENSMUSG00000032688	240354	Malt1	18	65430962	65478823	1	protein_coding	MALT1 paracaspase [Source:MGI Symbol;Acc:MGI:2445027]	cysteine protease(PC00081)	NA	NA	ENSMUSG00000032688
ENSMUSG00000026004	245.368	Kansl1l	-0.513152	0.130141	-3.94303	8.04571e-05	0.00299703	ENSMUSG00000026004	68691	Kansl1l	1	66719248	66817562	-1	protein_coding	KAT8 regulatory NSL complex subunit 1-like [Source:MGI Symbol;Acc:MGI:1915941]	NA	NA	NA	ENSMUSG00000026004
ENSMUSG00000033628	813.208	Pik3c3	-0.510962	0.0771423	-6.62362	3.505e-11	6.3272e-09	ENSMUSG00000033628	225326	Pik3c3	18	30272747	30348126	1	protein_coding	phosphatidylinositol 3-kinase catalytic subunit type 3 [Source:MGI Symbol;Acc:MGI:2445019]	kinase(PC00137)	NA	NA	ENSMUSG00000033628
ENSMUSG00000024528	316.251	Srfbp1	-0.510436	0.134193	-3.80374	0.000142525	0.00479529	ENSMUSG00000024528	67222	Srfbp1	18	52465693	52490738	1	protein_coding	serum response factor binding protein 1 [Source:MGI Symbol;Acc:MGI:1914472]	NA	NA	NA	ENSMUSG00000024528
ENSMUSG00000021094	182.313	Dhrs7	-0.508844	0.148226	-3.43288	0.000597202	0.0148492	ENSMUSG00000021094	66375	Dhrs7	12	72650353	72664909	-1	protein_coding	dehydrogenase/reductase (SDR family) member 7 [Source:MGI Symbol;Acc:MGI:1913625]	NA	NA	NA	ENSMUSG00000021094
ENSMUSG00000091811	173.002	Inafm1	-0.508421	0.118591	-4.28719	1.80943e-05	0.000842936	ENSMUSG00000091811	66300	Inafm1	7	16272013	16273617	-1	protein_coding	InaF motif containing 1 [Source:MGI Symbol;Acc:MGI:1913550]	NA	NA	NA	ENSMUSG00000091811
ENSMUSG00000039318	936.231	Rab3gap2	-0.508298	0.100667	-5.04931	4.43411e-07	3.4831e-05	ENSMUSG00000039318	98732	Rab3gap2	1	185204117	185286759	1	protein_coding	RAB3 GTPase activating protein subunit 2 [Source:MGI Symbol;Acc:MGI:1916043]	NA	NA	NA	ENSMUSG00000039318
ENSMUSG00000040506	807.202	Ambra1	-0.507872	0.156373	-3.24783	0.00116288	0.0248656	ENSMUSG00000040506	228361	Ambra1	2	91730134	91918849	1	protein_coding	autophagy/beclin 1 regulator 1 [Source:MGI Symbol;Acc:MGI:2443564]	NA	NA	NA	ENSMUSG00000040506
ENSMUSG00000072774	268.535	Zfp951	-0.506112	0.113496	-4.4593	8.22272e-06	0.000436083	ENSMUSG00000072774	626391	Zfp951	5	104813169	104860070	-1	protein_coding	zinc finger protein 951 [Source:MGI Symbol;Acc:MGI:2441896]	NA	NA	NA	ENSMUSG00000072774
ENSMUSG00000066760	353.007	Psg16	-0.505567	0.133888	-3.77604	0.000159342	0.00523904	ENSMUSG00000066760	26436	Psg16	7	17074040	17133450	1	protein_coding	pregnancy specific glycoprotein 16 [Source:MGI Symbol;Acc:MGI:1347249]	cell adhesion molecule(PC00069)	immunoglobulin receptor superfamily(PC00124)	protein kinase(PC00193)	ENSMUSG00000066760
ENSMUSG00000026492	607.217	Tfb2m	-0.504443	0.162928	-3.0961	0.00196083	0.0371094	ENSMUSG00000026492	15278	Tfb2m	1	179528055	179546267	-1	protein_coding	transcription factor B2, mitochondrial [Source:MGI Symbol;Acc:MGI:107937]	RNA methyltransferase(PC00033)	NA	NA	ENSMUSG00000026492
ENSMUSG00000019826	247.197	Zbtb24	-0.504289	0.108244	-4.65883	3.18013e-06	0.000196148	ENSMUSG00000019826	268294	Zbtb24	10	41450383	41465574	1	protein_coding	zinc finger and BTB domain containing 24 [Source:MGI Symbol;Acc:MGI:3039618]	NA	NA	NA	ENSMUSG00000019826
ENSMUSG00000019841	915.251	Rev3l	-0.504	0.122645	-4.10942	3.96659e-05	0.00165854	ENSMUSG00000019841	19714	Rev3l	10	39732118	39875211	1	protein_coding	REV3 like, DNA directed polymerase zeta catalytic subunit [Source:MGI Symbol;Acc:MGI:1337131]	NA	NA	NA	ENSMUSG00000019841
ENSMUSG00000022048	233.051	Dpysl2	-0.503411	0.155027	-3.24724	0.0011653	0.0248684	ENSMUSG00000022048	12934	Dpysl2	14	66802864	66868688	-1	protein_coding	dihydropyrimidinase-like 2 [Source:MGI Symbol;Acc:MGI:1349763]	metalloprotease(PC00153)	NA	NA	ENSMUSG00000022048
ENSMUSG00000060803	1177.62	Gstp1	-0.502817	0.166022	-3.02861	0.00245682	0.0438861	ENSMUSG00000060803	14870	Gstp1	19	4035407	4037921	-1	protein_coding	glutathione S-transferase, pi 1 [Source:MGI Symbol;Acc:MGI:95865]	NA	NA	NA	ENSMUSG00000060803
ENSMUSG00000006740	2066.07	Kif5b	-0.502271	0.124626	-4.03021	5.5726e-05	0.00219329	ENSMUSG00000006740	16573	Kif5b	18	6201002	6242174	-1	protein_coding	kinesin family member 5B [Source:MGI Symbol;Acc:MGI:1098268]	microtubule binding motor protein(PC00156)	NA	NA	ENSMUSG00000006740
ENSMUSG00000041238	715.499	Rbbp8	-0.502227	0.126139	-3.98154	6.84709e-05	0.00260627	ENSMUSG00000041238	225182	Rbbp8	18	11633276	11743207	1	protein_coding	retinoblastoma binding protein 8, endonuclease [Source:MGI Symbol;Acc:MGI:2442995]	transcription cofactor(PC00217)	NA	NA	ENSMUSG00000041238
ENSMUSG00000030872	2000.79	Gga2	-0.49887	0.0950153	-5.25042	1.51753e-07	1.34387e-05	ENSMUSG00000030872	74105	Gga2	7	121986722	122021222	-1	protein_coding	golgi associated, gamma adaptin ear containing, ARF binding protein 2 [Source:MGI Symbol;Acc:MGI:1921355]	NA	NA	NA	ENSMUSG00000030872
ENSMUSG00000073639	823.681	Rab18	-0.498183	0.137443	-3.62465	0.000289353	0.00850557	ENSMUSG00000073639	19330	Rab18	18	6765205	6790231	1	protein_coding	RAB18, member RAS oncogene family [Source:MGI Symbol;Acc:MGI:102790]	NA	NA	NA	ENSMUSG00000073639
ENSMUSG00000024487	479.638	Yipf5	-0.497382	0.09666	-5.14569	2.66545e-07	2.19479e-05	ENSMUSG00000024487	67180	Yipf5	18	40204865	40219399	-1	protein_coding	Yip1 domain family, member 5 [Source:MGI Symbol;Acc:MGI:1914430]	NA	NA	NA	ENSMUSG00000024487
ENSMUSG00000024527	1231.64	Afg3l2	-0.49607	0.100718	-4.92534	8.42126e-07	6.12793e-05	ENSMUSG00000024527	69597	Afg3l2	18	67404767	67449166	-1	protein_coding	AFG3-like AAA ATPase 2 [Source:MGI Symbol;Acc:MGI:1916847]	metalloprotease(PC00153)	NA	NA	ENSMUSG00000024527
ENSMUSG00000030393	111.581	Zik1	-0.496007	0.142175	-3.48872	0.000485348	0.0127261	ENSMUSG00000030393	22775	Zik1	7	10487229	10495394	-1	protein_coding	zinc finger protein interacting with K protein 1 [Source:MGI Symbol;Acc:MGI:108070]	NA	NA	NA	ENSMUSG00000030393
ENSMUSG00000026082	924.906	Rev1	-0.495476	0.152787	-3.24293	0.00118307	0.0251825	ENSMUSG00000026082	56210	Rev1	1	38052786	38129801	-1	protein_coding	REV1, DNA directed polymerase [Source:MGI Symbol;Acc:MGI:1929074]	NA	NA	NA	ENSMUSG00000026082
ENSMUSG00000033319	873.965	Fem1c	-0.495232	0.0809831	-6.11525	9.64077e-10	1.32114e-07	ENSMUSG00000033319	240263	Fem1c	18	46501746	46525971	-1	protein_coding	fem-1 homolog c (C.elegans) [Source:MGI Symbol;Acc:MGI:2444737]	NA	NA	NA	ENSMUSG00000033319
ENSMUSG00000024561	1102.42	Mbd1	-0.492263	0.0603356	-8.15875	3.38501e-16	1.271e-13	ENSMUSG00000024561	17190	Mbd1	18	74267605	74282732	1	protein_coding	methyl-CpG binding domain protein 1 [Source:MGI Symbol;Acc:MGI:1333811]	NA	NA	NA	ENSMUSG00000024561
ENSMUSG00000037253	610.901	Mex3c	-0.492068	0.0978977	-5.02634	4.99924e-07	3.87834e-05	ENSMUSG00000037253	240396	Mex3c	18	73573044	73592575	1	protein_coding	mex3 RNA binding family member C [Source:MGI Symbol;Acc:MGI:2652843]	RNA binding protein(PC00031)	ubiquitin-protein ligase(PC00234)	NA	ENSMUSG00000037253
ENSMUSG00000035722	906.19	Abca7	-0.491607	0.15026	-3.27172	0.00106896	0.0232008	ENSMUSG00000035722	27403	Abca7	10	79996494	80015572	1	protein_coding	ATP-binding cassette, sub-family A (ABC1), member 7 [Source:MGI Symbol;Acc:MGI:1351646]	ATP-binding cassette (ABC) transporter(PC00003)	NA	NA	ENSMUSG00000035722
ENSMUSG00000043991	375.147	Pura	-0.491094	0.132147	-3.71628	0.000202179	0.00633676	ENSMUSG00000043991	19290	Pura	18	36281097	36289723	1	protein_coding	purine rich element binding protein A [Source:MGI Symbol;Acc:MGI:103079]	DNA binding protein(PC00009)	transcription factor(PC00218)	NA	ENSMUSG00000043991
ENSMUSG00000070034	2226.68	Sp110	-0.49057	0.0988439	-4.96308	6.93838e-07	5.10828e-05	ENSMUSG00000070034	109032	Sp110	1	85576899	85598817	-1	protein_coding	Sp110 nuclear body protein [Source:MGI Symbol;Acc:MGI:1923364]	NA	NA	NA	ENSMUSG00000070034
ENSMUSG00000019802	1369.05	Sec63	-0.490163	0.114125	-4.29496	1.74727e-05	0.000818034	ENSMUSG00000019802	140740	Sec63	10	42761496	42832514	1	protein_coding	SEC63-like (S. cerevisiae) [Source:MGI Symbol;Acc:MGI:2155302]	chaperone(PC00072)	NA	NA	ENSMUSG00000019802
ENSMUSG00000098923	324.478	Tmem185b	-0.489891	0.136424	-3.59093	0.000329494	0.00948762	ENSMUSG00000098923	226351	Tmem185b	1	119526160	119528983	1	protein_coding	transmembrane protein 185B [Source:MGI Symbol;Acc:MGI:1917634]	NA	NA	NA	ENSMUSG00000098923
ENSMUSG00000060935	205.339	Tmem263	-0.489508	0.113925	-4.29677	1.73308e-05	0.000813421	ENSMUSG00000060935	103266	Tmem263	10	85102627	85120618	1	protein_coding	transmembrane protein 263 [Source:MGI Symbol;Acc:MGI:2143652]	NA	NA	NA	ENSMUSG00000060935
ENSMUSG00000060450	670.503	Rnf14	-0.489229	0.0712034	-6.87087	6.38129e-12	1.2882e-09	ENSMUSG00000060450	56736	Rnf14	18	38296635	38317847	1	protein_coding	ring finger protein 14 [Source:MGI Symbol;Acc:MGI:1929668]	ubiquitin-protein ligase(PC00234)	NA	NA	ENSMUSG00000060450
ENSMUSG00000090035	308.102	Galnt4	-0.487035	0.087549	-5.563	2.65174e-08	2.74359e-06	ENSMUSG00000090035	14426	Galnt4	10	99108159	99113247	1	protein_coding	UDP-N-acetyl-alpha-D-galactosamine:polypeptide N-acetylgalactosaminyltransferase 4 [Source:MGI Symbol;Acc:MGI:894692]	glycosyltransferase(PC00111)	NA	NA	ENSMUSG00000090035
ENSMUSG00000001383	1296.25	Zmat2	-0.486887	0.119614	-4.07048	4.69163e-05	0.00191171	ENSMUSG00000001383	66492	Zmat2	18	36793923	36799660	1	protein_coding	zinc finger, matrin type 2 [Source:MGI Symbol;Acc:MGI:1913742]	NA	NA	NA	ENSMUSG00000001383
ENSMUSG00000020024	973.566	Cep83	-0.485392	0.1548	-3.13562	0.00171493	0.0333984	ENSMUSG00000020024	77048	Cep83	10	94688654	94790853	1	protein_coding	centrosomal protein 83 [Source:MGI Symbol;Acc:MGI:1924298]	NA	NA	NA	ENSMUSG00000020024
ENSMUSG00000032412	6570.05	Atp1b3	-0.485314	0.111366	-4.35782	1.31365e-05	0.000641803	ENSMUSG00000032412	11933	Atp1b3	9	96332655	96364442	-1	protein_coding	ATPase, Na+/K+ transporting, beta 3 polypeptide [Source:MGI Symbol;Acc:MGI:107788]	cation transporter(PC00068)	NA	NA	ENSMUSG00000032412
ENSMUSG00000025995	1297.76	Wdr75	-0.483587	0.162562	-2.97478	0.00293201	0.0494209	ENSMUSG00000025995	73674	Wdr75	1	45795166	45823619	1	protein_coding	WD repeat domain 75 [Source:MGI Symbol;Acc:MGI:1920924]	NA	NA	NA	ENSMUSG00000025995
ENSMUSG00000022844	80.9114	Pdia5	-0.483414	0.156642	-3.0861	0.00202801	0.0377342	ENSMUSG00000022844	72599	Pdia5	16	35397313	35490873	-1	protein_coding	protein disulfide isomerase associated 5 [Source:MGI Symbol;Acc:MGI:1919849]	NA	NA	NA	ENSMUSG00000022844
ENSMUSG00000003135	605.063	Cnot11	-0.481306	0.122997	-3.91316	9.10956e-05	0.00332729	ENSMUSG00000003135	52846	Cnot11	1	39534992	39546889	1	protein_coding	CCR4-NOT transcription complex, subunit 11 [Source:MGI Symbol;Acc:MGI:106580]	NA	NA	NA	ENSMUSG00000003135
ENSMUSG00000033813	2092.34	Tcea1	-0.481153	0.13383	-3.59525	0.000324076	0.00937473	ENSMUSG00000033813	21399	Tcea1	1	4857814	4897909	1	protein_coding	transcription elongation factor A (SII) 1 [Source:MGI Symbol;Acc:MGI:1196624]	nucleic acid binding(PC00171)	transcription factor(PC00218)	NA	ENSMUSG00000033813
ENSMUSG00000038773	2197.91	Kdm3b	-0.480313	0.0703157	-6.8308	8.44419e-12	1.65137e-09	ENSMUSG00000038773	277250	Kdm3b	18	34777047	34838660	1	protein_coding	KDM3B lysine (K)-specific demethylase 3B [Source:MGI Symbol;Acc:MGI:1923356]	NA	NA	NA	ENSMUSG00000038773
ENSMUSG00000024383	809.341	Map3k2	-0.478562	0.145098	-3.2982	0.000973068	0.0216826	ENSMUSG00000024383	26405	Map3k2	18	32163089	32236751	1	protein_coding	mitogen-activated protein kinase kinase kinase 2 [Source:MGI Symbol;Acc:MGI:1346873]	NA	NA	NA	ENSMUSG00000024383
ENSMUSG00000038160	393.497	Atg5	-0.477515	0.152336	-3.13462	0.00172079	0.0334778	ENSMUSG00000038160	11793	Atg5	10	44268358	44364291	1	protein_coding	autophagy related 5 [Source:MGI Symbol;Acc:MGI:1277186]	membrane trafficking regulatory protein(PC00151)	NA	NA	ENSMUSG00000038160
ENSMUSG00000026199	527.594	Ankzf1	-0.476943	0.117876	-4.04615	5.20667e-05	0.00207537	ENSMUSG00000026199	52231	Ankzf1	1	75192151	75199387	1	protein_coding	ankyrin repeat and zinc finger domain containing 1 [Source:MGI Symbol;Acc:MGI:1098746]	NA	NA	NA	ENSMUSG00000026199
ENSMUSG00000024560	1374.73	Cxxc1	-0.476614	0.0675269	-7.05814	1.68743e-12	3.77141e-10	ENSMUSG00000024560	74322	Cxxc1	18	74216131	74221491	1	protein_coding	CXXC finger 1 (PHD domain) [Source:MGI Symbol;Acc:MGI:1921572]	NA	NA	NA	ENSMUSG00000024560
ENSMUSG00000042211	1018.43	Fbxo38	-0.476336	0.0703184	-6.77399	1.25279e-11	2.37575e-09	ENSMUSG00000042211	107035	Fbxo38	18	62504069	62548743	-1	protein_coding	F-box protein 38 [Source:MGI Symbol;Acc:MGI:2444639]	NA	NA	NA	ENSMUSG00000042211
ENSMUSG00000019143	629.071	Hars2	-0.476071	0.118123	-4.03029	5.57075e-05	0.00219329	ENSMUSG00000019143	70791	Hars2	18	36783008	36792562	1	protein_coding	histidyl-tRNA synthetase 2 [Source:MGI Symbol;Acc:MGI:1918041]	RNA binding protein(PC00031)	aminoacyl-tRNA synthetase(PC00047)	NA	ENSMUSG00000019143
ENSMUSG00000032905	457.606	Atg12	-0.474292	0.0785779	-6.03595	1.58034e-09	2.1042e-07	ENSMUSG00000032905	67526	Atg12	18	46732417	46741579	-1	protein_coding	autophagy related 12 [Source:MGI Symbol;Acc:MGI:1914776]	NA	NA	NA	ENSMUSG00000032905
ENSMUSG00000024294	1006.6	Mib1	-0.473748	0.116099	-4.08053	4.49325e-05	0.00184992	ENSMUSG00000024294	225164	Mib1	18	10725548	10818704	1	protein_coding	mindbomb E3 ubiquitin protein ligase 1 [Source:MGI Symbol;Acc:MGI:2443157]	ubiquitin-protein ligase(PC00234)	NA	NA	ENSMUSG00000024294
ENSMUSG00000024410	614.741	3110002H16Rik	-0.473291	0.0790095	-5.99031	2.09443e-09	2.69321e-07	ENSMUSG00000024410	76482	3110002H16Rik	18	12168717	12189997	1	protein_coding	RIKEN cDNA 3110002H16 gene [Source:MGI Symbol;Acc:MGI:1916528]	NA	NA	NA	ENSMUSG00000024410
ENSMUSG00000024885	323.613	Aldh3b1	-0.472609	0.0992262	-4.76295	1.90786e-06	0.000125995	ENSMUSG00000024885	67689	Aldh3b1	19	3913493	3929761	-1	protein_coding	aldehyde dehydrogenase 3 family, member B1 [Source:MGI Symbol;Acc:MGI:1914939]	NA	NA	NA	ENSMUSG00000024885
ENSMUSG00000044783	4402.85	Hjurp	-0.471457	0.143073	-3.29522	0.00098345	0.02185	ENSMUSG00000044783	212427	Hjurp	1	88262471	88277633	-1	protein_coding	Holliday junction recognition protein [Source:MGI Symbol;Acc:MGI:2685821]	NA	NA	NA	ENSMUSG00000044783
ENSMUSG00000028221	208.123	Tmem55a	-0.465091	0.135203	-3.43994	0.000581854	0.0145456	ENSMUSG00000028221	72519	Tmem55a	4	14864076	14915176	1	protein_coding	transmembrane protein 55A [Source:MGI Symbol;Acc:MGI:1919769]	NA	NA	NA	ENSMUSG00000028221
ENSMUSG00000028467	519.64	Gba2	-0.464681	0.127483	-3.64504	0.000267348	0.00795114	ENSMUSG00000028467	230101	Gba2	4	43566928	43578873	-1	protein_coding	glucosidase beta 2 [Source:MGI Symbol;Acc:MGI:2654325]	NA	NA	NA	ENSMUSG00000028467
ENSMUSG00000010663	461.811	Fads1	-0.461061	0.0892955	-5.16332	2.42605e-07	2.02749e-05	ENSMUSG00000010663	76267	Fads1	19	10182888	10196870	1	protein_coding	fatty acid desaturase 1 [Source:MGI Symbol;Acc:MGI:1923517]	NA	NA	NA	ENSMUSG00000010663
ENSMUSG00000054387	4640.52	Mdm4	-0.459179	0.113529	-4.0446	5.24134e-05	0.00208477	ENSMUSG00000054387	17248	Mdm4	1	132959484	133030561	-1	protein_coding	transformed mouse 3T3 cell double minute 4 [Source:MGI Symbol;Acc:MGI:107934]	chromatin/chromatin-binding protein(PC00077)	NA	NA	ENSMUSG00000054387
ENSMUSG00000046753	222.034	Ccdc66	-0.456688	0.141963	-3.21694	0.00129564	0.0267088	ENSMUSG00000046753	320234	Ccdc66	14	27481090	27508460	-1	protein_coding	coiled-coil domain containing 66 [Source:MGI Symbol;Acc:MGI:2443639]	NA	NA	NA	ENSMUSG00000046753
ENSMUSG00000026096	180.151	Osgepl1	-0.456531	0.126162	-3.61861	0.00029619	0.0086591	ENSMUSG00000026096	72085	Osgepl1	1	53313624	53326343	1	protein_coding	O-sialoglycoprotein endopeptidase-like 1 [Source:MGI Symbol;Acc:MGI:1919335]	hydrolase(PC00121)	NA	NA	ENSMUSG00000026096
ENSMUSG00000026455	439.686	Klhl12	-0.453772	0.110196	-4.11787	3.82386e-05	0.00160602	ENSMUSG00000026455	240756	Klhl12	1	134455531	134491018	1	protein_coding	kelch-like 12 [Source:MGI Symbol;Acc:MGI:2385619]	NA	NA	NA	ENSMUSG00000026455
ENSMUSG00000117310	1002.19	NA	-0.452796	0.15047	-3.00921	0.00261927	0.045786	ENSMUSG00000117310	NA	NA	NA	NA	NA	NA	NA	NA	NA	NA	NA	ENSMUSG00000117310
ENSMUSG00000053286	541.571	Trmt1l	-0.451936	0.132558	-3.40935	0.000651171	0.0156712	ENSMUSG00000053286	98685	Trmt1l	1	151428542	151458161	1	protein_coding	tRNA methyltransferase 1 like [Source:MGI Symbol;Acc:MGI:1916185]	NA	NA	NA	ENSMUSG00000053286
ENSMUSG00000033557	1168.62	Fam20b	-0.451037	0.0916501	-4.92129	8.5974e-07	6.20798e-05	ENSMUSG00000033557	215015	Fam20b	1	156678532	156719086	-1	protein_coding	family with sequence similarity 20, member B [Source:MGI Symbol;Acc:MGI:2443990]	NA	NA	NA	ENSMUSG00000033557
ENSMUSG00000050229	1227.38	Pigm	-0.44954	0.0890063	-5.05066	4.40288e-07	3.4731e-05	ENSMUSG00000050229	67556	Pigm	1	172376546	172384099	1	protein_coding	phosphatidylinositol glycan anchor biosynthesis, class M [Source:MGI Symbol;Acc:MGI:1914806]	glycosyltransferase(PC00111)	NA	NA	ENSMUSG00000050229
ENSMUSG00000021557	648.929	Agtpbp1	-0.446755	0.133806	-3.33882	0.000841359	0.0193101	ENSMUSG00000021557	67269	Agtpbp1	13	59445742	59585227	-1	protein_coding	ATP/GTP binding protein 1 [Source:MGI Symbol;Acc:MGI:2159437]	G-protein(PC00020)	metalloprotease(PC00153)	NA	ENSMUSG00000021557
ENSMUSG00000005873	943.761	Reep5	-0.446034	0.136303	-3.27236	0.00106652	0.0231785	ENSMUSG00000005873	13476	Reep5	18	34344889	34373415	-1	protein_coding	receptor accessory protein 5 [Source:MGI Symbol;Acc:MGI:1270152]	NA	NA	NA	ENSMUSG00000005873
ENSMUSG00000028391	102.748	Wdr31	-0.445032	0.148242	-3.00206	0.00268159	0.0465289	ENSMUSG00000028391	71354	Wdr31	4	62448653	62470896	-1	protein_coding	WD repeat domain 31 [Source:MGI Symbol;Acc:MGI:1918604]	NA	NA	NA	ENSMUSG00000028391
ENSMUSG00000036023	991.073	Parp2	-0.444192	0.101576	-4.37299	1.22555e-05	0.000611926	ENSMUSG00000036023	11546	Parp2	14	50807946	50821300	1	protein_coding	poly (ADP-ribose) polymerase family, member 2 [Source:MGI Symbol;Acc:MGI:1341112]	NA	NA	NA	ENSMUSG00000036023
ENSMUSG00000072235	1266	Tuba1a	-0.442809	0.133921	-3.30649	0.000944725	0.021241	ENSMUSG00000072235	22142	Tuba1a	15	98949841	98953551	-1	protein_coding	tubulin, alpha 1A [Source:MGI Symbol;Acc:MGI:98869]	tubulin(PC00228)	NA	NA	ENSMUSG00000072235
ENSMUSG00000043881	274.839	Kbtbd7	-0.442207	0.126175	-3.5047	0.000457117	0.0121385	ENSMUSG00000043881	211255	Kbtbd7	14	79426511	79431039	1	protein_coding	kelch repeat and BTB (POZ) domain containing 7 [Source:MGI Symbol;Acc:MGI:2685141]	NA	NA	NA	ENSMUSG00000043881
ENSMUSG00000024384	1578.69	Iws1	-0.442104	0.116852	-3.78344	0.000154677	0.00512152	ENSMUSG00000024384	73473	Iws1	18	32067741	32104328	1	protein_coding	IWS1, SUPT6 interacting protein [Source:MGI Symbol;Acc:MGI:1920723]	NA	NA	NA	ENSMUSG00000024384
ENSMUSG00000037318	1639.57	Traf3ip3	-0.441282	0.0917489	-4.80967	1.51178e-06	0.000102094	ENSMUSG00000037318	215243	Traf3ip3	1	193175453	193201703	-1	protein_coding	TRAF3 interacting protein 3 [Source:MGI Symbol;Acc:MGI:2441706]	NA	NA	NA	ENSMUSG00000037318
ENSMUSG00000024604	1391.03	Rbm22	-0.439054	0.099462	-4.41429	1.01344e-05	0.000522703	ENSMUSG00000024604	66810	Rbm22	18	60560736	60572810	1	protein_coding	RNA binding motif protein 22 [Source:MGI Symbol;Acc:MGI:1914060]	nuclease(PC00170)	NA	NA	ENSMUSG00000024604
ENSMUSG00000046994	1054	Mars2	-0.436009	0.119168	-3.65878	0.000253419	0.00761231	ENSMUSG00000046994	212679	Mars2	1	55237177	55248470	1	protein_coding	methionine-tRNA synthetase 2 (mitochondrial) [Source:MGI Symbol;Acc:MGI:2444136]	aminoacyl-tRNA synthetase(PC00047)	NA	NA	ENSMUSG00000046994
ENSMUSG00000046668	524.859	Cxxc5	-0.433822	0.110189	-3.93706	8.24862e-05	0.00306047	ENSMUSG00000046668	67393	Cxxc5	18	35829818	35861687	1	protein_coding	CXXC finger 5 [Source:MGI Symbol;Acc:MGI:1914643]	NA	NA	NA	ENSMUSG00000046668
ENSMUSG00000009772	470.713	Nuak2	-0.43357	0.12691	-3.41635	0.000634666	0.0154547	ENSMUSG00000009772	74137	Nuak2	1	132316126	132333488	1	protein_coding	NUAK family, SNF1-like kinase, 2 [Source:MGI Symbol;Acc:MGI:1921387]	non-receptor serine/threonine protein kinase(PC00167)	NA	NA	ENSMUSG00000009772
ENSMUSG00000031066	465.461	Usp11	-0.432362	0.11533	-3.74893	0.000177593	0.00573861	ENSMUSG00000031066	236733	Usp11	X	20703906	20720539	1	protein_coding	ubiquitin specific peptidase 11 [Source:MGI Symbol;Acc:MGI:2384312]	cysteine protease(PC00081)	NA	NA	ENSMUSG00000031066
ENSMUSG00000048756	583.872	Foxo3	-0.430591	0.115461	-3.72932	0.000191995	0.00607266	ENSMUSG00000048756	56484	Foxo3	10	42181841	42276755	-1	protein_coding	forkhead box O3 [Source:MGI Symbol;Acc:MGI:1890081]	NA	NA	NA	ENSMUSG00000048756
ENSMUSG00000062190	443.99	Lancl2	-0.429407	0.144529	-2.97108	0.0029675	0.0497781	ENSMUSG00000062190	71835	Lancl2	6	57702540	57739439	1	protein_coding	LanC (bacterial lantibiotic synthetase component C)-like 2 [Source:MGI Symbol;Acc:MGI:1919085]	NA	NA	NA	ENSMUSG00000062190
ENSMUSG00000116048	1995.36	NA	-0.425817	0.0962078	-4.42601	9.59926e-06	0.000496464	ENSMUSG00000116048	NA	NA	NA	NA	NA	NA	NA	NA	NA	NA	NA	ENSMUSG00000116048
ENSMUSG00000051469	814.741	Zfp24	-0.42538	0.134024	-3.17391	0.00150398	0.0299742	ENSMUSG00000051469	59057	Zfp24	18	24009702	24020810	-1	protein_coding	zinc finger protein 24 [Source:MGI Symbol;Acc:MGI:1929704]	NA	NA	NA	ENSMUSG00000051469
ENSMUSG00000053137	442.852	Mapk11	-0.425265	0.121202	-3.50872	0.000450269	0.0119921	ENSMUSG00000053137	19094	Mapk11	15	89142486	89149606	-1	protein_coding	mitogen-activated protein kinase 11 [Source:MGI Symbol;Acc:MGI:1338024]	non-receptor serine/threonine protein kinase(PC00167)	NA	NA	ENSMUSG00000053137
ENSMUSG00000026427	539.491	Eif2d	-0.422322	0.0867747	-4.86688	1.13376e-06	7.91271e-05	ENSMUSG00000026427	16865	Eif2d	1	131153181	131187658	1	protein_coding	eukaryotic translation initiation factor 2D [Source:MGI Symbol;Acc:MGI:109342]	receptor(PC00197)	NA	NA	ENSMUSG00000026427
ENSMUSG00000024012	1732.93	Mtch1	-0.420798	0.10996	-3.82681	0.000129813	0.00446358	ENSMUSG00000024012	56462	Mtch1	17	29332072	29347904	-1	protein_coding	mitochondrial carrier 1 [Source:MGI Symbol;Acc:MGI:1929261]	mitochondrial carrier protein(PC00158)	transfer/carrier protein(PC00219)	NA	ENSMUSG00000024012
ENSMUSG00000026581	7936.94	Sell	-0.420287	0.0955526	-4.39849	1.09008e-05	0.000554612	ENSMUSG00000026581	20343	Sell	1	164061982	164084181	1	protein_coding	selectin, lymphocyte [Source:MGI Symbol;Acc:MGI:98279]	NA	NA	NA	ENSMUSG00000026581
ENSMUSG00000025024	933.541	Smndc1	-0.419832	0.111896	-3.75198	0.000175442	0.00569853	ENSMUSG00000025024	76479	Smndc1	19	53379214	53390573	-1	protein_coding	survival motor neuron domain containing 1 [Source:MGI Symbol;Acc:MGI:1923729]	NA	NA	NA	ENSMUSG00000025024
ENSMUSG00000043015	595.243	Nemp2	-0.41862	0.131227	-3.19004	0.00142252	0.0285935	ENSMUSG00000043015	227094	Nemp2	1	52630703	52651919	1	protein_coding	nuclear envelope integral membrane protein 2 [Source:MGI Symbol;Acc:MGI:2444113]	NA	NA	NA	ENSMUSG00000043015
ENSMUSG00000003660	4097.37	Snrnp200	-0.418562	0.118036	-3.54605	0.000391057	0.0108582	ENSMUSG00000003660	320632	Snrnp200	2	127208386	127240451	1	protein_coding	small nuclear ribonucleoprotein 200 (U5) [Source:MGI Symbol;Acc:MGI:2444401]	NA	NA	NA	ENSMUSG00000003660
ENSMUSG00000024382	807.559	Ercc3	-0.417925	0.112892	-3.70199	0.000213915	0.00658368	ENSMUSG00000024382	13872	Ercc3	18	32240300	32270151	1	protein_coding	excision repair cross-complementing rodent repair deficiency, complementation group 3 [Source:MGI Symbol;Acc:MGI:95414]	DNA helicase(PC00011)	hydrolase(PC00121)	NA	ENSMUSG00000024382
ENSMUSG00000026480	938.845	Ncf2	-0.416972	0.0666254	-6.25845	3.88815e-10	5.79334e-08	ENSMUSG00000026480	17970	Ncf2	1	152800194	152836991	1	protein_coding	neutrophil cytosolic factor 2 [Source:MGI Symbol;Acc:MGI:97284]	oxidase(PC00175)	NA	NA	ENSMUSG00000026480
ENSMUSG00000046111	1279	Cep295	-0.416789	0.128299	-3.24858	0.00115983	0.0248569	ENSMUSG00000046111	319675	Cep295	9	15316915	15357788	-1	protein_coding	centrosomal protein 295 [Source:MGI Symbol;Acc:MGI:2442521]	NA	NA	NA	ENSMUSG00000046111
ENSMUSG00000025423	820.446	Pias2	-0.415315	0.117655	-3.52994	0.000415657	0.0113095	ENSMUSG00000025423	17344	Pias2	18	77065208	77155708	1	protein_coding	protein inhibitor of activated STAT 2 [Source:MGI Symbol;Acc:MGI:1096566]	NA	NA	NA	ENSMUSG00000025423
ENSMUSG00000025968	1863.49	Ndufs1	-0.413239	0.109066	-3.7889	0.000151317	0.00504607	ENSMUSG00000025968	227197	Ndufs1	1	63143596	63176833	-1	protein_coding	NADH dehydrogenase (ubiquinone) Fe-S protein 1 [Source:MGI Symbol;Acc:MGI:2443241]	dehydrogenase(PC00092)	reductase(PC00198)	NA	ENSMUSG00000025968
ENSMUSG00000038417	848.775	Fig4	-0.412987	0.116254	-3.55246	0.000381652	0.0107263	ENSMUSG00000038417	103199	Fig4	10	41188172	41303260	-1	protein_coding	FIG4 phosphoinositide 5-phosphatase [Source:MGI Symbol;Acc:MGI:2143585]	NA	NA	NA	ENSMUSG00000038417
ENSMUSG00000010290	402.297	AI597479	-0.412462	0.0741508	-5.56248	2.65971e-08	2.74359e-06	ENSMUSG00000010290	98404	AI597479	1	43098710	43115947	1	protein_coding	expressed sequence AI597479 [Source:MGI Symbol;Acc:MGI:2138299]	NA	NA	NA	ENSMUSG00000010290
ENSMUSG00000033184	1404.69	Tmed7	-0.411817	0.085529	-4.81495	1.47239e-06	9.97929e-05	ENSMUSG00000033184	66676	Tmed7	18	46560235	46597535	-1	protein_coding	transmembrane p24 trafficking protein 7 [Source:MGI Symbol;Acc:MGI:1913926]	transfer/carrier protein(PC00219)	vesicle coat protein(PC00235)	NA	ENSMUSG00000033184
ENSMUSG00000005501	328.404	Usp40	-0.411689	0.13693	-3.00657	0.00264211	0.0460303	ENSMUSG00000005501	227334	Usp40	1	87945119	88008551	-1	protein_coding	ubiquitin specific peptidase 40 [Source:MGI Symbol;Acc:MGI:2443184]	cysteine protease(PC00081)	NA	NA	ENSMUSG00000005501
ENSMUSG00000041915	695.975	Ammecr1l	-0.410913	0.0997784	-4.11826	3.81749e-05	0.00160602	ENSMUSG00000041915	225339	Ammecr1l	18	31759824	31784071	1	protein_coding	AMME chromosomal region gene 1-like [Source:MGI Symbol;Acc:MGI:2442711]	NA	NA	NA	ENSMUSG00000041915
ENSMUSG00000000420	2300.19	Galnt1	-0.409495	0.0989909	-4.13669	3.52353e-05	0.00150685	ENSMUSG00000000420	14423	Galnt1	18	24205344	24286818	1	protein_coding	UDP-N-acetyl-alpha-D-galactosamine:polypeptide N-acetylgalactosaminyltransferase 1 [Source:MGI Symbol;Acc:MGI:894693]	glycosyltransferase(PC00111)	NA	NA	ENSMUSG00000000420
ENSMUSG00000012429	361.91	Mplkip	-0.409069	0.127041	-3.21996	0.00128208	0.0265377	ENSMUSG00000012429	66308	Mplkip	13	17695192	17699748	1	protein_coding	M-phase specific PLK1 intereacting protein [Source:MGI Symbol;Acc:MGI:1913558]	NA	NA	NA	ENSMUSG00000012429
ENSMUSG00000014195	2982.33	Dnajc7	-0.409046	0.0802973	-5.09415	3.50317e-07	2.79866e-05	ENSMUSG00000014195	56354	Dnajc7	11	100582818	100620168	-1	protein_coding	DnaJ heat shock protein family (Hsp40) member C7 [Source:MGI Symbol;Acc:MGI:1928373]	NA	NA	NA	ENSMUSG00000014195
ENSMUSG00000039840	747.698	Epg5	-0.406811	0.102487	-3.96941	7.20521e-05	0.00272723	ENSMUSG00000039840	100502841	Epg5	18	77938467	78035027	1	protein_coding	ectopic P-granules autophagy protein 5 homolog (C. elegans) [Source:MGI Symbol;Acc:MGI:1918673]	NA	NA	NA	ENSMUSG00000039840
ENSMUSG00000022221	502.344	Ripk3	-0.406677	0.099392	-4.09165	4.28324e-05	0.00178697	ENSMUSG00000022221	56532	Ripk3	14	55784996	55788857	-1	protein_coding	receptor-interacting serine-threonine kinase 3 [Source:MGI Symbol;Acc:MGI:2154952]	NA	NA	NA	ENSMUSG00000022221
ENSMUSG00000090626	228.152	Tex9	-0.405653	0.132488	-3.06182	0.00219997	0.0404132	ENSMUSG00000090626	21778	Tex9	9	72450394	72492212	-1	protein_coding	testis expressed gene 9 [Source:MGI Symbol;Acc:MGI:1201610]	actin binding motor protein(PC00040)	NA	NA	ENSMUSG00000090626
ENSMUSG00000049488	71.6379	Tmem67	-0.405605	0.135305	-2.99772	0.0027201	0.0469799	ENSMUSG00000049488	329795	Tmem67	4	12039355	12090020	-1	protein_coding	transmembrane protein 67 [Source:MGI Symbol;Acc:MGI:1923928]	NA	NA	NA	ENSMUSG00000049488
ENSMUSG00000031349	244.017	Nsdhl	-0.405408	0.115288	-3.51647	0.00043732	0.0117122	ENSMUSG00000031349	18194	Nsdhl	X	72918557	72958514	1	protein_coding	NAD(P) dependent steroid dehydrogenase-like [Source:MGI Symbol;Acc:MGI:1099438]	dehydratase(PC00091)	epimerase/racemase(PC00096)	oxidoreductase(PC00176)	ENSMUSG00000031349
ENSMUSG00000026696	496.354	Vamp4	-0.404724	0.0801099	-5.05211	4.36948e-07	3.46129e-05	ENSMUSG00000026696	53330	Vamp4	1	162570515	162599084	1	protein_coding	vesicle-associated membrane protein 4 [Source:MGI Symbol;Acc:MGI:1858730]	NA	NA	NA	ENSMUSG00000026696
ENSMUSG00000036501	643.478	Fam13b	-0.402949	0.126751	-3.17906	0.00147756	0.0295417	ENSMUSG00000036501	225358	Fam13b	18	34442352	34506823	-1	protein_coding	family with sequence similarity 13, member B [Source:MGI Symbol;Acc:MGI:2447834]	NA	NA	NA	ENSMUSG00000036501
ENSMUSG00000019818	2617.35	Cd164	-0.402195	0.0774777	-5.1911	2.09056e-07	1.79215e-05	ENSMUSG00000019818	53599	Cd164	10	41519414	41531048	1	protein_coding	CD164 antigen [Source:MGI Symbol;Acc:MGI:1859568]	NA	NA	NA	ENSMUSG00000019818
ENSMUSG00000024622	790.31	Hmgxb3	-0.402019	0.0893493	-4.49941	6.81412e-06	0.000369735	ENSMUSG00000024622	106894	Hmgxb3	18	61131279	61177050	-1	protein_coding	HMG box domain containing 3 [Source:MGI Symbol;Acc:MGI:2441817]	NA	NA	NA	ENSMUSG00000024622
ENSMUSG00000063646	803.833	Jakmip1	-0.399792	0.131593	-3.0381	0.00238076	0.0431016	ENSMUSG00000063646	76071	Jakmip1	5	37028335	37150607	1	protein_coding	janus kinase and microtubule interacting protein 1 [Source:MGI Symbol;Acc:MGI:1923321]	NA	NA	NA	ENSMUSG00000063646
ENSMUSG00000015748	901.482	Prpf3	-0.39949	0.12265	-3.25715	0.00112539	0.0242293	ENSMUSG00000015748	70767	Prpf3	3	95830124	95855885	-1	protein_coding	pre-mRNA processing factor 3 [Source:MGI Symbol;Acc:MGI:1918017]	mRNA splicing factor(PC00148)	NA	NA	ENSMUSG00000015748
ENSMUSG00000037266	5800.87	Rsrp1	-0.398018	0.119706	-3.32496	0.000884302	0.0200991	ENSMUSG00000037266	27981	Rsrp1	4	134923592	134927671	1	protein_coding	arginine/serine rich protein 1 [Source:MGI Symbol;Acc:MGI:106498]	NA	NA	NA	ENSMUSG00000037266
ENSMUSG00000054733	391.799	Msra	-0.397168	0.132118	-3.00616	0.00264569	0.0460336	ENSMUSG00000054733	110265	Msra	14	64122625	64455903	-1	protein_coding	methionine sulfoxide reductase A [Source:MGI Symbol;Acc:MGI:106916]	reductase(PC00198)	NA	NA	ENSMUSG00000054733
ENSMUSG00000010097	3280.72	Nxf1	-0.391792	0.0658281	-5.95174	2.65312e-09	3.34293e-07	ENSMUSG00000010097	53319	Nxf1	19	8757073	8772475	1	protein_coding	nuclear RNA export factor 1 [Source:MGI Symbol;Acc:MGI:1858330]	NA	NA	NA	ENSMUSG00000010097
ENSMUSG00000053453	771.15	Thoc7	-0.391598	0.126062	-3.10638	0.00189391	0.0361345	ENSMUSG00000053453	66231	Thoc7	14	13949012	13961852	-1	protein_coding	THO complex 7 [Source:MGI Symbol;Acc:MGI:1913481]	NA	NA	NA	ENSMUSG00000053453
ENSMUSG00000053483	467.895	Usp21	-0.391129	0.129648	-3.01687	0.00255404	0.0451539	ENSMUSG00000053483	NA	Usp21	1	171281945	171287991	-1	protein_coding	ubiquitin specific peptidase 21 [Source:MGI Symbol;Acc:MGI:1353665]	NA	NA	NA	ENSMUSG00000053483
ENSMUSG00000040782	1153	Rfwd2	-0.389962	0.115148	-3.38663	0.000707569	0.0167514	ENSMUSG00000040782	26374	Rfwd2	1	159232320	159347640	1	protein_coding	ring finger and WD repeat domain 2 [Source:MGI Symbol;Acc:MGI:1347046]	NA	NA	NA	ENSMUSG00000040782
ENSMUSG00000025982	9147.48	Sf3b1	-0.388951	0.0997948	-3.89751	9.71885e-05	0.00349544	ENSMUSG00000025982	81898	Sf3b1	1	54985169	55027481	-1	protein_coding	splicing factor 3b, subunit 1 [Source:MGI Symbol;Acc:MGI:1932339]	NA	NA	NA	ENSMUSG00000025982
ENSMUSG00000026626	2928	Ppp2r5a	-0.386012	0.0847405	-4.55523	5.23292e-06	0.000300437	ENSMUSG00000026626	226849	Ppp2r5a	1	191351975	191403272	-1	protein_coding	protein phosphatase 2, regulatory subunit B', alpha [Source:MGI Symbol;Acc:MGI:2388479]	protein phosphatase(PC00195)	NA	NA	ENSMUSG00000026626
ENSMUSG00000037096	413.886	Gm9762	-0.379109	0.109538	-3.46098	0.000538208	0.013721	ENSMUSG00000037096	NA	Gm9762	3	78966356	78966799	-1	processed_pseudogene	predicted pseudogene 9762 [Source:MGI Symbol;Acc:MGI:3704220]	NA	NA	NA	ENSMUSG00000037096
ENSMUSG00000044982	131.443	Sft2d3	-0.378767	0.126558	-2.99284	0.00276396	0.0475115	ENSMUSG00000044982	67158	Sft2d3	18	31909094	31911903	-1	protein_coding	SFT2 domain containing 3 [Source:MGI Symbol;Acc:MGI:1914408]	NA	NA	NA	ENSMUSG00000044982
ENSMUSG00000024691	3457.69	Fam111a	-0.375692	0.121906	-3.08181	0.00205748	0.0381691	ENSMUSG00000024691	107373	Fam111a	19	12545740	12589768	1	protein_coding	family with sequence similarity 111, member A [Source:MGI Symbol;Acc:MGI:1915508]	NA	NA	NA	ENSMUSG00000024691
ENSMUSG00000036880	916.364	Acaa2	-0.37547	0.102492	-3.66342	0.00024887	0.00748765	ENSMUSG00000036880	52538	Acaa2	18	74779197	74806207	1	protein_coding	acetyl-Coenzyme A acyltransferase 2 (mitochondrial 3-oxoacyl-Coenzyme A thiolase) [Source:MGI Symbol;Acc:MGI:1098623]	acetyltransferase(PC00038)	NA	NA	ENSMUSG00000036880
ENSMUSG00000026634	1099.89	Angel2	-0.375252	0.094706	-3.96228	7.42372e-05	0.00279304	ENSMUSG00000026634	52477	Angel2	1	190925112	190946962	1	protein_coding	angel homolog 2 [Source:MGI Symbol;Acc:MGI:1196310]	exoribonuclease(PC00099)	NA	NA	ENSMUSG00000026634
ENSMUSG00000061132	1984.9	Blnk	-0.372697	0.0861861	-4.32432	1.53002e-05	0.00073277	ENSMUSG00000061132	17060	Blnk	19	40928927	40994535	-1	protein_coding	B cell linker [Source:MGI Symbol;Acc:MGI:96878]	signaling molecule(PC00207)	NA	NA	ENSMUSG00000061132
ENSMUSG00000015355	1151.35	Cd48	-0.370118	0.0969329	-3.81829	0.000134377	0.00458691	ENSMUSG00000015355	12506	Cd48	1	171682009	171705258	1	protein_coding	CD48 antigen [Source:MGI Symbol;Acc:MGI:88339]	cell adhesion molecule(PC00069)	immunoglobulin receptor superfamily(PC00124)	protein kinase(PC00193)	ENSMUSG00000015355
ENSMUSG00000064043	228.381	Trerf1	-0.3678	0.113241	-3.24795	0.00116241	0.0248656	ENSMUSG00000064043	NA	Trerf1	17	47140875	47361958	1	processed_transcript	transcriptional regulating factor 1 [Source:MGI Symbol;Acc:MGI:2442086]	NA	NA	NA	ENSMUSG00000064043
ENSMUSG00000026103	2557.6	Gls	-0.366296	0.105014	-3.48806	0.000486544	0.0127397	ENSMUSG00000026103	14660	Gls	1	52163448	52233232	-1	protein_coding	glutaminase [Source:MGI Symbol;Acc:MGI:95752]	hydrolase(PC00121)	NA	NA	ENSMUSG00000026103
ENSMUSG00000028459	1105.08	Cd72	-0.365951	0.112227	-3.26082	0.00111092	0.023973	ENSMUSG00000028459	12517	Cd72	4	43446462	43454628	-1	protein_coding	CD72 antigen [Source:MGI Symbol;Acc:MGI:88345]	NA	NA	NA	ENSMUSG00000028459
ENSMUSG00000034343	614.319	Ube2f	-0.365534	0.0984316	-3.71358	0.000204347	0.00638338	ENSMUSG00000034343	67921	Ube2f	1	91250304	91290337	1	protein_coding	ubiquitin-conjugating enzyme E2F (putative) [Source:MGI Symbol;Acc:MGI:1915171]	NA	NA	NA	ENSMUSG00000034343
ENSMUSG00000024350	262.077	Dnajc18	-0.364859	0.0766117	-4.76244	1.91267e-06	0.000125995	ENSMUSG00000024350	76594	Dnajc18	18	35671103	35703144	-1	protein_coding	DnaJ heat shock protein family (Hsp40) member C18 [Source:MGI Symbol;Acc:MGI:1923844]	NA	NA	NA	ENSMUSG00000024350
ENSMUSG00000021520	778.31	Uqcrb	-0.364188	0.122575	-2.97115	0.00296688	0.0497781	ENSMUSG00000021520	67530	Uqcrb	13	66900617	66905378	-1	protein_coding	ubiquinol-cytochrome c reductase binding protein [Source:MGI Symbol;Acc:MGI:1914780]	NA	NA	NA	ENSMUSG00000021520
ENSMUSG00000020063	657.559	Sirt1	-0.363176	0.121614	-2.98629	0.00282386	0.0483715	ENSMUSG00000020063	93759	Sirt1	10	63319005	63381704	-1	protein_coding	sirtuin 1 [Source:MGI Symbol;Acc:MGI:2135607]	chromatin/chromatin-binding protein(PC00077)	deacetylase(PC00087)	NA	ENSMUSG00000020063
ENSMUSG00000000738	918.519	Spg7	-0.361864	0.121249	-2.98446	0.00284078	0.0485286	ENSMUSG00000000738	234847	Spg7	8	123062942	123097760	1	protein_coding	SPG7, paraplegin matrix AAA peptidase subunit [Source:MGI Symbol;Acc:MGI:2385906]	metalloprotease(PC00153)	NA	NA	ENSMUSG00000000738
ENSMUSG00000039253	137.9	Fn3krp	-0.358536	0.118319	-3.03025	0.00244352	0.0438154	ENSMUSG00000039253	238024	Fn3krp	11	121421401	121431288	1	protein_coding	fructosamine 3 kinase related protein [Source:MGI Symbol;Acc:MGI:2679256]	NA	NA	NA	ENSMUSG00000039253
ENSMUSG00000024513	1409.14	Mbd2	-0.354772	0.0680438	-5.21387	1.84939e-07	1.62245e-05	ENSMUSG00000024513	17191	Mbd2	18	70568189	70626131	1	protein_coding	methyl-CpG binding domain protein 2 [Source:MGI Symbol;Acc:MGI:1333813]	NA	NA	NA	ENSMUSG00000024513
ENSMUSG00000020034	813.737	Tcp11l2	-0.354325	0.0976773	-3.62751	0.000286167	0.00843408	ENSMUSG00000020034	216198	Tcp11l2	10	84576626	84614359	1	protein_coding	t-complex 11 (mouse) like 2 [Source:MGI Symbol;Acc:MGI:2444679]	receptor(PC00197)	NA	NA	ENSMUSG00000020034
ENSMUSG00000023921	483.774	Mut	-0.351061	0.0988496	-3.55146	0.000383094	0.0107507	ENSMUSG00000023921	17850	Mut	17	40934685	40961989	1	protein_coding	methylmalonyl-Coenzyme A mutase [Source:MGI Symbol;Acc:MGI:97239]	mutase(PC00160)	NA	NA	ENSMUSG00000023921
ENSMUSG00000028291	433.164	Akirin2	-0.350788	0.10856	-3.23128	0.00123236	0.0259749	ENSMUSG00000028291	433693	Akirin2	4	34550937	34566908	1	protein_coding	akirin 2 [Source:MGI Symbol;Acc:MGI:1889364]	NA	NA	NA	ENSMUSG00000028291
ENSMUSG00000026279	354.829	Thap4	-0.349631	0.114873	-3.04364	0.00233733	0.0425204	ENSMUSG00000026279	67026	Thap4	1	93701935	93754864	-1	protein_coding	THAP domain containing 4 [Source:MGI Symbol;Acc:MGI:1914276]	NA	NA	NA	ENSMUSG00000026279
ENSMUSG00000006010	434.355	BC003331	-0.344999	0.0869491	-3.96782	7.25324e-05	0.00273989	ENSMUSG00000006010	226499	BC003331	1	150361305	150393080	-1	protein_coding	cDNA sequence BC003331 [Source:MGI Symbol;Acc:MGI:2385108]	NA	NA	NA	ENSMUSG00000006010
ENSMUSG00000028032	334.267	Papss1	-0.342352	0.106295	-3.22078	0.00127843	0.0265114	ENSMUSG00000028032	23971	Papss1	3	131564768	131643671	1	protein_coding	3'-phosphoadenosine 5'-phosphosulfate synthase 1 [Source:MGI Symbol;Acc:MGI:1330587]	kinase(PC00137)	nucleotidyltransferase(PC00174)	NA	ENSMUSG00000028032
ENSMUSG00000039210	464.673	Gpatch2	-0.34119	0.077525	-4.40103	1.07739e-05	0.000549644	ENSMUSG00000039210	67769	Gpatch2	1	187215508	187351704	1	protein_coding	G patch domain containing 2 [Source:MGI Symbol;Acc:MGI:1915019]	nucleic acid binding(PC00171)	NA	NA	ENSMUSG00000039210
ENSMUSG00000054342	852.944	Kcnn4	-0.340374	0.107041	-3.17985	0.0014735	0.0294919	ENSMUSG00000054342	16534	Kcnn4	7	24370263	24386690	1	protein_coding	potassium intermediate/small conductance calcium-activated channel, subfamily N, member 4 [Source:MGI Symbol;Acc:MGI:1277957]	voltage-gated potassium channel(PC00242)	NA	NA	ENSMUSG00000054342
ENSMUSG00000090523	566.232	Gypc	-0.339102	0.105261	-3.22153	0.00127508	0.0265114	ENSMUSG00000090523	71683	Gypc	18	32528322	32560034	-1	protein_coding	glycophorin C [Source:MGI Symbol;Acc:MGI:1098566]	NA	NA	NA	ENSMUSG00000090523
ENSMUSG00000001674	1792.31	Ddx18	-0.338662	0.11	-3.07875	0.00207873	0.0384872	ENSMUSG00000001674	66942	Ddx18	1	121553835	121567989	-1	protein_coding	DEAD (Asp-Glu-Ala-Asp) box polypeptide 18 [Source:MGI Symbol;Acc:MGI:1914192]	NA	NA	NA	ENSMUSG00000001674
ENSMUSG00000026029	1314.81	Casp8	-0.337886	0.0545586	-6.19309	5.89969e-10	8.45502e-08	ENSMUSG00000026029	12370	Casp8	1	58795374	58847503	1	protein_coding	caspase 8 [Source:MGI Symbol;Acc:MGI:1261423]	cysteine protease(PC00081)	protease inhibitor(PC00191)	NA	ENSMUSG00000026029
ENSMUSG00000035851	1903.99	Ythdc1	-0.33478	0.0865139	-3.86967	0.000108982	0.00384592	ENSMUSG00000035851	231386	Ythdc1	5	86804221	86836659	1	protein_coding	YTH domain containing 1 [Source:MGI Symbol;Acc:MGI:2443713]	NA	NA	NA	ENSMUSG00000035851
ENSMUSG00000016541	1219.14	Atxn10	-0.33322	0.0956775	-3.48274	0.000496309	0.0129233	ENSMUSG00000016541	54138	Atxn10	15	85336381	85463836	1	protein_coding	ataxin 10 [Source:MGI Symbol;Acc:MGI:1859293]	NA	NA	NA	ENSMUSG00000016541
ENSMUSG00000031506	1543.23	Ptpn7	-0.329744	0.0717161	-4.59791	4.26755e-06	0.000253541	ENSMUSG00000031506	320139	Ptpn7	1	135132700	135145317	1	protein_coding	protein tyrosine phosphatase, non-receptor type 7 [Source:MGI Symbol;Acc:MGI:2156893]	protein phosphatase(PC00195)	NA	NA	ENSMUSG00000031506
ENSMUSG00000026159	1270.25	Agfg1	-0.329365	0.0962869	-3.42066	0.000624686	0.015307	ENSMUSG00000026159	15463	Agfg1	1	82839483	82901182	1	protein_coding	ArfGAP with FG repeats 1 [Source:MGI Symbol;Acc:MGI:1333754]	NA	NA	NA	ENSMUSG00000026159
ENSMUSG00000024515	989.283	Smad4	-0.329126	0.110322	-2.98332	0.00285135	0.048603	ENSMUSG00000024515	17128	Smad4	18	73639009	73703780	-1	protein_coding	SMAD family member 4 [Source:MGI Symbol;Acc:MGI:894293]	transcription factor(PC00218)	NA	NA	ENSMUSG00000024515
ENSMUSG00000001588	2505.68	Acap1	-0.325594	0.0996537	-3.26725	0.00108596	0.0234884	ENSMUSG00000001588	216859	Acap1	11	69881567	69895539	-1	protein_coding	ArfGAP with coiled-coil, ankyrin repeat and PH domains 1 [Source:MGI Symbol;Acc:MGI:2388270]	NA	NA	NA	ENSMUSG00000001588
ENSMUSG00000024594	660.274	Prrc1	-0.31572	0.0724355	-4.35863	1.30878e-05	0.00064154	ENSMUSG00000024594	73137	Prrc1	18	57354733	57392719	1	protein_coding	proline-rich coiled-coil 1 [Source:MGI Symbol;Acc:MGI:1916106]	NA	NA	NA	ENSMUSG00000024594
ENSMUSG00000006299	1555.82	Aamp	-0.312854	0.0711741	-4.39562	1.10457e-05	0.000557451	ENSMUSG00000006299	227290	Aamp	1	74279840	74284738	-1	protein_coding	angio-associated migratory protein [Source:MGI Symbol;Acc:MGI:107809]	NA	NA	NA	ENSMUSG00000006299
ENSMUSG00000009907	1560.1	Vps4b	-0.309286	0.0580949	-5.32381	1.01616e-07	9.26091e-06	ENSMUSG00000009907	20479	Vps4b	1	106764071	106796728	-1	protein_coding	vacuolar protein sorting 4B [Source:MGI Symbol;Acc:MGI:1100499]	non-motor microtubule binding protein(PC00166)	NA	NA	ENSMUSG00000009907
ENSMUSG00000044770	685.609	Scml4	-0.305515	0.102413	-2.98316	0.00285291	0.048603	ENSMUSG00000044770	268297	Scml4	10	42860370	42960780	1	protein_coding	sex comb on midleg-like 4 (Drosophila) [Source:MGI Symbol;Acc:MGI:2446140]	chromatin/chromatin-binding protein(PC00077)	transcription factor(PC00218)	NA	ENSMUSG00000044770
ENSMUSG00000024644	1181.92	Cndp2	-0.305007	0.0820534	-3.71718	0.000201461	0.00632775	ENSMUSG00000024644	66054	Cndp2	18	84667470	84685633	-1	protein_coding	CNDP dipeptidase 2 (metallopeptidase M20 family) [Source:MGI Symbol;Acc:MGI:1913304]	deacetylase(PC00087)	metalloprotease(PC00153)	NA	ENSMUSG00000024644
ENSMUSG00000025925	325.771	Terf1	-0.302885	0.0936246	-3.2351	0.00121601	0.0257087	ENSMUSG00000025925	21749	Terf1	1	15805646	15844052	1	protein_coding	telomeric repeat binding factor 1 [Source:MGI Symbol;Acc:MGI:109634]	NA	NA	NA	ENSMUSG00000025925
ENSMUSG00000001157	444.38	Gmcl1	-0.298127	0.0847337	-3.51841	0.000434146	0.0116605	ENSMUSG00000001157	23885	Gmcl1	6	86691768	86733383	-1	protein_coding	germ cell-less, spermatogenesis associated 1 [Source:MGI Symbol;Acc:MGI:1345156]	NA	NA	NA	ENSMUSG00000001157
ENSMUSG00000028248	2322.42	Pnisr	-0.298012	0.086608	-3.44093	0.00057972	0.0145212	ENSMUSG00000028248	66625	Pnisr	4	21847583	21876475	1	protein_coding	PNN interacting serine/arginine-rich [Source:MGI Symbol;Acc:MGI:1913875]	NA	NA	NA	ENSMUSG00000028248
ENSMUSG00000045427	1848.38	Hnrnph2	-0.295473	0.0895204	-3.30062	0.0009647	0.0215867	ENSMUSG00000045427	56258	Hnrnph2	X	134601179	134607060	1	protein_coding	heterogeneous nuclear ribonucleoprotein H2 [Source:MGI Symbol;Acc:MGI:1201779]	ribosomal protein(PC00202)	NA	NA	ENSMUSG00000045427
ENSMUSG00000026705	542.959	Klhl20	-0.290806	0.0840427	-3.46022	0.00053974	0.0137305	ENSMUSG00000026705	226541	Klhl20	1	161088375	161131511	-1	protein_coding	kelch-like 20 [Source:MGI Symbol;Acc:MGI:2444855]	NA	NA	NA	ENSMUSG00000026705
ENSMUSG00000026353	1127.15	Ubxn4	-0.289672	0.0811913	-3.56777	0.000360029	0.0102257	ENSMUSG00000026353	67812	Ubxn4	1	128243964	128279378	1	protein_coding	UBX domain protein 4 [Source:MGI Symbol;Acc:MGI:1915062]	NA	NA	NA	ENSMUSG00000026353
ENSMUSG00000048865	3893.58	Arhgap30	-0.288968	0.0849432	-3.4019	0.000669181	0.0160041	ENSMUSG00000048865	226652	Arhgap30	1	171388954	171410298	1	protein_coding	Rho GTPase activating protein 30 [Source:MGI Symbol;Acc:MGI:2684948]	NA	NA	NA	ENSMUSG00000048865
ENSMUSG00000054008	1248.75	Ndst1	-0.287369	0.094342	-3.04604	0.00231879	0.042265	ENSMUSG00000054008	15531	Ndst1	18	60685978	60713389	-1	protein_coding	N-deacetylase/N-sulfotransferase (heparan glucosaminyl) 1 [Source:MGI Symbol;Acc:MGI:104719]	NA	NA	NA	ENSMUSG00000054008
ENSMUSG00000020483	769.328	Dynll2	-0.28382	0.0905773	-3.13345	0.00172763	0.0335491	ENSMUSG00000020483	68097	Dynll2	11	87979525	87987533	-1	protein_coding	dynein light chain LC8-type 2 [Source:MGI Symbol;Acc:MGI:1915347]	enzyme modulator(PC00095)	microtubule family cytoskeletal protein(PC00157)	NA	ENSMUSG00000020483
ENSMUSG00000006699	5616.78	Cdc42	-0.282613	0.0801809	-3.52469	0.000423978	0.0114694	ENSMUSG00000006699	12540	Cdc42	4	137319696	137357720	-1	protein_coding	cell division cycle 42 [Source:MGI Symbol;Acc:MGI:106211]	small GTPase(PC00208)	NA	NA	ENSMUSG00000006699
ENSMUSG00000057193	3330.64	Slc44a2	-0.276282	0.0773631	-3.57124	0.000355289	0.0101063	ENSMUSG00000057193	68682	Slc44a2	9	21320698	21355028	1	protein_coding	solute carrier family 44, member 2 [Source:MGI Symbol;Acc:MGI:1915932]	transporter(PC00227)	NA	NA	ENSMUSG00000057193
ENSMUSG00000029176	672.155	Anapc4	-0.268429	0.0828734	-3.23902	0.0011994	0.0254147	ENSMUSG00000029176	52206	Anapc4	5	52834012	52867797	1	protein_coding	anaphase promoting complex subunit 4 [Source:MGI Symbol;Acc:MGI:1098673]	NA	NA	NA	ENSMUSG00000029176
ENSMUSG00000027422	1855.93	Rrbp1	-0.261709	0.0871969	-3.00136	0.00268777	0.046593	ENSMUSG00000027422	81910	Rrbp1	2	143947395	144011263	-1	protein_coding	ribosome binding protein 1 [Source:MGI Symbol;Acc:MGI:1932395]	NA	NA	NA	ENSMUSG00000027422
ENSMUSG00000026112	1774.77	Coa5	-0.259848	0.0793147	-3.27616	0.00105229	0.0229718	ENSMUSG00000026112	76178	Coa5	1	37417084	37430103	-1	protein_coding	cytochrome C oxidase assembly factor 5 [Source:MGI Symbol;Acc:MGI:1923428]	NA	NA	NA	ENSMUSG00000026112
ENSMUSG00000073725	1211.49	Lmbrd1	-0.259189	0.0760299	-3.40904	0.000651923	0.0156712	ENSMUSG00000073725	68421	Lmbrd1	1	24678630	24766301	1	protein_coding	LMBR1 domain containing 1 [Source:MGI Symbol;Acc:MGI:1915671]	NA	NA	NA	ENSMUSG00000073725
ENSMUSG00000001741	2386.82	Il16	-0.25358	0.0725079	-3.49728	0.000470036	0.0124463	ENSMUSG00000001741	16170	Il16	7	83642825	83745726	-1	protein_coding	interleukin 16 [Source:MGI Symbol;Acc:MGI:1270855]	interleukin superfamily(PC00128)	NA	NA	ENSMUSG00000001741
ENSMUSG00000030754	1621.18	Copb1	-0.243348	0.0606999	-4.00903	6.09692e-05	0.00235038	ENSMUSG00000030754	70349	Copb1	7	114215559	114254711	-1	protein_coding	coatomer protein complex, subunit beta 1 [Source:MGI Symbol;Acc:MGI:1917599]	vesicle coat protein(PC00235)	NA	NA	ENSMUSG00000030754
ENSMUSG00000025246	1624.26	Tbl1x	-0.231202	0.0756171	-3.05753	0.00223168	0.0409157	ENSMUSG00000025246	21372	Tbl1x	X	77511013	77662983	1	protein_coding	transducin (beta)-like 1 X-linked [Source:MGI Symbol;Acc:MGI:1336172]	NA	NA	NA	ENSMUSG00000025246
ENSMUSG00000026393	1164.66	Nek7	-0.225049	0.0723313	-3.11137	0.00186223	0.035748	ENSMUSG00000026393	59125	Nek7	1	138482875	138620141	-1	protein_coding	NIMA (never in mitosis gene a)-related expressed kinase 7 [Source:MGI Symbol;Acc:MGI:1890645]	protein kinase(PC00193)	NA	NA	ENSMUSG00000026393
ENSMUSG00000028954	1162.04	Nub1	-0.222948	0.0723602	-3.08109	0.00206243	0.0382231	ENSMUSG00000028954	53312	Nub1	5	24685532	24710378	1	protein_coding	negative regulator of ubiquitin-like proteins 1 [Source:MGI Symbol;Acc:MGI:1889001]	NA	NA	NA	ENSMUSG00000028954
ENSMUSG00000020705	1620.89	Ddx42	-0.213267	0.0690148	-3.09017	0.00200042	0.0375743	ENSMUSG00000020705	72047	Ddx42	11	106216926	106249139	1	protein_coding	DEAD (Asp-Glu-Ala-Asp) box polypeptide 42 [Source:MGI Symbol;Acc:MGI:1919297]	NA	NA	NA	ENSMUSG00000020705
ENSMUSG00000030846	1498.71	Tial1	-0.196389	0.0651185	-3.01587	0.00256241	0.0451757	ENSMUSG00000030846	21843	Tial1	7	128439777	128461717	-1	protein_coding	Tia1 cytotoxic granule-associated RNA binding protein-like 1 [Source:MGI Symbol;Acc:MGI:107913]	NA	NA	NA	ENSMUSG00000030846
ENSMUSG00000074748	1364.08	Atxn7l3b	-0.19227	0.0528437	-3.63846	0.000274275	0.00812182	ENSMUSG00000074748	382423	Atxn7l3b	10	112925430	112929001	-1	protein_coding	ataxin 7-like 3B [Source:MGI Symbol;Acc:MGI:1914971]	NA	NA	NA	ENSMUSG00000074748
ENSMUSG00000034354	1541.08	Mtmr3	0.177279	0.0518747	3.41745	0.000632108	0.015432	ENSMUSG00000034354	74302	Mtmr3	11	4480868	4594863	-1	protein_coding	myotubularin related protein 3 [Source:MGI Symbol;Acc:MGI:1921552]	NA	NA	NA	ENSMUSG00000034354
ENSMUSG00000034042	1152.42	Gpbp1l1	0.204429	0.0634698	3.22088	0.00127798	0.0265114	ENSMUSG00000034042	77110	Gpbp1l1	4	116557658	116593882	1	protein_coding	GC-rich promoter binding protein 1-like 1 [Source:MGI Symbol;Acc:MGI:1924360]	NA	NA	NA	ENSMUSG00000034042
ENSMUSG00000047045	817.892	Tmem164	0.207347	0.0633103	3.27509	0.00105627	0.0230051	ENSMUSG00000047045	209497	Tmem164	X	142681406	142843494	1	protein_coding	transmembrane protein 164 [Source:MGI Symbol;Acc:MGI:2148020]	NA	NA	NA	ENSMUSG00000047045
ENSMUSG00000004789	2417.64	Dlst	0.220071	0.0740307	2.9727	0.00295196	0.0496278	ENSMUSG00000004789	78920	Dlst	12	85110833	85134845	1	protein_coding	dihydrolipoamide S-succinyltransferase (E2 component of 2-oxo-glutarate complex) [Source:MGI Symbol;Acc:MGI:1926170]	acetyltransferase(PC00038)	acyltransferase(PC00042)	NA	ENSMUSG00000004789
ENSMUSG00000025534	1886.04	Gusb	0.224755	0.0747407	3.00713	0.00263726	0.0460148	ENSMUSG00000025534	110006	Gusb	5	129989011	130003049	-1	protein_coding	glucuronidase, beta [Source:MGI Symbol;Acc:MGI:95872]	NA	NA	NA	ENSMUSG00000025534
ENSMUSG00000025354	783.94	Dnajc14	0.228563	0.0681333	3.35464	0.000794684	0.0184875	ENSMUSG00000025354	74330	Dnajc14	10	128804062	128819446	1	protein_coding	DnaJ heat shock protein family (Hsp40) member C14 [Source:MGI Symbol;Acc:MGI:1921580]	NA	NA	NA	ENSMUSG00000025354
ENSMUSG00000034290	1840.07	Nek9	0.241884	0.0565052	4.28073	1.86282e-05	0.000862161	ENSMUSG00000034290	217718	Nek9	12	85299514	85339362	-1	protein_coding	NIMA (never in mitosis gene a)-related expressed kinase 9 [Source:MGI Symbol;Acc:MGI:2387995]	NA	NA	NA	ENSMUSG00000034290
ENSMUSG00000042185	1052.75	Nfrkb	0.244438	0.0764688	3.19657	0.00139072	0.0281654	ENSMUSG00000042185	235134	Nfrkb	9	31386192	31421333	1	protein_coding	nuclear factor related to kappa B binding protein [Source:MGI Symbol;Acc:MGI:2442410]	nucleic acid binding(PC00171)	transcription factor(PC00218)	NA	ENSMUSG00000042185
ENSMUSG00000074886	5150.27	Grk6	0.244807	0.0560612	4.36679	1.26087e-05	0.000622938	ENSMUSG00000074886	26385	Grk6	13	55445072	55460927	1	protein_coding	G protein-coupled receptor kinase 6 [Source:MGI Symbol;Acc:MGI:1347078]	non-receptor serine/threonine protein kinase(PC00167)	NA	NA	ENSMUSG00000074886
ENSMUSG00000047731	1064.29	Wbp1l	0.246001	0.0716559	3.43308	0.000596757	0.0148492	ENSMUSG00000047731	226178	Wbp1l	19	46599084	46657389	1	protein_coding	WW domain binding protein 1 like [Source:MGI Symbol;Acc:MGI:107577]	NA	NA	NA	ENSMUSG00000047731
ENSMUSG00000019173	1846.8	Rab5c	0.252708	0.0762651	3.31355	0.000921195	0.0207947	ENSMUSG00000019173	19345	Rab5c	11	100715009	100738215	-1	protein_coding	RAB5C, member RAS oncogene family [Source:MGI Symbol;Acc:MGI:105306]	NA	NA	NA	ENSMUSG00000019173
ENSMUSG00000040723	4173.89	Rcsd1	0.25649	0.0805583	3.18391	0.001453	0.0291437	ENSMUSG00000040723	226594	Rcsd1	1	165646516	165709757	-1	protein_coding	RCSD domain containing 1 [Source:MGI Symbol;Acc:MGI:2676394]	NA	NA	NA	ENSMUSG00000040723
ENSMUSG00000018169	874.653	Mfng	0.257301	0.0784164	3.28121	0.00103363	0.0226171	ENSMUSG00000018169	17305	Mfng	15	78755882	78773475	-1	protein_coding	MFNG O-fucosylpeptide 3-beta-N-acetylglucosaminyltransferase [Source:MGI Symbol;Acc:MGI:1095404]	glycosyltransferase(PC00111)	signaling molecule(PC00207)	NA	ENSMUSG00000018169
ENSMUSG00000021556	541.037	Golm1	0.263373	0.0872024	3.02025	0.00252569	0.0447755	ENSMUSG00000021556	105348	Golm1	13	59634626	59675811	-1	protein_coding	golgi membrane protein 1 [Source:MGI Symbol;Acc:MGI:1917329]	NA	NA	NA	ENSMUSG00000021556
ENSMUSG00000034902	1378.81	Pip5k1c	0.265416	0.0840604	3.15745	0.00159157	0.0314129	ENSMUSG00000034902	18717	Pip5k1c	10	81292963	81319973	1	protein_coding	phosphatidylinositol-4-phosphate 5-kinase, type 1 gamma [Source:MGI Symbol;Acc:MGI:1298224]	kinase(PC00137)	NA	NA	ENSMUSG00000034902
ENSMUSG00000039844	2897.18	Rapgef1	0.265705	0.07207	3.68676	0.000227129	0.00693219	ENSMUSG00000039844	107746	Rapgef1	2	29619720	29740978	1	protein_coding	Rap guanine nucleotide exchange factor (GEF) 1 [Source:MGI Symbol;Acc:MGI:104580]	guanyl-nucleotide exchange factor(PC00113)	NA	NA	ENSMUSG00000039844
ENSMUSG00000006527	398.701	Sfmbt1	0.273558	0.0862398	3.17207	0.00151358	0.0301017	ENSMUSG00000006527	54650	Sfmbt1	14	30714849	30822721	1	protein_coding	Scm-like with four mbt domains 1 [Source:MGI Symbol;Acc:MGI:1859609]	chromatin/chromatin-binding protein(PC00077)	transcription factor(PC00218)	NA	ENSMUSG00000006527
ENSMUSG00000029064	3799.14	Gnb1	0.277035	0.0892133	3.10531	0.00190079	0.036192	ENSMUSG00000029064	14688	Gnb1	4	155491361	155559269	1	protein_coding	guanine nucleotide binding protein (G protein), beta 1 [Source:MGI Symbol;Acc:MGI:95781]	heterotrimeric G-protein(PC00117)	hydrolase(PC00121)	NA	ENSMUSG00000029064
ENSMUSG00000029179	289.292	Zcchc4	0.280585	0.0859804	3.26336	0.001101	0.0237863	ENSMUSG00000029179	78796	Zcchc4	5	52775409	52824665	1	protein_coding	zinc finger, CCHC domain containing 4 [Source:MGI Symbol;Acc:MGI:1926046]	NA	NA	NA	ENSMUSG00000029179
ENSMUSG00000045594	494.702	Glb1	0.281401	0.0759507	3.70505	0.000211349	0.00652083	ENSMUSG00000045594	12091	Glb1	9	114401076	114474898	1	protein_coding	galactosidase, beta 1 [Source:MGI Symbol;Acc:MGI:88151]	galactosidase(PC00104)	NA	NA	ENSMUSG00000045594
ENSMUSG00000057101	528.807	Zfp180	0.284052	0.0640618	4.43403	9.2489e-06	0.000480994	ENSMUSG00000057101	210135	Zfp180	7	24081924	24107713	1	protein_coding	zinc finger protein 180 [Source:MGI Symbol;Acc:MGI:1923701]	KRAB box transcription factor(PC00029)	NA	NA	ENSMUSG00000057101
ENSMUSG00000045817	2297.9	Zfp36l2	0.28746	0.0906393	3.17147	0.00151671	0.030132	ENSMUSG00000045817	12193	Zfp36l2	17	84183931	84187947	-1	protein_coding	zinc finger protein 36, C3H type-like 2 [Source:MGI Symbol;Acc:MGI:107945]	RNA binding protein(PC00031)	NA	NA	ENSMUSG00000045817
ENSMUSG00000005417	1803.75	Mprip	0.292335	0.0820506	3.56286	0.000366834	0.0103875	ENSMUSG00000005417	26936	Mprip	11	59661305	59780860	1	protein_coding	myosin phosphatase Rho interacting protein [Source:MGI Symbol;Acc:MGI:1349438]	G-protein modulator(PC00022)	actin family cytoskeletal protein(PC00041)	NA	ENSMUSG00000005417
ENSMUSG00000025236	1270.97	Adpgk	0.292605	0.0648913	4.50915	6.50876e-06	0.000356255	ENSMUSG00000025236	72141	Adpgk	9	59291558	59324052	1	protein_coding	ADP-dependent glucokinase [Source:MGI Symbol;Acc:MGI:1919391]	NA	NA	NA	ENSMUSG00000025236
ENSMUSG00000030894	1170.63	Tpp1	0.292869	0.0887791	3.29885	0.000970809	0.0216718	ENSMUSG00000030894	12751	Tpp1	7	105744811	105752235	-1	protein_coding	tripeptidyl peptidase I [Source:MGI Symbol;Acc:MGI:1336194]	serine protease(PC00203)	NA	NA	ENSMUSG00000030894
ENSMUSG00000022075	715.195	Rhobtb2	0.294189	0.0763768	3.85181	0.000117249	0.00408393	ENSMUSG00000022075	246710	Rhobtb2	14	69784990	69805636	-1	protein_coding	Rho-related BTB domain containing 2 [Source:MGI Symbol;Acc:MGI:2180557]	small GTPase(PC00208)	NA	NA	ENSMUSG00000022075
ENSMUSG00000030082	2334.46	Sec61a1	0.295421	0.0862213	3.42631	0.000611831	0.015094	ENSMUSG00000030082	53421	Sec61a1	6	88503579	88518905	-1	protein_coding	Sec61 alpha 1 subunit (S. cerevisiae) [Source:MGI Symbol;Acc:MGI:1858417]	membrane traffic protein(PC00150)	transporter(PC00227)	NA	ENSMUSG00000030082
ENSMUSG00000050619	410.518	Zscan29	0.297785	0.0963589	3.09037	0.00199908	0.0375743	ENSMUSG00000050619	99334	Zscan29	2	121158273	121171125	-1	protein_coding	zinc finger SCAN domains 29 [Source:MGI Symbol;Acc:MGI:2139317]	NA	NA	NA	ENSMUSG00000050619
ENSMUSG00000028980	1241.52	H6pd	0.297984	0.093103	3.20059	0.00137148	0.0280176	ENSMUSG00000028980	100198	H6pd	4	149979475	150009023	-1	protein_coding	hexose-6-phosphate dehydrogenase (glucose 1-dehydrogenase) [Source:MGI Symbol;Acc:MGI:2140356]	dehydrogenase(PC00092)	NA	NA	ENSMUSG00000028980
ENSMUSG00000028273	672.48	Pdlim5	0.301444	0.0956672	3.15096	0.00162732	0.031991	ENSMUSG00000028273	56376	Pdlim5	3	142239590	142395696	-1	protein_coding	PDZ and LIM domain 5 [Source:MGI Symbol;Acc:MGI:1927489]	non-motor actin binding protein(PC00165)	NA	NA	ENSMUSG00000028273
ENSMUSG00000006731	2891.61	B4galnt1	0.302519	0.092114	3.28418	0.00102281	0.0225114	ENSMUSG00000006731	14421	B4galnt1	10	127165225	127172330	1	protein_coding	beta-1,4-N-acetyl-galactosaminyl transferase 1 [Source:MGI Symbol;Acc:MGI:1342057]	NA	NA	NA	ENSMUSG00000006731
ENSMUSG00000017677	1019.8	Wsb1	0.305344	0.0723308	4.22149	2.42691e-05	0.00108483	ENSMUSG00000017677	78889	Wsb1	11	79239372	79254671	-1	protein_coding	WD repeat and SOCS box-containing 1 [Source:MGI Symbol;Acc:MGI:1926139]	NA	NA	NA	ENSMUSG00000017677
ENSMUSG00000019731	1155.89	Slc35e1	0.305882	0.088444	3.45848	0.000543224	0.0137446	ENSMUSG00000019731	270066	Slc35e1	8	72480641	72492614	-1	protein_coding	solute carrier family 35, member E1 [Source:MGI Symbol;Acc:MGI:2142403]	NA	NA	NA	ENSMUSG00000019731
ENSMUSG00000050567	521.047	Maml1	0.312062	0.0908217	3.43599	0.000590399	0.0147319	ENSMUSG00000050567	103806	Maml1	11	50255634	50292311	-1	protein_coding	mastermind like 1 (Drosophila) [Source:MGI Symbol;Acc:MGI:1890504]	transcription factor(PC00218)	NA	NA	ENSMUSG00000050567
ENSMUSG00000053536	1070.83	Cstf2t	0.312543	0.0771445	4.05139	5.0914e-05	0.00204681	ENSMUSG00000053536	83410	Cstf2t	19	31082841	31086590	1	protein_coding	cleavage stimulation factor, 3' pre-RNA subunit 2, tau [Source:MGI Symbol;Acc:MGI:1932622]	mRNA splicing factor(PC00148)	NA	NA	ENSMUSG00000053536
ENSMUSG00000050721	984.266	Plekho2	0.31944	0.0909817	3.51104	0.000446359	0.0119203	ENSMUSG00000050721	102595	Plekho2	9	65552698	65580040	-1	protein_coding	pleckstrin homology domain containing, family O member 2 [Source:MGI Symbol;Acc:MGI:2143132]	NA	NA	NA	ENSMUSG00000050721
ENSMUSG00000041765	746.691	Ubac2	0.322493	0.106995	3.01408	0.00257756	0.04531	ENSMUSG00000041765	68889	Ubac2	14	121878606	122021034	1	protein_coding	ubiquitin associated domain containing 2 [Source:MGI Symbol;Acc:MGI:1916139]	NA	NA	NA	ENSMUSG00000041765
ENSMUSG00000038582	832.004	Pptc7	0.324432	0.0930854	3.48532	0.000491557	0.0128352	ENSMUSG00000038582	320717	Pptc7	5	122284365	122324281	1	protein_coding	PTC7 protein phosphatase homolog [Source:MGI Symbol;Acc:MGI:2444593]	protein phosphatase(PC00195)	NA	NA	ENSMUSG00000038582
ENSMUSG00000046562	874.266	Unc119b	0.330252	0.0849907	3.88575	0.000102016	0.00362736	ENSMUSG00000046562	106840	Unc119b	5	115122550	115134975	-1	protein_coding	unc-119 lipid binding chaperone B [Source:MGI Symbol;Acc:MGI:2147162]	receptor(PC00197)	NA	NA	ENSMUSG00000046562
ENSMUSG00000037824	1032.75	Tspan14	0.332069	0.0779662	4.25914	2.05218e-05	0.000941997	ENSMUSG00000037824	52588	Tspan14	14	40906445	40966807	-1	protein_coding	tetraspanin 14 [Source:MGI Symbol;Acc:MGI:1196325]	NA	NA	NA	ENSMUSG00000037824
ENSMUSG00000045691	297.64	Thtpa	0.332587	0.109836	3.02802	0.00246164	0.0439001	ENSMUSG00000045691	105663	Thtpa	14	55053884	55098986	1	protein_coding	thiamine triphosphatase [Source:MGI Symbol;Acc:MGI:2446078]	NA	NA	NA	ENSMUSG00000045691
ENSMUSG00000044345	424.437	Marveld1	0.33323	0.0938603	3.55028	0.000384826	0.0107671	ENSMUSG00000044345	277010	Marveld1	19	42147400	42151703	1	protein_coding	MARVEL (membrane-associating) domain containing 1 [Source:MGI Symbol;Acc:MGI:2147570]	membrane traffic protein(PC00150)	NA	NA	ENSMUSG00000044345
ENSMUSG00000022529	740.324	Zfp263	0.336698	0.111172	3.02864	0.0024566	0.0438861	ENSMUSG00000022529	74120	Zfp263	16	3744093	3750790	1	protein_coding	zinc finger protein 263 [Source:MGI Symbol;Acc:MGI:1921370]	NA	NA	NA	ENSMUSG00000022529
ENSMUSG00000034993	602.393	Vat1	0.337822	0.0932047	3.62452	0.000289499	0.00850557	ENSMUSG00000034993	26949	Vat1	11	101458745	101466230	-1	protein_coding	vesicle amine transport 1 [Source:MGI Symbol;Acc:MGI:1349450]	NA	NA	NA	ENSMUSG00000034993
ENSMUSG00000061079	402.386	Zfp143	0.338562	0.106786	3.17046	0.00152199	0.0301731	ENSMUSG00000061079	20841	Zfp143	7	110061217	110095394	1	protein_coding	zinc finger protein 143 [Source:MGI Symbol;Acc:MGI:1277969]	C2H2 zinc finger transcription factor(PC00248)	NA	NA	ENSMUSG00000061079
ENSMUSG00000023169	3013.51	Slc38a1	0.340531	0.110052	3.09428	0.00197289	0.0372626	ENSMUSG00000023169	105727	Slc38a1	15	96571418	96642913	-1	protein_coding	solute carrier family 38, member 1 [Source:MGI Symbol;Acc:MGI:2145895]	amino acid transporter(PC00046)	NA	NA	ENSMUSG00000023169
ENSMUSG00000033909	1451.03	Usp36	0.34088	0.114672	2.97266	0.0029523	0.0496278	ENSMUSG00000033909	72344	Usp36	11	118259651	118290244	-1	protein_coding	ubiquitin specific peptidase 36 [Source:MGI Symbol;Acc:MGI:1919594]	cysteine protease(PC00081)	NA	NA	ENSMUSG00000033909
ENSMUSG00000018507	656.721	Trpv2	0.341696	0.0978772	3.49107	0.000481095	0.01265	ENSMUSG00000018507	22368	Trpv2	11	62574486	62600515	1	protein_coding	transient receptor potential cation channel, subfamily V, member 2 [Source:MGI Symbol;Acc:MGI:1341836]	ion channel(PC00133)	NA	NA	ENSMUSG00000018507
ENSMUSG00000022092	487.962	Ppp3cc	0.343631	0.105011	3.27232	0.0010667	0.0231785	ENSMUSG00000022092	19057	Ppp3cc	14	70217898	70289449	-1	protein_coding	protein phosphatase 3, catalytic subunit, gamma isoform [Source:MGI Symbol;Acc:MGI:107162]	NA	NA	NA	ENSMUSG00000022092
ENSMUSG00000003746	1905.93	Man1a	0.349199	0.100664	3.46896	0.000522473	0.0134604	ENSMUSG00000003746	17155	Man1a	10	53904785	54076609	-1	protein_coding	mannosidase 1, alpha [Source:MGI Symbol;Acc:MGI:104677]	chaperone(PC00072)	NA	NA	ENSMUSG00000003746
ENSMUSG00000048277	1705.35	Syngr2	0.349254	0.0902476	3.86995	0.000108857	0.00384592	ENSMUSG00000048277	20973	Syngr2	11	117809668	117814283	1	protein_coding	synaptogyrin 2 [Source:MGI Symbol;Acc:MGI:1328324]	membrane trafficking regulatory protein(PC00151)	NA	NA	ENSMUSG00000048277
ENSMUSG00000075467	330.351	Dnlz	0.350377	0.105045	3.33549	0.000851489	0.0194949	ENSMUSG00000075467	52838	Dnlz	2	26348121	26352110	-1	protein_coding	DNL-type zinc finger [Source:MGI Symbol;Acc:MGI:106559]	NA	NA	NA	ENSMUSG00000075467
ENSMUSG00000086370	350.006	Ftx	0.351003	0.11028	3.18284	0.00145839	0.0292208	ENSMUSG00000086370	NA	Ftx	X	103560907	103623754	-1	lincRNA	Ftx transcript, Xist regulator (non-protein coding) [Source:MGI Symbol;Acc:MGI:1926128]	NA	NA	NA	ENSMUSG00000086370
ENSMUSG00000069631	475.513	Strada	0.352764	0.0784318	4.49771	6.8688e-06	0.000370721	ENSMUSG00000069631	72149	Strada	11	106163330	106202168	-1	protein_coding	STE20-related kinase adaptor alpha [Source:MGI Symbol;Acc:MGI:1919399]	NA	NA	NA	ENSMUSG00000069631
ENSMUSG00000030386	223.133	Zfp606	0.353618	0.117367	3.01293	0.00258734	0.0454395	ENSMUSG00000030386	67370	Zfp606	7	12478293	12496235	1	protein_coding	zinc finger protein 606 [Source:MGI Symbol;Acc:MGI:1914620]	KRAB box transcription factor(PC00029)	NA	NA	ENSMUSG00000030386
ENSMUSG00000023027	933.91	Atf1	0.35438	0.114686	3.09	0.00200158	0.0375743	ENSMUSG00000023027	11908	Atf1	15	100227819	100261244	1	protein_coding	activating transcription factor 1 [Source:MGI Symbol;Acc:MGI:1298366]	NA	NA	NA	ENSMUSG00000023027
ENSMUSG00000030282	458.505	Cmas	0.354428	0.0660066	5.36959	7.89159e-08	7.40783e-06	ENSMUSG00000030282	12764	Cmas	6	142756686	142775714	1	protein_coding	cytidine monophospho-N-acetylneuraminic acid synthetase [Source:MGI Symbol;Acc:MGI:1337124]	NA	NA	NA	ENSMUSG00000030282
ENSMUSG00000079260	238.044	Tmppe	0.357807	0.111042	3.22228	0.00127176	0.0265114	ENSMUSG00000079260	100504715	Tmppe	9	114401105	114407276	1	protein_coding	transmembrane protein with metallophosphoesterase domain [Source:MGI Symbol;Acc:MGI:5317335]	NA	NA	NA	ENSMUSG00000079260
ENSMUSG00000064210	1158.68	Ano6	0.358754	0.0842628	4.25756	2.06667e-05	0.000945671	ENSMUSG00000064210	105722	Ano6	15	95790843	95975464	1	protein_coding	anoctamin 6 [Source:MGI Symbol;Acc:MGI:2145890]	NA	NA	NA	ENSMUSG00000064210
ENSMUSG00000027540	2023.64	Ptpn1	0.360756	0.101735	3.54603	0.000391086	0.0108582	ENSMUSG00000027540	19246	Ptpn1	2	167932057	167979385	1	protein_coding	protein tyrosine phosphatase, non-receptor type 1 [Source:MGI Symbol;Acc:MGI:97805]	NA	NA	NA	ENSMUSG00000027540
ENSMUSG00000032440	2368.02	Tgfbr2	0.362178	0.102192	3.54409	0.000393964	0.0108805	ENSMUSG00000032440	21813	Tgfbr2	9	116084293	116175360	-1	protein_coding	transforming growth factor, beta receptor II [Source:MGI Symbol;Acc:MGI:98729]	TGF-beta receptor(PC00035)	serine/threonine protein kinase receptor(PC00205)	NA	ENSMUSG00000032440
ENSMUSG00000051413	829.112	Plagl2	0.365036	0.110898	3.29165	0.000996017	0.022077	ENSMUSG00000051413	54711	Plagl2	2	153227759	153241426	-1	protein_coding	pleiomorphic adenoma gene-like 2 [Source:MGI Symbol;Acc:MGI:1933165]	KRAB box transcription factor(PC00029)	NA	NA	ENSMUSG00000051413
ENSMUSG00000007476	366.478	Lrrc8a	0.366737	0.123476	2.9701	0.00297702	0.0498134	ENSMUSG00000007476	241296	Lrrc8a	2	30237715	30263790	1	protein_coding	leucine rich repeat containing 8A [Source:MGI Symbol;Acc:MGI:2652847]	NA	NA	NA	ENSMUSG00000007476
ENSMUSG00000058835	1441.67	Abi1	0.370578	0.0906849	4.08643	4.38052e-05	0.00180747	ENSMUSG00000058835	11308	Abi1	2	22940073	23040241	-1	protein_coding	abl-interactor 1 [Source:MGI Symbol;Acc:MGI:104913]	G-protein modulator(PC00022)	NA	NA	ENSMUSG00000058835
ENSMUSG00000020393	321.478	Kremen1	0.372652	0.097104	3.83766	0.000124212	0.00429459	ENSMUSG00000020393	84035	Kremen1	11	5191552	5261558	-1	protein_coding	kringle containing transmembrane protein 1 [Source:MGI Symbol;Acc:MGI:1933988]	receptor(PC00197)	NA	NA	ENSMUSG00000020393
ENSMUSG00000031799	3996.01	Tpm4	0.374399	0.115913	3.23001	0.00123787	0.0260535	ENSMUSG00000031799	326618	Tpm4	8	72134975	72153142	1	protein_coding	tropomyosin 4 [Source:MGI Symbol;Acc:MGI:2449202]	actin binding motor protein(PC00040)	NA	NA	ENSMUSG00000031799
ENSMUSG00000007812	559.359	Zfp655	0.374517	0.120599	3.10548	0.00189972	0.036192	ENSMUSG00000007812	72611	Zfp655	5	145231715	145247302	1	protein_coding	zinc finger protein 655 [Source:MGI Symbol;Acc:MGI:1919861]	NA	NA	NA	ENSMUSG00000007812
ENSMUSG00000022560	222.846	Slc52a2	0.376845	0.10715	3.517	0.000436457	0.0117058	ENSMUSG00000022560	52710	Slc52a2	15	76538943	76542130	1	protein_coding	solute carrier protein 52, member 2 [Source:MGI Symbol;Acc:MGI:1289288]	G-protein coupled receptor(PC00021)	NA	NA	ENSMUSG00000022560
ENSMUSG00000026842	1371.28	Abl1	0.377095	0.104449	3.61034	0.000305801	0.00890094	ENSMUSG00000026842	11350	Abl1	2	31688376	31804227	1	protein_coding	c-abl oncogene 1, non-receptor tyrosine kinase [Source:MGI Symbol;Acc:MGI:87859]	NA	NA	NA	ENSMUSG00000026842
ENSMUSG00000035521	245.681	Gnptg	0.380801	0.111775	3.40684	0.000657206	0.0157578	ENSMUSG00000035521	214505	Gnptg	17	25233331	25240124	-1	protein_coding	N-acetylglucosamine-1-phosphotransferase, gamma subunit [Source:MGI Symbol;Acc:MGI:2147006]	NA	NA	NA	ENSMUSG00000035521
ENSMUSG00000020536	593.224	Llgl1	0.385155	0.088181	4.36778	1.25517e-05	0.000621756	ENSMUSG00000020536	16897	Llgl1	11	60699723	60714186	1	protein_coding	lethal giant larvae homolog 1 (Drosophila) [Source:MGI Symbol;Acc:MGI:102682]	membrane trafficking regulatory protein(PC00151)	NA	NA	ENSMUSG00000020536
ENSMUSG00000078515	1621.29	Ddi2	0.387153	0.115216	3.36025	0.000778728	0.0181613	ENSMUSG00000078515	68817	Ddi2	4	141677549	141723419	-1	protein_coding	DNA-damage inducible protein 2 [Source:MGI Symbol;Acc:MGI:1917244]	aspartic protease(PC00053)	NA	NA	ENSMUSG00000078515
ENSMUSG00000075415	2217.5	Fnbp1	0.389281	0.126135	3.08622	0.00202721	0.0377342	ENSMUSG00000075415	14269	Fnbp1	2	31026206	31142008	-1	protein_coding	formin binding protein 1 [Source:MGI Symbol;Acc:MGI:109606]	NA	NA	NA	ENSMUSG00000075415
ENSMUSG00000047412	760.02	Zbtb44	0.389471	0.127297	3.05956	0.00221665	0.0406798	ENSMUSG00000047412	235132	Zbtb44	9	31030644	31075885	1	protein_coding	zinc finger and BTB domain containing 44 [Source:MGI Symbol;Acc:MGI:1925123]	KRAB box transcription factor(PC00029)	NA	NA	ENSMUSG00000047412
ENSMUSG00000028906	1689.52	Epb41	0.38997	0.111607	3.49413	0.000475607	0.0125761	ENSMUSG00000028906	269587	Epb41	4	131923413	132075321	-1	protein_coding	erythrocyte membrane protein band 4.1 [Source:MGI Symbol;Acc:MGI:95401]	NA	NA	NA	ENSMUSG00000028906
ENSMUSG00000015776	427.286	Med22	0.397529	0.110606	3.59408	0.000325535	0.00940245	ENSMUSG00000015776	20933	Med22	2	26905262	26910677	-1	protein_coding	mediator complex subunit 22 [Source:MGI Symbol;Acc:MGI:98446]	NA	NA	NA	ENSMUSG00000015776
ENSMUSG00000020623	127.106	Map2k6	0.398318	0.133428	2.98526	0.00283337	0.0484664	ENSMUSG00000020623	26399	Map2k6	11	110399122	110525522	1	protein_coding	mitogen-activated protein kinase kinase 6 [Source:MGI Symbol;Acc:MGI:1346870]	NA	NA	NA	ENSMUSG00000020623
ENSMUSG00000014867	1870.63	Surf4	0.39921	0.119971	3.32755	0.00087613	0.0199617	ENSMUSG00000014867	20932	Surf4	2	26920040	26933928	-1	protein_coding	surfeit gene 4 [Source:MGI Symbol;Acc:MGI:98445]	oxidase(PC00175)	transmembrane receptor regulatory/adaptor protein(PC00226)	NA	ENSMUSG00000014867
ENSMUSG00000033545	738.855	Znrf1	0.401152	0.13193	3.04064	0.00236078	0.0428224	ENSMUSG00000033545	170737	Znrf1	8	111536097	111626030	1	protein_coding	zinc and ring finger 1 [Source:MGI Symbol;Acc:MGI:2177308]	NA	NA	NA	ENSMUSG00000033545
ENSMUSG00000005982	1126.81	Naa60	0.401925	0.12177	3.30069	0.000964487	0.0215867	ENSMUSG00000005982	74763	Naa60	16	3872375	3904780	1	protein_coding	N(alpha)-acetyltransferase 60, NatF catalytic subunit [Source:MGI Symbol;Acc:MGI:1922013]	acetyltransferase(PC00038)	acyltransferase(PC00042)	NA	ENSMUSG00000005982
ENSMUSG00000070420	227.393	Zscan25	0.402038	0.11464	3.50695	0.000453269	0.0120534	ENSMUSG00000070420	666311	Zscan25	5	145280500	145291278	1	protein_coding	zinc finger and SCAN domain containing 25 [Source:MGI Symbol;Acc:MGI:3647079]	NA	NA	NA	ENSMUSG00000070420
ENSMUSG00000029598	753.404	Plbd2	0.402352	0.07622	5.27883	1.30014e-07	1.16789e-05	ENSMUSG00000029598	71772	Plbd2	5	120483282	120503625	-1	protein_coding	phospholipase B domain containing 2 [Source:MGI Symbol;Acc:MGI:1919022]	cysteine protease(PC00081)	NA	NA	ENSMUSG00000029598
ENSMUSG00000004221	689.94	Ikbkg	0.402934	0.102855	3.9175	8.94731e-05	0.0032808	ENSMUSG00000004221	16151	Ikbkg	X	74393290	74453854	1	protein_coding	inhibitor of kappaB kinase gamma [Source:MGI Symbol;Acc:MGI:1338074]	NA	NA	NA	ENSMUSG00000004221
ENSMUSG00000027947	1167.42	Il6ra	0.408092	0.0946809	4.31019	1.63118e-05	0.00077138	ENSMUSG00000027947	16194	Il6ra	3	89864059	89913196	-1	protein_coding	interleukin 6 receptor, alpha [Source:MGI Symbol;Acc:MGI:105304]	cytokine(PC00083)	defense/immunity protein(PC00090)	NA	ENSMUSG00000027947
ENSMUSG00000026739	699.765	Bmi1	0.408252	0.115622	3.53091	0.000414129	0.0112843	ENSMUSG00000026739	12151	Bmi1	2	18677018	18686629	1	protein_coding	Bmi1 polycomb ring finger oncogene [Source:MGI Symbol;Acc:MGI:88174]	NA	NA	NA	ENSMUSG00000026739
ENSMUSG00000107283	245.433	Mpv17	0.408866	0.1171	3.49161	0.000480125	0.0126422	ENSMUSG00000107283	17527	Mpv17	5	31140654	31154251	-1	protein_coding	MpV17 mitochondrial inner membrane protein [Source:MGI Symbol;Acc:MGI:97138]	transmembrane receptor regulatory/adaptor protein(PC00226)	NA	NA	ENSMUSG00000107283
ENSMUSG00000013846	1125.75	St3gal1	0.419538	0.109493	3.83164	0.000127294	0.00439303	ENSMUSG00000013846	20442	St3gal1	15	67102875	67113992	-1	protein_coding	ST3 beta-galactoside alpha-2,3-sialyltransferase 1 [Source:MGI Symbol;Acc:MGI:98304]	NA	NA	NA	ENSMUSG00000013846
ENSMUSG00000070960	110.279	Gm19680	0.420467	0.131472	3.19816	0.0013831	0.0281415	ENSMUSG00000070960	NA	Gm19680	1	31615149	31616661	1	processed_pseudogene	predicted gene, 19680 [Source:MGI Symbol;Acc:MGI:5011865]	NA	NA	NA	ENSMUSG00000070960
ENSMUSG00000036565	1244.99	Ttyh3	0.421008	0.119428	3.5252	0.000423167	0.011464	ENSMUSG00000036565	78339	Ttyh3	5	140620578	140649031	-1	protein_coding	tweety family member 3 [Source:MGI Symbol;Acc:MGI:1925589]	anion channel(PC00049)	NA	NA	ENSMUSG00000036565
ENSMUSG00000032359	1445.19	Ctsh	0.421204	0.141209	2.98283	0.00285592	0.0486102	ENSMUSG00000032359	13036	Ctsh	9	90054152	90076089	1	protein_coding	cathepsin H [Source:MGI Symbol;Acc:MGI:107285]	cysteine protease(PC00081)	protease inhibitor(PC00191)	NA	ENSMUSG00000032359
ENSMUSG00000000823	762.764	Zfp512b	0.421498	0.138273	3.04831	0.00230135	0.0420288	ENSMUSG00000000823	269401	Zfp512b	2	181582103	181592803	-1	protein_coding	zinc finger protein 512B [Source:MGI Symbol;Acc:MGI:2685478]	NA	NA	NA	ENSMUSG00000000823
ENSMUSG00000021182	2302.12	Ccdc88c	0.425604	0.108665	3.91667	8.97797e-05	0.00328562	ENSMUSG00000021182	68339	Ccdc88c	12	100911523	101029056	-1	protein_coding	coiled-coil domain containing 88C [Source:MGI Symbol;Acc:MGI:1915589]	kinase modulator(PC00140)	membrane traffic protein(PC00150)	NA	ENSMUSG00000021182
ENSMUSG00000033669	301.806	Zfp7	0.426003	0.125442	3.39602	0.000683722	0.0162689	ENSMUSG00000033669	223669	Zfp7	15	76879259	76892392	1	protein_coding	zinc finger protein 7 [Source:MGI Symbol;Acc:MGI:99208]	NA	NA	NA	ENSMUSG00000033669
ENSMUSG00000029622	4663.04	Arpc1b	0.427707	0.113009	3.78472	0.000153881	0.00510417	ENSMUSG00000029622	11867	Arpc1b	5	145114215	145130705	1	protein_coding	actin related protein 2/3 complex, subunit 1B [Source:MGI Symbol;Acc:MGI:1343142]	actin family cytoskeletal protein(PC00041)	NA	NA	ENSMUSG00000029622
ENSMUSG00000050271	295.011	Prag1	0.428276	0.120895	3.54255	0.000396282	0.0109094	ENSMUSG00000050271	244418	Prag1	8	36094828	36147787	1	protein_coding	PEAK1 related kinase activating pseudokinase 1 [Source:MGI Symbol;Acc:MGI:1196223]	NA	NA	NA	ENSMUSG00000050271
ENSMUSG00000025736	243.863	Jmjd8	0.428657	0.122397	3.5022	0.000461441	0.012236	ENSMUSG00000025736	72106	Jmjd8	17	25828867	25831842	1	protein_coding	jumonji domain containing 8 [Source:MGI Symbol;Acc:MGI:1919356]	receptor(PC00197)	NA	NA	ENSMUSG00000025736
ENSMUSG00000059866	214.979	Tnip2	0.429023	0.142497	3.01076	0.00260598	0.0456387	ENSMUSG00000059866	231130	Tnip2	5	34496087	34513991	-1	protein_coding	TNFAIP3 interacting protein 2 [Source:MGI Symbol;Acc:MGI:2386643]	NA	NA	NA	ENSMUSG00000059866
ENSMUSG00000015488	366.061	Cacfd1	0.43321	0.13367	3.24088	0.00119161	0.0253069	ENSMUSG00000015488	381356	Cacfd1	2	27009926	27021089	1	protein_coding	calcium channel flower domain containing 1 [Source:MGI Symbol;Acc:MGI:1924317]	NA	NA	NA	ENSMUSG00000015488
ENSMUSG00000044250	475.537	Pced1b	0.433529	0.110503	3.92323	8.73684e-05	0.00320989	ENSMUSG00000044250	239647	Pced1b	15	97247107	97385689	1	protein_coding	PC-esterase domain containing 1B [Source:MGI Symbol;Acc:MGI:2446270]	NA	NA	NA	ENSMUSG00000044250
ENSMUSG00000042506	902.194	Usp22	0.433602	0.120253	3.60574	0.000311268	0.00904603	ENSMUSG00000042506	216825	Usp22	11	61151785	61175055	-1	protein_coding	ubiquitin specific peptidase 22 [Source:MGI Symbol;Acc:MGI:2144157]	cysteine protease(PC00081)	NA	NA	ENSMUSG00000042506
ENSMUSG00000043336	1232.21	Filip1l	0.434467	0.140698	3.08794	0.00201549	0.037674	ENSMUSG00000043336	78749	Filip1l	16	57353093	57573126	1	protein_coding	filamin A interacting protein 1-like [Source:MGI Symbol;Acc:MGI:1925999]	NA	NA	NA	ENSMUSG00000043336
ENSMUSG00000008393	459.926	Carhsp1	0.434641	0.125588	3.46085	0.000538481	0.013721	ENSMUSG00000008393	52502	Carhsp1	16	8658587	8672153	-1	protein_coding	calcium regulated heat stable protein 1 [Source:MGI Symbol;Acc:MGI:1196368]	RNA binding protein(PC00031)	NA	NA	ENSMUSG00000008393
ENSMUSG00000072568	336.281	Fam84b	0.438978	0.101598	4.32074	1.55507e-05	0.000740988	ENSMUSG00000072568	399603	Fam84b	15	60818994	60853778	-1	protein_coding	family with sequence similarity 84, member B [Source:MGI Symbol;Acc:MGI:3026924]	NA	NA	NA	ENSMUSG00000072568
ENSMUSG00000014748	1348.5	Tex261	0.439466	0.0950338	4.62431	3.75848e-06	0.000227618	ENSMUSG00000014748	21766	Tex261	6	83768885	83775813	-1	protein_coding	testis expressed gene 261 [Source:MGI Symbol;Acc:MGI:1096575]	NA	NA	NA	ENSMUSG00000014748
ENSMUSG00000057469	331.38	E2f6	0.439964	0.119597	3.67874	0.000234391	0.00708609	ENSMUSG00000057469	50496	E2f6	12	16810963	16839742	1	protein_coding	E2F transcription factor 6 [Source:MGI Symbol;Acc:MGI:1354159]	nucleic acid binding(PC00171)	transcription factor(PC00218)	NA	ENSMUSG00000057469
ENSMUSG00000029094	248.842	Afap1	0.44036	0.145122	3.03442	0.00240997	0.0434628	ENSMUSG00000029094	70292	Afap1	5	35893319	36003923	1	protein_coding	actin filament associated protein 1 [Source:MGI Symbol;Acc:MGI:1917542]	NA	NA	NA	ENSMUSG00000029094
ENSMUSG00000036275	1313.05	9530068E07Rik	0.442784	0.148509	2.98154	0.00286805	0.0486402	ENSMUSG00000036275	213673	9530068E07Rik	11	52396428	52408728	1	protein_coding	RIKEN cDNA 9530068E07 gene [Source:MGI Symbol;Acc:MGI:2654705]	NA	NA	NA	ENSMUSG00000036275
ENSMUSG00000027854	964.852	Sike1	0.443451	0.141741	3.1286	0.0017564	0.0340296	ENSMUSG00000027854	66641	Sike1	3	102995708	103008459	1	protein_coding	suppressor of IKBKE 1 [Source:MGI Symbol;Acc:MGI:1913891]	NA	NA	NA	ENSMUSG00000027854
ENSMUSG00000025332	1821.39	Kdm5c	0.446877	0.144005	3.10321	0.00191434	0.0364132	ENSMUSG00000025332	20591	Kdm5c	X	152233020	152274535	1	protein_coding	lysine (K)-specific demethylase 5C [Source:MGI Symbol;Acc:MGI:99781]	zinc finger transcription factor(PC00244)	NA	NA	ENSMUSG00000025332
ENSMUSG00000031392	1812.49	Irak1	0.448927	0.0942503	4.76313	1.9061e-06	0.000125995	ENSMUSG00000031392	16179	Irak1	X	74013914	74023918	-1	protein_coding	interleukin-1 receptor-associated kinase 1 [Source:MGI Symbol;Acc:MGI:107420]	NA	NA	NA	ENSMUSG00000031392
ENSMUSG00000031827	3903.99	Cotl1	0.451259	0.100092	4.50846	6.53003e-06	0.00035638	ENSMUSG00000031827	72042	Cotl1	8	119809222	119840544	-1	protein_coding	coactosin-like 1 (Dictyostelium) [Source:MGI Symbol;Acc:MGI:1919292]	non-motor actin binding protein(PC00165)	NA	NA	ENSMUSG00000031827
ENSMUSG00000049232	305.548	Tigd2	0.451372	0.135718	3.3258	0.000881649	0.0200631	ENSMUSG00000049232	68140	Tigd2	6	59208870	59212033	1	protein_coding	tigger transposable element derived 2 [Source:MGI Symbol;Acc:MGI:1915390]	NA	NA	NA	ENSMUSG00000049232
ENSMUSG00000022353	1762.45	Mtss1	0.452585	0.151155	2.99417	0.00275191	0.0473551	ENSMUSG00000022353	211401	Mtss1	15	58941244	59082026	-1	protein_coding	metastasis suppressor 1 [Source:MGI Symbol;Acc:MGI:2384818]	NA	NA	NA	ENSMUSG00000022353
ENSMUSG00000011267	176.103	Zfp296	0.454332	0.124391	3.65244	0.000259756	0.00777775	ENSMUSG00000011267	63872	Zfp296	7	19577287	19580656	1	protein_coding	zinc finger protein 296 [Source:MGI Symbol;Acc:MGI:1926956]	C2H2 zinc finger transcription factor(PC00248)	NA	NA	ENSMUSG00000011267
ENSMUSG00000032280	1624.45	Tle3	0.455082	0.110085	4.13392	3.56628e-05	0.00151478	ENSMUSG00000032280	21887	Tle3	9	61372366	61418497	1	protein_coding	transducin-like enhancer of split 3 [Source:MGI Symbol;Acc:MGI:104634]	transcription cofactor(PC00217)	NA	NA	ENSMUSG00000032280
ENSMUSG00000026918	1348.36	Brd3	0.455337	0.153304	2.97016	0.00297645	0.0498134	ENSMUSG00000026918	67382	Brd3	2	27445579	27507662	-1	protein_coding	bromodomain containing 3 [Source:MGI Symbol;Acc:MGI:1914632]	NA	NA	NA	ENSMUSG00000026918
ENSMUSG00000027452	1230.68	Acss1	0.455969	0.112766	4.0435	5.26599e-05	0.00208573	ENSMUSG00000027452	68738	Acss1	2	150618105	150668500	-1	protein_coding	acyl-CoA synthetase short-chain family member 1 [Source:MGI Symbol;Acc:MGI:1915988]	dehydrogenase(PC00092)	ligase(PC00142)	NA	ENSMUSG00000027452
ENSMUSG00000074743	812.279	Thbd	0.458522	0.0851682	5.38373	7.29591e-08	6.91785e-06	ENSMUSG00000074743	21824	Thbd	2	148404466	148408188	-1	protein_coding	thrombomodulin [Source:MGI Symbol;Acc:MGI:98736]	NA	NA	NA	ENSMUSG00000074743
ENSMUSG00000063406	1123.08	Tmed5	0.460952	0.134454	3.42832	0.000607339	0.0150425	ENSMUSG00000063406	73130	Tmed5	5	108106366	108132620	-1	protein_coding	transmembrane p24 trafficking protein 5 [Source:MGI Symbol;Acc:MGI:1921586]	transfer/carrier protein(PC00219)	vesicle coat protein(PC00235)	NA	ENSMUSG00000063406
ENSMUSG00000035011	1045.89	Zbtb7a	0.462881	0.133672	3.46282	0.000534553	0.0136726	ENSMUSG00000035011	16969	Zbtb7a	10	81135220	81152995	1	protein_coding	zinc finger and BTB domain containing 7a [Source:MGI Symbol;Acc:MGI:1335091]	KRAB box transcription factor(PC00029)	NA	NA	ENSMUSG00000035011
ENSMUSG00000026473	3164.83	Glul	0.463032	0.108957	4.24966	2.14096e-05	0.00096414	ENSMUSG00000026473	14645	Glul	1	153899944	153909723	1	protein_coding	glutamate-ammonia ligase (glutamine synthetase) [Source:MGI Symbol;Acc:MGI:95739]	ligase(PC00142)	NA	NA	ENSMUSG00000026473
ENSMUSG00000026880	802.369	Stom	0.464569	0.131829	3.52403	0.000425032	0.0114814	ENSMUSG00000026880	13830	Stom	2	35313986	35336976	-1	protein_coding	stomatin [Source:MGI Symbol;Acc:MGI:95403]	cytoskeletal protein(PC00085)	protease inhibitor(PC00191)	NA	ENSMUSG00000026880
ENSMUSG00000029470	373.405	P2rx4	0.464829	0.142868	3.25355	0.00113975	0.0244824	ENSMUSG00000029470	18438	P2rx4	5	122707544	122729738	1	protein_coding	purinergic receptor P2X, ligand-gated ion channel 4 [Source:MGI Symbol;Acc:MGI:1338859]	NA	NA	NA	ENSMUSG00000029470
ENSMUSG00000048924	249.801	Ccdc125	0.468099	0.118166	3.96138	7.45185e-05	0.00279802	ENSMUSG00000048924	76041	Ccdc125	13	100669717	100697240	1	protein_coding	coiled-coil domain containing 125 [Source:MGI Symbol;Acc:MGI:1923291]	NA	NA	NA	ENSMUSG00000048924
ENSMUSG00000029030	936.21	Tprgl	0.468989	0.116878	4.01265	6.00412e-05	0.00233157	ENSMUSG00000029030	67808	Tprgl	4	154157485	154160666	-1	protein_coding	transformation related protein 63 regulated like [Source:MGI Symbol;Acc:MGI:1915058]	NA	NA	NA	ENSMUSG00000029030
ENSMUSG00000037857	1232.92	Nufip2	0.471893	0.115435	4.08796	4.35175e-05	0.00180507	ENSMUSG00000037857	68564	Nufip2	11	77686155	77741921	1	protein_coding	nuclear fragile X mental retardation protein interacting protein 2 [Source:MGI Symbol;Acc:MGI:1915814]	NA	NA	NA	ENSMUSG00000037857
ENSMUSG00000018196	516.181	Glrx2	0.472421	0.143176	3.29958	0.000968291	0.0216413	ENSMUSG00000018196	69367	Glrx2	1	143716338	143749676	1	protein_coding	glutaredoxin 2 (thioltransferase) [Source:MGI Symbol;Acc:MGI:1916617]	NA	NA	NA	ENSMUSG00000018196
ENSMUSG00000053470	912.519	Kdm3a	0.472538	0.138331	3.41599	0.000635509	0.0154547	ENSMUSG00000053470	104263	Kdm3a	6	71588972	71632990	-1	protein_coding	lysine (K)-specific demethylase 3A [Source:MGI Symbol;Acc:MGI:98847]	zinc finger transcription factor(PC00244)	NA	NA	ENSMUSG00000053470
ENSMUSG00000037235	1357.19	Mxd4	0.472949	0.150614	3.14014	0.00168868	0.0329898	ENSMUSG00000037235	17122	Mxd4	5	34173883	34187720	-1	protein_coding	Max dimerization protein 4 [Source:MGI Symbol;Acc:MGI:104991]	NA	NA	NA	ENSMUSG00000037235
ENSMUSG00000032849	643.071	Abcc4	0.474598	0.13641	3.47919	0.000502933	0.0130415	ENSMUSG00000032849	239273	Abcc4	14	118482692	118706219	-1	protein_coding	ATP-binding cassette, sub-family C (CFTR/MRP), member 4 [Source:MGI Symbol;Acc:MGI:2443111]	ATP-binding cassette (ABC) transporter(PC00003)	NA	NA	ENSMUSG00000032849
ENSMUSG00000027187	2735.92	Cat	0.476077	0.0830606	5.73168	9.94405e-09	1.1179e-06	ENSMUSG00000027187	12359	Cat	2	103453849	103485160	-1	protein_coding	catalase [Source:MGI Symbol;Acc:MGI:88271]	peroxidase(PC00180)	NA	NA	ENSMUSG00000027187
ENSMUSG00000028382	5835.84	Ptbp3	0.478731	0.129176	3.70604	0.000210524	0.00651133	ENSMUSG00000028382	230257	Ptbp3	4	59471868	59549364	-1	protein_coding	polypyrimidine tract binding protein 3 [Source:MGI Symbol;Acc:MGI:1923334]	NA	NA	NA	ENSMUSG00000028382
ENSMUSG00000039976	173.985	Tbc1d16	0.479554	0.139177	3.44565	0.000569683	0.0142984	ENSMUSG00000039976	207592	Tbc1d16	11	119143045	119228499	-1	protein_coding	TBC1 domain family, member 16 [Source:MGI Symbol;Acc:MGI:2652878]	G-protein modulator(PC00022)	cysteine protease(PC00081)	NA	ENSMUSG00000039976
ENSMUSG00000100199	79.4697	Gm20324	0.481034	0.143227	3.35855	0.000783524	0.0182505	ENSMUSG00000100199	NA	Gm20324	15	82899080	82905818	1	antisense_RNA	predicted gene, 20324 [Source:MGI Symbol;Acc:MGI:5012509]	NA	NA	NA	ENSMUSG00000100199
ENSMUSG00000018841	249.021	Rad51d	0.484076	0.0771927	6.27101	3.58711e-10	5.43099e-08	ENSMUSG00000018841	19364	Rad51d	11	82876434	82890614	-1	protein_coding	RAD51 paralog D [Source:MGI Symbol;Acc:MGI:1261809]	NA	NA	NA	ENSMUSG00000018841
ENSMUSG00000004500	115.786	Zfp324	0.485398	0.133109	3.64662	0.000265715	0.0079183	ENSMUSG00000004500	243834	Zfp324	7	12965838	12974236	1	protein_coding	zinc finger protein 324 [Source:MGI Symbol;Acc:MGI:2444641]	NA	NA	NA	ENSMUSG00000004500
ENSMUSG00000029570	1149.69	Lfng	0.487867	0.106547	4.57887	4.67487e-06	0.00027473	ENSMUSG00000029570	16848	Lfng	5	140607320	140615545	1	protein_coding	LFNG O-fucosylpeptide 3-beta-N-acetylglucosaminyltransferase [Source:MGI Symbol;Acc:MGI:1095413]	glycosyltransferase(PC00111)	signaling molecule(PC00207)	NA	ENSMUSG00000029570
ENSMUSG00000020432	428.547	Tcn2	0.490264	0.128617	3.81182	0.000137948	0.00468326	ENSMUSG00000020432	21452	Tcn2	11	3917192	3932159	-1	protein_coding	transcobalamin 2 [Source:MGI Symbol;Acc:MGI:98534]	NA	NA	NA	ENSMUSG00000020432
ENSMUSG00000032536	1982.7	Trak1	0.494872	0.151081	3.27553	0.00105463	0.0229961	ENSMUSG00000032536	67095	Trak1	9	121297502	121474918	1	protein_coding	trafficking protein, kinesin binding 1 [Source:MGI Symbol;Acc:MGI:1914345]	membrane traffic protein(PC00150)	NA	NA	ENSMUSG00000032536
ENSMUSG00000049739	1689.43	Zfp646	0.495164	0.104093	4.75694	1.96551e-06	0.000129023	ENSMUSG00000049739	233905	Zfp646	7	127876221	127885996	1	protein_coding	zinc finger protein 646 [Source:MGI Symbol;Acc:MGI:3665412]	KRAB box transcription factor(PC00029)	NA	NA	ENSMUSG00000049739
ENSMUSG00000110040	1161.08	AC034099.1	0.49564	0.153899	3.22056	0.0012794	0.0265114	ENSMUSG00000110040	NA	AC034099.1	7	142371096	142382667	-1	protein_coding		aspartic protease(PC00053)	NA	NA	ENSMUSG00000110040
ENSMUSG00000026181	1057.65	Ppm1f	0.496332	0.160757	3.08746	0.00201875	0.037674	ENSMUSG00000026181	68606	Ppm1f	16	16896469	16927364	1	protein_coding	protein phosphatase 1F (PP2C domain containing) [Source:MGI Symbol;Acc:MGI:1918464]	kinase inhibitor(PC00139)	protein phosphatase(PC00195)	NA	ENSMUSG00000026181
ENSMUSG00000039747	1363.63	Orai2	0.496834	0.0966071	5.14283	2.70627e-07	2.21867e-05	ENSMUSG00000039747	269717	Orai2	5	136147459	136170713	-1	protein_coding	ORAI calcium release-activated calcium modulator 2 [Source:MGI Symbol;Acc:MGI:2443195]	NA	NA	NA	ENSMUSG00000039747
ENSMUSG00000002109	377.446	Ddb2	0.497701	0.130719	3.8074	0.000140433	0.0047419	ENSMUSG00000002109	107986	Ddb2	2	91211572	91236982	-1	protein_coding	damage specific DNA binding protein 2 [Source:MGI Symbol;Acc:MGI:1355314]	damaged DNA-binding protein(PC00086)	NA	NA	ENSMUSG00000002109
ENSMUSG00000030313	620.797	Dennd5b	0.499588	0.125576	3.97839	6.93846e-05	0.00263157	ENSMUSG00000030313	320560	Dennd5b	6	148988071	149101680	-1	protein_coding	DENN/MADD domain containing 5B [Source:MGI Symbol;Acc:MGI:2444273]	NA	NA	NA	ENSMUSG00000030313
ENSMUSG00000024036	186.325	Slc37a1	0.501157	0.135183	3.70725	0.000209519	0.00651133	ENSMUSG00000024036	224674	Slc37a1	17	31295483	31350696	1	protein_coding	solute carrier family 37 (glycerol-3-phosphate transporter), member 1 [Source:MGI Symbol;Acc:MGI:2446181]	NA	NA	NA	ENSMUSG00000024036
ENSMUSG00000059325	188.82	Hopx	0.503042	0.157242	3.19916	0.00137828	0.0280953	ENSMUSG00000059325	74318	Hopx	5	77086988	77115121	-1	protein_coding	HOP homeobox [Source:MGI Symbol;Acc:MGI:1916782]	NA	NA	NA	ENSMUSG00000059325
ENSMUSG00000067825	129.944	Pex26	0.503167	0.157063	3.2036	0.00135722	0.0278171	ENSMUSG00000067825	74043	Pex26	6	121183667	121198837	1	protein_coding	peroxisomal biogenesis factor 26 [Source:MGI Symbol;Acc:MGI:1921293]	NA	NA	NA	ENSMUSG00000067825
ENSMUSG00000039917	181.637	Rhbdd2	0.503639	0.168051	2.99695	0.00272698	0.0470123	ENSMUSG00000039917	215160	Rhbdd2	5	135632618	135646448	1	protein_coding	rhomboid domain containing 2 [Source:MGI Symbol;Acc:MGI:1915612]	serine protease(PC00203)	NA	NA	ENSMUSG00000039917
ENSMUSG00000028630	1405.21	Dyrk2	0.505121	0.153784	3.28462	0.00102122	0.0225027	ENSMUSG00000028630	69181	Dyrk2	10	118855603	118870209	-1	protein_coding	dual-specificity tyrosine-(Y)-phosphorylation regulated kinase 2 [Source:MGI Symbol;Acc:MGI:1330301]	non-receptor serine/threonine protein kinase(PC00167)	non-receptor tyrosine protein kinase(PC00168)	NA	ENSMUSG00000028630
ENSMUSG00000085795	493.968	Zfp703	0.505211	0.152308	3.31704	0.000909769	0.0206031	ENSMUSG00000085795	353310	Zfp703	8	26977325	26981461	1	protein_coding	zinc finger protein 703 [Source:MGI Symbol;Acc:MGI:2662729]	NA	NA	NA	ENSMUSG00000085795
ENSMUSG00000005886	1453.29	Ncoa2	0.505616	0.163064	3.10073	0.00193045	0.0366454	ENSMUSG00000005886	17978	Ncoa2	1	13139105	13374083	-1	protein_coding	nuclear receptor coactivator 2 [Source:MGI Symbol;Acc:MGI:1276533]	acetyltransferase(PC00038)	transcription factor(PC00218)	NA	ENSMUSG00000005886
ENSMUSG00000030557	781.038	Mef2a	0.505978	0.150057	3.3719	0.000746515	0.0176069	ENSMUSG00000030557	17258	Mef2a	7	67231163	67372858	-1	protein_coding	myocyte enhancer factor 2A [Source:MGI Symbol;Acc:MGI:99532]	MADS box transcription factor(PC00250)	NA	NA	ENSMUSG00000030557
ENSMUSG00000045438	277.157	Cox19	0.506442	0.159801	3.16921	0.00152853	0.0302708	ENSMUSG00000045438	68033	Cox19	5	139336189	139351418	-1	protein_coding	cytochrome c oxidase assembly protein 19 [Source:MGI Symbol;Acc:MGI:1915283]	NA	NA	NA	ENSMUSG00000045438
ENSMUSG00000061436	551.992	Hipk2	0.507566	0.143149	3.54571	0.000391551	0.0108582	ENSMUSG00000061436	15258	Hipk2	6	38694390	38876165	-1	protein_coding	homeodomain interacting protein kinase 2 [Source:MGI Symbol;Acc:MGI:1314872]	non-receptor serine/threonine protein kinase(PC00167)	non-receptor tyrosine protein kinase(PC00168)	NA	ENSMUSG00000061436
ENSMUSG00000061758	174.548	Akr1b10	0.508756	0.146867	3.46405	0.000532116	0.0136289	ENSMUSG00000061758	67861	Akr1b10	6	34384218	34396950	1	protein_coding	aldo-keto reductase family 1, member B10 (aldose reductase) [Source:MGI Symbol;Acc:MGI:1915111]	reductase(PC00198)	NA	NA	ENSMUSG00000061758
ENSMUSG00000053560	362.914	Ier2	0.509118	0.157772	3.22692	0.00125129	0.0262407	ENSMUSG00000053560	15936	Ier2	8	84661331	84662852	-1	protein_coding	immediate early response 2 [Source:MGI Symbol;Acc:MGI:104815]	NA	NA	NA	ENSMUSG00000053560
ENSMUSG00000024725	1276.67	Ostf1	0.509139	0.170367	2.98848	0.00280366	0.0480693	ENSMUSG00000024725	20409	Ostf1	19	18579328	18631789	-1	protein_coding	osteoclast stimulating factor 1 [Source:MGI Symbol;Acc:MGI:700012]	NA	NA	NA	ENSMUSG00000024725
ENSMUSG00000028161	1398.15	Ppp3ca	0.510539	0.102898	4.96158	6.99211e-07	5.12773e-05	ENSMUSG00000028161	19055	Ppp3ca	3	136670124	136937727	1	protein_coding	protein phosphatase 3, catalytic subunit, alpha isoform [Source:MGI Symbol;Acc:MGI:107164]	NA	NA	NA	ENSMUSG00000028161
ENSMUSG00000040751	558.836	Lat2	0.511526	0.129591	3.94724	7.90587e-05	0.00295079	ENSMUSG00000040751	56743	Lat2	5	134600022	134615025	-1	protein_coding	linker for activation of T cells family, member 2 [Source:MGI Symbol;Acc:MGI:1926479]	NA	NA	NA	ENSMUSG00000040751
ENSMUSG00000039450	85.1796	Dcxr	0.513141	0.160551	3.19612	0.00139291	0.0281793	ENSMUSG00000039450	67880	Dcxr	11	120725399	120727281	-1	protein_coding	dicarbonyl L-xylulose reductase [Source:MGI Symbol;Acc:MGI:1915130]	NA	NA	NA	ENSMUSG00000039450
ENSMUSG00000025212	401.863	Sfxn3	0.513516	0.114175	4.49762	6.87179e-06	0.000370721	ENSMUSG00000025212	94280	Sfxn3	19	45047576	45056383	1	protein_coding	sideroflexin 3 [Source:MGI Symbol;Acc:MGI:2137679]	cation transporter(PC00068)	transfer/carrier protein(PC00219)	NA	ENSMUSG00000025212
ENSMUSG00000036966	353.012	Spryd3	0.515489	0.137649	3.74497	0.000180417	0.00577028	ENSMUSG00000036966	223918	Spryd3	15	102116528	102136234	-1	protein_coding	SPRY domain containing 3 [Source:MGI Symbol;Acc:MGI:2446175]	transfer/carrier protein(PC00219)	transporter(PC00227)	NA	ENSMUSG00000036966
ENSMUSG00000035150	4350.28	Eif2s3x	0.51641	0.115925	4.4547	8.40096e-06	0.000441792	ENSMUSG00000035150	26905	Eif2s3x	X	94188707	94212862	-1	protein_coding	eukaryotic translation initiation factor 2, subunit 3, structural gene X-linked [Source:MGI Symbol;Acc:MGI:1349431]	G-protein(PC00020)	hydrolase(PC00121)	translation elongation factor(PC00222)	ENSMUSG00000035150
ENSMUSG00000054720	756.618	Lrrc8c	0.521096	0.149338	3.48937	0.000484152	0.0127126	ENSMUSG00000054720	100604	Lrrc8c	5	105519388	105613018	1	protein_coding	leucine rich repeat containing 8 family, member C [Source:MGI Symbol;Acc:MGI:2140839]	NA	NA	NA	ENSMUSG00000054720
ENSMUSG00000028073	793.585	Pear1	0.525868	0.148899	3.53171	0.000412877	0.0112687	ENSMUSG00000028073	73182	Pear1	3	87747890	87824306	-1	protein_coding	platelet endothelial aggregation receptor 1 [Source:MGI Symbol;Acc:MGI:1920432]	membrane-bound signaling molecule(PC00152)	receptor(PC00197)	NA	ENSMUSG00000028073
ENSMUSG00000079557	412.434	2002-03-01	0.526563	0.169069	3.11448	0.00184271	0.0354094	ENSMUSG00000079557	224703	2002-03-01	17	33685692	33718670	-1	protein_coding	membrane-associated ring finger (C3HC4) 2 [Source:MGI Symbol;Acc:MGI:1925915]	NA	NA	NA	ENSMUSG00000079557
ENSMUSG00000028211	1713.81	Trp53inp1	0.527328	0.146962	3.58819	0.000332979	0.00955863	ENSMUSG00000028211	60599	Trp53inp1	4	11156431	11174379	1	protein_coding	transformation related protein 53 inducible nuclear protein 1 [Source:MGI Symbol;Acc:MGI:1926609]	NA	NA	NA	ENSMUSG00000028211
ENSMUSG00000043923	216.487	Ccdc84	0.529879	0.177838	2.97956	0.0028866	0.0488665	ENSMUSG00000043923	382073	Ccdc84	9	44410159	44418569	-1	protein_coding	coiled-coil domain containing 84 [Source:MGI Symbol;Acc:MGI:2685960]	NA	NA	NA	ENSMUSG00000043923
ENSMUSG00000055652	300.133	Klhl25	0.531787	0.178218	2.98391	0.00284588	0.0485715	ENSMUSG00000055652	207952	Klhl25	7	75848310	75874131	1	protein_coding	kelch-like 25 [Source:MGI Symbol;Acc:MGI:2668031]	NA	NA	NA	ENSMUSG00000055652
ENSMUSG00000030096	2462.03	Slc6a6	0.534075	0.106285	5.02493	5.03613e-07	3.89088e-05	ENSMUSG00000030096	21366	Slc6a6	6	91684053	91759066	1	protein_coding	solute carrier family 6 (neurotransmitter transporter, taurine), member 6 [Source:MGI Symbol;Acc:MGI:98488]	cation transporter(PC00068)	NA	NA	ENSMUSG00000030096
ENSMUSG00000020736	741.521	Nt5c	0.535326	0.165173	3.241	0.00119113	0.0253069	ENSMUSG00000020736	50773	Nt5c	11	115490420	115491862	-1	protein_coding	5',3'-nucleotidase, cytosolic [Source:MGI Symbol;Acc:MGI:1354954]	NA	NA	NA	ENSMUSG00000020736
ENSMUSG00000040661	987.187	Rad54l2	0.536239	0.178307	3.00739	0.00263498	0.0460148	ENSMUSG00000040661	81000	Rad54l2	9	106688082	106789194	-1	protein_coding	RAD54 like 2 (S. cerevisiae) [Source:MGI Symbol;Acc:MGI:1933196]	NA	NA	NA	ENSMUSG00000040661
ENSMUSG00000054400	233.595	Cklf	0.538833	0.158657	3.39621	0.000683263	0.0162689	ENSMUSG00000054400	75458	Cklf	8	104250861	104264938	1	protein_coding	chemokine-like factor [Source:MGI Symbol;Acc:MGI:1922708]	NA	NA	NA	ENSMUSG00000054400
ENSMUSG00000098404	100.362	Mrip-ps	0.546717	0.17803	3.07092	0.00213399	0.0393552	ENSMUSG00000098404	NA	Mrip-ps	7	15288251	15289190	-1	unprocessed_pseudogene	Mom radiation induced polyposis, pseudogene [Source:MGI Symbol;Acc:MGI:3645947]	NA	NA	NA	ENSMUSG00000098404
ENSMUSG00000026781	495.616	Acbd5	0.54715	0.148758	3.67811	0.000234964	0.00709199	ENSMUSG00000026781	74159	Acbd5	2	23068168	23114510	1	protein_coding	acyl-Coenzyme A binding domain containing 5 [Source:MGI Symbol;Acc:MGI:1921409]	enzyme modulator(PC00095)	transfer/carrier protein(PC00219)	NA	ENSMUSG00000026781
ENSMUSG00000031889	362.761	D230025D16Rik	0.548567	0.162365	3.3786	0.000728568	0.0172269	ENSMUSG00000031889	234678	D230025D16Rik	8	105225145	105253053	1	protein_coding	RIKEN cDNA D230025D16 gene [Source:MGI Symbol;Acc:MGI:2443049]	NA	NA	NA	ENSMUSG00000031889
ENSMUSG00000019433	497.612	Gipc1	0.548745	0.130879	4.19277	2.75568e-05	0.00120595	ENSMUSG00000019433	67903	Gipc1	8	83652677	83664694	1	protein_coding	GIPC PDZ domain containing family, member 1 [Source:MGI Symbol;Acc:MGI:1926252]	acetyltransferase(PC00038)	NA	NA	ENSMUSG00000019433
ENSMUSG00000020359	329.068	Phykpl	0.548945	0.164035	3.3465	0.000818374	0.0189214	ENSMUSG00000020359	72947	Phykpl	11	51584757	51604489	1	protein_coding	5-phosphohydroxy-L-lysine phospholyase [Source:MGI Symbol;Acc:MGI:1920197]	NA	NA	NA	ENSMUSG00000020359
ENSMUSG00000044456	968.985	Rin3	0.552623	0.167561	3.29805	0.000973601	0.0216826	ENSMUSG00000044456	217835	Rin3	12	102283048	102390855	1	protein_coding	Ras and Rab interactor 3 [Source:MGI Symbol;Acc:MGI:2385708]	guanyl-nucleotide exchange factor(PC00113)	membrane trafficking regulatory protein(PC00151)	NA	ENSMUSG00000044456
ENSMUSG00000036620	328.618	Mgat4b	0.55331	0.156215	3.54197	0.000397146	0.0109094	ENSMUSG00000036620	103534	Mgat4b	11	50210890	50235103	1	protein_coding	mannoside acetylglucosaminyltransferase 4, isoenzyme B [Source:MGI Symbol;Acc:MGI:2143974]	NA	NA	NA	ENSMUSG00000036620
ENSMUSG00000031930	1026.93	Wwp2	0.553757	0.146153	3.78889	0.000151323	0.00504607	ENSMUSG00000031930	66894	Wwp2	8	107436365	107558595	1	protein_coding	WW domain containing E3 ubiquitin protein ligase 2 [Source:MGI Symbol;Acc:MGI:1914144]	ubiquitin-protein ligase(PC00234)	NA	NA	ENSMUSG00000031930
ENSMUSG00000026958	232.672	Dpp7	0.555388	0.172032	3.22841	0.00124481	0.0261409	ENSMUSG00000026958	83768	Dpp7	2	25352276	25356359	-1	protein_coding	dipeptidylpeptidase 7 [Source:MGI Symbol;Acc:MGI:1933213]	serine protease(PC00203)	NA	NA	ENSMUSG00000026958
ENSMUSG00000025173	614.468	Wdr45b	0.559995	0.175133	3.19754	0.00138604	0.0281415	ENSMUSG00000025173	66840	Wdr45b	11	121327224	121354445	-1	protein_coding	WD repeat domain 45B [Source:MGI Symbol;Acc:MGI:1914090]	NA	NA	NA	ENSMUSG00000025173
ENSMUSG00000022885	2129.56	St6gal1	0.560303	0.173525	3.22895	0.00124245	0.0261208	ENSMUSG00000022885	20440	St6gal1	16	23224740	23360350	1	protein_coding	beta galactoside alpha 2,6 sialyltransferase 1 [Source:MGI Symbol;Acc:MGI:108470]	NA	NA	NA	ENSMUSG00000022885
ENSMUSG00000085823	78.7204	Gm13012	0.565373	0.159611	3.54219	0.000396812	0.0109094	ENSMUSG00000085823	NA	Gm13012	4	137882370	137883937	-1	antisense_RNA	predicted gene 13012 [Source:MGI Symbol;Acc:MGI:3652270]	NA	NA	NA	ENSMUSG00000085823
ENSMUSG00000025494	330.926	Sigirr	0.565383	0.119848	4.71749	2.38771e-06	0.000152472	ENSMUSG00000025494	24058	Sigirr	7	141091175	141100572	-1	protein_coding	single immunoglobulin and toll-interleukin 1 receptor (TIR) domain [Source:MGI Symbol;Acc:MGI:1344402]	type I cytokine receptor(PC00231)	NA	NA	ENSMUSG00000025494
ENSMUSG00000030315	427.655	Vgll4	0.570363	0.0915847	6.22771	4.73299e-10	6.88814e-08	ENSMUSG00000030315	232334	Vgll4	6	114860628	114969994	-1	protein_coding	vestigial like family member 4 [Source:MGI Symbol;Acc:MGI:2652840]	NA	NA	NA	ENSMUSG00000030315
ENSMUSG00000028480	696.79	Glipr2	0.570448	0.148451	3.84266	0.000121706	0.00423132	ENSMUSG00000028480	384009	Glipr2	4	43957401	43979118	1	protein_coding	GLI pathogenesis-related 2 [Source:MGI Symbol;Acc:MGI:1917770]	defense/immunity protein(PC00090)	NA	NA	ENSMUSG00000028480
ENSMUSG00000020250	1143.81	Txnrd1	0.572784	0.120886	4.7382	2.15629e-06	0.000139594	ENSMUSG00000020250	50493	Txnrd1	10	82833951	82897712	1	protein_coding	thioredoxin reductase 1 [Source:MGI Symbol;Acc:MGI:1354175]	dehydrogenase(PC00092)	oxidase(PC00175)	reductase(PC00198)	ENSMUSG00000020250
ENSMUSG00000006736	400.955	Tspan31	0.578551	0.143788	4.02365	5.73033e-05	0.00223662	ENSMUSG00000006736	67125	Tspan31	10	127067280	127070264	-1	protein_coding	tetraspanin 31 [Source:MGI Symbol;Acc:MGI:1914375]	NA	NA	NA	ENSMUSG00000006736
ENSMUSG00000020261	356.428	Slc36a1	0.585887	0.120276	4.8712	1.10922e-06	7.77032e-05	ENSMUSG00000020261	215335	Slc36a1	11	55204350	55236330	1	protein_coding	solute carrier family 36 (proton/amino acid symporter), member 1 [Source:MGI Symbol;Acc:MGI:2445299]	amino acid transporter(PC00046)	NA	NA	ENSMUSG00000020261
ENSMUSG00000029175	283.965	Slc35f6	0.589686	0.140844	4.1868	2.82921e-05	0.00122953	ENSMUSG00000029175	74919	Slc35f6	5	30647933	30659729	1	protein_coding	solute carrier family 35, member F6 [Source:MGI Symbol;Acc:MGI:1922169]	NA	NA	NA	ENSMUSG00000029175
ENSMUSG00000034201	92.601	Gas2l1	0.591449	0.162044	3.64994	0.000262306	0.00784161	ENSMUSG00000034201	78926	Gas2l1	11	5054132	5065327	-1	protein_coding	growth arrest-specific 2 like 1 [Source:MGI Symbol;Acc:MGI:1926176]	NA	NA	NA	ENSMUSG00000034201
ENSMUSG00000028581	5102.61	Laptm5	0.592642	0.132622	4.46864	7.87175e-06	0.000421038	ENSMUSG00000028581	16792	Laptm5	4	130913125	130936141	1	protein_coding	lysosomal-associated protein transmembrane 5 [Source:MGI Symbol;Acc:MGI:108046]	transporter(PC00227)	NA	NA	ENSMUSG00000028581
ENSMUSG00000031303	33.3894	Map3k15	0.595544	0.197713	3.01216	0.00259392	0.0455124	ENSMUSG00000031303	270672	Map3k15	X	159988433	160123351	1	protein_coding	mitogen-activated protein kinase kinase kinase 15 [Source:MGI Symbol;Acc:MGI:2448588]	NA	NA	NA	ENSMUSG00000031303
ENSMUSG00000020105	81.7751	Lrig3	0.596631	0.167724	3.55721	0.000374813	0.0105657	ENSMUSG00000020105	320398	Lrig3	10	125966168	126015359	1	protein_coding	leucine-rich repeats and immunoglobulin-like domains 3 [Source:MGI Symbol;Acc:MGI:2443955]	NA	NA	NA	ENSMUSG00000020105
ENSMUSG00000058818	541.989	Pirb	0.598022	0.17525	3.4124	0.000643932	0.0155788	ENSMUSG00000058818	18733	Pirb	7	3711409	3720391	-1	protein_coding	paired Ig-like receptor B [Source:MGI Symbol;Acc:MGI:894311]	immunoglobulin receptor superfamily(PC00124)	membrane-bound signaling molecule(PC00152)	protease inhibitor(PC00191)	ENSMUSG00000058818
ENSMUSG00000041515	1884.33	Irf8	0.599143	0.1375	4.3574	1.31615e-05	0.000641803	ENSMUSG00000041515	15900	Irf8	8	120736358	120756694	1	protein_coding	interferon regulatory factor 8 [Source:MGI Symbol;Acc:MGI:96395]	nucleic acid binding(PC00171)	winged helix/forkhead transcription factor(PC00246)	NA	ENSMUSG00000041515
ENSMUSG00000037466	485.659	4930427A07Rik	0.604771	0.178487	3.38833	0.000703207	0.0166903	ENSMUSG00000037466	104732	4930427A07Rik	12	113156421	113166048	1	protein_coding	RIKEN cDNA 4930427A07 gene [Source:MGI Symbol;Acc:MGI:2144738]	NA	NA	NA	ENSMUSG00000037466
ENSMUSG00000019564	1047.74	Arid3a	0.607034	0.189585	3.20192	0.00136516	0.0279189	ENSMUSG00000019564	13496	Arid3a	10	79927043	79955018	1	protein_coding	AT rich interactive domain 3A (BRIGHT-like) [Source:MGI Symbol;Acc:MGI:1328360]	nucleic acid binding(PC00171)	transcription factor(PC00218)	NA	ENSMUSG00000019564
ENSMUSG00000022010	387.809	Tsc22d1	0.608238	0.166476	3.6536	0.000258584	0.00775504	ENSMUSG00000022010	21807	Tsc22d1	14	76414961	76507765	1	protein_coding	TSC22 domain family, member 1 [Source:MGI Symbol;Acc:MGI:109127]	NA	NA	NA	ENSMUSG00000022010
ENSMUSG00000057594	109.93	Arl16	0.610473	0.170605	3.57829	0.000345849	0.00986775	ENSMUSG00000057594	70317	Arl16	11	120464866	120467607	-1	protein_coding	ADP-ribosylation factor-like 16 [Source:MGI Symbol;Acc:MGI:1917567]	NA	NA	NA	ENSMUSG00000057594
ENSMUSG00000024750	775.13	Zfand5	0.610832	0.129603	4.71309	2.43984e-06	0.000154749	ENSMUSG00000024750	22682	Zfand5	19	21272278	21282289	1	protein_coding	zinc finger, AN1-type domain 5 [Source:MGI Symbol;Acc:MGI:1278334]	nucleic acid binding(PC00171)	NA	NA	ENSMUSG00000024750
ENSMUSG00000001227	92.2014	Sema6b	0.615021	0.161492	3.80836	0.000139892	0.00473542	ENSMUSG00000001227	20359	Sema6b	17	56123085	56140343	-1	protein_coding	sema domain, transmembrane domain (TM), and cytoplasmic domain, (semaphorin) 6B [Source:MGI Symbol;Acc:MGI:1202889]	membrane-bound signaling molecule(PC00152)	NA	NA	ENSMUSG00000001227
ENSMUSG00000105646	528.437	Gm30211	0.616552	0.16127	3.8231	0.000131785	0.00452309	ENSMUSG00000105646	NA	Gm30211	6	70719074	70740554	1	lincRNA	predicted gene, 30211 [Source:MGI Symbol;Acc:MGI:5589370]	NA	NA	NA	ENSMUSG00000105646
ENSMUSG00000032376	816.38	Usp3	0.618517	0.146032	4.23549	2.2805e-05	0.00102181	ENSMUSG00000032376	235441	Usp3	9	66514637	66593142	-1	protein_coding	ubiquitin specific peptidase 3 [Source:MGI Symbol;Acc:MGI:2152450]	NA	NA	NA	ENSMUSG00000032376
ENSMUSG00000015290	590.263	Ubl4a	0.619342	0.175523	3.52854	0.000417857	0.0113529	ENSMUSG00000015290	27643	Ubl4a	X	74365718	74373218	-1	protein_coding	ubiquitin-like 4A [Source:MGI Symbol;Acc:MGI:95049]	NA	NA	NA	ENSMUSG00000015290
ENSMUSG00000021823	911.83	Vcl	0.620597	0.205374	3.02179	0.00251283	0.0445897	ENSMUSG00000021823	22330	Vcl	14	20929398	21033676	1	protein_coding	vinculin [Source:MGI Symbol;Acc:MGI:98927]	NA	NA	NA	ENSMUSG00000021823
ENSMUSG00000002103	565.724	Acp2	0.621757	0.194833	3.19124	0.00141665	0.028506	ENSMUSG00000002103	11432	Acp2	2	91202885	91214098	1	protein_coding	acid phosphatase 2, lysosomal [Source:MGI Symbol;Acc:MGI:87882]	phosphatase(PC00181)	NA	NA	ENSMUSG00000002103
ENSMUSG00000026883	1188.33	Dab2ip	0.624314	0.164594	3.79306	0.000148802	0.0049797	ENSMUSG00000026883	69601	Dab2ip	2	35558266	35730994	1	protein_coding	disabled 2 interacting protein [Source:MGI Symbol;Acc:MGI:1916851]	G-protein modulator(PC00022)	NA	NA	ENSMUSG00000026883
ENSMUSG00000096401	153.675	Gm21811	0.624417	0.187517	3.32993	0.000868684	0.0198161	ENSMUSG00000096401	NA	Gm21811	8	20136502	20151665	1	unprocessed_pseudogene	predicted gene, 21811 [Source:MGI Symbol;Acc:MGI:5433975]	NA	NA	NA	ENSMUSG00000096401
ENSMUSG00000021890	1239.97	Eaf1	0.624736	0.132332	4.72099	2.34702e-06	0.000150386	ENSMUSG00000021890	74427	Eaf1	14	31495079	31509858	1	protein_coding	ELL associated factor 1 [Source:MGI Symbol;Acc:MGI:1921677]	NA	NA	NA	ENSMUSG00000021890
ENSMUSG00000003363	896.986	Pld3	0.627728	0.136544	4.59724	4.28117e-06	0.000253548	ENSMUSG00000003363	18807	Pld3	7	27532000	27553218	-1	protein_coding	phospholipase D family, member 3 [Source:MGI Symbol;Acc:MGI:1333782]	NA	NA	NA	ENSMUSG00000003363
ENSMUSG00000036644	846.637	Tbc1d9b	0.630816	0.147369	4.28053	1.86448e-05	0.000862161	ENSMUSG00000036644	76795	Tbc1d9b	11	50131396	50172785	1	protein_coding	TBC1 domain family, member 9B [Source:MGI Symbol;Acc:MGI:1924045]	G-protein modulator(PC00022)	cysteine protease(PC00081)	NA	ENSMUSG00000036644
ENSMUSG00000057948	616.698	Unc13d	0.631519	0.167027	3.78094	0.000156235	0.00515492	ENSMUSG00000057948	70450	Unc13d	11	116062095	116077961	-1	protein_coding	unc-13 homolog D (C. elegans) [Source:MGI Symbol;Acc:MGI:1917700]	NA	NA	NA	ENSMUSG00000057948
ENSMUSG00000037316	370.252	Bag4	0.633683	0.183312	3.45686	0.0005465	0.0138089	ENSMUSG00000037316	67384	Bag4	8	25764538	25785287	-1	protein_coding	BCL2-associated athanogene 4 [Source:MGI Symbol;Acc:MGI:1914634]	NA	NA	NA	ENSMUSG00000037316
ENSMUSG00000038495	720.726	Otud7b	0.636385	0.150919	4.21672	2.47883e-05	0.00110279	ENSMUSG00000038495	229603	Otud7b	3	96104527	96161129	1	protein_coding	OTU domain containing 7B [Source:MGI Symbol;Acc:MGI:2654703]	DNA binding protein(PC00009)	cysteine protease(PC00081)	NA	ENSMUSG00000038495
ENSMUSG00000073643	260.074	Wdfy1	0.639362	0.150348	4.25255	2.11354e-05	0.000956135	ENSMUSG00000073643	69368	Wdfy1	1	79702262	79776143	-1	protein_coding	WD repeat and FYVE domain containing 1 [Source:MGI Symbol;Acc:MGI:1916618]	NA	NA	NA	ENSMUSG00000073643
ENSMUSG00000063275	115.153	Hacd1	0.643339	0.147492	4.36185	1.28965e-05	0.000635482	ENSMUSG00000063275	30963	Hacd1	2	13850282	14056135	-1	protein_coding	3-hydroxyacyl-CoA dehydratase 1 [Source:MGI Symbol;Acc:MGI:1353592]	NA	NA	NA	ENSMUSG00000063275
ENSMUSG00000032038	373.883	St3gal4	0.643752	0.20803	3.09452	0.00197131	0.0372626	ENSMUSG00000032038	20443	St3gal4	9	35046576	35119268	-1	protein_coding	ST3 beta-galactoside alpha-2,3-sialyltransferase 4 [Source:MGI Symbol;Acc:MGI:1316743]	NA	NA	NA	ENSMUSG00000032038
ENSMUSG00000030613	172.482	Ccdc90b	0.646024	0.155941	4.14275	3.43173e-05	0.00147094	ENSMUSG00000030613	66365	Ccdc90b	7	92561149	92582294	1	protein_coding	coiled-coil domain containing 90B [Source:MGI Symbol;Acc:MGI:1913615]	NA	NA	NA	ENSMUSG00000030613
ENSMUSG00000028207	198.747	Asph	0.651518	0.195301	3.33597	0.000850031	0.0194853	ENSMUSG00000028207	65973	Asph	4	9448069	9669344	-1	protein_coding	aspartate-beta-hydroxylase [Source:MGI Symbol;Acc:MGI:1914186]	NA	NA	NA	ENSMUSG00000028207
ENSMUSG00000055041	157.837	Commd5	0.652017	0.174047	3.74621	0.00017953	0.00576152	ENSMUSG00000055041	66398	Commd5	15	76899910	76901305	1	protein_coding	COMM domain containing 5 [Source:MGI Symbol;Acc:MGI:1913648]	NA	NA	NA	ENSMUSG00000055041
ENSMUSG00000020357	273.934	Flt4	0.657194	0.195046	3.36943	0.000753247	0.0177211	ENSMUSG00000020357	14257	Flt4	11	49609263	49652739	1	protein_coding	FMS-like tyrosine kinase 4 [Source:MGI Symbol;Acc:MGI:95561]	NA	NA	NA	ENSMUSG00000020357
ENSMUSG00000068299	51.0897	Nat8f4	0.659244	0.174164	3.78519	0.00015359	0.00510353	ENSMUSG00000068299	75541	Nat8f4	6	85899051	85904884	-1	protein_coding	N-acetyltransferase 8 (GCN5-related) family member 4 [Source:MGI Symbol;Acc:MGI:1922791]	acetyltransferase(PC00038)	NA	NA	ENSMUSG00000068299
ENSMUSG00000038156	160.096	Spon1	0.660926	0.205983	3.20865	0.00133361	0.0273929	ENSMUSG00000038156	233744	Spon1	7	113765998	114043370	1	protein_coding	spondin 1, (f-spondin) extracellular matrix protein [Source:MGI Symbol;Acc:MGI:2385287]	extracellular matrix glycoprotein(PC00100)	NA	NA	ENSMUSG00000038156
ENSMUSG00000036896	1074.09	C1qc	0.662702	0.187244	3.53924	0.000401286	0.0109982	ENSMUSG00000036896	12262	C1qc	4	136889804	136893065	-1	protein_coding	complement component 1, q subcomponent, C chain [Source:MGI Symbol;Acc:MGI:88225]	NA	NA	NA	ENSMUSG00000036896
ENSMUSG00000104927	120.5	Gm43388	0.673132	0.22264	3.02341	0.0024994	0.0444354	ENSMUSG00000104927	NA	Gm43388	16	19212660	19236776	-1	lincRNA	predicted gene 43388 [Source:MGI Symbol;Acc:MGI:5663525]	NA	NA	NA	ENSMUSG00000104927
ENSMUSG00000048833	954.139	Slc39a9	0.673884	0.195441	3.44803	0.000564701	0.0142219	ENSMUSG00000048833	328133	Slc39a9	12	80643883	80683342	1	protein_coding	solute carrier family 39 (zinc transporter), member 9 [Source:MGI Symbol;Acc:MGI:1914820]	cation transporter(PC00068)	NA	NA	ENSMUSG00000048833
ENSMUSG00000028803	480.104	Nipal3	0.677459	0.194823	3.4773	0.000506489	0.0130976	ENSMUSG00000028803	74552	Nipal3	4	135445420	135495038	-1	protein_coding	NIPA-like domain containing 3 [Source:MGI Symbol;Acc:MGI:1921802]	NA	NA	NA	ENSMUSG00000028803
ENSMUSG00000016756	2409.52	Cmah	0.677731	0.152024	4.45805	8.2708e-06	0.000436202	ENSMUSG00000016756	12763	Cmah	13	24327404	24477377	1	protein_coding	cytidine monophospho-N-acetylneuraminic acid hydroxylase [Source:MGI Symbol;Acc:MGI:103227]	NA	NA	NA	ENSMUSG00000016756
ENSMUSG00000058298	347.434	Mcm9	0.67783	0.215164	3.15029	0.00163107	0.032031	ENSMUSG00000058298	71567	Mcm9	10	53536315	53630439	-1	protein_coding	minichromosome maintenance 9 homologous recombination repair factor [Source:MGI Symbol;Acc:MGI:1918817]	DNA helicase(PC00011)	hydrolase(PC00121)	NA	ENSMUSG00000058298
ENSMUSG00000051390	485.727	Zbtb22	0.67844	0.161186	4.20905	2.56451e-05	0.00113659	ENSMUSG00000051390	81630	Zbtb22	17	33915904	33919324	1	protein_coding	zinc finger and BTB domain containing 22 [Source:MGI Symbol;Acc:MGI:1931870]	hydrolase(PC00121)	non-motor actin binding protein(PC00165)	NA	ENSMUSG00000051390
ENSMUSG00000096780	147.859	Tmem181b-ps	0.680252	0.146027	4.65841	3.1866e-06	0.000196148	ENSMUSG00000096780	NA	Tmem181b-ps	17	6438524	6467022	-1	transcribed_unprocessed_pseudogene	transmembrane protein 181B, pseudogene [Source:MGI Symbol;Acc:MGI:3779544]	NA	NA	NA	ENSMUSG00000096780
ENSMUSG00000035840	297.887	Lysmd3	0.680813	0.211639	3.21686	0.00129603	0.0267088	ENSMUSG00000035840	80289	Lysmd3	13	81657663	81672871	1	protein_coding	LysM, putative peptidoglycan-binding, domain containing 3 [Source:MGI Symbol;Acc:MGI:1915906]	NA	NA	NA	ENSMUSG00000035840
ENSMUSG00000021458	420.095	2010111I01Rik	0.685347	0.165116	4.15069	3.31481e-05	0.00142408	ENSMUSG00000021458	72061	2010111I01Rik	13	62964893	63326096	1	protein_coding	RIKEN cDNA 2010111I01 gene [Source:MGI Symbol;Acc:MGI:1919311]	NA	NA	NA	ENSMUSG00000021458
ENSMUSG00000000743	1182.42	Chmp1a	0.686886	0.209571	3.27758	0.00104701	0.022883	ENSMUSG00000000743	234852	Chmp1a	8	123204264	123212763	-1	protein_coding	charged multivesicular body protein 1A [Source:MGI Symbol;Acc:MGI:1920159]	NA	NA	NA	ENSMUSG00000000743
ENSMUSG00000038068	107.253	Rnf144b	0.688457	0.227091	3.03164	0.00243229	0.0437393	ENSMUSG00000038068	218215	Rnf144b	13	47122656	47247991	1	protein_coding	ring finger protein 144B [Source:MGI Symbol;Acc:MGI:2384986]	ubiquitin-protein ligase(PC00234)	NA	NA	ENSMUSG00000038068
ENSMUSG00000017631	568.13	Abr	0.692523	0.135806	5.09934	3.40831e-07	2.74625e-05	ENSMUSG00000017631	109934	Abr	11	76416734	76622314	-1	protein_coding	active BCR-related gene [Source:MGI Symbol;Acc:MGI:107771]	guanyl-nucleotide exchange factor(PC00113)	NA	NA	ENSMUSG00000017631
ENSMUSG00000029135	398.427	Fosl2	0.695117	0.228989	3.03559	0.00240065	0.043378	ENSMUSG00000029135	14284	Fosl2	5	32135801	32157842	1	protein_coding	fos-like antigen 2 [Source:MGI Symbol;Acc:MGI:102858]	basic leucine zipper transcription factor(PC00056)	NA	NA	ENSMUSG00000029135
ENSMUSG00000036208	432.728	Nepro	0.695183	0.186405	3.72942	0.000191918	0.00607266	ENSMUSG00000036208	212547	Nepro	16	44724301	44737284	1	protein_coding	nucleolus and neural progenitor protein [Source:MGI Symbol;Acc:MGI:2384836]	NA	NA	NA	ENSMUSG00000036208
ENSMUSG00000004359	246.442	Spic	0.695636	0.21199	3.28146	0.00103272	0.0226171	ENSMUSG00000004359	20728	Spic	10	88674772	88685015	-1	protein_coding	Spi-C transcription factor (Spi-1/PU.1 related) [Source:MGI Symbol;Acc:MGI:1341168]	nucleic acid binding(PC00171)	signaling molecule(PC00207)	winged helix/forkhead transcription factor(PC00246)	ENSMUSG00000004359
ENSMUSG00000026727	616.124	Rsu1	0.699783	0.16518	4.23649	2.27037e-05	0.00101971	ENSMUSG00000026727	20163	Rsu1	2	13076821	13271415	-1	protein_coding	Ras suppressor protein 1 [Source:MGI Symbol;Acc:MGI:103040]	NA	NA	NA	ENSMUSG00000026727
ENSMUSG00000028035	169.098	Dnajb4	0.709526	0.221508	3.20316	0.00135927	0.0278287	ENSMUSG00000028035	67035	Dnajb4	3	152178511	152210302	-1	protein_coding	DnaJ heat shock protein family (Hsp40) member B4 [Source:MGI Symbol;Acc:MGI:1914285]	NA	NA	NA	ENSMUSG00000028035
ENSMUSG00000062081	230.661	Gm6055	0.709688	0.230889	3.07372	0.0021141	0.0390651	ENSMUSG00000062081	NA	Gm6055	14	48079375	48079752	-1	processed_pseudogene	predicted gene 6055 [Source:MGI Symbol;Acc:MGI:3648620]	NA	NA	NA	ENSMUSG00000062081
ENSMUSG00000024535	31.6197	Snx24	0.711302	0.235742	3.01728	0.0025505	0.0451539	ENSMUSG00000024535	69226	Snx24	18	53245662	53390823	1	protein_coding	sorting nexing 24 [Source:MGI Symbol;Acc:MGI:1916476]	NA	NA	NA	ENSMUSG00000024535
ENSMUSG00000102712	74.2462	Gm37758	0.712049	0.227892	3.1245	0.00178109	0.0343426	ENSMUSG00000102712	NA	Gm37758	9	33160062	33160690	-1	TEC	predicted gene, 37758 [Source:MGI Symbol;Acc:MGI:5610986]	NA	NA	NA	ENSMUSG00000102712
ENSMUSG00000036887	916.199	C1qa	0.713094	0.19936	3.57692	0.000347668	0.00990457	ENSMUSG00000036887	12259	C1qa	4	136895917	136898803	-1	protein_coding	complement component 1, q subcomponent, alpha polypeptide [Source:MGI Symbol;Acc:MGI:88223]	NA	NA	NA	ENSMUSG00000036887
ENSMUSG00000043311	127.891	D17H6S53E	0.715025	0.227189	3.14726	0.00164807	0.0322974	ENSMUSG00000043311	114585	D17H6S53E	17	35126373	35128855	1	protein_coding	DNA segment, Chr 17, human D6S53E [Source:MGI Symbol;Acc:MGI:90673]	NA	NA	NA	ENSMUSG00000043311
ENSMUSG00000033318	319.475	Gstt2	0.716475	0.194344	3.68664	0.000227232	0.00693219	ENSMUSG00000033318	14872	Gstt2	10	75831114	75837424	-1	protein_coding	glutathione S-transferase, theta 2 [Source:MGI Symbol;Acc:MGI:106188]	NA	NA	NA	ENSMUSG00000033318
ENSMUSG00000024737	555.182	Slc15a3	0.720286	0.200617	3.59036	0.000330219	0.00949391	ENSMUSG00000024737	65221	Slc15a3	19	10839727	10859362	1	protein_coding	solute carrier family 15, member 3 [Source:MGI Symbol;Acc:MGI:1929691]	transporter(PC00227)	NA	NA	ENSMUSG00000024737
ENSMUSG00000028977	83.7709	Casz1	0.725182	0.244232	2.96923	0.00298547	0.0499103	ENSMUSG00000028977	69743	Casz1	4	148804429	148954889	1	protein_coding	castor zinc finger 1 [Source:MGI Symbol;Acc:MGI:1196251]	transcription factor(PC00218)	NA	NA	ENSMUSG00000028977
ENSMUSG00000003812	401.651	Dnase2a	0.729166	0.195192	3.73563	0.000187247	0.00594819	ENSMUSG00000003812	13423	Dnase2a	8	84908560	84922915	1	protein_coding	deoxyribonuclease II alpha [Source:MGI Symbol;Acc:MGI:1329019]	endodeoxyribonuclease(PC00093)	NA	NA	ENSMUSG00000003812
ENSMUSG00000040260	62.0788	Daam2	0.731936	0.239477	3.05639	0.00224016	0.0410311	ENSMUSG00000040260	76441	Daam2	17	49456022	49564343	-1	protein_coding	dishevelled associated activator of morphogenesis 2 [Source:MGI Symbol;Acc:MGI:1923691]	NA	NA	NA	ENSMUSG00000040260
ENSMUSG00000027962	2084.92	Vcam1	0.732337	0.167566	4.37045	1.2399e-05	0.000615817	ENSMUSG00000027962	22329	Vcam1	3	116109949	116129688	-1	protein_coding	vascular cell adhesion molecule 1 [Source:MGI Symbol;Acc:MGI:98926]	NA	NA	NA	ENSMUSG00000027962
ENSMUSG00000069793	494.617	Slfn9	0.732593	0.198729	3.68639	0.000227455	0.00693219	ENSMUSG00000069793	237886	Slfn9	11	82978390	82991830	-1	protein_coding	schlafen 9 [Source:MGI Symbol;Acc:MGI:2445121]	NA	NA	NA	ENSMUSG00000069793
ENSMUSG00000044734	1351.23	Serpinb1a	0.735822	0.198477	3.70735	0.000209439	0.00651133	ENSMUSG00000044734	66222	Serpinb1a	13	32842092	32851185	-1	protein_coding	serine (or cysteine) peptidase inhibitor, clade B, member 1a [Source:MGI Symbol;Acc:MGI:1913472]	serine protease inhibitor(PC00204)	NA	NA	ENSMUSG00000044734
ENSMUSG00000027698	368.391	Nceh1	0.736792	0.175488	4.19854	2.68645e-05	0.00118116	ENSMUSG00000027698	320024	Nceh1	3	27182965	27284608	1	protein_coding	neutral cholesterol ester hydrolase 1 [Source:MGI Symbol;Acc:MGI:2443191]	lipase(PC00143)	serine protease(PC00203)	NA	ENSMUSG00000027698
ENSMUSG00000020142	257.979	Slc1a4	0.738613	0.189615	3.89532	9.80674e-05	0.00352022	ENSMUSG00000020142	55963	Slc1a4	11	20302180	20332713	-1	protein_coding	solute carrier family 1 (glutamate/neutral amino acid transporter), member 4 [Source:MGI Symbol;Acc:MGI:2135601]	cation transporter(PC00068)	NA	NA	ENSMUSG00000020142
ENSMUSG00000097194	233.074	9330175E14Rik	0.738981	0.24379	3.03122	0.00243564	0.0437464	ENSMUSG00000097194	NA	9330175E14Rik	8	94422898	94435103	-1	lincRNA	RIKEN cDNA 9330175E14 gene [Source:MGI Symbol;Acc:MGI:2443913]	NA	NA	NA	ENSMUSG00000097194
ENSMUSG00000024074	312.299	Crim1	0.741586	0.238495	3.10944	0.0018744	0.0358721	ENSMUSG00000024074	50766	Crim1	17	78200248	78376592	1	protein_coding	cysteine rich transmembrane BMP regulator 1 (chordin like) [Source:MGI Symbol;Acc:MGI:1354756]	NA	NA	NA	ENSMUSG00000024074
ENSMUSG00000037966	372.455	Ninj1	0.741723	0.151731	4.88839	1.01662e-06	7.14832e-05	ENSMUSG00000037966	18081	Ninj1	13	49187485	49196244	1	protein_coding	ninjurin 1 [Source:MGI Symbol;Acc:MGI:1196617]	cell adhesion molecule(PC00069)	NA	NA	ENSMUSG00000037966
ENSMUSG00000030787	672.314	Lyve1	0.753045	0.220519	3.41488	0.000638109	0.0154788	ENSMUSG00000030787	114332	Lyve1	7	110850607	110863239	-1	protein_coding	lymphatic vessel endothelial hyaluronan receptor 1 [Source:MGI Symbol;Acc:MGI:2136348]	NA	NA	NA	ENSMUSG00000030787
ENSMUSG00000054640	119.399	Slc8a1	0.753581	0.24992	3.01529	0.00256731	0.0451757	ENSMUSG00000054640	20541	Slc8a1	17	81388691	81649607	-1	protein_coding	solute carrier family 8 (sodium/calcium exchanger), member 1 [Source:MGI Symbol;Acc:MGI:107956]	NA	NA	NA	ENSMUSG00000054640
ENSMUSG00000037369	796.04	Kdm6a	0.754637	0.102828	7.33886	2.15427e-13	5.54031e-11	ENSMUSG00000037369	22289	Kdm6a	X	18162575	18279936	1	protein_coding	lysine (K)-specific demethylase 6A [Source:MGI Symbol;Acc:MGI:1095419]	transcription factor(PC00218)	NA	NA	ENSMUSG00000037369
ENSMUSG00000032305	322.256	Fam219b	0.755079	0.229862	3.28492	0.0010201	0.0225027	ENSMUSG00000032305	78323	Fam219b	9	57537528	57543184	1	protein_coding	family with sequence similarity 219, member B [Source:MGI Symbol;Acc:MGI:1925573]	NA	NA	NA	ENSMUSG00000032305
ENSMUSG00000020875	56.4944	Hoxb9	0.756503	0.177794	4.25494	2.09108e-05	0.000952861	ENSMUSG00000020875	15417	Hoxb9	11	96271457	96276595	1	protein_coding	homeobox B9 [Source:MGI Symbol;Acc:MGI:96190]	NA	NA	NA	ENSMUSG00000020875
ENSMUSG00000028756	561.213	Pink1	0.760466	0.142329	5.34303	9.14081e-08	8.49552e-06	ENSMUSG00000028756	68943	Pink1	4	138313409	138326307	-1	protein_coding	PTEN induced putative kinase 1 [Source:MGI Symbol;Acc:MGI:1916193]	serine/threonine protein kinase receptor(PC00205)	NA	NA	ENSMUSG00000028756
ENSMUSG00000040272	127.089	Accs	0.766202	0.219321	3.49352	0.000476705	0.0125874	ENSMUSG00000040272	329470	Accs	2	93833467	93849943	-1	protein_coding	1-aminocyclopropane-1-carboxylate synthase (non-functional) [Source:MGI Symbol;Acc:MGI:1919717]	transaminase(PC00216)	NA	NA	ENSMUSG00000040272
ENSMUSG00000036158	80.2666	Prickle1	0.767458	0.172991	4.43639	9.14788e-06	0.000477062	ENSMUSG00000036158	106042	Prickle1	15	93499114	93595891	-1	protein_coding	prickle planar cell polarity protein 1 [Source:MGI Symbol;Acc:MGI:1916034]	actin family cytoskeletal protein(PC00041)	structural protein(PC00211)	NA	ENSMUSG00000036158
ENSMUSG00000033373	265.329	Fntb	0.772378	0.218488	3.5351	0.000407613	0.0111553	ENSMUSG00000033373	110606	Fntb	12	76765589	76921412	1	protein_coding	farnesyltransferase, CAAX box, beta [Source:MGI Symbol;Acc:MGI:1861305]	acyltransferase(PC00042)	NA	NA	ENSMUSG00000033373
ENSMUSG00000031570	93.1158	Plpp5	0.775649	0.257994	3.00646	0.00264305	0.0460303	ENSMUSG00000031570	71910	Plpp5	8	25720037	25724887	1	protein_coding	phospholipid phosphatase 5 [Source:MGI Symbol;Acc:MGI:1919160]	phosphatase(PC00181)	pyrophosphatase(PC00196)	NA	ENSMUSG00000031570
ENSMUSG00000030688	117.378	Stard10	0.777277	0.231952	3.35103	0.000805116	0.0186839	ENSMUSG00000030688	56018	Stard10	7	101317086	101346626	1	protein_coding	START domain containing 10 [Source:MGI Symbol;Acc:MGI:1860093]	NA	NA	NA	ENSMUSG00000030688
ENSMUSG00000022272	402.852	Myo10	0.778142	0.234148	3.32329	0.000889628	0.0201957	ENSMUSG00000022272	17909	Myo10	15	25622525	25813673	1	protein_coding	myosin X [Source:MGI Symbol;Acc:MGI:107716]	NA	NA	NA	ENSMUSG00000022272
ENSMUSG00000034557	71.0377	Zfyve9	0.779613	0.226582	3.44075	0.000580105	0.0145212	ENSMUSG00000034557	230597	Zfyve9	4	108637466	108780798	-1	protein_coding	zinc finger, FYVE domain containing 9 [Source:MGI Symbol;Acc:MGI:2652838]	NA	NA	NA	ENSMUSG00000034557
ENSMUSG00000024867	31.2346	Pip5k1b	0.780505	0.247281	3.15635	0.00159756	0.0314718	ENSMUSG00000024867	18719	Pip5k1b	19	24294794	24555872	-1	protein_coding	phosphatidylinositol-4-phosphate 5-kinase, type 1 beta [Source:MGI Symbol;Acc:MGI:107930]	kinase(PC00137)	NA	NA	ENSMUSG00000024867
ENSMUSG00000034266	133.562	Batf	0.78109	0.202602	3.8553	0.000115588	0.00403355	ENSMUSG00000034266	53314	Batf	12	85686669	85709087	1	protein_coding	basic leucine zipper transcription factor, ATF-like [Source:MGI Symbol;Acc:MGI:1859147]	basic leucine zipper transcription factor(PC00056)	NA	NA	ENSMUSG00000034266
ENSMUSG00000089862	262.857	Umad1	0.786014	0.194553	4.04011	5.34264e-05	0.00211163	ENSMUSG00000089862	100036521	Umad1	6	8259288	8459470	1	protein_coding	UMAP1-MVP12 associated (UMA) domain containing 1 [Source:MGI Symbol;Acc:MGI:3840148]	NA	NA	NA	ENSMUSG00000089862
ENSMUSG00000031563	168.871	Wwc2	0.787171	0.138311	5.69131	1.26072e-08	1.39227e-06	ENSMUSG00000031563	52357	Wwc2	8	47823959	47990924	-1	protein_coding	WW, C2 and coiled-coil domain containing 2 [Source:MGI Symbol;Acc:MGI:1261872]	NA	NA	NA	ENSMUSG00000031563
ENSMUSG00000053870	136.837	Fpgt	0.799744	0.194494	4.11192	3.92377e-05	0.00164431	ENSMUSG00000053870	75540	Fpgt	3	155084918	155093403	-1	protein_coding	fucose-1-phosphate guanylyltransferase [Source:MGI Symbol;Acc:MGI:1922790]	NA	NA	NA	ENSMUSG00000053870
ENSMUSG00000026483	499.446	Fam129a	0.800257	0.217403	3.68099	0.000232334	0.00704659	ENSMUSG00000026483	63913	Fam129a	1	151571186	151721939	1	protein_coding	family with sequence similarity 129, member A [Source:MGI Symbol;Acc:MGI:2137237]	NA	NA	NA	ENSMUSG00000026483
ENSMUSG00000078994	161.387	Zfp429	0.801584	0.230452	3.47831	0.000504588	0.0130664	ENSMUSG00000078994	72807	Zfp429	13	67387905	67399819	-1	protein_coding	zinc finger protein 429 [Source:MGI Symbol;Acc:MGI:1920057]	NA	NA	NA	ENSMUSG00000078994
ENSMUSG00000069893	743.318	9930111J21Rik1	0.802229	0.249334	3.21749	0.00129316	0.0267082	ENSMUSG00000069893	667214	9930111J21Rik1	11	48946150	48979398	-1	protein_coding	RIKEN cDNA 9930111J21 gene 1 [Source:MGI Symbol;Acc:MGI:3041173]	NA	NA	NA	ENSMUSG00000069893
ENSMUSG00000022032	136.531	Scara5	0.803388	0.235741	3.40792	0.000654598	0.0157154	ENSMUSG00000022032	71145	Scara5	14	65666403	65764826	1	protein_coding	scavenger receptor class A, member 5 [Source:MGI Symbol;Acc:MGI:1918395]	oxidase(PC00175)	receptor(PC00197)	serine protease(PC00203)	ENSMUSG00000022032
ENSMUSG00000039217	115.548	Il18	0.804284	0.270269	2.97587	0.00292157	0.0493252	ENSMUSG00000039217	16173	Il18	9	50554827	50581840	1	protein_coding	interleukin 18 [Source:MGI Symbol;Acc:MGI:107936]	NA	NA	NA	ENSMUSG00000039217
ENSMUSG00000084806	33.3021	Gm15232	0.810433	0.25365	3.19509	0.00139788	0.0282212	ENSMUSG00000084806	NA	Gm15232	X	167088093	167102090	-1	lincRNA	predicted gene 15232 [Source:MGI Symbol;Acc:MGI:3705117]	NA	NA	NA	ENSMUSG00000084806
ENSMUSG00000007817	2083.72	Zmiz1	0.811723	0.209666	3.8715	0.000108168	0.00383158	ENSMUSG00000007817	328365	Zmiz1	14	25459185	25666743	1	protein_coding	zinc finger, MIZ-type containing 1 [Source:MGI Symbol;Acc:MGI:3040693]	NA	NA	NA	ENSMUSG00000007817
ENSMUSG00000103088	42.7344	Pcdhgb6	0.821226	0.237425	3.45888	0.000542421	0.0137428	ENSMUSG00000103088	93703	Pcdhgb6	18	37742094	37841873	1	protein_coding	protocadherin gamma subfamily B, 6 [Source:MGI Symbol;Acc:MGI:1935197]	NA	NA	NA	ENSMUSG00000103088
ENSMUSG00000055322	1319.95	Tns1	0.827179	0.182997	4.52019	6.17839e-06	0.000342163	ENSMUSG00000055322	21961	Tns1	1	73910231	74124449	-1	protein_coding	tensin 1 [Source:MGI Symbol;Acc:MGI:104552]	NA	NA	NA	ENSMUSG00000055322
ENSMUSG00000029802	169.863	Abcg2	0.834307	0.235142	3.5481	0.000388019	0.0108081	ENSMUSG00000029802	26357	Abcg2	6	58584523	58695676	1	protein_coding	ATP-binding cassette, sub-family G (WHITE), member 2 [Source:MGI Symbol;Acc:MGI:1347061]	NA	NA	NA	ENSMUSG00000029802
ENSMUSG00000074738	76.8228	Fndc10	0.835199	0.20654	4.04377	5.25996e-05	0.00208573	ENSMUSG00000074738	230991	Fndc10	4	155694342	155696481	1	protein_coding	fibronectin type III domain containing 10 [Source:MGI Symbol;Acc:MGI:2444790]	NA	NA	NA	ENSMUSG00000074738
ENSMUSG00000048031	40.7045	Fcrl5	0.836015	0.270646	3.08896	0.0020086	0.0375967	ENSMUSG00000048031	329693	Fcrl5	3	87435773	87500678	1	protein_coding	Fc receptor-like 5 [Source:MGI Symbol;Acc:MGI:3053558]	cell adhesion molecule(PC00069)	NA	NA	ENSMUSG00000048031
ENSMUSG00000001036	359.712	Epn2	0.836763	0.279867	2.98986	0.00279106	0.0478971	ENSMUSG00000001036	13855	Epn2	11	61517249	61579687	-1	protein_coding	epsin 2 [Source:MGI Symbol;Acc:MGI:1333766]	NA	NA	NA	ENSMUSG00000001036
ENSMUSG00000030255	352.132	Sspn	0.839947	0.151166	5.55645	2.75321e-08	2.82452e-06	ENSMUSG00000030255	16651	Sspn	6	145931641	145965223	1	protein_coding	sarcospan [Source:MGI Symbol;Acc:MGI:1353511]	NA	NA	NA	ENSMUSG00000030255
ENSMUSG00000058672	729.532	Tubb2a	0.841719	0.144208	5.83684	5.31993e-09	6.32129e-07	ENSMUSG00000058672	22151	Tubb2a	13	34074274	34078007	-1	protein_coding	tubulin, beta 2A class IIA [Source:MGI Symbol;Acc:MGI:107861]	tubulin(PC00228)	NA	NA	ENSMUSG00000058672
ENSMUSG00000047250	82.7112	Ptgs1	0.844359	0.228236	3.6995	0.000216027	0.0066378	ENSMUSG00000047250	19224	Ptgs1	2	36230426	36252272	1	protein_coding	prostaglandin-endoperoxide synthase 1 [Source:MGI Symbol;Acc:MGI:97797]	oxygenase(PC00177)	NA	NA	ENSMUSG00000047250
ENSMUSG00000002804	136.358	Nudt14	0.84494	0.263141	3.21098	0.00132282	0.0272012	ENSMUSG00000002804	66174	Nudt14	12	112934291	112942124	-1	protein_coding	nudix (nucleoside diphosphate linked moiety X)-type motif 14 [Source:MGI Symbol;Acc:MGI:1913424]	pyrophosphatase(PC00196)	NA	NA	ENSMUSG00000002804
ENSMUSG00000039405	181.377	Prss23	0.845302	0.191806	4.40708	1.04775e-05	0.000535977	ENSMUSG00000039405	76453	Prss23	7	89507783	89527187	-1	protein_coding	protease, serine 23 [Source:MGI Symbol;Acc:MGI:1923703]	serine protease(PC00203)	NA	NA	ENSMUSG00000039405
ENSMUSG00000051343	229.285	Rab11fip5	0.84645	0.207095	4.08725	4.36509e-05	0.00180507	ENSMUSG00000051343	52055	Rab11fip5	6	85334962	85374634	-1	protein_coding	RAB11 family interacting protein 5 (class I) [Source:MGI Symbol;Acc:MGI:1098586]	NA	NA	NA	ENSMUSG00000051343
ENSMUSG00000022941	32.7242	Ripply3	0.846572	0.217569	3.89106	9.98092e-05	0.00356918	ENSMUSG00000022941	170765	Ripply3	16	94328420	94336935	1	protein_coding	ripply transcriptional repressor 3 [Source:MGI Symbol;Acc:MGI:2181192]	NA	NA	NA	ENSMUSG00000022941
ENSMUSG00000020709	100.382	Adap2	0.849083	0.185973	4.56563	4.98007e-06	0.000288567	ENSMUSG00000020709	216991	Adap2	11	80154105	80178958	1	protein_coding	ArfGAP with dual PH domains 2 [Source:MGI Symbol;Acc:MGI:2663075]	NA	NA	NA	ENSMUSG00000020709
ENSMUSG00000027198	464.827	Ext2	0.849409	0.12343	6.8817	5.91429e-12	1.22016e-09	ENSMUSG00000027198	14043	Ext2	2	93661028	93822568	-1	protein_coding	exostoses (multiple) 2 [Source:MGI Symbol;Acc:MGI:108050]	glycosyltransferase(PC00111)	NA	NA	ENSMUSG00000027198
ENSMUSG00000032602	244.13	Slc25a20	0.852164	0.188846	4.51247	6.40763e-06	0.000351745	ENSMUSG00000032602	57279	Slc25a20	9	108662088	108684641	1	protein_coding	solute carrier family 25 (mitochondrial carnitine/acylcarnitine translocase), member 20 [Source:MGI Symbol;Acc:MGI:1928738]	NA	NA	NA	ENSMUSG00000032602
ENSMUSG00000004317	369.982	Clcn5	0.857585	0.276784	3.09839	0.00194574	0.036861	ENSMUSG00000004317	12728	Clcn5	X	7153810	7319358	-1	protein_coding	chloride channel, voltage-sensitive 5 [Source:MGI Symbol;Acc:MGI:99486]	anion channel(PC00049)	NA	NA	ENSMUSG00000004317
ENSMUSG00000053219	35.5526	Raet1e	0.864291	0.235432	3.67108	0.000241526	0.00727834	ENSMUSG00000053219	19370	Raet1e	10	22158569	22374139	1	protein_coding	retinoic acid early transcript 1E [Source:MGI Symbol;Acc:MGI:2675273]	NA	NA	NA	ENSMUSG00000053219
ENSMUSG00000021281	310.073	Tnfaip2	0.868154	0.235934	3.67965	0.000233556	0.00707223	ENSMUSG00000021281	21928	Tnfaip2	12	111442469	111455018	1	protein_coding	tumor necrosis factor, alpha-induced protein 2 [Source:MGI Symbol;Acc:MGI:104960]	membrane traffic protein(PC00150)	NA	NA	ENSMUSG00000021281
ENSMUSG00000028542	103.596	Slc6a9	0.876992	0.208369	4.20883	2.56692e-05	0.00113659	ENSMUSG00000028542	14664	Slc6a9	4	117834506	117875198	1	protein_coding	solute carrier family 6 (neurotransmitter transporter, glycine), member 9 [Source:MGI Symbol;Acc:MGI:95760]	cation transporter(PC00068)	NA	NA	ENSMUSG00000028542
ENSMUSG00000032737	1230.56	Inppl1	0.87723	0.234084	3.74751	0.000178602	0.00575142	ENSMUSG00000032737	16332	Inppl1	7	101822632	101838229	-1	protein_coding	inositol polyphosphate phosphatase-like 1 [Source:MGI Symbol;Acc:MGI:1333787]	NA	NA	NA	ENSMUSG00000032737
ENSMUSG00000042284	792.585	Itga1	0.884772	0.156836	5.64138	1.68692e-08	1.82013e-06	ENSMUSG00000042284	109700	Itga1	13	114953096	115101964	-1	protein_coding	integrin alpha 1 [Source:MGI Symbol;Acc:MGI:96599]	NA	NA	NA	ENSMUSG00000042284
ENSMUSG00000014361	242.003	Mertk	0.887057	0.204832	4.33066	1.48663e-05	0.000715641	ENSMUSG00000014361	17289	Mertk	2	128698956	128802894	1	protein_coding	c-mer proto-oncogene tyrosine kinase [Source:MGI Symbol;Acc:MGI:96965]	NA	NA	NA	ENSMUSG00000014361
ENSMUSG00000076431	270.802	Sox4	0.89358	0.137598	6.49414	8.35097e-11	1.42528e-08	ENSMUSG00000076431	20677	Sox4	13	28948919	28953713	-1	protein_coding	SRY (sex determining region Y)-box 4 [Source:MGI Symbol;Acc:MGI:98366]	HMG box transcription factor(PC00024)	NA	NA	ENSMUSG00000076431
ENSMUSG00000070691	840.27	Runx3	0.895144	0.283811	3.15401	0.00161043	0.0316921	ENSMUSG00000070691	12399	Runx3	4	135120652	135177990	1	protein_coding	runt related transcription factor 3 [Source:MGI Symbol;Acc:MGI:102672]	Runt transcription factor(PC00254)	nucleic acid binding(PC00171)	NA	ENSMUSG00000070691
ENSMUSG00000003518	621.44	Dusp3	0.895263	0.197668	4.52914	5.92256e-06	0.000330923	ENSMUSG00000003518	72349	Dusp3	11	101971143	101987013	-1	protein_coding	dual specificity phosphatase 3 (vaccinia virus phosphatase VH1-related) [Source:MGI Symbol;Acc:MGI:1919599]	NA	NA	NA	ENSMUSG00000003518
ENSMUSG00000029674	464.399	Limk1	0.896464	0.222553	4.0281	5.62297e-05	0.00220387	ENSMUSG00000029674	16885	Limk1	5	134656039	134688598	-1	protein_coding	LIM-domain containing, protein kinase [Source:MGI Symbol;Acc:MGI:104572]	NA	NA	NA	ENSMUSG00000029674
ENSMUSG00000035863	193.711	Palm	0.897918	0.232846	3.85628	0.000115124	0.00402482	ENSMUSG00000035863	18483	Palm	10	79793572	79820896	1	protein_coding	paralemmin [Source:MGI Symbol;Acc:MGI:1261814]	NA	NA	NA	ENSMUSG00000035863
ENSMUSG00000026458	148.465	Ppfia4	0.898883	0.240236	3.74167	0.000182801	0.00582668	ENSMUSG00000026458	68507	Ppfia4	1	134296783	134332928	-1	protein_coding	protein tyrosine phosphatase, receptor type, f polypeptide (PTPRF), interacting protein (liprin), alpha 4 [Source:MGI Symbol;Acc:MGI:1915757]	NA	NA	NA	ENSMUSG00000026458
ENSMUSG00000029638	269.945	Glcci1	0.905856	0.2035	4.45138	8.53205e-06	0.000447432	ENSMUSG00000029638	170772	Glcci1	6	8509600	8597548	1	protein_coding	glucocorticoid induced transcript 1 [Source:MGI Symbol;Acc:MGI:2179717]	NA	NA	NA	ENSMUSG00000029638
ENSMUSG00000033910	156.44	Gucy1a3	0.90722	0.294188	3.08381	0.00204366	0.0379877	ENSMUSG00000033910	60596	Gucy1a3	3	82092427	82145789	-1	protein_coding	guanylate cyclase 1, soluble, alpha 3 [Source:MGI Symbol;Acc:MGI:1926562]	NA	NA	NA	ENSMUSG00000033910
ENSMUSG00000095403	132.508	Gm21092	0.907547	0.211957	4.28175	1.85427e-05	0.000861687	ENSMUSG00000095403	NA	Gm21092	8	20567597	20582771	1	unprocessed_pseudogene	predicted gene, 21092 [Source:MGI Symbol;Acc:MGI:5434447]	NA	NA	NA	ENSMUSG00000095403
ENSMUSG00000096255	430.608	Dynlt1b	0.910595	0.207208	4.39459	1.1098e-05	0.00055859	ENSMUSG00000096255	21648	Dynlt1b	17	6430112	6436293	1	protein_coding	dynein light chain Tctex-type 1B [Source:MGI Symbol;Acc:MGI:98643]	NA	NA	NA	ENSMUSG00000096255
ENSMUSG00000027487	176.933	Cdk5rap1	0.911606	0.182391	4.99808	5.79046e-07	4.38347e-05	ENSMUSG00000027487	66971	Cdk5rap1	2	154335380	154373010	-1	protein_coding	CDK5 regulatory subunit associated protein 1 [Source:MGI Symbol;Acc:MGI:1914221]	NA	NA	NA	ENSMUSG00000027487
ENSMUSG00000091994	24.6204	E130317F20Rik	0.919377	0.295673	3.10944	0.00187443	0.0358721	ENSMUSG00000091994	NA	E130317F20Rik	10	79851381	79854971	-1	bidirectional_promoter_lncRNA	RIKEN cDNA E130317F20 gene [Source:MGI Symbol;Acc:MGI:3041202]	NA	NA	NA	ENSMUSG00000091994
ENSMUSG00000056130	84.204	Ticam2	0.921397	0.177471	5.1918	2.08265e-07	1.79215e-05	ENSMUSG00000056130	225471	Ticam2	18	46559155	46574533	-1	protein_coding	toll-like receptor adaptor molecule 2 [Source:MGI Symbol;Acc:MGI:3040056]	transfer/carrier protein(PC00219)	vesicle coat protein(PC00235)	NA	ENSMUSG00000056130
ENSMUSG00000075122	99.2524	Cd80	0.922515	0.278384	3.31382	0.000920307	0.0207947	ENSMUSG00000075122	12519	Cd80	16	38458933	38486933	1	protein_coding	CD80 antigen [Source:MGI Symbol;Acc:MGI:101775]	NA	NA	NA	ENSMUSG00000075122
ENSMUSG00000019467	74.1777	Arhgef25	0.925623	0.299419	3.0914	0.00199215	0.0375132	ENSMUSG00000019467	52666	Arhgef25	10	127182525	127190083	-1	protein_coding	Rho guanine nucleotide exchange factor (GEF) 25 [Source:MGI Symbol;Acc:MGI:1277173]	NA	NA	NA	ENSMUSG00000019467
ENSMUSG00000042082	422.029	Arsb	0.926691	0.129652	7.14754	8.83479e-13	2.15408e-10	ENSMUSG00000042082	11881	Arsb	13	93771630	93943016	1	protein_coding	arylsulfatase B [Source:MGI Symbol;Acc:MGI:88075]	NA	NA	NA	ENSMUSG00000042082
ENSMUSG00000059901	118.963	Adamts14	0.928331	0.178781	5.19256	2.07418e-07	1.79215e-05	ENSMUSG00000059901	237360	Adamts14	10	61197112	61273438	-1	protein_coding	a disintegrin-like and metallopeptidase (reprolysin type) with thrombospondin type 1 motif, 14 [Source:MGI Symbol;Acc:MGI:2179942]	extracellular matrix glycoprotein(PC00100)	metalloprotease(PC00153)	serine protease inhibitor(PC00204)	ENSMUSG00000059901
ENSMUSG00000105263	12317.6	Gm42427	0.932156	0.198074	4.70611	2.52493e-06	0.000159606	ENSMUSG00000105263	NA	Gm42427	5	44137980	44143271	1	TEC	predicted gene 42427 [Source:MGI Symbol;Acc:MGI:5662564]	NA	NA	NA	ENSMUSG00000105263
ENSMUSG00000014453	818.04	Blk	0.936239	0.200919	4.65978	3.16553e-06	0.000196138	ENSMUSG00000014453	12143	Blk	14	63372836	63417037	-1	protein_coding	B lymphoid kinase [Source:MGI Symbol;Acc:MGI:88169]	NA	NA	NA	ENSMUSG00000014453
ENSMUSG00000048215	91.0977	A630023P12Rik	0.936535	0.230494	4.06316	4.84133e-05	0.00195465	ENSMUSG00000048215	NA	A630023P12Rik	5	110514923	110525980	1	lincRNA	RIKEN cDNA A630023P12 gene [Source:MGI Symbol;Acc:MGI:2445162]	NA	NA	NA	ENSMUSG00000048215
ENSMUSG00000042320	42.4175	Prox2	0.950326	0.211777	4.4874	7.20972e-06	0.000386729	ENSMUSG00000042320	73422	Prox2	12	85086385	85110759	-1	protein_coding	prospero homeobox 2 [Source:MGI Symbol;Acc:MGI:1920672]	homeodomain transcription factor(PC00119)	nucleic acid binding(PC00171)	NA	ENSMUSG00000042320
ENSMUSG00000032014	89.7919	Oaf	0.95064	0.273186	3.47983	0.000501727	0.0130283	ENSMUSG00000032014	102644	Oaf	9	43221235	43239911	-1	protein_coding	out at first homolog [Source:MGI Symbol;Acc:MGI:94852]	NA	NA	NA	ENSMUSG00000032014
ENSMUSG00000045136	653.78	Tubb2b	0.956084	0.204017	4.68631	2.78179e-06	0.000174667	ENSMUSG00000045136	73710	Tubb2b	13	34126748	34130466	-1	protein_coding	tubulin, beta 2B class IIB [Source:MGI Symbol;Acc:MGI:1920960]	tubulin(PC00228)	NA	NA	ENSMUSG00000045136
ENSMUSG00000021636	66.9787	Marveld2	0.964671	0.210695	4.57852	4.68273e-06	0.00027473	ENSMUSG00000021636	218518	Marveld2	13	100595957	100616971	-1	protein_coding	MARVEL (membrane-associating) domain containing 2 [Source:MGI Symbol;Acc:MGI:2446166]	tight junction(PC00214)	transcription cofactor(PC00217)	NA	ENSMUSG00000021636
ENSMUSG00000063450	567.097	Syne2	0.966126	0.242674	3.98116	6.85788e-05	0.00260627	ENSMUSG00000063450	319565	Syne2	12	75818134	76110926	1	protein_coding	spectrin repeat containing, nuclear envelope 2 [Source:MGI Symbol;Acc:MGI:2449316]	NA	NA	NA	ENSMUSG00000063450
ENSMUSG00000075555	25.1695	Gm10863	0.970063	0.254731	3.80819	0.000139989	0.00473542	ENSMUSG00000075555	NA	Gm10863	15	79166041	79227524	1	antisense_RNA	predicted gene 10863 [Source:MGI Symbol;Acc:MGI:3641623]	NA	NA	NA	ENSMUSG00000075555
ENSMUSG00000079884	278.743	Gm10698	0.971857	0.301224	3.22636	0.00125375	0.0262407	ENSMUSG00000079884	NA	Gm10698	9	33728247	33728850	1	processed_pseudogene	predicted gene 10698 [Source:MGI Symbol;Acc:MGI:3704329]	NA	NA	NA	ENSMUSG00000079884
ENSMUSG00000029070	185.031	Mxra8	0.976549	0.184837	5.28329	1.26883e-07	1.14524e-05	ENSMUSG00000029070	74761	Mxra8	4	155839680	155844088	1	protein_coding	matrix-remodelling associated 8 [Source:MGI Symbol;Acc:MGI:1922011]	NA	NA	NA	ENSMUSG00000029070
ENSMUSG00000026177	230.607	Slc11a1	0.978952	0.24022	4.07523	4.59689e-05	0.00188845	ENSMUSG00000026177	18173	Slc11a1	1	74375195	74386062	1	protein_coding	solute carrier family 11 (proton-coupled divalent metal ion transporters), member 1 [Source:MGI Symbol;Acc:MGI:1345275]	cation transporter(PC00068)	NA	NA	ENSMUSG00000026177
ENSMUSG00000061544	43.5663	Zfp229	0.98591	0.323554	3.04713	0.0023104	0.0421529	ENSMUSG00000061544	381067	Zfp229	17	21730795	21769342	1	protein_coding	zinc finger protein 229 [Source:MGI Symbol;Acc:MGI:2679295]	KRAB box transcription factor(PC00029)	NA	NA	ENSMUSG00000061544
ENSMUSG00000116207	320.661	NA	0.98641	0.168461	5.85544	4.75752e-09	5.72549e-07	ENSMUSG00000116207	NA	NA	NA	NA	NA	NA	NA	NA	NA	NA	NA	ENSMUSG00000116207
ENSMUSG00000029370	456.651	Rassf6	0.98776	0.330067	2.99261	0.00276606	0.0475115	ENSMUSG00000029370	73246	Rassf6	5	90603076	90640657	-1	protein_coding	Ras association (RalGDS/AF-6) domain family member 6 [Source:MGI Symbol;Acc:MGI:1920496]	G-protein modulator(PC00022)	NA	NA	ENSMUSG00000029370
ENSMUSG00000023913	267.904	Pla2g7	0.994535	0.236339	4.20809	2.57538e-05	0.00113765	ENSMUSG00000023913	27226	Pla2g7	17	43568098	43612201	1	protein_coding	phospholipase A2, group VII (platelet-activating factor acetylhydrolase, plasma) [Source:MGI Symbol;Acc:MGI:1351327]	esterase(PC00097)	NA	NA	ENSMUSG00000023913
ENSMUSG00000020258	118.849	Glyctk	0.995348	0.30323	3.28248	0.00102897	0.0226171	ENSMUSG00000020258	235582	Glyctk	9	106152857	106158138	-1	protein_coding	glycerate kinase [Source:MGI Symbol;Acc:MGI:2444085]	NA	NA	NA	ENSMUSG00000020258
ENSMUSG00000097571	128.988	Jpx	0.999697	0.28673	3.48655	0.000489299	0.012794	ENSMUSG00000097571	NA	Jpx	X	103493558	103506425	1	lincRNA	Jpx transcript, Xist activator (non-protein coding) [Source:MGI Symbol;Acc:MGI:2180008]	NA	NA	NA	ENSMUSG00000097571
ENSMUSG00000000253	39.4455	Gmpr	1.002	0.302998	3.30695	0.000943184	0.0212318	ENSMUSG00000000253	66355	Gmpr	13	45507444	45553800	1	protein_coding	guanosine monophosphate reductase [Source:MGI Symbol;Acc:MGI:1913605]	NA	NA	NA	ENSMUSG00000000253
ENSMUSG00000040528	307.484	Milr1	1.00744	0.164933	6.1082	1.00761e-09	1.36093e-07	ENSMUSG00000040528	380732	Milr1	11	106751226	106768794	1	protein_coding	mast cell immunoglobulin like receptor 1 [Source:MGI Symbol;Acc:MGI:2685731]	cell adhesion molecule(PC00069)	NA	NA	ENSMUSG00000040528
ENSMUSG00000030259	99.4197	Rassf8	1.02125	0.310158	3.29268	0.000992389	0.0220226	ENSMUSG00000030259	71323	Rassf8	6	145746748	145821079	1	protein_coding	Ras association (RalGDS/AF-6) domain family (N-terminal) member 8 [Source:MGI Symbol;Acc:MGI:1918573]	NA	NA	NA	ENSMUSG00000030259
ENSMUSG00000020108	546.313	Ddit4	1.02183	0.342896	2.97999	0.00288261	0.048843	ENSMUSG00000020108	74747	Ddit4	10	59949669	59951834	-1	protein_coding	DNA-damage-inducible transcript 4 [Source:MGI Symbol;Acc:MGI:1921997]	NA	NA	NA	ENSMUSG00000020108
ENSMUSG00000097318	26.1391	1700007L15Rik	1.03433	0.327249	3.16069	0.00157393	0.0311042	ENSMUSG00000097318	NA	1700007L15Rik	16	33379855	33380727	-1	lincRNA	RIKEN cDNA 1700007L15 gene [Source:MGI Symbol;Acc:MGI:1916581]	NA	NA	NA	ENSMUSG00000097318
ENSMUSG00000021676	375.726	Iqgap2	1.03833	0.189394	5.48241	4.19581e-08	4.19e-06	ENSMUSG00000021676	544963	Iqgap2	13	95627177	95891922	-1	protein_coding	IQ motif containing GTPase activating protein 2 [Source:MGI Symbol;Acc:MGI:2449975]	G-protein modulator(PC00022)	NA	NA	ENSMUSG00000021676
ENSMUSG00000044807	117.723	Zfp354c	1.04499	0.313733	3.33082	0.000865909	0.0197769	ENSMUSG00000044807	30944	Zfp354c	11	50811086	50827724	-1	protein_coding	zinc finger protein 354C [Source:MGI Symbol;Acc:MGI:1353621]	NA	NA	NA	ENSMUSG00000044807
ENSMUSG00000056899	58.9282	Immp2l	1.04515	0.33237	3.14454	0.0016635	0.0325657	ENSMUSG00000056899	93757	Immp2l	12	41024090	41955588	1	protein_coding	IMP2 inner mitochondrial membrane peptidase-like (S. cerevisiae) [Source:MGI Symbol;Acc:MGI:2135611]	NA	NA	NA	ENSMUSG00000056899
ENSMUSG00000093661	230.72	Eif4e3	1.05625	0.149321	7.07371	1.50848e-12	3.41207e-10	ENSMUSG00000093661	66892	Eif4e3	6	99625135	99666771	-1	protein_coding	eukaryotic translation initiation factor 4E member 3 [Source:MGI Symbol;Acc:MGI:1914142]	translation initiation factor(PC00224)	NA	NA	ENSMUSG00000093661
ENSMUSG00000047238	34.3357	Mageh1	1.05872	0.231862	4.56615	4.96759e-06	0.000288567	ENSMUSG00000047238	75625	Mageh1	X	153036166	153037575	-1	protein_coding	melanoma antigen, family H, 1 [Source:MGI Symbol;Acc:MGI:1922875]	cell adhesion molecule(PC00069)	NA	NA	ENSMUSG00000047238
ENSMUSG00000042851	126.854	Zc3h6	1.06142	0.280866	3.77911	0.000157391	0.00518395	ENSMUSG00000042851	78751	Zc3h6	2	128967402	129018563	1	protein_coding	zinc finger CCCH type containing 6 [Source:MGI Symbol;Acc:MGI:1926001]	NA	NA	NA	ENSMUSG00000042851
ENSMUSG00000026938	120.56	Fcna	1.06833	0.31301	3.41308	0.000642331	0.0155602	ENSMUSG00000026938	14133	Fcna	2	25624666	25628030	-1	protein_coding	ficolin A [Source:MGI Symbol;Acc:MGI:1340905]	signaling molecule(PC00207)	NA	NA	ENSMUSG00000026938
ENSMUSG00000026390	1338.09	Marco	1.08131	0.238065	4.54209	5.56988e-06	0.000313081	ENSMUSG00000026390	17167	Marco	1	120474538	120505024	-1	protein_coding	macrophage receptor with collagenous structure [Source:MGI Symbol;Acc:MGI:1309998]	NA	NA	NA	ENSMUSG00000026390
ENSMUSG00000029553	36.5276	Tfec	1.09302	0.289016	3.78186	0.000155663	0.00514511	ENSMUSG00000029553	21426	Tfec	6	16833373	16898441	-1	protein_coding	transcription factor EC [Source:MGI Symbol;Acc:MGI:1333760]	NA	NA	NA	ENSMUSG00000029553
ENSMUSG00000110537	5162.13	Gm4316	1.09752	0.241367	4.54709	5.43929e-06	0.000308693	ENSMUSG00000110537	NA	Gm4316	8	123165255	123178765	1	lincRNA	predicted gene 4316 [Source:MGI Symbol;Acc:MGI:3782497]	NA	NA	NA	ENSMUSG00000110537
ENSMUSG00000020601	831.936	Trib2	1.11249	0.269442	4.12887	3.64545e-05	0.00154143	ENSMUSG00000020601	217410	Trib2	12	15791727	15816922	-1	protein_coding	tribbles pseudokinase 2 [Source:MGI Symbol;Acc:MGI:2145021]	protein kinase(PC00193)	NA	NA	ENSMUSG00000020601
ENSMUSG00000004933	117.937	Matk	1.11508	0.273952	4.07035	4.69426e-05	0.00191171	ENSMUSG00000004933	17179	Matk	10	81252935	81263365	1	protein_coding	megakaryocyte-associated tyrosine kinase [Source:MGI Symbol;Acc:MGI:99259]	NA	NA	NA	ENSMUSG00000004933
ENSMUSG00000048240	19.6994	Gng7	1.11626	0.36816	3.03201	0.00242935	0.0437283	ENSMUSG00000048240	14708	Gng7	10	80948624	81014945	-1	protein_coding	guanine nucleotide binding protein (G protein), gamma 7 [Source:MGI Symbol;Acc:MGI:95787]	heterotrimeric G-protein(PC00117)	NA	NA	ENSMUSG00000048240
ENSMUSG00000113626	31.548	AC159290.1	1.12374	0.328544	3.42037	0.00062536	0.015307	ENSMUSG00000113626	NA	AC159290.1	13	61804257	61861675	1	transcribed_processed_pseudogene		NA	NA	NA	ENSMUSG00000113626
ENSMUSG00000033209	513.449	Ttc28	1.12799	0.249871	4.51428	6.35337e-06	0.000349789	ENSMUSG00000033209	209683	Ttc28	5	110879803	111289780	1	protein_coding	tetratricopeptide repeat domain 28 [Source:MGI Symbol;Acc:MGI:2140873]	transmembrane receptor regulatory/adaptor protein(PC00226)	NA	NA	ENSMUSG00000033209
ENSMUSG00000085396	164.596	Firre	1.13865	0.256242	4.44366	8.84415e-06	0.000462507	ENSMUSG00000085396	NA	Firre	X	50555744	50635321	-1	processed_transcript	functional intergenic repeating RNA element [Source:MGI Symbol;Acc:MGI:2147989]	NA	NA	NA	ENSMUSG00000085396
ENSMUSG00000017400	353.491	Stac2	1.1441	0.14876	7.6909	1.46099e-14	4.21978e-12	ENSMUSG00000017400	217154	Stac2	11	98036623	98053462	-1	protein_coding	SH3 and cysteine rich domain 2 [Source:MGI Symbol;Acc:MGI:2144518]	NA	NA	NA	ENSMUSG00000017400
ENSMUSG00000054737	151.024	Zfp182	1.15831	0.224248	5.16531	2.40045e-07	2.02749e-05	ENSMUSG00000054737	319535	Zfp182	X	21028939	21062316	-1	protein_coding	zinc finger protein 182 [Source:MGI Symbol;Acc:MGI:2442220]	NA	NA	NA	ENSMUSG00000054737
ENSMUSG00000040111	498.671	Gramd1b	1.16886	0.349664	3.34281	0.000829332	0.0191041	ENSMUSG00000040111	235283	Gramd1b	9	40293233	40531383	-1	protein_coding	GRAM domain containing 1B [Source:MGI Symbol;Acc:MGI:1925037]	NA	NA	NA	ENSMUSG00000040111
ENSMUSG00000059498	253.137	Fcgr3	1.17447	0.302608	3.88117	0.000103954	0.00368927	ENSMUSG00000059498	14131	Fcgr3	1	171051174	171064935	-1	protein_coding	Fc receptor, IgG, low affinity III [Source:MGI Symbol;Acc:MGI:95500]	NA	NA	NA	ENSMUSG00000059498
ENSMUSG00000024340	51.8114	Btnl2	1.18044	0.228633	5.16303	2.42988e-07	2.02749e-05	ENSMUSG00000024340	547431	Btnl2	17	34354822	34369493	1	protein_coding	butyrophilin-like 2 [Source:MGI Symbol;Acc:MGI:1859549]	protease inhibitor(PC00191)	NA	NA	ENSMUSG00000024340
ENSMUSG00000034066	45.1382	Farp2	1.18189	0.235296	5.02299	5.0873e-07	3.91431e-05	ENSMUSG00000034066	227377	Farp2	1	93512079	93621976	1	protein_coding	FERM, RhoGEF and pleckstrin domain protein 2 [Source:MGI Symbol;Acc:MGI:2385126]	NA	NA	NA	ENSMUSG00000034066
ENSMUSG00000027015	11.8606	Cybrd1	1.19355	0.386297	3.08973	0.0020034	0.0375743	ENSMUSG00000027015	73649	Cybrd1	2	71117923	71142926	1	protein_coding	cytochrome b reductase 1 [Source:MGI Symbol;Acc:MGI:2654575]	reductase(PC00198)	NA	NA	ENSMUSG00000027015
ENSMUSG00000096981	33.063	Gm16845	1.19394	0.304005	3.92736	8.58838e-05	0.00316155	ENSMUSG00000096981	NA	Gm16845	9	22071002	22086122	1	antisense_RNA	predicted gene, 16845 [Source:MGI Symbol;Acc:MGI:4439769]	NA	NA	NA	ENSMUSG00000096981
ENSMUSG00000015766	631.979	Eps8	1.19636	0.263081	4.54751	5.42846e-06	0.000308693	ENSMUSG00000015766	13860	Eps8	6	137477245	137654876	-1	protein_coding	epidermal growth factor receptor pathway substrate 8 [Source:MGI Symbol;Acc:MGI:104684]	transmembrane receptor regulatory/adaptor protein(PC00226)	NA	NA	ENSMUSG00000015766
ENSMUSG00000005413	1262.97	Hmox1	1.20039	0.390152	3.07671	0.00209296	0.0387125	ENSMUSG00000005413	15368	Hmox1	8	75093621	75100589	1	protein_coding	heme oxygenase 1 [Source:MGI Symbol;Acc:MGI:96163]	NA	NA	NA	ENSMUSG00000005413
ENSMUSG00000032375	52.2131	Aph1b	1.20606	0.379692	3.17643	0.00149102	0.0297475	ENSMUSG00000032375	208117	Aph1b	9	66775202	66795490	-1	protein_coding	aph1 homolog B, gamma secretase subunit [Source:MGI Symbol;Acc:MGI:3522097]	enzyme modulator(PC00095)	NA	NA	ENSMUSG00000032375
ENSMUSG00000105906	752.031	Iglc1	1.20802	0.328036	3.68257	0.000230892	0.00701419	ENSMUSG00000105906	NA	Iglc1	16	19061618	19062071	-1	IG_C_gene	immunoglobulin lambda constant 1 [Source:MGI Symbol;Acc:MGI:99546]	NA	NA	NA	ENSMUSG00000105906
ENSMUSG00000000305	22.3752	Cdh4	1.21514	0.38881	3.12528	0.00177638	0.0343426	ENSMUSG00000000305	12561	Cdh4	2	179442431	179899373	1	protein_coding	cadherin 4 [Source:MGI Symbol;Acc:MGI:99218]	NA	NA	NA	ENSMUSG00000000305
ENSMUSG00000006235	23.9729	Epor	1.22829	0.364704	3.3679	0.000757423	0.0177971	ENSMUSG00000006235	13857	Epor	9	21958897	21963506	-1	protein_coding	erythropoietin receptor [Source:MGI Symbol;Acc:MGI:95408]	type I cytokine receptor(PC00231)	NA	NA	ENSMUSG00000006235
ENSMUSG00000029381	39.4332	Shroom3	1.23593	0.358539	3.44714	0.000566563	0.0142392	ENSMUSG00000029381	27428	Shroom3	5	92683435	92965318	1	protein_coding	shroom family member 3 [Source:MGI Symbol;Acc:MGI:1351655]	NA	NA	NA	ENSMUSG00000029381
ENSMUSG00000027875	320.892	Hmgcs2	1.24873	0.242045	5.15908	2.48162e-07	2.0615e-05	ENSMUSG00000027875	15360	Hmgcs2	3	98280435	98310738	1	protein_coding	3-hydroxy-3-methylglutaryl-Coenzyme A synthase 2 [Source:MGI Symbol;Acc:MGI:101939]	NA	NA	NA	ENSMUSG00000027875
ENSMUSG00000090659	72.4082	Zfp493	1.26124	0.311658	4.04686	5.19094e-05	0.0020735	ENSMUSG00000090659	72958	Zfp493	13	67779693	67792512	1	protein_coding	zinc finger protein 493 [Source:MGI Symbol;Acc:MGI:1920208]	NA	NA	NA	ENSMUSG00000090659
ENSMUSG00000023966	18.993	Rsph9	1.26845	0.326241	3.88807	0.000101045	0.0036018	ENSMUSG00000023966	75564	Rsph9	17	46122035	46144216	-1	protein_coding	radial spoke head 9 homolog (Chlamydomonas) [Source:MGI Symbol;Acc:MGI:1922814]	ribosomal protein(PC00202)	NA	NA	ENSMUSG00000023966
ENSMUSG00000031586	197.583	Rbpms	1.27042	0.218833	5.80543	6.42e-09	7.53307e-07	ENSMUSG00000031586	19663	Rbpms	8	33782643	33929863	-1	protein_coding	RNA binding protein gene with multiple splicing [Source:MGI Symbol;Acc:MGI:1334446]	mRNA splicing factor(PC00148)	NA	NA	ENSMUSG00000031586
ENSMUSG00000023349	420.791	Clec4n	1.27205	0.296515	4.29002	1.78658e-05	0.000834361	ENSMUSG00000023349	56620	Clec4n	6	123229843	123247021	1	protein_coding	C-type lectin domain family 4, member n [Source:MGI Symbol;Acc:MGI:1861231]	cell adhesion molecule(PC00069)	immunoglobulin receptor superfamily(PC00124)	NA	ENSMUSG00000023349
ENSMUSG00000106820	11.4986	D5Ertd605e	1.27461	0.358955	3.55089	0.000383928	0.010758	ENSMUSG00000106820	NA	D5Ertd605e	5	147418601	147423044	1	lincRNA	DNA segment, Chr 5, ERATO Doi 605, expressed [Source:MGI Symbol;Acc:MGI:1277165]	NA	NA	NA	ENSMUSG00000106820
ENSMUSG00000062157	21.1622	Ifnlr1	1.27716	0.375934	3.3973	0.000680552	0.0162347	ENSMUSG00000062157	242700	Ifnlr1	4	135686287	135708181	1	protein_coding	interferon lambda receptor 1 [Source:MGI Symbol;Acc:MGI:2429859]	defense/immunity protein(PC00090)	type I cytokine receptor(PC00231)	type II cytokine receptor(PC00232)	ENSMUSG00000062157
ENSMUSG00000058470	341.121	Gm8369	1.28782	0.399646	3.2224	0.00127119	0.0265114	ENSMUSG00000058470	666926	Gm8369	19	11485938	11512577	1	protein_coding	predicted gene 8369 [Source:MGI Symbol;Acc:MGI:3645380]	NA	NA	NA	ENSMUSG00000058470
ENSMUSG00000038408	50.1391	1700018A04Rik	1.29249	0.415643	3.10963	0.00187322	0.0358721	ENSMUSG00000038408	NA	1700018A04Rik	13	31565492	31625792	-1	lincRNA	RIKEN cDNA 1700018A04 gene [Source:MGI Symbol;Acc:MGI:1916631]	NA	NA	NA	ENSMUSG00000038408
ENSMUSG00000086513	14.6367	9130208D14Rik	1.29471	0.434978	2.9765	0.00291556	0.0492679	ENSMUSG00000086513	NA	9130208D14Rik	7	105824223	105831515	-1	unprocessed_pseudogene	RIKEN cDNA 9130208D14 gene [Source:MGI Symbol;Acc:MGI:1924950]	NA	NA	NA	ENSMUSG00000086513
ENSMUSG00000051790	418.049	Nlgn2	1.29693	0.222503	5.82882	5.58211e-09	6.5911e-07	ENSMUSG00000051790	216856	Nlgn2	11	69823122	69837784	-1	protein_coding	neuroligin 2 [Source:MGI Symbol;Acc:MGI:2681835]	NA	NA	NA	ENSMUSG00000051790
ENSMUSG00000024900	1262.56	Cpt1a	1.30005	0.182683	7.11643	1.10755e-12	2.66579e-10	ENSMUSG00000024900	12894	Cpt1a	19	3323301	3385732	1	protein_coding	carnitine palmitoyltransferase 1a, liver [Source:MGI Symbol;Acc:MGI:1098296]	acetyltransferase(PC00038)	acyltransferase(PC00042)	NA	ENSMUSG00000024900
ENSMUSG00000033987	25.8852	Dnah17	1.31156	0.381738	3.43577	0.000590876	0.0147319	ENSMUSG00000033987	69926	Dnah17	11	118021723	118130634	-1	protein_coding	dynein, axonemal, heavy chain 17 [Source:MGI Symbol;Acc:MGI:1917176]	NA	NA	NA	ENSMUSG00000033987
ENSMUSG00000039963	47.5137	Ccdc40	1.31305	0.41096	3.19507	0.00139798	0.0282212	ENSMUSG00000039963	207607	Ccdc40	11	119228572	119265236	1	protein_coding	coiled-coil domain containing 40 [Source:MGI Symbol;Acc:MGI:2443893]	NA	NA	NA	ENSMUSG00000039963
ENSMUSG00000032281	64.9621	Acsbg1	1.31438	0.28912	4.54616	5.46334e-06	0.000308693	ENSMUSG00000032281	94180	Acsbg1	9	54604877	54661870	-1	protein_coding	acyl-CoA synthetase bubblegum family member 1 [Source:MGI Symbol;Acc:MGI:2385656]	ligase(PC00142)	NA	NA	ENSMUSG00000032281
ENSMUSG00000035459	449.071	Stab2	1.32242	0.289952	4.56083	5.09529e-06	0.000293898	ENSMUSG00000035459	192188	Stab2	10	86841198	87008025	-1	protein_coding	stabilin 2 [Source:MGI Symbol;Acc:MGI:2178743]	NA	NA	NA	ENSMUSG00000035459
ENSMUSG00000019461	475.893	Plscr3	1.33327	0.100321	13.29	2.6456e-40	3.82066e-37	ENSMUSG00000019461	70310	Plscr3	11	69846376	69852058	1	protein_coding	phospholipid scramblase 3 [Source:MGI Symbol;Acc:MGI:1917560]	transfer/carrier protein(PC00219)	NA	NA	ENSMUSG00000019461
ENSMUSG00000025555	101.802	Farp1	1.37375	0.209545	6.55588	5.53159e-11	9.79718e-09	ENSMUSG00000025555	223254	Farp1	14	121035200	121283744	1	protein_coding	FERM, RhoGEF (Arhgef) and pleckstrin domain protein 1 (chondrocyte-derived) [Source:MGI Symbol;Acc:MGI:2446173]	NA	NA	NA	ENSMUSG00000025555
ENSMUSG00000034427	22.8392	Myo15b	1.37759	0.463699	2.97087	0.00296961	0.0497781	ENSMUSG00000034427	NA	Myo15b	11	115858406	115892603	1	protein_coding	myosin XVB [Source:MGI Symbol;Acc:MGI:2685534]	NA	NA	NA	ENSMUSG00000034427
ENSMUSG00000031766	65.6705	Slc12a3	1.38437	0.306565	4.51576	6.30906e-06	0.000348372	ENSMUSG00000031766	20497	Slc12a3	8	94329201	94366214	1	protein_coding	solute carrier family 12, member 3 [Source:MGI Symbol;Acc:MGI:108114]	NA	NA	NA	ENSMUSG00000031766
ENSMUSG00000030598	37.1151	Fbxo17	1.3934	0.33452	4.16536	3.10856e-05	0.00134161	ENSMUSG00000030598	50760	Fbxo17	7	28716804	28738144	1	protein_coding	F-box protein 17 [Source:MGI Symbol;Acc:MGI:1354707]	NA	NA	NA	ENSMUSG00000030598
ENSMUSG00000031785	195.535	Adgrg1	1.40048	0.318499	4.39712	1.09699e-05	0.000555118	ENSMUSG00000031785	14766	Adgrg1	8	94974751	95014217	1	protein_coding	adhesion G protein-coupled receptor G1 [Source:MGI Symbol;Acc:MGI:1340051]	G-protein coupled receptor(PC00021)	antibacterial response protein(PC00051)	protease(PC00190)	ENSMUSG00000031785
ENSMUSG00000001120	35.2364	Pcbp3	1.40575	0.469004	2.99731	0.00272378	0.0470002	ENSMUSG00000001120	59093	Pcbp3	10	76761857	76961887	-1	protein_coding	poly(rC) binding protein 3 [Source:MGI Symbol;Acc:MGI:1890470]	enzyme modulator(PC00095)	mRNA splicing factor(PC00148)	ribonucleoprotein(PC00201)	ENSMUSG00000001120
ENSMUSG00000046768	166.157	Rhoj	1.40614	0.26766	5.25345	1.49279e-07	1.32823e-05	ENSMUSG00000046768	80837	Rhoj	12	75308322	75401456	1	protein_coding	ras homolog family member J [Source:MGI Symbol;Acc:MGI:1931551]	small GTPase(PC00208)	NA	NA	ENSMUSG00000046768
ENSMUSG00000038143	45.7315	Stox2	1.40695	0.260488	5.4012	6.61965e-08	6.30849e-06	ENSMUSG00000038143	71069	Stox2	8	47180048	47446362	-1	protein_coding	storkhead box 2 [Source:MGI Symbol;Acc:MGI:1918319]	NA	NA	NA	ENSMUSG00000038143
ENSMUSG00000103865	575.753	Gm37416	1.40768	0.244881	5.74842	9.00832e-09	1.02927e-06	ENSMUSG00000103865	NA	Gm37416	2	16023108	16023425	-1	TEC	predicted gene, 37416 [Source:MGI Symbol;Acc:MGI:5610644]	NA	NA	NA	ENSMUSG00000103865
ENSMUSG00000037185	77.1532	Krt80	1.4141	0.372376	3.79752	0.000146153	0.00489979	ENSMUSG00000037185	74127	Krt80	15	101349571	101370125	-1	protein_coding	keratin 80 [Source:MGI Symbol;Acc:MGI:1921377]	NA	NA	NA	ENSMUSG00000037185
ENSMUSG00000052544	117.535	St6galnac3	1.43194	0.321204	4.45804	8.27143e-06	0.000436202	ENSMUSG00000052544	20447	St6galnac3	3	153198266	153725174	-1	protein_coding	ST6 (alpha-N-acetyl-neuraminyl-2,3-beta-galactosyl-1,3)-N-acetylgalactosaminide alpha-2,6-sialyltransferase 3 [Source:MGI Symbol;Acc:MGI:1341828]	NA	NA	NA	ENSMUSG00000052544
ENSMUSG00000034591	72.4252	Slc41a2	1.43799	0.463536	3.10222	0.00192075	0.0364981	ENSMUSG00000034591	338365	Slc41a2	10	83230848	83337882	-1	protein_coding	solute carrier family 41, member 2 [Source:MGI Symbol;Acc:MGI:2442940]	cation transporter(PC00068)	NA	NA	ENSMUSG00000034591
ENSMUSG00000034271	105.656	Jdp2	1.45595	0.227498	6.39984	1.55545e-10	2.47474e-08	ENSMUSG00000034271	81703	Jdp2	12	85599027	85639878	1	protein_coding	Jun dimerization protein 2 [Source:MGI Symbol;Acc:MGI:1932093]	basic leucine zipper transcription factor(PC00056)	NA	NA	ENSMUSG00000034271
ENSMUSG00000018199	252.615	Trove2	1.4562	0.262628	5.54472	2.94432e-08	2.98793e-06	ENSMUSG00000018199	20822	Trove2	1	143750790	143777068	-1	protein_coding	TROVE domain family, member 2 [Source:MGI Symbol;Acc:MGI:106652]	RNA binding protein(PC00031)	NA	NA	ENSMUSG00000018199
ENSMUSG00000039116	61.8308	Adgrg6	1.4762	0.39446	3.74232	0.000182332	0.00582161	ENSMUSG00000039116	215798	Adgrg6	10	14402583	14545179	-1	protein_coding	adhesion G protein-coupled receptor G6 [Source:MGI Symbol;Acc:MGI:1916151]	G-protein coupled receptor(PC00021)	antibacterial response protein(PC00051)	protease(PC00190)	ENSMUSG00000039116
ENSMUSG00000032715	31.9052	Trib3	1.49644	0.347455	4.30685	1.65593e-05	0.000781116	ENSMUSG00000032715	228775	Trib3	2	152337422	152344032	-1	protein_coding	tribbles pseudokinase 3 [Source:MGI Symbol;Acc:MGI:1345675]	protein kinase(PC00193)	NA	NA	ENSMUSG00000032715
ENSMUSG00000053646	82.1054	Plxnb1	1.49777	0.410941	3.64474	0.000267664	0.00795114	ENSMUSG00000053646	235611	Plxnb1	9	109095389	109119917	1	protein_coding	plexin B1 [Source:MGI Symbol;Acc:MGI:2154238]	NA	NA	NA	ENSMUSG00000053646
ENSMUSG00000085511	10.9069	Gm11738	1.51106	0.360301	4.19389	2.74209e-05	0.0012028	ENSMUSG00000085511	NA	Gm11738	11	118114855	118118279	1	antisense_RNA	predicted gene 11738 [Source:MGI Symbol;Acc:MGI:3650365]	NA	NA	NA	ENSMUSG00000085511
ENSMUSG00000032470	70.0661	Mras	1.51609	0.343565	4.4128	1.02042e-05	0.000524861	ENSMUSG00000032470	17532	Mras	9	99385420	99437381	-1	protein_coding	muscle and microspikes RAS [Source:MGI Symbol;Acc:MGI:1100856]	small GTPase(PC00208)	NA	NA	ENSMUSG00000032470
ENSMUSG00000087574	17.4381	C030037D09Rik	1.52322	0.439191	3.46824	0.000523871	0.0134728	ENSMUSG00000087574	NA	C030037D09Rik	11	88718645	88728893	1	lincRNA	RIKEN cDNA C030037D09 gene [Source:MGI Symbol;Acc:MGI:1924865]	NA	NA	NA	ENSMUSG00000087574
ENSMUSG00000028184	250.385	Adgrl2	1.52745	0.197652	7.728	1.09247e-14	3.37515e-12	ENSMUSG00000028184	99633	Adgrl2	3	148815583	148990555	-1	protein_coding	adhesion G protein-coupled receptor L2 [Source:MGI Symbol;Acc:MGI:2139714]	G-protein coupled receptor(PC00021)	antibacterial response protein(PC00051)	protease(PC00190)	ENSMUSG00000028184
ENSMUSG00000015968	59.5608	Cacna1d	1.53994	0.434795	3.54176	0.000397467	0.0109094	ENSMUSG00000015968	12289	Cacna1d	14	30039939	30491455	-1	protein_coding	calcium channel, voltage-dependent, L type, alpha 1D subunit [Source:MGI Symbol;Acc:MGI:88293]	NA	NA	NA	ENSMUSG00000015968
ENSMUSG00000090248	8.18383	Gm14027	1.5471	0.518858	2.98173	0.00286622	0.0486402	ENSMUSG00000090248	NA	Gm14027	2	129016952	129021756	1	processed_transcript	predicted gene 14027 [Source:MGI Symbol;Acc:MGI:3757578]	NA	NA	NA	ENSMUSG00000090248
ENSMUSG00000037370	208.088	Enpp1	1.54825	0.152958	10.1221	4.40896e-24	2.95621e-21	ENSMUSG00000037370	18605	Enpp1	10	24637914	24712159	-1	protein_coding	ectonucleotide pyrophosphatase/phosphodiesterase 1 [Source:MGI Symbol;Acc:MGI:97370]	NA	NA	NA	ENSMUSG00000037370
ENSMUSG00000113853	6.76624	CT009757.6	1.56531	0.495195	3.16101	0.00157226	0.0311039	ENSMUSG00000113853	NA	CT009757.6	13	63210950	63214374	1	TEC		NA	NA	NA	ENSMUSG00000113853
ENSMUSG00000082383	7.16006	Gm9670	1.57945	0.523543	3.01684	0.00255425	0.0451539	ENSMUSG00000082383	NA	Gm9670	X	103506812	103507589	1	processed_pseudogene	predicted gene 9670 [Source:MGI Symbol;Acc:MGI:3780078]	NA	NA	NA	ENSMUSG00000082383
ENSMUSG00000098814	100.006	Igkv19-93	1.59246	0.533465	2.98513	0.00283457	0.0484664	ENSMUSG00000098814	NA	Igkv19-93	6	68736297	68736780	-1	IG_V_gene	immunoglobulin kappa chain variable 19-93 [Source:MGI Symbol;Acc:MGI:107617]	immunoglobulin(PC00123)	NA	NA	ENSMUSG00000098814
ENSMUSG00000028456	33.2963	Unc13b	1.61455	0.413031	3.90901	9.26739e-05	0.00337182	ENSMUSG00000028456	22249	Unc13b	4	43058953	43264871	1	protein_coding	unc-13 homolog B (C. elegans) [Source:MGI Symbol;Acc:MGI:1342278]	NA	NA	NA	ENSMUSG00000028456
ENSMUSG00000000881	73.3569	Dlg3	1.63365	0.425631	3.83818	0.000123948	0.00429337	ENSMUSG00000000881	53310	Dlg3	X	100767722	100818410	1	protein_coding	discs, large homolog 3 (Drosophila) [Source:MGI Symbol;Acc:MGI:1888986]	NA	NA	NA	ENSMUSG00000000881
ENSMUSG00000005533	326.904	Igf1r	1.66459	0.282784	5.88644	3.94605e-09	4.84204e-07	ENSMUSG00000005533	16001	Igf1r	7	67952827	68233668	1	protein_coding	insulin-like growth factor I receptor [Source:MGI Symbol;Acc:MGI:96433]	NA	NA	NA	ENSMUSG00000005533
ENSMUSG00000051586	502.38	Mical3	1.67411	0.301886	5.54549	2.93137e-08	2.98793e-06	ENSMUSG00000051586	194401	Mical3	6	120931707	121130999	-1	protein_coding	microtubule associated monooxygenase, calponin and LIM domain containing 3 [Source:MGI Symbol;Acc:MGI:2442733]	NA	NA	NA	ENSMUSG00000051586
ENSMUSG00000038740	171.623	Mvb12b	1.67478	0.286713	5.84132	5.17893e-09	6.19294e-07	ENSMUSG00000038740	72543	Mvb12b	2	33729953	33887946	-1	protein_coding	multivesicular body subunit 12B [Source:MGI Symbol;Acc:MGI:1919793]	NA	NA	NA	ENSMUSG00000038740
ENSMUSG00000021313	94.2273	Ryr2	1.67699	0.323782	5.17939	2.2261e-07	1.89967e-05	ENSMUSG00000021313	20191	Ryr2	13	11553102	12106945	-1	protein_coding	ryanodine receptor 2, cardiac [Source:MGI Symbol;Acc:MGI:99685]	ligand-gated ion channel(PC00141)	NA	NA	ENSMUSG00000021313
ENSMUSG00000034813	15.2609	Grip1	1.67898	0.448127	3.74666	0.000179201	0.00576083	ENSMUSG00000034813	74053	Grip1	10	119453830	120087261	1	protein_coding	glutamate receptor interacting protein 1 [Source:MGI Symbol;Acc:MGI:1921303]	NA	NA	NA	ENSMUSG00000034813
ENSMUSG00000044447	209.08	Dock5	1.68173	0.2115	7.95145	1.84347e-15	6.07181e-13	ENSMUSG00000044447	68813	Dock5	14	67752135	67933442	-1	protein_coding	dedicator of cytokinesis 5 [Source:MGI Symbol;Acc:MGI:2652871]	NA	NA	NA	ENSMUSG00000044447
ENSMUSG00000020679	28.2018	Hnf1b	1.68279	0.407395	4.1306	3.61822e-05	0.00153337	ENSMUSG00000020679	21410	Hnf1b	11	83850063	83905819	1	protein_coding	HNF1 homeobox B [Source:MGI Symbol;Acc:MGI:98505]	nucleic acid binding(PC00171)	transcription factor(PC00218)	NA	ENSMUSG00000020679
ENSMUSG00000031995	146.461	St14	1.70119	0.221004	7.69755	1.38703e-14	4.13336e-12	ENSMUSG00000031995	19143	St14	9	31089402	31131853	-1	protein_coding	suppression of tumorigenicity 14 (colon carcinoma) [Source:MGI Symbol;Acc:MGI:1338881]	serine protease(PC00203)	NA	NA	ENSMUSG00000031995
ENSMUSG00000032717	15.4166	Mdfi	1.72506	0.511724	3.37107	0.000748773	0.017638	ENSMUSG00000032717	17240	Mdfi	17	47815328	47834691	-1	protein_coding	MyoD family inhibitor [Source:MGI Symbol;Acc:MGI:107687]	NA	NA	NA	ENSMUSG00000032717
ENSMUSG00000040093	349.455	Bmf	1.72732	0.352451	4.90087	9.54151e-07	6.78532e-05	ENSMUSG00000040093	171543	Bmf	2	118528757	118549687	-1	protein_coding	BCL2 modifying factor [Source:MGI Symbol;Acc:MGI:2176433]	NA	NA	NA	ENSMUSG00000040093
ENSMUSG00000063506	155.741	Arhgap22	1.7299	0.499189	3.46542	0.000529397	0.0135777	ENSMUSG00000063506	239027	Arhgap22	14	33214026	33369934	1	protein_coding	Rho GTPase activating protein 22 [Source:MGI Symbol;Acc:MGI:2443418]	NA	NA	NA	ENSMUSG00000063506
ENSMUSG00000033255	14.3252	Gm5134	1.74644	0.37676	4.63541	3.56223e-06	0.000217842	ENSMUSG00000033255	333669	Gm5134	10	75954514	76009591	1	protein_coding	predicted gene 5134 [Source:MGI Symbol;Acc:MGI:3646667]	carbohydrate transporter(PC00067)	cation transporter(PC00068)	NA	ENSMUSG00000033255
ENSMUSG00000024905	5.75217	Tesmin	1.76283	0.580816	3.03509	0.00240466	0.0434087	ENSMUSG00000024905	17771	Tesmin	19	3388857	3407823	1	protein_coding	testis expressed metallothionein like [Source:MGI Symbol;Acc:MGI:1340029]	NA	NA	NA	ENSMUSG00000024905
ENSMUSG00000004891	412.603	Nes	1.76302	0.311863	5.65318	1.57503e-08	1.70923e-06	ENSMUSG00000004891	18008	Nes	3	87971078	87980451	1	protein_coding	nestin [Source:MGI Symbol;Acc:MGI:101784]	NA	NA	NA	ENSMUSG00000004891
ENSMUSG00000052631	4.182	Sh2d6	1.77215	0.572808	3.09379	0.00197615	0.0372867	ENSMUSG00000052631	NA	Sh2d6	6	72513644	72521634	-1	protein_coding	SH2 domain containing 6 [Source:MGI Symbol;Acc:MGI:1918380]	NA	NA	NA	ENSMUSG00000052631
ENSMUSG00000043102	23.6901	Qrfp	1.77316	0.380221	4.6635	3.10876e-06	0.0001939	ENSMUSG00000043102	227717	Qrfp	2	31806166	31810580	-1	protein_coding	pyroglutamylated RFamide peptide [Source:MGI Symbol;Acc:MGI:3630329]	NA	NA	NA	ENSMUSG00000043102
ENSMUSG00000090622	8.35808	A930033H14Rik	1.78014	0.537249	3.31344	0.00092155	0.0207947	ENSMUSG00000090622	320700	A930033H14Rik	10	69209762	69213098	-1	protein_coding	RIKEN cDNA A930033H14 gene [Source:MGI Symbol;Acc:MGI:2444562]	NA	NA	NA	ENSMUSG00000090622
ENSMUSG00000022263	732.135	Trio	1.78593	0.178504	10.005	1.44932e-23	9.06986e-21	ENSMUSG00000022263	223435	Trio	15	27730652	28025848	-1	protein_coding	triple functional domain (PTPRF interacting) [Source:MGI Symbol;Acc:MGI:1927230]	signaling molecule(PC00207)	NA	NA	ENSMUSG00000022263
ENSMUSG00000061724	262.016	Gm2423	1.78788	0.560142	3.19184	0.00141372	0.0284776	ENSMUSG00000061724	NA	Gm2423	13	13232161	13232893	-1	processed_pseudogene	predicted gene 2423 [Source:MGI Symbol;Acc:MGI:3805957]	NA	NA	NA	ENSMUSG00000061724
ENSMUSG00000047420	18.8906	Fam180a	1.81013	0.573333	3.1572	0.0015929	0.0314129	ENSMUSG00000047420	208164	Fam180a	6	35312668	35326141	-1	protein_coding	family with sequence similarity 180, member A [Source:MGI Symbol;Acc:MGI:3039626]	NA	NA	NA	ENSMUSG00000047420
ENSMUSG00000029207	164.02	Apbb2	1.82832	0.534081	3.4233	0.000618649	0.0152222	ENSMUSG00000029207	11787	Apbb2	5	66298703	66618784	-1	protein_coding	amyloid beta (A4) precursor protein-binding, family B, member 2 [Source:MGI Symbol;Acc:MGI:108405]	NA	NA	NA	ENSMUSG00000029207
ENSMUSG00000037887	13.3702	Dusp8	1.83744	0.446142	4.11851	3.81338e-05	0.00160602	ENSMUSG00000037887	18218	Dusp8	7	142079490	142095843	-1	protein_coding	dual specificity phosphatase 8 [Source:MGI Symbol;Acc:MGI:106626]	NA	NA	NA	ENSMUSG00000037887
ENSMUSG00000005800	10.1788	Mmp8	1.83894	0.60185	3.05547	0.00224705	0.0411171	ENSMUSG00000005800	17394	Mmp8	9	7558456	7568485	1	protein_coding	matrix metallopeptidase 8 [Source:MGI Symbol;Acc:MGI:1202395]	metalloprotease(PC00153)	NA	NA	ENSMUSG00000005800
ENSMUSG00000033768	18.0223	Nrxn2	1.84189	0.614329	2.99822	0.00271565	0.0469462	ENSMUSG00000033768	18190	Nrxn2	19	6418731	6544169	1	protein_coding	neurexin II [Source:MGI Symbol;Acc:MGI:1096362]	NA	NA	NA	ENSMUSG00000033768
ENSMUSG00000048489	66.0556	8430408G22Rik	1.87052	0.44842	4.17135	3.02805e-05	0.0013129	ENSMUSG00000048489	213393	8430408G22Rik	6	116650609	116652794	1	protein_coding	RIKEN cDNA 8430408G22 gene [Source:MGI Symbol;Acc:MGI:1918730]	NA	NA	NA	ENSMUSG00000048489
ENSMUSG00000069727	31.7565	Zfp975	1.87526	0.333171	5.62852	1.81758e-08	1.91704e-06	ENSMUSG00000069727	434179	Zfp975	7	42660105	42692742	-1	protein_coding	zinc finger protein 975 [Source:MGI Symbol;Acc:MGI:3648690]	NA	NA	NA	ENSMUSG00000069727
ENSMUSG00000002489	273.737	Tiam1	1.90104	0.496737	3.82705	0.000129688	0.00446358	ENSMUSG00000002489	21844	Tiam1	16	89787111	89980080	-1	protein_coding	T cell lymphoma invasion and metastasis 1 [Source:MGI Symbol;Acc:MGI:103306]	NA	NA	NA	ENSMUSG00000002489
ENSMUSG00000028496	210.22	Mllt3	1.9167	0.211665	9.05532	1.36163e-19	6.72718e-17	ENSMUSG00000028496	70122	Mllt3	4	87769925	88033364	-1	protein_coding	myeloid/lymphoid or mixed-lineage leukemia; translocated to, 3 [Source:MGI Symbol;Acc:MGI:1917372]	chromatin/chromatin-binding protein(PC00077)	transcription factor(PC00218)	NA	ENSMUSG00000028496
ENSMUSG00000027254	50.7858	Map1a	1.9223	0.547223	3.51283	0.000443355	0.0118569	ENSMUSG00000027254	17754	Map1a	2	121289600	121310832	1	protein_coding	microtubule-associated protein 1 A [Source:MGI Symbol;Acc:MGI:1306776]	non-motor microtubule binding protein(PC00166)	NA	NA	ENSMUSG00000027254
ENSMUSG00000071342	13.7877	Lsmem1	1.92243	0.398396	4.82542	1.3971e-06	9.5379e-05	ENSMUSG00000071342	380755	Lsmem1	12	40175493	40199490	-1	protein_coding	leucine-rich single-pass membrane protein 1 [Source:MGI Symbol;Acc:MGI:2685735]	NA	NA	NA	ENSMUSG00000071342
ENSMUSG00000038415	10.8749	Foxq1	1.92414	0.410575	4.68646	2.77977e-06	0.000174667	ENSMUSG00000038415	15220	Foxq1	13	31556134	31560976	1	protein_coding	forkhead box Q1 [Source:MGI Symbol;Acc:MGI:1298228]	DNA binding protein(PC00009)	winged helix/forkhead transcription factor(PC00246)	NA	ENSMUSG00000038415
ENSMUSG00000058794	11.3394	Nfe2	1.93089	0.507453	3.80506	0.000141768	0.00477837	ENSMUSG00000058794	18022	Nfe2	15	103248212	103258403	-1	protein_coding	nuclear factor, erythroid derived 2 [Source:MGI Symbol;Acc:MGI:97308]	NA	NA	NA	ENSMUSG00000058794
ENSMUSG00000022479	28.2276	Vdr	1.94067	0.523648	3.70605	0.000210519	0.00651133	ENSMUSG00000022479	22337	Vdr	15	97854425	97910630	-1	protein_coding	vitamin D (1,25-dihydroxyvitamin D3) receptor [Source:MGI Symbol;Acc:MGI:103076]	C4 zinc finger nuclear receptor(PC00169)	nucleic acid binding(PC00171)	receptor(PC00197)	ENSMUSG00000022479
ENSMUSG00000000247	43.6769	Lhx2	1.96486	0.530121	3.70644	0.000210194	0.00651133	ENSMUSG00000000247	16870	Lhx2	2	38339281	38369733	1	protein_coding	LIM homeobox protein 2 [Source:MGI Symbol;Acc:MGI:96785]	RNA binding protein(PC00031)	NA	NA	ENSMUSG00000000247
ENSMUSG00000025270	70.4276	Alas2	1.96738	0.646772	3.04184	0.00235136	0.0427342	ENSMUSG00000025270	11656	Alas2	X	150547375	150570638	1	protein_coding	aminolevulinic acid synthase 2, erythroid [Source:MGI Symbol;Acc:MGI:87990]	transferase(PC00220)	NA	NA	ENSMUSG00000025270
ENSMUSG00000061878	22.2557	Sphk1	1.98609	0.616392	3.22212	0.00127245	0.0265114	ENSMUSG00000061878	20698	Sphk1	11	116530925	116536674	1	protein_coding	sphingosine kinase 1 [Source:MGI Symbol;Acc:MGI:1316649]	NA	NA	NA	ENSMUSG00000061878
ENSMUSG00000025504	49.7173	Eps8l2	2.00188	0.531431	3.76696	0.000165246	0.005386	ENSMUSG00000025504	98845	Eps8l2	7	141338880	141363020	1	protein_coding	EPS8-like 2 [Source:MGI Symbol;Acc:MGI:2138828]	transmembrane receptor regulatory/adaptor protein(PC00226)	NA	NA	ENSMUSG00000025504
ENSMUSG00000030134	38.4972	Rasgef1a	2.03836	0.323002	6.31067	2.77829e-10	4.27538e-08	ENSMUSG00000030134	70727	Rasgef1a	6	118011438	118091546	1	protein_coding	RasGEF domain family, member 1A [Source:MGI Symbol;Acc:MGI:1917977]	guanyl-nucleotide exchange factor(PC00113)	NA	NA	ENSMUSG00000030134
ENSMUSG00000031012	118.579	Cask	2.04156	0.394485	5.17525	2.27605e-07	1.93351e-05	ENSMUSG00000031012	12361	Cask	X	13517080	13851367	-1	protein_coding	calcium/calmodulin-dependent serine protein kinase (MAGUK family) [Source:MGI Symbol;Acc:MGI:1309489]	cell junction protein(PC00070)	nucleotide kinase(PC00172)	protein kinase(PC00193)	ENSMUSG00000031012
ENSMUSG00000033569	4.61072	Adgrb3	2.05202	0.678847	3.0228	0.00250446	0.0444833	ENSMUSG00000033569	210933	Adgrb3	1	25067476	25829707	-1	protein_coding	adhesion G protein-coupled receptor B3 [Source:MGI Symbol;Acc:MGI:2441837]	G-protein coupled receptor(PC00021)	antibacterial response protein(PC00051)	protease(PC00190)	ENSMUSG00000033569
ENSMUSG00000087022	4.8906	9130024F11Rik	2.10849	0.674853	3.12437	0.00178189	0.0343426	ENSMUSG00000087022	NA	9130024F11Rik	1	56971412	57050084	1	processed_transcript	RIKEN cDNA 9130024F11 gene [Source:MGI Symbol;Acc:MGI:1926150]	NA	NA	NA	ENSMUSG00000087022
ENSMUSG00000032827	35.6586	Ppp1r9a	2.11571	0.7051	3.00059	0.0026946	0.0466682	ENSMUSG00000032827	243725	Ppp1r9a	6	4902917	5165661	1	protein_coding	protein phosphatase 1, regulatory (inhibitor) subunit 9A [Source:MGI Symbol;Acc:MGI:2442401]	NA	NA	NA	ENSMUSG00000032827
ENSMUSG00000114004	7.80353	AC155937.1	2.11703	0.677478	3.12486	0.0017789	0.0343426	ENSMUSG00000114004	NA	AC155937.1	10	81389005	81391267	1	protein_coding		NA	NA	NA	ENSMUSG00000114004
ENSMUSG00000026437	79.9934	Cdk18	2.13059	0.49194	4.331	1.48435e-05	0.000715641	ENSMUSG00000026437	18557	Cdk18	1	132112237	132139684	-1	protein_coding	cyclin-dependent kinase 18 [Source:MGI Symbol;Acc:MGI:97518]	non-receptor serine/threonine protein kinase(PC00167)	non-receptor tyrosine protein kinase(PC00168)	NA	ENSMUSG00000026437
ENSMUSG00000074673	17.6585	Ttll9	2.14212	0.340964	6.28253	3.33109e-10	5.08438e-08	ENSMUSG00000074673	74711	Ttll9	2	152962485	153008482	1	protein_coding	tubulin tyrosine ligase-like family, member 9 [Source:MGI Symbol;Acc:MGI:1913589]	ligase(PC00142)	microtubule family cytoskeletal protein(PC00157)	NA	ENSMUSG00000074673
ENSMUSG00000069919	738.547	Hba-a1	2.15479	0.668896	3.22142	0.00127558	0.0265114	ENSMUSG00000069919	15122	Hba-a1	11	32283511	32284465	1	protein_coding	hemoglobin alpha, adult chain 1 [Source:MGI Symbol;Acc:MGI:96015]	NA	NA	NA	ENSMUSG00000069919
ENSMUSG00000104529	8.30311	Rbakdn	2.15502	0.517438	4.16479	3.11641e-05	0.00134192	ENSMUSG00000104529	NA	Rbakdn	5	143164779	143165751	-1	lincRNA	RB-associated KRAB zinc finger downstream neighbor (non-protein coding) [Source:MGI Symbol;Acc:MGI:3782099]	NA	NA	NA	ENSMUSG00000104529
ENSMUSG00000095571	30.4366	Ighv5-17	2.1734	0.606565	3.58313	0.000339496	0.00971249	ENSMUSG00000095571	NA	Ighv5-17	12	113859149	113859670	-1	IG_V_gene	immunoglobulin heavy variable 5-17 [Source:MGI Symbol;Acc:MGI:4439533]	NA	NA	NA	ENSMUSG00000095571
ENSMUSG00000085133	14.743	B930095G15Rik	2.18932	0.406982	5.3794	7.47328e-08	7.05042e-06	ENSMUSG00000085133	NA	B930095G15Rik	14	121248706	121253971	1	sense_intronic	RIKEN cDNA B930095G15 gene [Source:MGI Symbol;Acc:MGI:2443701]	NA	NA	NA	ENSMUSG00000085133
ENSMUSG00000039701	183.84	Usp53	2.22651	0.384221	5.79488	6.83718e-09	7.97275e-07	ENSMUSG00000039701	99526	Usp53	3	122931493	122984510	-1	protein_coding	ubiquitin specific peptidase 53 [Source:MGI Symbol;Acc:MGI:2139607]	cysteine protease(PC00081)	ubiquitin-protein ligase(PC00234)	NA	ENSMUSG00000039701
ENSMUSG00000073940	281.181	Hbb-bt	2.23923	0.677345	3.30589	0.000946757	0.0212613	ENSMUSG00000073940	15129	Hbb-bt	7	103812524	103813996	-1	protein_coding	hemoglobin, beta adult t chain [Source:MGI Symbol;Acc:MGI:5474850]	NA	NA	NA	ENSMUSG00000073940
ENSMUSG00000079429	13.4227	Mroh2a	2.25391	0.729983	3.08761	0.00201771	0.037674	ENSMUSG00000079429	100040766	Mroh2a	1	88226986	88262289	1	protein_coding	maestro heat-like repeat family member 2A [Source:MGI Symbol;Acc:MGI:3705228]	NA	NA	NA	ENSMUSG00000079429
ENSMUSG00000031493	6.49287	Ggn	2.25406	0.685689	3.2873	0.00101154	0.022342	ENSMUSG00000031493	243897	Ggn	7	29170210	29173976	1	protein_coding	gametogenetin [Source:MGI Symbol;Acc:MGI:2181461]	NA	NA	NA	ENSMUSG00000031493
ENSMUSG00000069917	2117.31	Hba-a2	2.25484	0.639602	3.52538	0.000422874	0.011464	ENSMUSG00000069917	110257	Hba-a2	11	32296489	32297298	1	protein_coding	hemoglobin alpha, adult chain 2 [Source:MGI Symbol;Acc:MGI:96016]	NA	NA	NA	ENSMUSG00000069917
ENSMUSG00000099875	799.629	Rbm3-ps	2.26268	0.650132	3.48034	0.000500777	0.0130216	ENSMUSG00000099875	NA	Rbm3-ps	1	150265535	150265999	-1	processed_pseudogene	RNA binding motif (RNP1, RRM) protein 3 [Source:MGI Symbol;Acc:MGI:3642874]	NA	NA	NA	ENSMUSG00000099875
ENSMUSG00000054385	10.1405	Ceacam2	2.27172	0.602247	3.77207	0.000161899	0.00529529	ENSMUSG00000054385	26367	Ceacam2	7	25516042	25539857	-1	protein_coding	carcinoembryonic antigen-related cell adhesion molecule 2 [Source:MGI Symbol;Acc:MGI:1347246]	NA	NA	NA	ENSMUSG00000054385
ENSMUSG00000021750	14.1951	Fam107a	2.29455	0.611175	3.75433	0.000173807	0.00565521	ENSMUSG00000021750	268709	Fam107a	14	8296274	8318023	-1	protein_coding	family with sequence similarity 107, member A [Source:MGI Symbol;Acc:MGI:3041256]	NA	NA	NA	ENSMUSG00000021750
ENSMUSG00000078502	227.372	Gm13212	2.33223	0.361194	6.45701	1.06789e-10	1.80618e-08	ENSMUSG00000078502	433801	Gm13212	4	145585166	145625345	1	protein_coding	predicted gene 13212 [Source:MGI Symbol;Acc:MGI:3651014]	NA	NA	NA	ENSMUSG00000078502
ENSMUSG00000003282	17.3385	Plag1	2.34215	0.531101	4.40999	1.03377e-05	0.000530271	ENSMUSG00000003282	56711	Plag1	4	3900996	3938423	-1	protein_coding	pleiomorphic adenoma gene 1 [Source:MGI Symbol;Acc:MGI:1891916]	KRAB box transcription factor(PC00029)	NA	NA	ENSMUSG00000003282
ENSMUSG00000020905	4.87609	Usp43	2.3764	0.78229	3.03775	0.00238353	0.0431103	ENSMUSG00000020905	216835	Usp43	11	67854523	67922153	-1	protein_coding	ubiquitin specific peptidase 43 [Source:MGI Symbol;Acc:MGI:2444541]	cysteine protease(PC00081)	mRNA splicing factor(PC00148)	ubiquitin-protein ligase(PC00234)	ENSMUSG00000020905
ENSMUSG00000116762	14.7872	NA	2.39437	0.390986	6.12393	9.1296e-10	1.26029e-07	ENSMUSG00000116762	NA	NA	NA	NA	NA	NA	NA	NA	NA	NA	NA	ENSMUSG00000116762
ENSMUSG00000068606	19.2337	Gm4841	2.39802	0.392464	6.11016	9.95282e-10	1.35402e-07	ENSMUSG00000068606	225594	Gm4841	18	60268301	60273267	-1	protein_coding	predicted gene 4841 [Source:MGI Symbol;Acc:MGI:3643814]	NA	NA	NA	ENSMUSG00000068606
ENSMUSG00000070923	631.191	Klhl9	2.41148	0.107615	22.4085	3.25331e-111	2.03592e-107	ENSMUSG00000070923	242521	Klhl9	4	88718292	88722465	-1	protein_coding	kelch-like 9 [Source:MGI Symbol;Acc:MGI:2180122]	NA	NA	NA	ENSMUSG00000070923
ENSMUSG00000097414	11.7358	B130046B21Rik	2.42433	0.720657	3.36406	0.000768043	0.0179567	ENSMUSG00000097414	NA	B130046B21Rik	15	98807032	98816077	1	lincRNA	RIKEN cDNA B130046B21 gene [Source:MGI Symbol;Acc:MGI:3704458]	NA	NA	NA	ENSMUSG00000097414
ENSMUSG00000033419	6.6694	Snap91	2.426	0.784623	3.09194	0.00198856	0.0374832	ENSMUSG00000033419	20616	Snap91	9	86765923	86880654	-1	protein_coding	synaptosomal-associated protein 91 [Source:MGI Symbol;Acc:MGI:109132]	NA	NA	NA	ENSMUSG00000033419
ENSMUSG00000025885	39.2407	Myo5b	2.44693	0.778331	3.14381	0.00166762	0.0326124	ENSMUSG00000025885	17919	Myo5b	18	74440936	74771493	1	protein_coding	myosin VB [Source:MGI Symbol;Acc:MGI:106598]	NA	NA	NA	ENSMUSG00000025885
ENSMUSG00000042807	64.4577	Hecw2	2.45498	0.80764	3.0397	0.00236814	0.0429146	ENSMUSG00000042807	329152	Hecw2	1	53806876	54195168	-1	protein_coding	HECT, C2 and WW domain containing E3 ubiquitin protein ligase 2 [Source:MGI Symbol;Acc:MGI:2685817]	ubiquitin-protein ligase(PC00234)	NA	NA	ENSMUSG00000042807
ENSMUSG00000031543	12.2388	Ank1	2.47716	0.505034	4.90492	9.34639e-07	6.67183e-05	ENSMUSG00000031543	11733	Ank1	8	22974844	23150497	1	protein_coding	ankyrin 1, erythroid [Source:MGI Symbol;Acc:MGI:88024]	NA	NA	NA	ENSMUSG00000031543
ENSMUSG00000058975	26.0349	Kcnc1	2.47992	0.698891	3.54837	0.000387625	0.0108081	ENSMUSG00000058975	16502	Kcnc1	7	46396497	46438704	1	protein_coding	potassium voltage gated channel, Shaw-related subfamily, member 1 [Source:MGI Symbol;Acc:MGI:96667]	NA	NA	NA	ENSMUSG00000058975
ENSMUSG00000020836	5.71806	Coro6	2.51363	0.815383	3.08275	0.00205095	0.0380855	ENSMUSG00000020836	216961	Coro6	11	77462411	77470484	1	protein_coding	coronin 6 [Source:MGI Symbol;Acc:MGI:2183448]	non-motor actin binding protein(PC00165)	NA	NA	ENSMUSG00000020836
ENSMUSG00000020961	44.3705	Ston2	2.51855	0.748391	3.36529	0.000764643	0.0179219	ENSMUSG00000020961	108800	Ston2	12	91633009	91788387	-1	protein_coding	stonin 2 [Source:MGI Symbol;Acc:MGI:1918272]	extracellular matrix glycoprotein(PC00100)	receptor(PC00197)	NA	ENSMUSG00000020961
ENSMUSG00000060512	12.1991	0610040J01Rik	2.54598	0.46172	5.51412	3.50536e-08	3.53815e-06	ENSMUSG00000060512	76261	0610040J01Rik	5	63812363	63899625	1	protein_coding	RIKEN cDNA 0610040J01 gene [Source:MGI Symbol;Acc:MGI:1923511]	NA	NA	NA	ENSMUSG00000060512
ENSMUSG00000028871	11.3951	Rspo1	2.56094	0.778636	3.289	0.00100543	0.0222593	ENSMUSG00000028871	192199	Rspo1	4	124986430	125009099	1	protein_coding	R-spondin 1 [Source:MGI Symbol;Acc:MGI:2183426]	NA	NA	NA	ENSMUSG00000028871
ENSMUSG00000086008	16.2383	Gm8817	2.56395	0.641232	3.99848	6.375e-05	0.00245255	ENSMUSG00000086008	NA	Gm8817	X	167063194	167070380	-1	lincRNA	predicted gene 8817 [Source:MGI Symbol;Acc:MGI:3648637]	NA	NA	NA	ENSMUSG00000086008
ENSMUSG00000074892	9.33296	B3galt5	2.56594	0.726553	3.53166	0.000412959	0.0112687	ENSMUSG00000074892	93961	B3galt5	16	96235801	96319859	1	protein_coding	UDP-Gal:betaGlcNAc beta 1,3-galactosyltransferase, polypeptide 5 [Source:MGI Symbol;Acc:MGI:2136878]	glycosyltransferase(PC00111)	NA	NA	ENSMUSG00000074892
ENSMUSG00000044707	4.18918	Ccnjl	2.569	0.848477	3.02778	0.0024636	0.0439001	ENSMUSG00000044707	380694	Ccnjl	11	43528784	43586997	1	protein_coding	cyclin J-like [Source:MGI Symbol;Acc:MGI:2685723]	kinase activator(PC00138)	NA	NA	ENSMUSG00000044707
ENSMUSG00000022803	45.3525	Popdc2	2.59591	0.479598	5.41269	6.20851e-08	5.94687e-06	ENSMUSG00000022803	64082	Popdc2	16	38362209	38378216	1	protein_coding	popeye domain containing 2 [Source:MGI Symbol;Acc:MGI:1930150]	NA	NA	NA	ENSMUSG00000022803
ENSMUSG00000044968	221.426	Napepld	2.65987	0.298649	8.90635	5.2738e-19	2.53873e-16	ENSMUSG00000044968	242864	Napepld	5	21662901	21701396	-1	protein_coding	N-acyl phosphatidylethanolamine phospholipase D [Source:MGI Symbol;Acc:MGI:2140885]	NA	NA	NA	ENSMUSG00000044968
ENSMUSG00000046159	8.71181	Chrm3	2.69248	0.74317	3.62297	0.000291241	0.00854336	ENSMUSG00000046159	12671	Chrm3	13	9875486	10360847	-1	protein_coding	cholinergic receptor, muscarinic 3, cardiac [Source:MGI Symbol;Acc:MGI:88398]	G-protein coupled receptor(PC00021)	NA	NA	ENSMUSG00000046159
ENSMUSG00000052305	2349.54	Hbb-bs	2.70916	0.646943	4.18763	2.81876e-05	0.00122783	ENSMUSG00000052305	15129	Hbb-bs	7	103826534	103828096	-1	protein_coding	hemoglobin, beta adult s chain [Source:MGI Symbol;Acc:MGI:5474852]	NA	NA	NA	ENSMUSG00000052305
ENSMUSG00000095789	20.7233	Nupr1l	2.7389	0.905256	3.02555	0.00248182	0.0441647	ENSMUSG00000095789	69034	Nupr1l	5	129908540	129913789	1	protein_coding	nuclear protein transcriptional regulator 1 like [Source:MGI Symbol;Acc:MGI:1923099]	NA	NA	NA	ENSMUSG00000095789
ENSMUSG00000040433	841.818	Zbtb38	2.74516	0.770253	3.56397	0.000365285	0.0103593	ENSMUSG00000040433	245007	Zbtb38	9	96682770	96752831	-1	protein_coding	zinc finger and BTB domain containing 38 [Source:MGI Symbol;Acc:MGI:2442866]	KRAB box transcription factor(PC00029)	NA	NA	ENSMUSG00000040433
ENSMUSG00000038777	14.2921	Sema6c	2.74869	0.659857	4.16558	3.10558e-05	0.00134161	ENSMUSG00000038777	20360	Sema6c	3	95160457	95174024	1	protein_coding	sema domain, transmembrane domain (TM), and cytoplasmic domain, (semaphorin) 6C [Source:MGI Symbol;Acc:MGI:1338032]	membrane-bound signaling molecule(PC00152)	NA	NA	ENSMUSG00000038777
ENSMUSG00000037855	79.5488	Zfp365	2.81112	0.846449	3.32108	0.000896694	0.0203316	ENSMUSG00000037855	216049	Zfp365	10	67886103	67912662	-1	protein_coding	zinc finger protein 365 [Source:MGI Symbol;Acc:MGI:2143676]	NA	NA	NA	ENSMUSG00000037855
ENSMUSG00000027956	61.089	Tmem144	2.8361	0.742567	3.81932	0.000133818	0.00457612	ENSMUSG00000027956	70652	Tmem144	3	79812564	79852773	-1	protein_coding	transmembrane protein 144 [Source:MGI Symbol;Acc:MGI:1917902]	NA	NA	NA	ENSMUSG00000027956
ENSMUSG00000058897	5.13937	Col25a1	2.92424	0.65999	4.43073	9.39127e-06	0.000487049	ENSMUSG00000058897	77018	Col25a1	3	130131501	130599877	1	protein_coding	collagen, type XXV, alpha 1 [Source:MGI Symbol;Acc:MGI:1924268]	NA	NA	NA	ENSMUSG00000058897
ENSMUSG00000030236	13.2355	Slco1b2	2.9693	0.606561	4.8953	9.81575e-07	6.954e-05	ENSMUSG00000030236	28253	Slco1b2	6	141629518	141686646	1	protein_coding	solute carrier organic anion transporter family, member 1b2 [Source:MGI Symbol;Acc:MGI:1351899]	protease inhibitor(PC00191)	transporter(PC00227)	NA	ENSMUSG00000030236
ENSMUSG00000046314	80.4966	Stxbp6	2.97131	0.516956	5.74771	9.04599e-09	1.02927e-06	ENSMUSG00000046314	217517	Stxbp6	12	44852484	45074709	-1	protein_coding	syntaxin binding protein 6 (amisyn) [Source:MGI Symbol;Acc:MGI:2384963]	NA	NA	NA	ENSMUSG00000046314
ENSMUSG00000019888	9.05022	Mgat4c	2.97802	0.753282	3.9534	7.70496e-05	0.00288153	ENSMUSG00000019888	67569	Mgat4c	10	101681487	102391469	1	protein_coding	MGAT4 family, member C [Source:MGI Symbol;Acc:MGI:1914819]	NA	NA	NA	ENSMUSG00000019888
ENSMUSG00000090877	108.767	Hspa1b	3.20401	0.791039	4.05038	5.11345e-05	0.00205128	ENSMUSG00000090877	15511	Hspa1b	17	34956436	34959238	-1	protein_coding	heat shock protein 1B [Source:MGI Symbol;Acc:MGI:99517]	NA	NA	NA	ENSMUSG00000090877
ENSMUSG00000038368	277.292	Focad	3.23327	0.289549	11.1666	5.94342e-29	5.87273e-26	ENSMUSG00000038368	230393	Focad	4	88094629	88411011	1	protein_coding	focadhesin [Source:MGI Symbol;Acc:MGI:2676921]	NA	NA	NA	ENSMUSG00000038368
ENSMUSG00000103672	32.3446	Gm37621	3.25809	0.381117	8.5488	1.24379e-17	5.30704e-15	ENSMUSG00000103672	NA	Gm37621	9	101116701	101122231	1	TEC	predicted gene, 37621 [Source:MGI Symbol;Acc:MGI:5610849]	NA	NA	NA	ENSMUSG00000103672
ENSMUSG00000029814	472.255	Igf2bp3	3.26525	0.402141	8.11967	4.67445e-16	1.62515e-13	ENSMUSG00000029814	140488	Igf2bp3	6	49085223	49214957	-1	protein_coding	insulin-like growth factor 2 mRNA binding protein 3 [Source:MGI Symbol;Acc:MGI:1890359]	enzyme modulator(PC00095)	mRNA splicing factor(PC00148)	ribonucleoprotein(PC00201)	ENSMUSG00000029814
ENSMUSG00000089679	14.7676	Gm16299	3.30175	0.46477	7.10404	1.21164e-12	2.80831e-10	ENSMUSG00000089679	NA	Gm16299	19	53819354	53825128	-1	antisense_RNA	predicted gene 16299 [Source:MGI Symbol;Acc:MGI:3826539]	NA	NA	NA	ENSMUSG00000089679
ENSMUSG00000032500	14.3873	Dclk3	3.30543	0.470543	7.02471	2.14508e-12	4.62893e-10	ENSMUSG00000032500	245038	Dclk3	9	111439081	111489118	1	protein_coding	doublecortin-like kinase 3 [Source:MGI Symbol;Acc:MGI:3039580]	NA	NA	NA	ENSMUSG00000032500
ENSMUSG00000102990	1.80562	Gm37764	3.30713	1.05352	3.13911	0.00169462	NA	ENSMUSG00000102990	NA	Gm37764	1	150324538	150326687	1	TEC	predicted gene, 37764 [Source:MGI Symbol;Acc:MGI:5610992]	NA	NA	NA	ENSMUSG00000102990
ENSMUSG00000056004	7.90702	9330182L06Rik	3.35398	0.72514	4.62528	3.74092e-06	0.000227388	ENSMUSG00000056004	231014	9330182L06Rik	5	9266118	9481825	1	protein_coding	RIKEN cDNA 9330182L06 gene [Source:MGI Symbol;Acc:MGI:2443264]	NA	NA	NA	ENSMUSG00000056004
ENSMUSG00000051804	31.8437	Adam6b	3.37167	0.385973	8.73549	2.42591e-18	1.08438e-15	ENSMUSG00000051804	238405	Adam6b	12	113489511	113492057	1	protein_coding	a disintegrin and metallopeptidase domain 6B [Source:MGI Symbol;Acc:MGI:2444636]	metalloprotease(PC00153)	NA	NA	ENSMUSG00000051804
ENSMUSG00000026841	3.84254	Fibcd1	3.45119	0.971458	3.55259	0.000381458	0.0107263	ENSMUSG00000026841	98970	Fibcd1	2	31813290	31846005	-1	protein_coding	fibrinogen C domain containing 1 [Source:MGI Symbol;Acc:MGI:2138953]	signaling molecule(PC00207)	NA	NA	ENSMUSG00000026841
ENSMUSG00000041468	14.3181	Gpr12	3.46192	0.953357	3.6313	0.000282001	0.00833745	ENSMUSG00000041468	14738	Gpr12	5	146582398	146585239	-1	protein_coding	G-protein coupled receptor 12 [Source:MGI Symbol;Acc:MGI:101909]	G-protein coupled receptor(PC00021)	NA	NA	ENSMUSG00000041468
ENSMUSG00000007034	4.11604	Slc44a4	3.46747	0.722503	4.79925	1.59262e-06	0.000107168	ENSMUSG00000007034	70129	Slc44a4	17	34914466	34930436	1	protein_coding	solute carrier family 44, member 4 [Source:MGI Symbol;Acc:MGI:1917379]	transporter(PC00227)	NA	NA	ENSMUSG00000007034
ENSMUSG00000074731	3.59259	Zfp345	3.48119	0.89264	3.89988	9.62398e-05	0.00348026	ENSMUSG00000074731	545471	Zfp345	2	150470991	150485091	-1	protein_coding	zinc finger protein 345 [Source:MGI Symbol;Acc:MGI:3652219]	NA	NA	NA	ENSMUSG00000074731
ENSMUSG00000037254	2.0287	Itih2	3.58411	1.10711	3.23734	0.00120648	NA	ENSMUSG00000037254	16425	Itih2	2	10094593	10131396	-1	protein_coding	inter-alpha trypsin inhibitor, heavy chain 2 [Source:MGI Symbol;Acc:MGI:96619]	NA	NA	NA	ENSMUSG00000037254
ENSMUSG00000040170	208.219	Fmo2	3.59007	0.97063	3.6987	0.000216708	0.00664504	ENSMUSG00000040170	55990	Fmo2	1	162874317	162898726	-1	protein_coding	flavin containing monooxygenase 2 [Source:MGI Symbol;Acc:MGI:1916776]	oxygenase(PC00177)	NA	NA	ENSMUSG00000040170
ENSMUSG00000075410	9.75421	Prcd	3.69037	0.544731	6.77467	1.24695e-11	2.37575e-09	ENSMUSG00000075410	100038570	Prcd	11	116653534	116668389	1	protein_coding	photoreceptor disc component [Source:MGI Symbol;Acc:MGI:3649529]	NA	NA	NA	ENSMUSG00000075410
ENSMUSG00000031142	47.4063	Cacna1f	3.84131	0.383069	10.0277	1.15122e-23	7.45273e-21	ENSMUSG00000031142	54652	Cacna1f	X	7607083	7635196	1	protein_coding	calcium channel, voltage-dependent, alpha 1F subunit [Source:MGI Symbol;Acc:MGI:1859639]	NA	NA	NA	ENSMUSG00000031142
ENSMUSG00000027849	2.70352	Syt6	3.84632	1.06008	3.62832	0.000285266	0.00842074	ENSMUSG00000027849	54524	Syt6	3	103575231	103645569	1	protein_coding	synaptotagmin VI [Source:MGI Symbol;Acc:MGI:1859544]	membrane trafficking regulatory protein(PC00151)	NA	NA	ENSMUSG00000027849
ENSMUSG00000116606	6.22564	NA	3.86752	0.687008	5.62951	1.80719e-08	1.91704e-06	ENSMUSG00000116606	NA	NA	NA	NA	NA	NA	NA	NA	NA	NA	NA	ENSMUSG00000116606
ENSMUSG00000055305	50.7273	Zfp93	3.93558	0.924458	4.25718	2.07026e-05	0.000945671	ENSMUSG00000055305	22755	Zfp93	7	24270420	24277794	1	protein_coding	zinc finger protein 93 [Source:MGI Symbol;Acc:MGI:107611]	NA	NA	NA	ENSMUSG00000055305
ENSMUSG00000044626	19.9968	Liph	3.97503	0.618774	6.42404	1.32703e-10	2.14773e-08	ENSMUSG00000044626	239759	Liph	16	21953826	21995542	-1	protein_coding	lipase, member H [Source:MGI Symbol;Acc:MGI:2388029]	esterase(PC00097)	lipase(PC00143)	storage protein(PC00210)	ENSMUSG00000044626
ENSMUSG00000091971	69.7017	Hspa1a	4.08347	0.945281	4.31984	1.56139e-05	0.000742115	ENSMUSG00000091971	193740	Hspa1a	17	34969190	34972156	-1	protein_coding	heat shock protein 1A [Source:MGI Symbol;Acc:MGI:96244]	NA	NA	NA	ENSMUSG00000091971
ENSMUSG00000062937	753.965	Mtap	4.14871	0.160382	25.8677	1.537e-147	2.88556e-143	ENSMUSG00000062937	66902	Mtap	4	89137122	89181081	1	protein_coding	methylthioadenosine phosphorylase [Source:MGI Symbol;Acc:MGI:1914152]	phosphorylase(PC00187)	NA	NA	ENSMUSG00000062937
ENSMUSG00000019987	43.4109	Arg1	4.16058	0.407326	10.2144	1.70981e-24	1.23462e-21	ENSMUSG00000019987	11846	Arg1	10	24915221	24927484	-1	protein_coding	arginase, liver [Source:MGI Symbol;Acc:MGI:88070]	hydrolase(PC00121)	NA	NA	ENSMUSG00000019987
ENSMUSG00000081998	4.30976	Gm13245	4.17553	0.87302	4.78286	1.72818e-06	0.000115462	ENSMUSG00000081998	NA	Gm13245	4	146480667	146480926	1	processed_pseudogene	predicted gene 13245 [Source:MGI Symbol;Acc:MGI:3649656]	NA	NA	NA	ENSMUSG00000081998
ENSMUSG00000115103	1.83632	NA	4.23739	0.999492	4.23955	2.23968e-05	NA	ENSMUSG00000115103	NA	NA	NA	NA	NA	NA	NA	NA	NA	NA	NA	ENSMUSG00000115103
ENSMUSG00000115311	1.9423	NA	4.2586	1.06442	4.00087	6.3109e-05	NA	ENSMUSG00000115311	NA	NA	NA	NA	NA	NA	NA	NA	NA	NA	NA	ENSMUSG00000115311
ENSMUSG00000109658	1.86793	Gm45660	4.31465	1.42195	3.03433	0.0024107	NA	ENSMUSG00000109658	NA	Gm45660	8	40683497	40683647	-1	processed_pseudogene	predicted gene 45660 [Source:MGI Symbol;Acc:MGI:5791496]	NA	NA	NA	ENSMUSG00000109658
ENSMUSG00000025977	21.9876	Boll	4.3165	1.33468	3.23411	0.00122022	0.0257686	ENSMUSG00000025977	75388	Boll	1	55248658	55363469	-1	protein_coding	bol, boule-like (Drosophila) [Source:MGI Symbol;Acc:MGI:1922638]	RNA binding protein(PC00031)	NA	NA	ENSMUSG00000025977
ENSMUSG00000026344	20.353	Lypd1	4.34978	1.12779	3.85689	0.000114839	0.00402238	ENSMUSG00000026344	72585	Lypd1	1	125867622	125913101	-1	protein_coding	Ly6/Plaur domain containing 1 [Source:MGI Symbol;Acc:MGI:1919835]	NA	NA	NA	ENSMUSG00000026344
ENSMUSG00000102535	1.40726	Ighv1-41	4.44718	1.20077	3.70359	0.000212569	NA	ENSMUSG00000102535	NA	Ighv1-41	12	114932371	114932782	-1	IG_V_pseudogene	immunoglobulin heavy variable 1-41 [Source:MGI Symbol;Acc:MGI:3649084]	NA	NA	NA	ENSMUSG00000102535
ENSMUSG00000030769	16.6452	Slc5a11	4.6814	1.39957	3.34489	0.000823159	0.0190086	ENSMUSG00000030769	233836	Slc5a11	7	123214780	123273253	1	protein_coding	solute carrier family 5 (sodium/glucose cotransporter), member 11 [Source:MGI Symbol;Acc:MGI:1919316]	carbohydrate transporter(PC00067)	cation transporter(PC00068)	NA	ENSMUSG00000030769
ENSMUSG00000049721	5.81214	Gal3st1	4.7195	1.07952	4.37187	1.23185e-05	0.000613444	ENSMUSG00000049721	53897	Gal3st1	11	3983636	3999326	1	protein_coding	galactose-3-O-sulfotransferase 1 [Source:MGI Symbol;Acc:MGI:1858277]	NA	NA	NA	ENSMUSG00000049721
ENSMUSG00000073716	13.0866	Gm13241	4.78194	0.61487	7.77715	7.41763e-15	2.40101e-12	ENSMUSG00000073716	NA	Gm13241	4	146475332	146476111	1	processed_pseudogene	predicted gene 13241 [Source:MGI Symbol;Acc:MGI:3649920]	NA	NA	NA	ENSMUSG00000073716
ENSMUSG00000067206	1.89037	Lrrc66	4.80847	1.58462	3.03446	0.00240969	NA	ENSMUSG00000067206	231296	Lrrc66	5	73606642	73632526	-1	protein_coding	leucine rich repeat containing 66 [Source:MGI Symbol;Acc:MGI:2387634]	NA	NA	NA	ENSMUSG00000067206
ENSMUSG00000086645	17.3167	Gm15743	4.83797	1.42334	3.39902	0.000676276	0.0161532	ENSMUSG00000086645	NA	Gm15743	16	31427876	31429776	-1	antisense_RNA	predicted gene 15743 [Source:MGI Symbol;Acc:MGI:3783185]	NA	NA	NA	ENSMUSG00000086645
ENSMUSG00000101210	10.9989	Gm28720	4.85891	0.739195	6.57324	4.92317e-11	8.80263e-09	ENSMUSG00000101210	NA	Gm28720	6	86494649	86497804	1	TEC	predicted gene 28720 [Source:MGI Symbol;Acc:MGI:5579426]	NA	NA	NA	ENSMUSG00000101210
ENSMUSG00000042045	11.7097	Sln	4.90199	0.797731	6.14492	8.00057e-10	1.11261e-07	ENSMUSG00000042045	66402	Sln	9	53850164	53854560	1	protein_coding	sarcolipin [Source:MGI Symbol;Acc:MGI:1913652]	NA	NA	NA	ENSMUSG00000042045
ENSMUSG00000031553	30.0949	Adam3	4.93713	0.90772	5.43905	5.35658e-08	5.23773e-06	ENSMUSG00000031553	11497	Adam3	8	24677225	24725852	-1	protein_coding	a disintegrin and metallopeptidase domain 3 (cyritestin) [Source:MGI Symbol;Acc:MGI:102518]	metalloprotease(PC00153)	NA	NA	ENSMUSG00000031553
ENSMUSG00000027596	2.06468	a	5.26852	1.20506	4.37201	1.23107e-05	NA	ENSMUSG00000027596	50518	a	2	154791402	155051012	1	protein_coding	nonagouti [Source:MGI Symbol;Acc:MGI:87853]	signaling molecule(PC00207)	NA	NA	ENSMUSG00000027596
ENSMUSG00000044678	121.976	Ly6k	5.37504	0.353468	15.2066	3.19782e-52	6.67066e-49	ENSMUSG00000044678	76486	Ly6k	15	74796874	74799986	-1	protein_coding	lymphocyte antigen 6 complex, locus K [Source:MGI Symbol;Acc:MGI:1923736]	NA	NA	NA	ENSMUSG00000044678
ENSMUSG00000109967	7.27854	Gm45883	5.92948	1.94803	3.04383	0.00233587	0.0425204	ENSMUSG00000109967	NA	Gm45883	11	90188108	90267581	1	processed_transcript	predicted gene 45883 [Source:MGI Symbol;Acc:MGI:5804998]	NA	NA	NA	ENSMUSG00000109967
ENSMUSG00000079009	30.4056	Gm14139	7.18063	0.783378	9.16625	4.8976e-20	2.48507e-17	ENSMUSG00000079009	100271882	Gm14139	2	150181755	150193279	1	protein_coding	predicted gene 14139 [Source:MGI Symbol;Acc:MGI:3836251]	NA	NA	NA	ENSMUSG00000079009
ENSMUSG00000034730	14.5606	Adgrb1	7.23705	0.959367	7.54357	4.57278e-14	1.24419e-11	ENSMUSG00000034730	107831	Adgrb1	15	74516195	74589465	1	protein_coding	adhesion G protein-coupled receptor B1 [Source:MGI Symbol;Acc:MGI:1933736]	G-protein coupled receptor(PC00021)	antibacterial response protein(PC00051)	protease(PC00190)	ENSMUSG00000034730
ENSMUSG00000021908	75.0177	Gm6768	7.46568	2.34078	3.18939	0.00142571	0.0286271	ENSMUSG00000021908	NA	Gm6768	12	119260978	119262855	1	processed_pseudogene	predicted gene 6768 [Source:MGI Symbol;Acc:MGI:3648259]	NA	NA	NA	ENSMUSG00000021908
ENSMUSG00000098743	44.1858	Gm27927	9.51932	0.890044	10.6953	1.07031e-26	8.73648e-24	ENSMUSG00000098743	NA	Gm27927	X	103469671	103469796	-1	misc_RNA	predicted gene, 27927 [Source:MGI Symbol;Acc:MGI:5531309]	NA	NA	NA	ENSMUSG00000098743
ENSMUSG00000086503	10832.9	Xist	10.7602	0.988257	10.8881	1.31375e-27	1.1211e-24	ENSMUSG00000086503	NA	Xist	X	103460375	103483217	-1	lincRNA	inactive X specific transcripts [Source:MGI Symbol;Acc:MGI:98974]	NA	NA	NA	ENSMUSG00000086503
ENSMUSG00000098369	20.7305	Gm2274	23.2833	3.28425	7.08938	1.34715e-12	3.08432e-10	ENSMUSG00000098369	NA	Gm2274	14	26156036	26163648	1	unprocessed_pseudogene	predicted gene 2274 [Source:MGI Symbol;Acc:MGI:3780444]	NA	NA	NA	ENSMUSG00000098369
ENSMUSG00000069011	27.3482	Gm10254	23.4775	5.08783	4.61443	3.94171e-06	0.000237185	ENSMUSG00000069011	NA	Gm10254	3	54810384	54811250	-1	processed_pseudogene	predicted gene 10254 [Source:MGI Symbol;Acc:MGI:3708673]	NA	NA	NA	ENSMUSG00000069011
ENSMUSG00000112022	8.01703	AC157515.1	30.0986	5.08929	5.91409	3.33706e-09	4.17667e-07	ENSMUSG00000112022	NA	AC157515.1	12	55142109	55151007	-1	unprocessed_pseudogene		NA	NA	NA	ENSMUSG00000112022
ENSMUSG00000087635	28.3034	Gm13414	45.8839	3.9923	11.4931	1.42898e-30	1.5781e-27	ENSMUSG00000087635	NA	Gm13414	2	34649514	34650240	-1	processed_pseudogene	predicted gene 13414 [Source:MGI Symbol;Acc:MGI:3652154]	NA	NA	NA	ENSMUSG00000087635
ENSMUSG00000089739	43.443	Gm20431	50.3779	5.08757	9.90215	4.07435e-23	2.46748e-20	ENSMUSG00000089739	NA	Gm20431	2	167607850	167661496	-1	protein_coding	predicted gene 20431 [Source:MGI Symbol;Acc:MGI:5141896]	NA	NA	NA	ENSMUSG00000089739

## Sheet: gProfiler_TRANSFAC_ALL TFs
source	term_name	term_id	adjusted_p_value	negative_log10_of_adjusted_p_value	term_size	query_size	intersection_size	effective_domain_size	intersections
TF	Factor: CPBP; motif: SNCCCNN	TF:M01822	5.11971e-265	264.291	21117	1079	957	55414	0610040J01RIK,1700010I14RIK,1700029J07RIK,1700037H04RIK,2700062C07RIK,3110009E18RIK,3830406C13RIK,4930503L19RIK,5730409E04RIK,6430571L13RIK,9230112D13RIK,9530068E07RIK,9930111J21RIK1,A,A930033H14RIK,AAMP,ABCA7,ABCC4,ABCG2,ABI1,ABL1,ABR,ACAA2,ACAP1,ACBD5,ACCS,ACP2,ACSBG1,ACSS1,ACTN2,ADAM3,ADAM6B,ADAMTS14,ADAP2,ADCK1,ADCY6,ADGRB1,ADGRB3,ADGRG1,ADGRG6,ADGRL2,ADPGK,ADRA2C,AFAP1,AFG1L,AFG3L2,AGFG1,AGT…
TF	Factor: Kid3; motif: CCACN; match class: 1	TF:M01160_1	4.343e-264	263.362	21167	1079	957	55414	0610040J01RIK,1700010I14RIK,1700029J07RIK,1700037H04RIK,2700062C07RIK,3110009E18RIK,3830406C13RIK,4930503L19RIK,5730409E04RIK,6430571L13RIK,9230112D13RIK,9530068E07RIK,9930111J21RIK1,A,A930033H14RIK,AAMP,ABCA7,ABCC4,ABCG2,ABI1,ABL1,ABR,ACAA2,ACAP1,ACBD5,ACCS,ACP2,ACSBG1,ACSS1,ACTN2,ADAM3,ADAM6B,ADAMTS14,ADAP2,ADCK1,ADCY6,ADGRB1,ADGRB3,ADGRG1,ADGRG6,ADGRL2,ADPGK,ADRA2C,AFAP1,AFG1L,AFG3L2,AGFG1,AGT…
TF	Factor: CPBP; motif: SNCCCNN; match class: 1	TF:M01822_1	5.64402e-263	262.248	19940	1079	935	55414	0610040J01RIK,1700010I14RIK,1700029J07RIK,1700037H04RIK,2700062C07RIK,3110009E18RIK,3830406C13RIK,4930503L19RIK,5730409E04RIK,6430571L13RIK,9530068E07RIK,9930111J21RIK1,A,A930033H14RIK,AAMP,ABCA7,ABCC4,ABCG2,ABI1,ABL1,ABR,ACAA2,ACAP1,ACBD5,ACCS,ACP2,ACSBG1,ACSS1,ACTN2,ADAM3,ADAM6B,ADAMTS14,ADAP2,ADCK1,ADCY6,ADGRB1,ADGRB3,ADGRG1,ADGRG6,ADGRL2,ADPGK,ADRA2C,AFAP1,AFG1L,AFG3L2,AGFG1,AGTPBP1,AI597479,…
TF	Factor: BEN; motif: CAGCGRNV	TF:M01240	3.7554e-262	261.425	16268	1079	863	55414	0610040J01RIK,1700010I14RIK,1700029J07RIK,1700037H04RIK,2700062C07RIK,3110009E18RIK,3830406C13RIK,4930503L19RIK,5730409E04RIK,6430571L13RIK,9530068E07RIK,A,A930033H14RIK,AAMP,ABCA7,ABCC4,ABCG2,ABI1,ABL1,ABR,ACAA2,ACAP1,ACBD5,ACCS,ACP2,ACSBG1,ACSS1,ACTN2,ADAM3,ADAMTS14,ADAP2,ADCK1,ADCY6,ADGRB1,ADGRB3,ADGRG1,ADGRG6,ADPGK,ADRA2C,AFAP1,AFG1L,AFG3L2,AGFG1,AGTPBP1,AI597479,AKIRIN2,AKR1B10,ALDH1B1,ALDH3…
TF	Factor: Kid3; motif: CCACN	TF:M01160	1.55575e-259	258.808	21659	1079	961	55414	0610040J01RIK,1700010I14RIK,1700029J07RIK,1700037H04RIK,2700062C07RIK,3110009E18RIK,3830406C13RIK,4930503L19RIK,5730409E04RIK,6430571L13RIK,9230112D13RIK,9530068E07RIK,9930111J21RIK1,A,A930033H14RIK,AAMP,ABCA7,ABCC4,ABCG2,ABI1,ABL1,ABR,ACAA2,ACAP1,ACBD5,ACCS,ACP2,ACSBG1,ACSS1,ACTN2,ADAM3,ADAM6B,ADAMTS14,ADAP2,ADCK1,ADCY6,ADGRB1,ADGRB3,ADGRG1,ADGRG6,ADGRL2,ADPGK,ADRA2C,AFAP1,AFG1L,AFG3L2,AGFG1,AGT…
TF	Factor: FOXN4; motif: NNWANNCGWMCGCGTCNNNNMT	TF:M04662	2.54574e-259	258.594	16026	1079	855	55414	0610040J01RIK,1700010I14RIK,1700029J07RIK,1700037H04RIK,2700062C07RIK,3110009E18RIK,3830406C13RIK,4930503L19RIK,5730409E04RIK,6430571L13RIK,9230112D13RIK,9530068E07RIK,A,A930033H14RIK,AAMP,ABCA7,ABCC4,ABCG2,ABI1,ABL1,ABR,ACAA2,ACAP1,ACBD5,ACCS,ACP2,ACSBG1,ACSS1,ACTN2,ADAM3,ADAM6B,ADAMTS14,ADAP2,ADCY6,ADGRB1,ADGRB3,ADGRG1,ADGRG6,ADPGK,ADRA2C,AFG1L,AFG3L2,AGFG1,AGTPBP1,AI597479,AKIRIN2,AKR1B10,ALDH…
TF	Factor: Spi-B; motif: TTCYBC	TF:M03851	1.12409e-258	257.949	21830	1079	963	55414	0610040J01RIK,1700010I14RIK,1700029J07RIK,1700037H04RIK,2700062C07RIK,3110009E18RIK,3830406C13RIK,4930503L19RIK,5730409E04RIK,6430571L13RIK,9230112D13RIK,9530068E07RIK,9930111J21RIK1,A,A930033H14RIK,AAMP,ABCA7,ABCC4,ABCG2,ABI1,ABL1,ABR,ACAA2,ACAP1,ACBD5,ACCS,ACP2,ACSBG1,ACSS1,ACTN2,ADAM3,ADAM6B,ADAMTS14,ADAP2,ADCK1,ADCY6,ADGRB1,ADGRB3,ADGRG1,ADGRG6,ADGRL2,ADPGK,ADRA2C,AFAP1,AFG1L,AFG3L2,AGFG1,AGT…
TF	Transfac	TF:M00000	1.27373e-258	257.895	21833	1079	963	55414	0610040J01RIK,1700010I14RIK,1700029J07RIK,1700037H04RIK,2700062C07RIK,3110009E18RIK,3830406C13RIK,4930503L19RIK,5730409E04RIK,6430571L13RIK,9230112D13RIK,9530068E07RIK,9930111J21RIK1,A,A930033H14RIK,AAMP,ABCA7,ABCC4,ABCG2,ABI1,ABL1,ABR,ACAA2,ACAP1,ACBD5,ACCS,ACP2,ACSBG1,ACSS1,ACTN2,ADAM3,ADAM6B,ADAMTS14,ADAP2,ADCK1,ADCY6,ADGRB1,ADGRB3,ADGRG1,ADGRG6,ADGRL2,ADPGK,ADRA2C,AFAP1,AFG1L,AFG3L2,AGFG1,AGT…
TF	Factor: Spi-B; motif: TTCYBC; match class: 1	TF:M03851_1	5.20828e-256	255.283	21792	1079	960	55414	0610040J01RIK,1700010I14RIK,1700029J07RIK,1700037H04RIK,2700062C07RIK,3110009E18RIK,3830406C13RIK,4930503L19RIK,5730409E04RIK,6430571L13RIK,9230112D13RIK,9530068E07RIK,9930111J21RIK1,A,A930033H14RIK,AAMP,ABCA7,ABCC4,ABCG2,ABI1,ABL1,ABR,ACAA2,ACAP1,ACBD5,ACCS,ACP2,ACSBG1,ACSS1,ACTN2,ADAM3,ADAM6B,ADAMTS14,ADAP2,ADCK1,ADCY6,ADGRB1,ADGRB3,ADGRG1,ADGRG6,ADGRL2,ADPGK,ADRA2C,AFAP1,AFG1L,AFG3L2,AGFG1,AGT…
TF	Factor: ZF5; motif: GSGCGCGR	TF:M00716	4.43858e-248	247.353	14878	1079	818	55414	0610040J01RIK,1700010I14RIK,1700029J07RIK,1700037H04RIK,2700062C07RIK,3110009E18RIK,3830406C13RIK,4930503L19RIK,5730409E04RIK,6430571L13RIK,9230112D13RIK,9530068E07RIK,9930111J21RIK1,A930033H14RIK,AAMP,ABCA7,ABCC4,ABCG2,ABI1,ABL1,ABR,ACAA2,ACAP1,ACBD5,ACCS,ACSBG1,ACSS1,ACTN2,ADAMTS14,ADAP2,ADCK1,ADCY6,ADGRB1,ADGRB3,ADGRG1,ADGRG6,ADPGK,ADRA2C,AFAP1,AFG1L,AFG3L2,AGFG1,AGTPBP1,AI597479,AKIRIN2,AKR1B…
TF	Factor: Pax-4; motif: NNNNNYCACCCB	TF:M00378	1.52592e-242	241.816	18733	1079	893	55414	1700010I14RIK,1700029J07RIK,1700037H04RIK,2700062C07RIK,3110009E18RIK,3830406C13RIK,4930503L19RIK,5730409E04RIK,6430571L13RIK,9230112D13RIK,9530068E07RIK,9930111J21RIK1,A,A930033H14RIK,AAMP,ABCA7,ABCC4,ABCG2,ABI1,ABL1,ACAA2,ACAP1,ACBD5,ACCS,ACP2,ACSS1,ACTN2,ADAM3,ADAM6B,ADAMTS14,ADAP2,ADCK1,ADCY6,ADGRB1,ADGRB3,ADGRG1,ADGRG6,ADPGK,ADRA2C,AFAP1,AFG1L,AFG3L2,AGFG1,AGTPBP1,AI597479,AKIRIN2,AKR1B10,AL…
TF	Factor: E2F-1; motif: GNGGGCGGGRMN	TF:M10209	9.44359e-227	226.025	14278	1079	781	55414	0610040J01RIK,1700010I14RIK,1700029J07RIK,1700037H04RIK,2700062C07RIK,3110009E18RIK,3830406C13RIK,4930503L19RIK,5730409E04RIK,6430571L13RIK,9230112D13RIK,9530068E07RIK,A930033H14RIK,AAMP,ABCA7,ABCC4,ABCG2,ABI1,ABL1,ABR,ACAA2,ACBD5,ACCS,ACSBG1,ACSS1,ADAMTS14,ADAP2,ADCK1,ADGRB1,ADGRG1,ADGRG6,ADPGK,ADRA2C,AFAP1,AFG1L,AFG3L2,AGFG1,AGTPBP1,AI597479,AKIRIN2,AKR1B10,ALAS2,ALDH3B1,ALDH7A1,ALG6,AMBRA1,AMD…
TF	Factor: ZF5; motif: NRNGNGCGCGCWN	TF:M00333	1.5281e-225	224.816	14505	1079	785	55414	0610040J01RIK,1700010I14RIK,1700029J07RIK,1700037H04RIK,3110009E18RIK,3830406C13RIK,4930503L19RIK,5730409E04RIK,6430571L13RIK,9530068E07RIK,A930033H14RIK,AAMP,ABCA7,ABCC4,ABI1,ABR,ACAA2,ACBD5,ACCS,ACP2,ACSBG1,ACSS1,ACTN2,ADAMTS14,ADAP2,ADCK1,ADGRB1,ADGRB3,ADGRG1,ADGRG6,ADPGK,ADRA2C,AFAP1,AFG1L,AFG3L2,AGFG1,AGTPBP1,AI597479,AKIRIN2,AKR1B10,ALDH3B1,ALDH7A1,ALG6,AMBRA1,AMD1,ANAPC4,ANGEL2,ANKHD1,ANKZ…
TF	Factor: FOXN4; motif: NNWANNCGWMCGCGTCNNNNMT; match class: 1	TF:M04662_1	2.15209e-221	220.667	12809	1079	739	55414	0610040J01RIK,1700010I14RIK,1700029J07RIK,1700037H04RIK,3110009E18RIK,3830406C13RIK,4930503L19RIK,5730409E04RIK,6430571L13RIK,9530068E07RIK,A930033H14RIK,AAMP,ABCC4,ABCG2,ABI1,ABL1,ABR,ACBD5,ACCS,ACSS1,ADAM3,ADAMTS14,ADAP2,ADGRB1,ADGRB3,ADGRG6,ADPGK,ADRA2C,AFG1L,AFG3L2,AGFG1,AGTPBP1,AI597479,AKIRIN2,ALDH7A1,ALG6,AMBRA1,AMD1,AMMECR1L,ANGEL2,ANKHD1,ANKZF1,ANO6,APBB2,APLNR,ARFGEF1,ARHGAP42,ARID3A,AR…
TF	Factor: Kaiso; motif: SARNYCTCGCGAGAN	TF:M10276	2.72864e-221	220.564	13536	1079	757	55414	0610040J01RIK,1700010I14RIK,1700029J07RIK,1700037H04RIK,2700062C07RIK,3110009E18RIK,3830406C13RIK,4930503L19RIK,6430571L13RIK,9530068E07RIK,A930033H14RIK,AAMP,ABCA7,ABCC4,ABI1,ABL1,ABR,ACAA2,ACAP1,ACBD5,ACCS,ACP2,ACTN2,ADAM6B,ADAMTS14,ADAP2,ADCK1,ADGRB1,ADGRG1,ADGRG6,ADPGK,ADRA2C,AFAP1,AFG1L,AFG3L2,AGFG1,AGTPBP1,AI597479,AKIRIN2,ALDH7A1,ALG6,AMD1,AMMECR1L,ANAPC4,ANGEL2,ANKHD1,ANKZF1,ANO6,APBB2,AP…
TF	Factor: PU.1; motif: AGGAAG	TF:M02031	1.18475e-212	211.926	20011	1079	886	55414	0610040J01RIK,1700010I14RIK,1700029J07RIK,1700037H04RIK,2700062C07RIK,3110009E18RIK,3830406C13RIK,4930503L19RIK,5730409E04RIK,6430571L13RIK,9530068E07RIK,9930111J21RIK1,A,A930033H14RIK,AAMP,ABCA7,ABCC4,ABCG2,ABI1,ABL1,ABR,ACAA2,ACAP1,ACBD5,ACCS,ACP2,ACSBG1,ACSS1,ACTN2,ADAM3,ADAMTS14,ADCK1,ADCY6,ADGRB1,ADGRB3,ADGRG1,ADGRG6,ADGRL2,ADPGK,ADRA2C,AFAP1,AFG1L,AFG3L2,AGFG1,AGTPBP1,AI597479,AKIRIN2,AKR1B…
TF	Factor: Elf-1; motif: AGGAAG	TF:M01266	1.18475e-212	211.926	20011	1079	886	55414	0610040J01RIK,1700010I14RIK,1700029J07RIK,1700037H04RIK,2700062C07RIK,3110009E18RIK,3830406C13RIK,4930503L19RIK,5730409E04RIK,6430571L13RIK,9530068E07RIK,9930111J21RIK1,A,A930033H14RIK,AAMP,ABCA7,ABCC4,ABCG2,ABI1,ABL1,ABR,ACAA2,ACAP1,ACBD5,ACCS,ACP2,ACSBG1,ACSS1,ACTN2,ADAM3,ADAMTS14,ADCK1,ADCY6,ADGRB1,ADGRB3,ADGRG1,ADGRG6,ADGRL2,ADPGK,ADRA2C,AFAP1,AFG1L,AFG3L2,AGFG1,AGTPBP1,AI597479,AKIRIN2,AKR1B…
TF	Factor: Hes1; motif: NNCACGYGNN	TF:M07991	4.2912e-211	210.367	15521	1079	792	55414	0610040J01RIK,1700010I14RIK,1700029J07RIK,1700037H04RIK,2700062C07RIK,3110009E18RIK,5730409E04RIK,9230112D13RIK,9530068E07RIK,9930111J21RIK1,A,A930033H14RIK,AAMP,ABCA7,ABCC4,ABI1,ABL1,ABR,ACAA2,ACBD5,ACCS,ACSBG1,ACSS1,ACTN2,ADAM3,ADAM6B,ADAMTS14,ADAP2,ADCK1,ADGRB1,ADGRB3,ADGRG1,ADGRG6,ADGRL2,ADPGK,ADRA2C,AFAP1,AFG1L,AFG3L2,AGFG1,AGTPBP1,AI597479,AKIRIN2,AKR1B10,ALAS2,ALDH7A1,ALG6,AMBRA1,AMD1,AMME…
TF	Factor: ELK-1; motif: ACCGGAWRTN	TF:M01981	1.45123e-210	209.838	14719	1079	773	55414	0610040J01RIK,1700010I14RIK,1700029J07RIK,1700037H04RIK,2700062C07RIK,3110009E18RIK,3830406C13RIK,4930503L19RIK,5730409E04RIK,6430571L13RIK,9230112D13RIK,A,A930033H14RIK,AAMP,ABCA7,ABCC4,ABI1,ABL1,ABR,ACAP1,ACBD5,ACCS,ACP2,ACSS1,ACTN2,ADAM3,ADAMTS14,ADAP2,ADCK1,ADCY6,ADGRB1,ADGRB3,ADGRG1,ADGRG6,ADGRL2,ADPGK,ADRA2C,AFAP1,AFG1L,AFG3L2,AGFG1,AI597479,AKIRIN2,AKR1B10,ALDH1B1,ALDH7A1,ALG6,AMBRA1,AMD1,…
TF	Factor: ZIC3; motif: NNNCACAGCAKGNNN	TF:M02941	3.04022e-210	209.517	19151	1079	867	55414	0610040J01RIK,1700029J07RIK,1700037H04RIK,3830406C13RIK,4930503L19RIK,5730409E04RIK,6430571L13RIK,9230112D13RIK,9530068E07RIK,9930111J21RIK1,A,A930033H14RIK,AAMP,ABCA7,ABCC4,ABCG2,ABI1,ABL1,ABR,ACAA2,ACAP1,ACBD5,ACCS,ACSBG1,ACSS1,ACTN2,ADAMTS14,ADAP2,ADCK1,ADCY6,ADGRB1,ADGRB3,ADGRG1,ADGRG6,ADPGK,ADRA2C,AFAP1,AFG1L,AFG3L2,AGFG1,AGTPBP1,AI597479,AKIRIN2,AKR1B10,ALAS2,ALDH1B1,ALDH3B1,ALDH7A1,ALG6,AM…
TF	Factor: ZF5; motif: GSGCGCGR; match class: 1	TF:M00716_1	7.55698e-209	208.122	12090	1079	706	55414	0610040J01RIK,1700029J07RIK,1700037H04RIK,2700062C07RIK,3110009E18RIK,3830406C13RIK,4930503L19RIK,5730409E04RIK,6430571L13RIK,9530068E07RIK,A930033H14RIK,AAMP,ABCA7,ABCC4,ABCG2,ABI1,ABL1,ABR,ACAA2,ACBD5,ACCS,ACSS1,ADAMTS14,ADAP2,ADCK1,ADGRB1,ADGRG1,ADGRG6,ADPGK,ADRA2C,AFAP1,AFG1L,AFG3L2,AGFG1,AGTPBP1,AI597479,AKIRIN2,AKR1B10,ALDH3B1,ALDH7A1,ALG6,AMBRA1,AMD1,AMMECR1L,ANAPC4,ANGEL2,ANKHD1,ANKZF1,AN…
TF	Factor: Elk-1; motif: NCCGGAAGTGN	TF:M10219	2.77858e-198	197.556	14568	1079	755	55414	1700010I14RIK,1700029J07RIK,1700037H04RIK,2700062C07RIK,3110009E18RIK,3830406C13RIK,4930503L19RIK,5730409E04RIK,6430571L13RIK,9230112D13RIK,9530068E07RIK,A,AAMP,ABCA7,ABCC4,ABCG2,ABI1,ABL1,ABR,ACAP1,ACBD5,ACCS,ACP2,ACSS1,ACTN2,ADAM3,ADAMTS14,ADAP2,ADCK1,ADCY6,ADGRB3,ADGRG1,ADGRG6,ADGRL2,ADPGK,AFAP1,AFG1L,AFG3L2,AGFG1,AI597479,AKIRIN2,AKR1B10,ALAS2,ALDH1B1,ALDH7A1,ALG6,AMBRA1,AMD1,AMMECR1L,ANAPC4,…
TF	Factor: GKLF; motif: NNNRGGNGNGGSN	TF:M07289	4.13068e-196	195.384	15327	1079	770	55414	0610040J01RIK,1700010I14RIK,1700037H04RIK,3830406C13RIK,4930503L19RIK,5730409E04RIK,6430571L13RIK,9230112D13RIK,9930111J21RIK1,A,A930033H14RIK,AAMP,ABCA7,ABCC4,ABCG2,ABI1,ABL1,ABR,ACAA2,ACAP1,ACCS,ACP2,ACTN2,ADAM3,ADAMTS14,ADCK1,ADCY6,ADGRB1,ADGRB3,ADGRG1,ADGRG6,ADGRL2,ADPGK,ADRA2C,AFG1L,AFG3L2,AGFG1,AGTPBP1,AI597479,AKIRIN2,AKR1B10,ALAS2,ALDH3B1,ALDH7A1,ALG6,AMBRA1,AMD1,AMMECR1L,ANAPC4,ANK1,ANKH…
TF	Factor: CTCF; motif: NAGGGGGCGCNNKNNNN	TF:M08995	5.15861e-195	194.287	14354	1079	746	55414	1700010I14RIK,1700037H04RIK,3830406C13RIK,4930503L19RIK,6430571L13RIK,9230112D13RIK,A,A930033H14RIK,AAMP,ABCA7,ABCC4,ABCG2,ABI1,ABL1,ABR,ACAA2,ACBD5,ACCS,ACSBG1,ACSS1,ACTN2,ADAMTS14,ADCK1,ADGRB1,ADGRB3,ADGRG1,ADGRG6,ADPGK,ADRA2C,AFAP1,AFG1L,AFG3L2,AGFG1,AGTPBP1,AI597479,AKIRIN2,AKR1B10,ALAS2,ALDH3B1,ALDH7A1,ALG6,AMBRA1,AMD1,AMMECR1L,ANAPC4,ANGEL2,ANK1,ANKHD1,ANKZF1,APBB2,ARFGEF1,ARG1,ARHGAP22,ARH…
TF	Factor: PARP; motif: TTTCYN	TF:M02027	2.72564e-194	193.565	19461	1079	855	55414	0610040J01RIK,1700010I14RIK,1700029J07RIK,2700062C07RIK,3110009E18RIK,3830406C13RIK,4930503L19RIK,5730409E04RIK,9230112D13RIK,9530068E07RIK,A,A930033H14RIK,AAMP,ABCA7,ABCC4,ABCG2,ABI1,ABL1,ABR,ACAA2,ACAP1,ACBD5,ACCS,ACP2,ACSBG1,ACSS1,ACTN2,ADAM3,ADAM6B,ADAMTS14,ADAP2,ADCK1,ADCY6,ADGRB1,ADGRG1,ADGRG6,ADGRL2,ADPGK,AFAP1,AFG1L,AFG3L2,AGTPBP1,AI597479,ALAS2,ALDH1B1,ALDH3B1,ALDH7A1,ALG6,AMBRA1,AMD1,AM…
TF	Factor: BEN; motif: CAGCGRNV; match class: 1	TF:M01240_1	1.28423e-193	192.891	12021	1079	686	55414	0610040J01RIK,1700010I14RIK,1700037H04RIK,3110009E18RIK,4930503L19RIK,5730409E04RIK,9530068E07RIK,A,A930033H14RIK,AAMP,ABCA7,ABCC4,ABI1,ABL1,ABR,ACAA2,ACAP1,ACBD5,ACSBG1,ACSS1,ACTN2,ADAM3,ADAMTS14,ADAP2,ADGRB1,ADGRG1,ADGRG6,ADPGK,ADRA2C,AFAP1,AFG1L,AFG3L2,AGFG1,AGTPBP1,AI597479,AKIRIN2,ALDH7A1,ALG6,AMBRA1,AMD1,ANAPC4,ANGEL2,ANK1,ANKHD1,ANO6,APBA3,APBB2,APH1B,APLNR,ARFGEF1,ARHGAP22,ARHGAP30,ARHGAP…
TF	Factor: BCL6B; motif: NNNNCCGCCCCWNNNN	TF:M02844	7.45764e-193	192.127	13716	1079	728	55414	0610040J01RIK,1700037H04RIK,2700062C07RIK,4930503L19RIK,5730409E04RIK,6430571L13RIK,9230112D13RIK,A930033H14RIK,AAMP,ABCA7,ABCC4,ABCG2,ABI1,ABL1,ABR,ACAA2,ACAP1,ACBD5,ACCS,ACSS1,ACTN2,ADAMTS14,ADAP2,ADCK1,ADGRB1,ADGRG1,ADGRG6,ADGRL2,ADPGK,ADRA2C,AFAP1,AFG1L,AFG3L2,AGFG1,AGTPBP1,AI597479,AKIRIN2,ALAS2,ALDH3B1,ALDH7A1,ALG6,AMD1,AMMECR1L,ANAPC4,ANGEL2,ANK1,ANKHD1,ANKZF1,ANO6,APBB2,APH1B,APLNR,ARFGEF…
TF	Factor: HSF4; motif: CTGCMRN	TF:M07322	1.04746e-188	187.98	17371	1079	806	55414	1700037H04RIK,2700062C07RIK,3110009E18RIK,3830406C13RIK,5730409E04RIK,6430571L13RIK,9230112D13RIK,9530068E07RIK,A,A930033H14RIK,AAMP,ABCA7,ABCC4,ABCG2,ABI1,ABR,ACAA2,ACAP1,ACBD5,ACCS,ACP2,ACSBG1,ACSS1,ACTN2,ADAM3,ADAM6B,ADAMTS14,ADAP2,ADCK1,ADCY6,ADGRB1,ADGRB3,ADGRG1,ADGRG6,ADPGK,ADRA2C,AFAP1,AFG3L2,AGFG1,AGTPBP1,AI597479,AKIRIN2,AKR1B10,ALAS2,ALDH3B1,ALDH7A1,ALG6,AMBRA1,AMD1,AMMECR1L,ANAPC4,ANGE…
TF	Factor: Sox-18; motif: CAAWGBB	TF:M03848	1.55931e-183	182.807	19444	1079	842	55414	0610040J01RIK,1700010I14RIK,1700029J07RIK,2700062C07RIK,3110009E18RIK,3830406C13RIK,4930503L19RIK,5730409E04RIK,6430571L13RIK,9230112D13RIK,9530068E07RIK,9930111J21RIK1,A,A930033H14RIK,AAMP,ABCA7,ABCC4,ABCG2,ABI1,ABL1,ABR,ACAP1,ACBD5,ACCS,ACP2,ACSBG1,ACSS1,ACTN2,ADAM3,ADAMTS14,ADAP2,ADCY6,ADGRB1,ADGRB3,ADGRG1,ADGRG6,ADGRL2,ADPGK,ADRA2C,AFAP1,AFG1L,AFG3L2,AGFG1,AGTPBP1,AI597479,AKIRIN2,AKR1B10,ALD…
TF	Factor: Pax-4; motif: NNNNNYCACCCB; match class: 1	TF:M00378_1	5.22947e-183	182.282	14471	1079	734	55414	1700010I14RIK,1700037H04RIK,2700062C07RIK,3830406C13RIK,4930503L19RIK,5730409E04RIK,6430571L13RIK,9230112D13RIK,9930111J21RIK1,A,A930033H14RIK,AAMP,ABCA7,ABCC4,ABCG2,ABI1,ACAA2,ACAP1,ACBD5,ACCS,ACSS1,ACTN2,ADAM3,ADAM6B,ADAMTS14,ADAP2,ADCK1,ADCY6,ADGRB1,ADGRG1,ADGRG6,ADPGK,ADRA2C,AFAP1,AFG1L,AGFG1,AGTPBP1,AKIRIN2,AKR1B10,ALAS2,ALDH1B1,ALDH3B1,ALDH7A1,ALG6,AMD1,AMMECR1L,ANAPC4,ANGEL2,ANK1,ANKHD1,AN…
TF	Factor: IRF4; motif: NNNAYTCTCGGWNNN	TF:M02872	4.35814e-182	181.361	14562	1079	735	55414	1700029J07RIK,2700062C07RIK,4930503L19RIK,5730409E04RIK,6430571L13RIK,9230112D13RIK,A930033H14RIK,AAMP,ABCA7,ABCC4,ABI1,ABL1,ABR,ACAA2,ACBD5,ACCS,ACP2,ACSBG1,ACSS1,ADAM3,ADAP2,ADCK1,ADGRB1,ADGRG1,ADGRG6,ADGRL2,ADPGK,AFAP1,AFG1L,AFG3L2,AGFG1,AGTPBP1,AI597479,AKIRIN2,AKR1B10,ALAS2,ALDH1B1,ALDH3B1,ALDH7A1,ALG6,AMBRA1,AMD1,AMMECR1L,ANAPC4,ANGEL2,ANKZF1,ANO6,APBA3,APBB2,APH1B,APLNR,ARFGEF1,ARG1,ARHGAP…
TF	Factor: Kaiso; motif: SARNYCTCGCGAGAN; match class: 1	TF:M10276_1	1.53438e-179	178.814	9999	1079	613	55414	0610040J01RIK,1700037H04RIK,2700062C07RIK,3110009E18RIK,3830406C13RIK,4930503L19RIK,9530068E07RIK,A930033H14RIK,AAMP,ABCA7,ABCC4,ABI1,ABL1,ABR,ACAA2,ACBD5,ACCS,ADAP2,ADCK1,ADGRB1,ADGRG6,ADPGK,ADRA2C,AFG3L2,AGFG1,AGTPBP1,AI597479,AKIRIN2,AMD1,AMMECR1L,ANAPC4,ANGEL2,ANKHD1,ANKZF1,APBB2,ARFGEF1,ARHGAP42,ARHGEF25,ARID3A,ARL16,ARMC9,ARPC1B,ARSB,ARSI,AS3MT,ASPH,ATF1,ATG12,ATG4C,ATP10A,ATP1B3,ATP5A1,ATP…
TF	Factor: IRF6; motif: NNNACTCYCGGKNNN	TF:M02874	2.17217e-179	178.663	13421	1079	704	55414	4930503L19RIK,5730409E04RIK,6430571L13RIK,9530068E07RIK,A930033H14RIK,AAMP,ABCA7,ABCC4,ABI1,ABL1,ABR,ACAA2,ACBD5,ACP2,ACSBG1,ACSS1,ACTN2,ADAM3,ADAP2,ADCK1,ADCY6,ADGRB1,ADGRG6,ADPGK,AFAP1,AFG1L,AGFG1,AGTPBP1,AI597479,AKIRIN2,AKR1B10,ALAS2,ALDH3B1,ALDH7A1,ALG6,AMBRA1,AMD1,AMMECR1L,ANKHD1,ANKZF1,ANO6,APBA3,APBB2,APH1B,APLNR,ARFGEF1,ARHGAP30,ARHGAP42,ARHGEF25,ARL16,ARMC9,ARPC1B,ARSI,ASPH,ATF1,ATG12,A…
TF	Factor: NFATc3; motif: GGAAAA	TF:M01886	1.39654e-178	177.855	18594	1079	819	55414	0610040J01RIK,1700010I14RIK,1700029J07RIK,1700037H04RIK,2700062C07RIK,3110009E18RIK,3830406C13RIK,4930503L19RIK,5730409E04RIK,9230112D13RIK,9530068E07RIK,9930111J21RIK1,A,A930033H14RIK,ABCA7,ABCC4,ABCG2,ABI1,ABL1,ABR,ACAA2,ACAP1,ACBD5,ACCS,ACP2,ACSBG1,ACSS1,ACTN2,ADAM3,ADAM6B,ADAP2,ADCK1,ADCY6,ADGRB1,ADGRB3,ADGRG1,ADGRG6,ADGRL2,ADPGK,ADRA2C,AFAP1,AFG1L,AFG3L2,AGFG1,AGTPBP1,AI597479,AKIRIN2,AKR1B1…
TF	Factor: NFATc2; motif: GGAAAA	TF:M01281	1.39654e-178	177.855	18594	1079	819	55414	0610040J01RIK,1700010I14RIK,1700029J07RIK,1700037H04RIK,2700062C07RIK,3110009E18RIK,3830406C13RIK,4930503L19RIK,5730409E04RIK,9230112D13RIK,9530068E07RIK,9930111J21RIK1,A,A930033H14RIK,ABCA7,ABCC4,ABCG2,ABI1,ABL1,ABR,ACAA2,ACAP1,ACBD5,ACCS,ACP2,ACSBG1,ACSS1,ACTN2,ADAM3,ADAM6B,ADAP2,ADCK1,ADCY6,ADGRB1,ADGRB3,ADGRG1,ADGRG6,ADGRL2,ADPGK,ADRA2C,AFAP1,AFG1L,AFG3L2,AGFG1,AGTPBP1,AI597479,AKIRIN2,AKR1B1…
TF	Factor: NFATc2; motif: GGAAAA	TF:M03555	1.39654e-178	177.855	18594	1079	819	55414	0610040J01RIK,1700010I14RIK,1700029J07RIK,1700037H04RIK,2700062C07RIK,3110009E18RIK,3830406C13RIK,4930503L19RIK,5730409E04RIK,9230112D13RIK,9530068E07RIK,9930111J21RIK1,A,A930033H14RIK,ABCA7,ABCC4,ABCG2,ABI1,ABL1,ABR,ACAA2,ACAP1,ACBD5,ACCS,ACP2,ACSBG1,ACSS1,ACTN2,ADAM3,ADAM6B,ADAP2,ADCK1,ADCY6,ADGRB1,ADGRB3,ADGRG1,ADGRG6,ADGRL2,ADPGK,ADRA2C,AFAP1,AFG1L,AFG3L2,AGFG1,AGTPBP1,AI597479,AKIRIN2,AKR1B1…
TF	Factor: SATB1; motif: NTTTAT	TF:M03564	7.37054e-178	177.133	18935	1079	825	55414	0610040J01RIK,1700010I14RIK,1700029J07RIK,1700037H04RIK,2700062C07RIK,3830406C13RIK,4930503L19RIK,5730409E04RIK,6430571L13RIK,9230112D13RIK,9530068E07RIK,9930111J21RIK1,A930033H14RIK,ABCA7,ABCC4,ABCG2,ABI1,ABL1,ABR,ACAP1,ACBD5,ACCS,ACP2,ACSBG1,ACSS1,ACTN2,ADAM3,ADAM6B,ADAMTS14,ADAP2,ADCK1,ADGRB3,ADGRG1,ADGRG6,ADGRL2,ADRA2C,AFAP1,AFG1L,AFG3L2,AGFG1,AGTPBP1,AI597479,AKR1B10,ALAS2,ALDH1B1,ALDH7A1,AM…
TF	Factor: E2F-1; motif: GNGGGCGGGRMN; match class: 1	TF:M10209_1	8.63953e-177	176.064	10651	1079	628	55414	0610040J01RIK,2700062C07RIK,4930503L19RIK,6430571L13RIK,9530068E07RIK,A930033H14RIK,AAMP,ABCA7,ABCC4,ABCG2,ABI1,ABL1,ABR,ACAA2,ACCS,ADAMTS14,ADAP2,ADGRB1,ADGRG1,ADGRG6,ADPGK,ADRA2C,AFAP1,AFG1L,AFG3L2,AGFG1,AGTPBP1,AI597479,AKIRIN2,ALDH3B1,ALDH7A1,ALG6,AMD1,AMMECR1L,ANAPC4,ANGEL2,ANK1,ANKHD1,ANKZF1,ANO6,APBB2,APH1B,ARHGAP42,ARHGEF25,ARID3A,ARPC1B,ARSI,ASPH,ATF1,ATG12,ATG5,ATP10A,ATP1B3,ATP5A1,ATXN…
TF	Factor: ZF5; motif: NRNGNGCGCGCWN; match class: 1	TF:M00333_1	2.09237e-175	174.679	11224	1079	642	55414	1700029J07RIK,3110009E18RIK,3830406C13RIK,4930503L19RIK,9530068E07RIK,A930033H14RIK,AAMP,ABCA7,ABCC4,ABR,ACBD5,ACSBG1,ACSS1,ACTN2,ADAMTS14,ADAP2,ADCK1,ADGRB1,ADGRB3,ADGRG6,ADPGK,ADRA2C,AFAP1,AFG3L2,AGFG1,AGTPBP1,AKIRIN2,ALDH7A1,ALG6,AMBRA1,AMD1,ANGEL2,ANKHD1,ANKZF1,ANO6,APBA3,APBB2,APH1B,ARFGEF1,ARHGAP42,ARHGEF25,ARID3A,ARL16,ARMC9,ARSB,AS3MT,ASPH,ATF1,ATG12,ATG5,ATP10A,ATP1B3,ATP5A1,ATP6V1H,ATXN…
TF	Factor: E2F-3; motif: GGCGGGN	TF:M02089	9.38642e-174	173.028	11302	1079	642	55414	0610040J01RIK,1700010I14RIK,1700029J07RIK,1700037H04RIK,3110009E18RIK,4930503L19RIK,5730409E04RIK,6430571L13RIK,9530068E07RIK,A930033H14RIK,AAMP,ABCA7,ABCC4,ABCG2,ABI1,ABL1,ABR,ACAA2,ACBD5,ACCS,ACSS1,ADAMTS14,ADAP2,ADCK1,ADGRB1,ADGRG1,ADGRG6,ADRA2C,AFAP1,AFG1L,AFG3L2,AGFG1,AGTPBP1,AI597479,AKIRIN2,ALAS2,ALDH3B1,ALDH7A1,ALG6,AMBRA1,AMD1,AMMECR1L,ANAPC4,ANGEL2,ANKHD1,ANO6,APBB2,APH1B,ARFGEF1,ARHGAP…
TF	Factor: E2F; motif: GGCGSG	TF:M00803	9.15579e-172	171.038	10451	1079	616	55414	1700029J07RIK,1700037H04RIK,3830406C13RIK,9230112D13RIK,9530068E07RIK,A930033H14RIK,AAMP,ABCA7,ABL1,ABR,ACAA2,ACCS,ACSS1,ACTN2,ADAMTS14,ADAP2,ADGRB1,ADGRG6,ADPGK,ADRA2C,AFAP1,AFG1L,AFG3L2,AGFG1,AGTPBP1,AI597479,AKIRIN2,ALDH7A1,AMBRA1,AMD1,ANAPC4,ANGEL2,ANK1,ANKHD1,ANKZF1,ANO6,APBA3,APBB2,ARFGEF1,ARHGAP42,ARHGEF25,ARID3A,ARL16,ARPC1B,AS3MT,ASPH,ATF1,ATG12,ATP10A,ATP1B3,ATP5A1,ATP6V1H,ATXN7L3B,B4GA…
TF	Factor: Pax-4; motif: DTTTTCCACCN	TF:M04624	2.63275e-170	169.58	17413	1079	784	55414	1700010I14RIK,1700029J07RIK,1700037H04RIK,2700062C07RIK,4930503L19RIK,5730409E04RIK,6430571L13RIK,9230112D13RIK,9530068E07RIK,9930111J21RIK1,A,A930033H14RIK,AAMP,ABCG2,ABI1,ABL1,ABR,ACAA2,ACAP1,ACBD5,ACCS,ACP2,ACSBG1,ACSS1,ADAM3,ADAM6B,ADAMTS14,ADAP2,ADCK1,ADCY6,ADGRB1,ADGRB3,ADGRG1,ADGRL2,ADPGK,ADRA2C,AFAP1,AFG1L,AFG3L2,AGTPBP1,AKIRIN2,AKR1B10,ALAS2,ALDH1B1,ALDH3B1,ALDH7A1,ALG6,AMD1,AMMECR1L,ANG…
TF	Factor: Elk-1; motif: GGAAGN	TF:M03819	5.6887e-167	166.245	16145	1079	752	55414	0610040J01RIK,1700010I14RIK,1700029J07RIK,1700037H04RIK,2700062C07RIK,3110009E18RIK,3830406C13RIK,4930503L19RIK,6430571L13RIK,9230112D13RIK,9530068E07RIK,9930111J21RIK1,A,AAMP,ABCA7,ABCC4,ABCG2,ABI1,ABL1,ABR,ACAA2,ACAP1,ACBD5,ACCS,ACP2,ACSBG1,ACSS1,ACTN2,ADAM3,ADAMTS14,ADAP2,ADCK1,ADCY6,ADGRB1,ADGRB3,ADGRG1,ADGRL2,ADPGK,ADRA2C,AFAP1,AFG1L,AGTPBP1,AI597479,AKIRIN2,AKR1B10,ALDH1B1,ALG6,AMBRA1,AMD1,…
TF	Factor: Sp1; motif: GGNGGGGGNGGGGGMGGGGCNGGG	TF:M10375	3.28018e-166	165.484	10781	1079	618	55414	1700010I14RIK,1700037H04RIK,3830406C13RIK,4930503L19RIK,5730409E04RIK,6430571L13RIK,9230112D13RIK,A930033H14RIK,AAMP,ABCA7,ABCC4,ABCG2,ABI1,ABL1,ABR,ACAA2,ACAP1,ACBD5,ACCS,ACSBG1,ACSS1,ACTN2,ADAMTS14,ADCK1,ADCY6,ADGRB1,ADGRB3,ADGRG1,ADGRG6,ADRA2C,AFAP1,AFG1L,AFG3L2,AGFG1,AGTPBP1,AI597479,AKIRIN2,ALAS2,ALDH7A1,ALG6,AMD1,AMMECR1L,ANAPC4,ANGEL2,ANK1,ANKHD1,ANO6,APBB2,APH1B,APLNR,ARFGEF1,ARG1,ARHGAP4…
TF	Factor: Sox-4; motif: AACAAA	TF:M03849	9.17967e-166	165.037	17974	1079	790	55414	0610040J01RIK,1700010I14RIK,1700029J07RIK,1700037H04RIK,2700062C07RIK,3110009E18RIK,3830406C13RIK,4930503L19RIK,5730409E04RIK,9230112D13RIK,9530068E07RIK,9930111J21RIK1,A,A930033H14RIK,ABCG2,ABI1,ABL1,ABR,ACAA2,ACAP1,ACBD5,ACCS,ACP2,ACSBG1,ACSS1,ACTN2,ADAM3,ADAM6B,ADAMTS14,ADAP2,ADCK1,ADCY6,ADGRB1,ADGRB3,ADGRG6,ADGRL2,ADPGK,AFAP1,AFG1L,AFG3L2,AGTPBP1,AI597479,AKIRIN2,ALAS2,ALDH1B1,ALDH3B1,ALDH7A1…
TF	Factor: MYF6; motif: NNNRACAGNCNCNCC	TF:M02885	2.99442e-165	164.524	14297	1079	707	55414	1700010I14RIK,1700037H04RIK,2700062C07RIK,3830406C13RIK,4930503L19RIK,5730409E04RIK,6430571L13RIK,9230112D13RIK,9930111J21RIK1,A,A930033H14RIK,AAMP,ABCA7,ABI1,ABR,ACAA2,ACAP1,ACBD5,ACP2,ACSBG1,ACSS1,ACTN2,ADAM3,ADAM6B,ADAMTS14,ADCK1,ADCY6,ADGRB1,ADGRB3,ADGRG6,ADPGK,AFAP1,AFG3L2,AGFG1,AI597479,AKIRIN2,AKR1B10,ALDH3B1,ALDH7A1,ALG6,AMBRA1,AMD1,ANAPC4,ANGEL2,ANK1,ANKHD1,ANKZF1,ANO6,APH1B,APLNR,ARFGEF…
TF	Factor: Prrx2; motif: AATTA	TF:M02188	2.30198e-164	163.638	18886	1079	807	55414	0610040J01RIK,1700010I14RIK,1700029J07RIK,1700037H04RIK,2700062C07RIK,3110009E18RIK,3830406C13RIK,4930503L19RIK,5730409E04RIK,6430571L13RIK,9230112D13RIK,9530068E07RIK,9930111J21RIK1,AAMP,ABCA7,ABCC4,ABCG2,ABI1,ACAP1,ACBD5,ACCS,ACP2,ACSBG1,ACTN2,ADAM3,ADAM6B,ADAMTS14,ADAP2,ADCK1,ADCY6,ADGRB3,ADGRG6,ADGRL2,ADPGK,AFAP1,AFG1L,AGFG1,AGTPBP1,AI597479,AKIRIN2,AKR1B10,ALAS2,ALDH7A1,ALG6,AMBRA1,AMD1,ANAP…
TF	Factor: Sox-17; motif: TTGTYY	TF:M03803	8.39424e-163	162.076	18691	1079	801	55414	0610040J01RIK,1700010I14RIK,1700029J07RIK,1700037H04RIK,2700062C07RIK,3110009E18RIK,3830406C13RIK,5730409E04RIK,6430571L13RIK,9230112D13RIK,9530068E07RIK,9930111J21RIK1,A,AAMP,ABCA7,ABCC4,ABCG2,ABL1,ABR,ACAP1,ACBD5,ACCS,ACP2,ACSBG1,ACSS1,ACTN2,ADAM3,ADAM6B,ADAP2,ADCK1,ADCY6,ADGRB1,ADGRB3,ADGRG1,ADGRL2,ADPGK,ADRA2C,AFAP1,AFG3L2,AGFG1,AGTPBP1,AI597479,AKIRIN2,AKR1B10,ALAS2,ALDH1B1,ALDH3B1,ALDH7A1,A…
TF	Factor: E2F-4; motif: NTTTCSCGCC	TF:M07380	1.2712e-162	161.896	10590	1079	608	55414	0610040J01RIK,1700010I14RIK,1700037H04RIK,3830406C13RIK,9230112D13RIK,9530068E07RIK,A930033H14RIK,AAMP,ABCA7,ABI1,ABR,ACAA2,ACBD5,ACCS,ADCK1,ADCY6,ADGRB1,ADGRG1,ADGRG6,ADPGK,AFAP1,AFG1L,AFG3L2,AGFG1,AGTPBP1,AI597479,AKIRIN2,AKR1B10,ALAS2,ALG6,AMBRA1,AMD1,AMMECR1L,ANGEL2,ANK1,ANKHD1,ANO6,APBA3,APH1B,ARFGEF1,ARHGAP22,ARHGAP42,ARID3A,ARPC1B,ARSI,AS3MT,ASPH,ATF1,ATG12,ATG5,ATP10A,ATP1B3,ATP5A1,ATXN10…
TF	Factor: FOXO1A; motif: AAACAA	TF:M03823	1.20018e-157	156.921	18006	1079	780	55414	0610040J01RIK,1700010I14RIK,1700037H04RIK,2700062C07RIK,3830406C13RIK,4930503L19RIK,5730409E04RIK,9230112D13RIK,9530068E07RIK,9930111J21RIK1,A,A930033H14RIK,AAMP,ABCA7,ABCG2,ABI1,ABL1,ABR,ACAA2,ACBD5,ACCS,ACP2,ACSBG1,ACSS1,ACTN2,ADAM3,ADAM6B,ADAMTS14,ADCK1,ADCY6,ADGRB3,ADGRG1,ADGRG6,ADGRL2,ADRA2C,AFAP1,AFG1L,AFG3L2,AI597479,AKIRIN2,AKR1B10,ALDH1B1,ALDH7A1,ALG6,AMBRA1,AMMECR1L,ANAPC4,ANGEL2,ANK1,A…
TF	Factor: SRY; motif: TTGTTT	TF:M03854	1.20018e-157	156.921	18006	1079	780	55414	0610040J01RIK,1700010I14RIK,1700037H04RIK,2700062C07RIK,3830406C13RIK,4930503L19RIK,5730409E04RIK,9230112D13RIK,9530068E07RIK,9930111J21RIK1,A,A930033H14RIK,AAMP,ABCA7,ABCG2,ABI1,ABL1,ABR,ACAA2,ACBD5,ACCS,ACP2,ACSBG1,ACSS1,ACTN2,ADAM3,ADAM6B,ADAMTS14,ADCK1,ADCY6,ADGRB3,ADGRG1,ADGRG6,ADGRL2,ADRA2C,AFAP1,AFG1L,AFG3L2,AI597479,AKIRIN2,AKR1B10,ALDH1B1,ALDH7A1,ALG6,AMBRA1,AMMECR1L,ANAPC4,ANGEL2,ANK1,A…
TF	Factor: ZF5; motif: GYCGCGCARNGCNN	TF:M02933	7.58157e-157	156.12	9523	1079	570	55414	1700029J07RIK,1700037H04RIK,3830406C13RIK,4930503L19RIK,5730409E04RIK,A930033H14RIK,AAMP,ABCC4,ABL1,ABR,ACBD5,ACCS,ACTN2,ADAMTS14,ADAP2,ADCK1,ADGRB1,ADGRG6,ADPGK,ADRA2C,AFAP1,AFG1L,AGFG1,AGTPBP1,AKIRIN2,AKR1B10,AMBRA1,AMD1,AMMECR1L,ANAPC4,ANGEL2,ANKHD1,ANKZF1,ANO6,APBB2,ARFGEF1,ARHGAP42,ARHGEF25,ARID3A,ARL16,ARMC9,ARPC1B,ARSB,ASPH,ATF1,ATG12,ATG4C,ATG5,ATP10A,ATP1B3,ATP5A1,ATP6V1H,ATXN10,ATXN7L3B…
TF	Factor: Pet-1; motif: GCNGGAAGYG	TF:M10233	3.09413e-154	153.509	13306	1079	668	55414	0610040J01RIK,1700010I14RIK,1700029J07RIK,1700037H04RIK,2700062C07RIK,3110009E18RIK,3830406C13RIK,4930503L19RIK,6430571L13RIK,A,AAMP,ABCA7,ABCC4,ABI1,ABL1,ABR,ACAP1,ACBD5,ACCS,ACP2,ACSBG1,ACSS1,ACTN2,ADAMTS14,ADCY6,ADGRB1,ADGRG1,ADGRG6,ADPGK,ADRA2C,AFG1L,AFG3L2,AGFG1,AGTPBP1,AI597479,AKIRIN2,AKR1B10,ALAS2,ALDH1B1,ALDH3B1,AMD1,AMMECR1L,ANAPC4,ANGEL2,ANK1,ANKHD1,ANKZF1,ANO6,APBB2,APLNR,ARFGEF1,ARG1…
TF	Factor: Pax-5; motif: RRMSWGANWYCTNRAGCGKRACSRYNSM	TF:M00144	4.3852e-152	151.358	12008	1079	632	55414	0610040J01RIK,1700010I14RIK,1700029J07RIK,1700037H04RIK,2700062C07RIK,3110009E18RIK,3830406C13RIK,4930503L19RIK,9230112D13RIK,9530068E07RIK,A930033H14RIK,AAMP,ABCA7,ABCC4,ABL1,ABR,ACAP1,ACBD5,ACCS,ACSS1,ACTN2,ADAM3,ADAM6B,ADAMTS14,ADAP2,ADGRB1,ADGRG1,ADGRG6,ADRA2C,AFAP1,AFG1L,AFG3L2,AGFG1,AGTPBP1,AI597479,AKIRIN2,AKR1B10,ALDH1B1,ALDH3B1,AMBRA1,AMD1,AMMECR1L,ANAPC4,ANGEL2,ANK1,ANKHD1,ANKZF1,ANO6,A…
TF	Factor: Cdx-1; motif: TTTATK	TF:M02086	1.30857e-151	150.883	17263	1079	756	55414	0610040J01RIK,1700010I14RIK,1700029J07RIK,2700062C07RIK,3110009E18RIK,3830406C13RIK,4930503L19RIK,5730409E04RIK,6430571L13RIK,9530068E07RIK,9930111J21RIK1,A,ABCA7,ABCC4,ABCG2,ABI1,ABL1,ABR,ACAP1,ACP2,ACSBG1,ACSS1,ACTN2,ADAM3,ADAM6B,ADAMTS14,ADAP2,ADCK1,ADGRB3,ADGRG1,ADGRG6,ADGRL2,ADRA2C,AFG1L,AFG3L2,AGFG1,AGTPBP1,AI597479,AKIRIN2,AKR1B10,ALAS2,ALDH1B1,ALDH7A1,AMBRA1,AMD1,ANAPC4,ANK1,ANKZF1,ANO6,A…
TF	Factor: E2F-4; motif: GCGGGAAANA	TF:M02090	1.3442e-151	150.872	10366	1079	587	55414	0610040J01RIK,1700029J07RIK,3110009E18RIK,4930503L19RIK,A930033H14RIK,AAMP,ABCA7,ABCC4,ABI1,ABR,ACAA2,ACP2,ACSS1,ACTN2,ADAP2,ADGRB1,AFG3L2,AGFG1,AGTPBP1,ALDH3B1,ALDH7A1,AMD1,ANAPC4,ANGEL2,ANK1,ANKHD1,ANKZF1,APBB2,ARHGAP42,ARHGEF25,ARMC9,ARPC1B,ARSI,ATF1,ATG4C,ATG5,ATP10A,ATP1B3,ATXN10,B4GALNT1,BAG4,BC003331,BC031181,BCL11A,BCS1L,BHLHB9,BIN1,BMPR1A,BOLL,BRD3,BRD8,C1QA,CAAP1,CACFD1,CACNA1D,CACNA1F,…
TF	Factor: Kaiso; motif: GCMGGGRGCRGS	TF:M03876	2.15767e-150	149.666	11154	1079	607	55414	0610040J01RIK,1700029J07RIK,4930503L19RIK,6430571L13RIK,A,A930033H14RIK,AAMP,ABCA7,ABCG2,ABI1,ABL1,ACAA2,ACAP1,ACSBG1,ACTN2,ADAMTS14,ADGRB1,ADGRB3,ADGRG1,ADGRG6,ADPGK,ADRA2C,AFAP1,AFG1L,AFG3L2,AGFG1,AGTPBP1,AI597479,AKIRIN2,ALAS2,ALDH1B1,ALDH3B1,ALDH7A1,ALG6,AMBRA1,AMD1,AMMECR1L,ANGEL2,ANKHD1,ANKZF1,ANO6,APBB2,APLNR,ARFGEF1,ARHGAP42,ARID3A,ARPC1B,ARSB,ARSI,AS3MT,ASPH,ATF1,ATG12,ATP10A,ATP1B3,ATP5…
TF	Factor: Elf-1; motif: AGGAAG; match class: 1	TF:M01266_1	2.1399e-149	148.67	15733	1079	719	55414	0610040J01RIK,1700010I14RIK,1700029J07RIK,1700037H04RIK,2700062C07RIK,3110009E18RIK,3830406C13RIK,4930503L19RIK,5730409E04RIK,6430571L13RIK,9530068E07RIK,9930111J21RIK1,A,AAMP,ABCA7,ABCC4,ABCG2,ABI1,ABR,ACAP1,ACBD5,ACCS,ACP2,ACSBG1,ACSS1,ACTN2,ADAM3,ADAMTS14,ADCK1,ADCY6,ADGRB1,ADGRG1,ADGRG6,ADPGK,ADRA2C,AGFG1,AGTPBP1,AKIRIN2,AKR1B10,ALAS2,ALDH1B1,ALDH3B1,AMBRA1,AMD1,AMMECR1L,ANGEL2,ANK1,ANKHD1,AN…
TF	Factor: PU.1; motif: AGGAAG; match class: 1	TF:M02031_1	2.1399e-149	148.67	15733	1079	719	55414	0610040J01RIK,1700010I14RIK,1700029J07RIK,1700037H04RIK,2700062C07RIK,3110009E18RIK,3830406C13RIK,4930503L19RIK,5730409E04RIK,6430571L13RIK,9530068E07RIK,9930111J21RIK1,A,AAMP,ABCA7,ABCC4,ABCG2,ABI1,ABR,ACAP1,ACBD5,ACCS,ACP2,ACSBG1,ACSS1,ACTN2,ADAM3,ADAMTS14,ADCK1,ADCY6,ADGRB1,ADGRG1,ADGRG6,ADPGK,ADRA2C,AGFG1,AGTPBP1,AKIRIN2,AKR1B10,ALAS2,ALDH1B1,ALDH3B1,AMBRA1,AMD1,AMMECR1L,ANGEL2,ANK1,ANKHD1,AN…
TF	Factor: Pax-3; motif: NNNNNNCGTCACGSTYNNNNN	TF:M00327	2.38117e-149	148.623	12936	1079	652	55414	0610040J01RIK,1700029J07RIK,1700037H04RIK,3110009E18RIK,4930503L19RIK,9230112D13RIK,9530068E07RIK,A930033H14RIK,AAMP,ABCA7,ABCC4,ABCG2,ABI1,ABR,ACSBG1,ACSS1,ACTN2,ADAM3,ADAMTS14,ADAP2,ADGRB1,ADGRG1,ADGRG6,ADGRL2,ADPGK,ADRA2C,AFG1L,AFG3L2,AGFG1,AGTPBP1,AKR1B10,ALDH1B1,ALDH3B1,ALDH7A1,AMBRA1,AMD1,AMMECR1L,ANAPC4,ANGEL2,ANKHD1,ANKZF1,ANO6,APBA3,ARFGEF1,ARG1,ARHGAP42,ARID3A,ARL16,ARMC9,ARSB,AS3MT,ATF…
TF	Factor: Sox-10; motif: NACAAWG	TF:M02116	4.32633e-149	148.364	17798	1079	764	55414	0610040J01RIK,1700029J07RIK,1700037H04RIK,2700062C07RIK,3830406C13RIK,4930503L19RIK,5730409E04RIK,9230112D13RIK,9530068E07RIK,9930111J21RIK1,A,A930033H14RIK,ABCG2,ABI1,ABR,ACAA2,ACAP1,ACBD5,ACCS,ACP2,ACSBG1,ACSS1,ACTN2,ADAM3,ADAM6B,ADCK1,ADCY6,ADGRB1,ADGRG1,ADGRL2,ADPGK,ADRA2C,AFAP1,AGFG1,AGTPBP1,AI597479,AKIRIN2,AKR1B10,ALAS2,ALDH1B1,ALDH3B1,ALDH7A1,ALG6,AMMECR1L,ANAPC4,ANK1,ANO6,APBA3,APBB2,APH…
TF	Factor: HOXA3; motif: NNNNRNTAATTARY	TF:M01337	4.63244e-148	147.334	17677	1079	760	55414	0610040J01RIK,1700010I14RIK,1700029J07RIK,1700037H04RIK,2700062C07RIK,3110009E18RIK,3830406C13RIK,4930503L19RIK,6430571L13RIK,9230112D13RIK,9530068E07RIK,9930111J21RIK1,AAMP,ABCA7,ABCC4,ABCG2,ACAP1,ACBD5,ACP2,ACSBG1,ADAM3,ADAM6B,ADAMTS14,ADAP2,ADCK1,ADCY6,ADGRB3,ADGRG1,ADGRG6,ADGRL2,AFAP1,AFG1L,AFG3L2,AGFG1,AI597479,AKIRIN2,AKR1B10,ALAS2,ALDH1B1,ALDH7A1,ALG6,AMBRA1,AMD1,ANAPC4,ANGEL2,ANK1,ANKZF1,…
TF	Factor: GKLF; motif: NNRRGRRNGNSNNN	TF:M07040	2.63576e-147	146.579	12970	1079	650	55414	1700010I14RIK,1700037H04RIK,3830406C13RIK,4930503L19RIK,5730409E04RIK,6430571L13RIK,9230112D13RIK,9530068E07RIK,A,A930033H14RIK,AAMP,ABCA7,ABCG2,ABL1,ABR,ACAP1,ACP2,ACTN2,ADAMTS14,ADAP2,ADCY6,ADGRB1,ADGRG6,ADGRL2,ADRA2C,AGFG1,AGTPBP1,AI597479,AKIRIN2,AKR1B10,ALAS2,ALDH1B1,ALDH3B1,ALDH7A1,ALG6,AMBRA1,AMD1,AMMECR1L,ANGEL2,ANK1,ANKHD1,ANKZF1,APLNR,ARFGEF1,ARG1,ARHGAP30,ARHGEF25,ARID3A,ARL16,ARMC9,AR…
TF	Factor: Foxn1; motif: RGAMGC	TF:M12470	4.88052e-147	146.312	9738	1079	563	55414	0610040J01RIK,1700029J07RIK,3110009E18RIK,3830406C13RIK,4930503L19RIK,9530068E07RIK,A930033H14RIK,AAMP,ABCC4,ABI1,ABL1,ABR,ACAA2,ACBD5,ADAMTS14,ADAP2,ADGRB1,ADGRB3,ADGRG1,ADGRG6,ADPGK,ADRA2C,AFG3L2,AGFG1,AGTPBP1,AI597479,AKIRIN2,AMBRA1,AMMECR1L,ANGEL2,ANKHD1,ANO6,APBB2,APH1B,ARFGEF1,ARHGAP42,ARID3A,ARL16,ARPC1B,ARSB,ARSI,ASPH,ATF1,ATG12,ATG4C,ATP10A,ATP1B3,ATP5A1,ATXN10,ATXN7L3B,B4GALNT1,BAG4,BAM…
TF	Factor: RXR-ALPHA; motif: KCNCRWAGKTYRNNNN	TF:M02895	4.42538e-146	145.354	17155	1079	746	55414	1700010I14RIK,1700029J07RIK,1700037H04RIK,3110009E18RIK,3830406C13RIK,4930503L19RIK,5730409E04RIK,6430571L13RIK,9530068E07RIK,9930111J21RIK1,A,A930033H14RIK,AAMP,ABCA7,ABCC4,ABCG2,ABL1,ABR,ACAA2,ACAP1,ACBD5,ACCS,ACP2,ACSBG1,ACSS1,ACTN2,ADAM3,ADAM6B,ADAMTS14,ADAP2,ADCY6,ADGRB1,ADGRB3,ADGRG1,ADGRG6,ADGRL2,ADPGK,ADRA2C,AFAP1,AFG1L,AFG3L2,AGFG1,AGTPBP1,AI597479,AKR1B10,ALG6,AMBRA1,AMMECR1L,ANAPC4,ANG…
TF	Factor: Smad2; motif: AGACAN	TF:M03580	7.09068e-144	143.149	18475	1079	771	55414	0610040J01RIK,1700010I14RIK,1700029J07RIK,1700037H04RIK,2700062C07RIK,3110009E18RIK,3830406C13RIK,4930503L19RIK,5730409E04RIK,9230112D13RIK,9530068E07RIK,9930111J21RIK1,A,A930033H14RIK,ABCG2,ABI1,ABL1,ABR,ACAA2,ACAP1,ACBD5,ACCS,ACP2,ACSBG1,ACSS1,ACTN2,ADAM3,ADAM6B,ADAMTS14,ADAP2,ADCK1,ADCY6,ADGRB1,ADGRG1,ADGRG6,ADGRL2,ADPGK,ADRA2C,AFAP1,AFG1L,AFG3L2,AGTPBP1,AI597479,AKIRIN2,AKR1B10,ALAS2,ALDH1B1,…
TF	Factor: GABP-alpha; motif: CTTCCK	TF:M01660	1.2432e-142	141.905	10778	1079	586	55414	1700010I14RIK,1700029J07RIK,1700037H04RIK,2700062C07RIK,3110009E18RIK,3830406C13RIK,5730409E04RIK,6430571L13RIK,9230112D13RIK,AAMP,ABCA7,ABCC4,ABR,ACAP1,ACBD5,ACCS,ACP2,ADAM6B,ADAMTS14,ADAP2,ADCK1,ADCY6,ADGRG1,ADGRG6,ADPGK,AFG1L,AFG3L2,AGFG1,AI597479,AKIRIN2,ALAS2,ALDH1B1,ALG6,AMBRA1,AMMECR1L,ANAPC4,ANGEL2,ANK1,ANKHD1,ANKZF1,ANO6,APBA3,APBB2,APH1B,ARG1,ARHGAP22,ARHGAP30,ARHGEF25,ARID3A,ARL16,ARMC…
TF	Factor: TCF-1; motif: CTTTGW	TF:M03857	2.24096e-140	139.65	16884	1079	732	55414	0610040J01RIK,1700029J07RIK,1700037H04RIK,2700062C07RIK,3830406C13RIK,4930503L19RIK,5730409E04RIK,9230112D13RIK,9530068E07RIK,9930111J21RIK1,A,A930033H14RIK,ABCA7,ABCG2,ABI1,ABL1,ABR,ACAA2,ACAP1,ACBD5,ACCS,ACP2,ACSBG1,ACSS1,ACTN2,ADAM6B,ADAMTS14,ADCK1,ADGRB1,ADGRG1,ADGRL2,ADPGK,ADRA2C,AFAP1,AFG1L,AGFG1,AKIRIN2,AKR1B10,ALAS2,ALDH1B1,ALDH3B1,ALDH7A1,AMMECR1L,ANAPC4,ANK1,ANO6,APBA3,APH1B,APLNR,ARFGE…
TF	Factor: BCL6B; motif: NNNNCCGCCCCWNNNN; match class: 1	TF:M02844_1	9.78565e-140	139.009	8549	1079	518	55414	1700037H04RIK,4930503L19RIK,5730409E04RIK,A930033H14RIK,AAMP,ABCA7,ABCC4,ABCG2,ABI1,ABL1,ACAA2,ACAP1,ACBD5,ACSS1,ACTN2,ADAMTS14,ADAP2,ADCK1,ADGRB1,ADGRG6,ADGRL2,ADRA2C,AFAP1,AFG3L2,AGFG1,AGTPBP1,AI597479,AKIRIN2,ALAS2,ALDH7A1,ALG6,AMD1,AMMECR1L,ANGEL2,ANK1,ANKHD1,ANKZF1,ANO6,APLNR,ARHGAP30,ARHGEF25,ARID3A,ARPC1B,ARSI,ASPH,ATG12,ATP1B3,ATP5A1,ATXN10,B4GALNT1,BAG4,BC003331,BCL11A,BCS1L,BHLHB9,BIN1,…
TF	Factor: GKLF; motif: NNNRGGNGNGGSN; match class: 1	TF:M07289_1	1.0236e-139	138.99	11003	1079	588	55414	0610040J01RIK,1700010I14RIK,1700037H04RIK,3830406C13RIK,4930503L19RIK,5730409E04RIK,6430571L13RIK,A,A930033H14RIK,AAMP,ABCA7,ABCG2,ABI1,ABL1,ABR,ACAA2,ACAP1,ACCS,ACTN2,ADAM3,ADAMTS14,ADCK1,ADCY6,ADGRB1,ADGRB3,ADGRG1,ADGRG6,ADGRL2,AFG3L2,AGFG1,AGTPBP1,AI597479,AKIRIN2,AKR1B10,ALAS2,ALDH3B1,ALDH7A1,ALG6,AMBRA1,AMD1,AMMECR1L,ANK1,APH1B,APLNR,ARG1,ARHGAP30,ARHGEF25,ARID3A,ARPC1B,ARSI,AS3MT,ASPH,ATF1,…
TF	Factor: Hes1; motif: NNCACGYGNN; match class: 1	TF:M07991_1	2.18012e-139	138.662	11393	1079	598	55414	0610040J01RIK,1700010I14RIK,1700037H04RIK,3110009E18RIK,5730409E04RIK,9530068E07RIK,9930111J21RIK1,A,A930033H14RIK,ABCA7,ABCC4,ABL1,ABR,ACAA2,ACBD5,ACSBG1,ACSS1,ACTN2,ADAM3,ADAM6B,ADAMTS14,ADCK1,ADGRB3,ADGRG1,ADPGK,ADRA2C,AFAP1,AFG1L,AFG3L2,AGFG1,AGTPBP1,ALAS2,ALG6,AMD1,AMMECR1L,ANGEL2,ANKHD1,ANKZF1,ANO6,APBA3,APBB2,ARG1,ARHGAP42,ARID3A,ARMC9,ARPC1B,ARSB,ARSI,AS3MT,ASPH,ATF1,ATG12,ATG4C,ATG5,ATP1…
TF	Factor: Zic1; motif: NNCCCCCGGGGGGG	TF:M02835	9.04131e-139	138.044	9545	1079	546	55414	1700010I14RIK,1700037H04RIK,4930503L19RIK,A,A930033H14RIK,AAMP,ABR,ACAA2,ACAP1,ACBD5,ACCS,ACSS1,ACTN2,ADCY6,ADGRB1,ADGRG1,ADGRG6,ADRA2C,AFG3L2,AGFG1,AGTPBP1,AKR1B10,ALDH3B1,ALDH7A1,AMBRA1,AMD1,AMMECR1L,ANAPC4,ANGEL2,ANK1,ARHGAP22,ARHGAP30,ARHGAP42,ARHGEF25,ARID3A,ARL16,ARMC9,ARPC1B,ARSB,ARSI,ATF1,ATP10A,ATP6V1H,ATXN10,BAG4,BAMBI,BATF,BC003331,BCL11A,BCS1L,BHLHB9,BIN1,BMPR1A,BOLL,BRD3,BRD8,C130026…
TF	Factor: E2F-1; motif: NNNSSCGCSAANN	TF:M07250	3.23391e-138	137.49	9056	1079	531	55414	0610040J01RIK,1700010I14RIK,1700037H04RIK,3830406C13RIK,9530068E07RIK,A930033H14RIK,AAMP,ABCA7,ABCC4,ABL1,ABR,ACCS,ACP2,ADAM6B,ADAP2,ADGRB1,ADPGK,ADRA2C,AFAP1,AFG1L,AFG3L2,AGFG1,AGTPBP1,AKIRIN2,ALG6,AMD1,AMMECR1L,ANAPC4,ANGEL2,ANK1,ANKHD1,APBB2,APLNR,ARFGEF1,ARHGEF25,ARID3A,ARL16,ARPC1B,ATF1,ATG12,ATG5,ATP10A,ATP1B3,ATXN10,ATXN7L3B,B4GALNT1,BAG4,BAMBI,BBS5,BC003331,BCL11A,BCS1L,BHLHB9,BIN1,BMPR1A…
TF	Factor: ZIC3; motif: NNNCACAGCAKGNNN; match class: 1	TF:M02941_1	3.51625e-138	137.454	14359	1079	671	55414	3830406C13RIK,4930503L19RIK,5730409E04RIK,6430571L13RIK,9230112D13RIK,A,A930033H14RIK,AAMP,ABCA7,ABCC4,ABI1,ABL1,ABR,ACAP1,ACBD5,ACCS,ACSS1,ACTN2,ADAMTS14,ADAP2,ADCK1,ADCY6,ADGRB1,ADGRB3,ADGRG1,ADPGK,ADRA2C,AFAP1,AFG1L,AFG3L2,AGFG1,AGTPBP1,AKR1B10,ALAS2,ALDH7A1,ALG6,AMBRA1,AMD1,AMMECR1L,ANAPC4,ANK1,ANKHD1,ANKZF1,ANO6,APBA3,APBB2,APH1B,APLNR,ARFGEF1,ARHGAP22,ARHGAP30,ARHGAP42,ARHGEF25,ARID3A,ARMC9…
TF	Factor: GKLF; motif: CCTCCYN	TF:M01835	4.47166e-138	137.35	16045	1079	710	55414	1700029J07RIK,1700037H04RIK,3830406C13RIK,5730409E04RIK,6430571L13RIK,9230112D13RIK,9930111J21RIK1,A,A930033H14RIK,ABCA7,ABI1,ABR,ACAA2,ACAP1,ACBD5,ACP2,ACSBG1,ACSS1,ACTN2,ADAM3,ADAMTS14,ADAP2,ADGRB1,ADGRB3,ADPGK,ADRA2C,AFAP1,AFG1L,AFG3L2,AI597479,AKR1B10,ALAS2,ALDH1B1,ALDH3B1,ALDH7A1,ALG6,AMBRA1,AMMECR1L,ANAPC4,ANGEL2,ANK1,ANKHD1,ANKZF1,APBB2,APH1B,APLNR,ARHGAP22,ARHGAP30,ARHGEF25,ARID3A,ARL16,A…
TF	Factor: Zic3; motif: NGGGKGGTC	TF:M00450	1.70334e-136	135.769	13962	1079	659	55414	1700029J07RIK,1700037H04RIK,2700062C07RIK,3830406C13RIK,5730409E04RIK,6430571L13RIK,9230112D13RIK,9530068E07RIK,9930111J21RIK1,A,A930033H14RIK,AAMP,ABCA7,ABCC4,ABCG2,ABI1,ABL1,ABR,ACAA2,ACBD5,ACCS,ACSBG1,ACSS1,ADAM6B,ADAMTS14,ADAP2,ADCK1,ADGRB1,ADGRB3,ADGRG6,ADGRL2,ADPGK,AFAP1,AFG1L,AGFG1,AGTPBP1,AI597479,AKIRIN2,AKR1B10,ALAS2,ALDH1B1,ALG6,AMD1,AMMECR1L,ANAPC4,ANK1,ANO6,APBA3,APBB2,APLNR,ARFGEF1,…
TF	Factor: ELK-1; motif: ACCGGAWRTN; match class: 1	TF:M01981_1	8.42838e-136	135.074	9035	1079	527	55414	1700010I14RIK,1700029J07RIK,1700037H04RIK,2700062C07RIK,3110009E18RIK,3830406C13RIK,5730409E04RIK,6430571L13RIK,9230112D13RIK,A,A930033H14RIK,AAMP,ABCA7,ABI1,ABL1,ABR,ACBD5,ACCS,ACP2,ACSS1,ACTN2,ADAMTS14,ADGRB3,ADPGK,AFAP1,AFG3L2,AGFG1,AI597479,AKIRIN2,ALDH1B1,ALDH7A1,AMBRA1,AMMECR1L,ANAPC4,ANK1,ANKHD1,ANKZF1,ANO6,APBA3,ARHGEF25,ARID3A,ARL16,ARMC9,ARPC1B,ARSI,ATF1,ATG12,ATG5,ATP1B3,ATP5A1,ATP6V1H…
TF	Factor: GTF2IRD1-isoform2; motif: GGGATTRNR	TF:M01229	6.86702e-135	134.163	16296	1079	711	55414	0610040J01RIK,1700029J07RIK,2700062C07RIK,3110009E18RIK,4930503L19RIK,5730409E04RIK,6430571L13RIK,9230112D13RIK,9930111J21RIK1,A930033H14RIK,ABCC4,ABI1,ABL1,ACAA2,ACBD5,ACCS,ACP2,ACSBG1,ACSS1,ACTN2,ADAM3,ADAM6B,ADAMTS14,ADCK1,ADCY6,ADGRB1,ADGRB3,ADGRG1,ADGRL2,ADPGK,ADRA2C,AFAP1,AFG1L,AGTPBP1,AI597479,AKR1B10,ALAS2,ALDH1B1,ALDH3B1,ALDH7A1,AMBRA1,AMD1,ANAPC4,ANGEL2,ANK1,ANKHD1,ANKZF1,APBA3,APH1B,AP…
TF	Factor: PEA3; motif: RCCGGAAGYN	TF:M01991	6.87021e-135	134.163	9984	1079	553	55414	0610040J01RIK,1700010I14RIK,1700029J07RIK,2700062C07RIK,3110009E18RIK,3830406C13RIK,5730409E04RIK,6430571L13RIK,9230112D13RIK,A,ABCA7,ABCC4,ABL1,ABR,ACAP1,ACBD5,ACCS,ACP2,ACTN2,ADAMTS14,ADGRB3,ADGRG1,ADGRG6,ADPGK,ADRA2C,AFAP1,AFG1L,AFG3L2,AGFG1,AI597479,AKIRIN2,ALDH1B1,ALDH7A1,ALG6,AMBRA1,AMMECR1L,ANAPC4,ANK1,ANKHD1,ANO6,APBA3,APH1B,ARG1,ARHGAP22,ARHGAP30,ARHGEF25,ARID3A,ARL16,ARMC9,ARPC1B,ARSI,A…
TF	Factor: Pax-3; motif: TCGTCACRCTTHM	TF:M00360	2.88572e-134	133.54	12918	1079	630	55414	0610040J01RIK,1700010I14RIK,1700029J07RIK,1700037H04RIK,2700062C07RIK,3110009E18RIK,4930503L19RIK,5730409E04RIK,6430571L13RIK,9530068E07RIK,9930111J21RIK1,A,A930033H14RIK,AAMP,ABCA7,ABCC4,ABCG2,ABI1,ABL1,ACAA2,ACP2,ADAM3,ADAMTS14,ADCK1,ADCY6,ADGRB3,ADGRG6,ADGRL2,ADPGK,AFAP1,AFG1L,AFG3L2,AGFG1,AGTPBP1,AKR1B10,ALAS2,ALDH1B1,ALDH3B1,ALDH7A1,ALG6,AMBRA1,AMMECR1L,ANAPC4,ANGEL2,ANK1,ANKHD1,ANKZF1,ANO6,…
TF	Factor: CTCF; motif: NAGGGGGCGCNNKNNNN; match class: 1	TF:M08995_1	2.10915e-132	131.676	9372	1079	532	55414	1700010I14RIK,1700037H04RIK,3830406C13RIK,4930503L19RIK,6430571L13RIK,9230112D13RIK,A,A930033H14RIK,AAMP,ABCA7,ABCC4,ABCG2,ABI1,ABL1,ABR,ACAA2,ACCS,ACTN2,ADAMTS14,ADCK1,ADGRB1,ADGRG1,ADGRG6,ADPGK,ADRA2C,AFAP1,AFG1L,AFG3L2,AGFG1,AGTPBP1,AI597479,AKIRIN2,AKR1B10,ALAS2,ALDH3B1,ALDH7A1,ALG6,AMD1,ANK1,ANKHD1,APBB2,ARFGEF1,ARG1,ARHGAP30,ARHGEF25,ARID3A,ARPC1B,ATF1,ATG12,ATP1B3,ATXN10,B4GALNT1,BAG4,BAMB…
TF	Factor: egr-3; motif: GTGGGY	TF:M03818	1.00275e-131	130.999	15489	1079	688	55414	0610040J01RIK,1700010I14RIK,1700037H04RIK,2700062C07RIK,3110009E18RIK,5730409E04RIK,6430571L13RIK,9230112D13RIK,9930111J21RIK1,A,A930033H14RIK,AAMP,ABCG2,ABI1,ACAA2,ACAP1,ACBD5,ACP2,ACSBG1,ACSS1,ACTN2,ADAMTS14,ADCK1,ADGRB1,ADGRG1,ADGRL2,ADRA2C,AFAP1,AFG1L,AFG3L2,AGFG1,AGTPBP1,AKIRIN2,AKR1B10,ALAS2,ALDH3B1,ALG6,AMD1,AMMECR1L,ANAPC4,ANGEL2,ANKHD1,ANKZF1,ANO6,APBA3,APH1B,ARFGEF1,ARG1,ARHGAP22,ARHGAP…
TF	Factor: HDAC1; motif: KGCARGGTC	TF:M07041	1.1489e-130	129.94	12144	1079	605	55414	1700029J07RIK,1700037H04RIK,3830406C13RIK,4930503L19RIK,9930111J21RIK1,A,A930033H14RIK,ABCA7,ABI1,ABL1,ABR,ACAA2,ACBD5,ACCS,ACP2,ACSBG1,ACSS1,ACTN2,ADAM3,ADAM6B,ADAMTS14,ADAP2,ADCK1,ADGRB1,ADGRB3,ADGRG1,ADGRL2,ADPGK,ADRA2C,AFAP1,AFG1L,AFG3L2,AGFG1,AGTPBP1,AI597479,AKIRIN2,AKR1B10,ALDH3B1,ALDH7A1,AMBRA1,AMMECR1L,ANAPC4,ANGEL2,ANK1,ANKHD1,ANKZF1,ANO6,APBB2,APH1B,APLNR,ARFGEF1,ARG1,ARHGAP22,ARHGAP30…
TF	Factor: ERG; motif: ACCGGAART	TF:M01752	2.71046e-130	129.567	9547	1079	534	55414	0610040J01RIK,1700010I14RIK,1700029J07RIK,2700062C07RIK,3110009E18RIK,3830406C13RIK,4930503L19RIK,6430571L13RIK,9230112D13RIK,A,ABCA7,ABCC4,ABCG2,ABI1,ABL1,ABR,ACAP1,ACBD5,ACCS,ACP2,ACTN2,ADAM3,ADAMTS14,ADAP2,ADGRB3,ADGRG1,ADGRG6,ADPGK,ADRA2C,AFG1L,AFG3L2,AGFG1,AI597479,AKIRIN2,AKR1B10,ALDH1B1,ALDH7A1,ALG6,AMBRA1,AMMECR1L,ANAPC4,ANK1,ANKHD1,ANKZF1,ANO6,APBA3,APH1B,ARG1,ARHGAP22,ARHGAP30,ARHGEF25,…
TF	Factor: AP-2; motif: MKCCCSCNGGCG	TF:M00189	3.58896e-130	129.445	8066	1079	490	55414	1700037H04RIK,3110009E18RIK,A930033H14RIK,AAMP,ABI1,ABR,ACAA2,ACAP1,ACBD5,ACCS,ACSS1,ADGRB1,ADGRG6,ADRA2C,AFAP1,AFG3L2,AGFG1,AGTPBP1,AI597479,AKIRIN2,AKR1B10,ALG6,AMBRA1,AMD1,AMMECR1L,ANAPC4,ANGEL2,ANK1,ANKHD1,ANO6,APBA3,APH1B,ARFGEF1,ARHGEF25,ARL16,ARSI,AS3MT,ASPH,ATF1,ATG12,ATP10A,ATP1B3,B4GALNT1,BAG4,BAMBI,BATF,BCS1L,BHLHB9,BMF,BMPR1A,BOLL,BRD3,BRD8,C1QC,C330018D20RIK,CACFD1,CACNA1D,CAMK2B,CAP…
TF	Factor: Sp1; motif: NGGGGCGGGGN	TF:M07395	5.92183e-130	129.228	9148	1079	522	55414	0610040J01RIK,1700037H04RIK,4930503L19RIK,5730409E04RIK,6430571L13RIK,9530068E07RIK,A930033H14RIK,AAMP,ABCG2,ABL1,ABR,ACAA2,ACBD5,ACSS1,ADAMTS14,ADAP2,ADCK1,ADGRB1,ADGRG1,ADGRG6,ADRA2C,AFAP1,AFG1L,AFG3L2,AGFG1,AGTPBP1,AI597479,AKIRIN2,ALAS2,ALDH3B1,ALDH7A1,ALG6,AMD1,AMMECR1L,ANAPC4,ANGEL2,ANKHD1,APBB2,APH1B,ARHGAP42,ARHGEF25,ARID3A,ARMC9,ARPC1B,ARSI,ASPH,ATG12,ATP10A,ATP1B3,ATP5A1,ATXN10,ATXN7L3B…
TF	Factor: Sp1; motif: NNGGGGCGGGGNN	TF:M00932	3.78428e-128	127.422	8963	1079	514	55414	0610040J01RIK,1700010I14RIK,1700037H04RIK,4930503L19RIK,5730409E04RIK,6430571L13RIK,9530068E07RIK,A930033H14RIK,AAMP,ABCC4,ABCG2,ABL1,ABR,ACAA2,ACBD5,ACSS1,ADAMTS14,ADAP2,ADCK1,ADGRB1,ADGRG1,ADGRG6,ADRA2C,AFAP1,AFG1L,AFG3L2,AGFG1,AGTPBP1,AI597479,AKIRIN2,ALAS2,ALDH3B1,ALDH7A1,AMD1,AMMECR1L,ANAPC4,ANGEL2,ANKHD1,APH1B,ARHGAP42,ARHGEF25,ARID3A,ARMC9,ARPC1B,ARSI,ASPH,ATF1,ATG12,ATP10A,ATP1B3,ATP5A1,A…
TF	Factor: TEL1; motif: CNCGGAANNN	TF:M01993	4.87706e-128	127.312	10449	1079	556	55414	0610040J01RIK,1700029J07RIK,1700037H04RIK,2700062C07RIK,3110009E18RIK,3830406C13RIK,5730409E04RIK,A,AAMP,ABCA7,ABCC4,ABR,ACAA2,ACAP1,ACBD5,ACCS,ACP2,ADAM6B,ADAMTS14,ADAP2,ADCK1,ADPGK,AGTPBP1,AI597479,AKIRIN2,AKR1B10,ALDH1B1,ALDH7A1,AMBRA1,AMMECR1L,ANAPC4,ANK1,ANKHD1,ANKZF1,ANO6,APBA3,APLNR,ARHGAP30,ARID3A,ARL16,ARMC9,ARPC1B,ARSI,AS3MT,ATF1,ATG12,ATG4C,ATG5,ATP1B3,ATP5A1,ATP6V1H,ATXN10,ATXN7L3B,B3…
TF	Factor: CACD; motif: CCACRCCC	TF:M01113	5.26605e-127	126.279	10872	1079	566	55414	1700010I14RIK,1700037H04RIK,3830406C13RIK,4930503L19RIK,5730409E04RIK,6430571L13RIK,9230112D13RIK,9530068E07RIK,9930111J21RIK1,A930033H14RIK,AAMP,ABCA7,ABCC4,ABCG2,ABI1,ABR,ACAA2,ACAP1,ACCS,ADAM3,ADAM6B,ADAMTS14,ADCK1,ADGRB1,ADGRB3,ADGRG1,ADRA2C,AFG3L2,AGFG1,AKIRIN2,ALAS2,ALDH3B1,ALDH7A1,ALG6,AMBRA1,AMMECR1L,ANAPC4,ANGEL2,ANK1,ANO6,APBA3,APH1B,APLNR,ARFGEF1,ARG1,ARHGAP42,ARHGEF25,ARID3A,ARL16,ARM…
TF	Factor: Sp1; motif: NGGGGGCGGGGYN	TF:M00196	1.21674e-125	124.915	8814	1079	506	55414	0610040J01RIK,1700037H04RIK,4930503L19RIK,5730409E04RIK,6430571L13RIK,9530068E07RIK,A930033H14RIK,AAMP,ABCA7,ABCC4,ABCG2,ABL1,ABR,ACAA2,ACBD5,ACSS1,ADAMTS14,ADAP2,ADCK1,ADGRB1,ADGRG1,ADGRG6,ADRA2C,AFAP1,AFG1L,AFG3L2,AGFG1,AGTPBP1,AI597479,AKIRIN2,ALAS2,ALDH3B1,ALDH7A1,ALG6,AMD1,ANAPC4,ANGEL2,ANKHD1,APBB2,APH1B,ARHGAP42,ARHGEF25,ARID3A,ARMC9,ARPC1B,ARSI,ASPH,ATG12,ATP10A,ATP1B3,ATP5A1,ATXN10,ATXN7…
TF	Factor: E2F-7; motif: GRGGCGGGAANNN	TF:M10212	9.61746e-125	124.017	8122	1079	484	55414	0610040J01RIK,3830406C13RIK,4930503L19RIK,9230112D13RIK,A930033H14RIK,AAMP,ABCA7,ABCG2,ABI1,ABL1,ABR,ACAA2,ACCS,ADGRG1,ADGRG6,ADPGK,AFG3L2,AGFG1,AGTPBP1,AI597479,ALDH7A1,ALG6,AMD1,AMMECR1L,ANAPC4,ANGEL2,ANK1,ANKHD1,ANO6,APBA3,APH1B,ARHGAP42,ARPC1B,ARSI,ASPH,ATF1,ATG5,ATP10A,ATP1B3,ATP5A1,ATXN10,B4GALNT1,BAG4,BAMBI,BATF,BC003331,BCL11A,BCS1L,BHLHB9,BIN1,BOLL,BRD3,C1QC,CAAP1,CACFD1,CACNA1F,CAPN5,CA…
TF	Factor: TFII-I; motif: NAGGAAGTGN	TF:M04636	1.34809e-124	123.87	14285	1079	649	55414	1700010I14RIK,1700037H04RIK,2700062C07RIK,3110009E18RIK,4930503L19RIK,6430571L13RIK,9930111J21RIK1,A,A930033H14RIK,AAMP,ABCC4,ABI1,ABL1,ACAP1,ACBD5,ACCS,ACP2,ACSBG1,ACSS1,ACTN2,ADAM6B,ADCK1,ADCY6,ADGRB1,ADGRB3,ADGRG1,ADRA2C,AFG1L,AGFG1,AGTPBP1,AKR1B10,ALAS2,ALDH3B1,AMBRA1,AMD1,AMMECR1L,ANAPC4,ANK1,ANKHD1,APLNR,ARFGEF1,ARG1,ARHGAP22,ARHGAP30,ARID3A,ARL16,ARMC9,ARPC1B,ARSB,ARSI,ATG12,ATG4C,ATP10A,A…
TF	Factor: Sp1; motif: GGGGCGGGGC	TF:M00931	3.26799e-124	123.486	8681	1079	500	55414	0610040J01RIK,1700037H04RIK,4930503L19RIK,5730409E04RIK,6430571L13RIK,9530068E07RIK,A930033H14RIK,AAMP,ABCC4,ABCG2,ABL1,ABR,ACAA2,ACBD5,ACSS1,ADAMTS14,ADAP2,ADCK1,ADGRB1,ADGRG1,ADGRG6,ADRA2C,AFAP1,AFG1L,AFG3L2,AGFG1,AGTPBP1,AI597479,AKIRIN2,ALAS2,ALDH3B1,ALDH7A1,AMD1,AMMECR1L,ANAPC4,ANGEL2,ANKHD1,ANO6,APH1B,ARHGAP42,ARHGEF25,ARID3A,ARMC9,ARPC1B,ARSI,ASPH,ATG12,ATP10A,ATP1B3,ATP5A1,ATXN10,BAG4,BAM…
TF	Factor: Elk-1; motif: NNNNCCGGAARTNN	TF:M00025	4.01441e-123	122.396	9847	1079	532	55414	1700010I14RIK,1700029J07RIK,2700062C07RIK,3110009E18RIK,3830406C13RIK,5730409E04RIK,6430571L13RIK,9230112D13RIK,ABCA7,ABCC4,ABL1,ABR,ACAP1,ACBD5,ACCS,ACP2,ADAMTS14,ADCK1,ADGRB3,ADGRG1,ADGRG6,ADRA2C,AFAP1,AFG1L,AFG3L2,AI597479,AKIRIN2,ALDH1B1,ALDH7A1,AMBRA1,AMMECR1L,ANAPC4,ANK1,ANKHD1,ANO6,APBA3,APH1B,ARG1,ARHGAP30,ARHGEF25,ARID3A,ARL16,ARMC9,ARPC1B,ARSI,AS3MT,ASPH,ATF1,ATG12,ATG5,ATP1B3,ATP5A1,AT…
TF	Factor: Sp1; motif: CCCCGCCCCN	TF:M00933	6.48456e-123	122.188	8779	1079	501	55414	1700010I14RIK,1700037H04RIK,4930503L19RIK,5730409E04RIK,6430571L13RIK,9230112D13RIK,9530068E07RIK,A,A930033H14RIK,AAMP,ABCG2,ABL1,ABR,ACAA2,ACAP1,ACBD5,ACSS1,ADAMTS14,ADAP2,ADCK1,ADGRB1,ADGRG1,ADRA2C,AFAP1,AFG1L,AFG3L2,AGFG1,AGTPBP1,AI597479,ALAS2,ALDH3B1,ALDH7A1,AMD1,AMMECR1L,ANAPC4,ANGEL2,ANKHD1,APH1B,ARHGAP42,ARHGEF25,ARID3A,ARMC9,ARPC1B,ASPH,ATF1,ATG12,ATP10A,ATP1B3,ATP5A1,ATXN10,BAG4,BAMBI,B…
TF	Factor: PMX1; motif: TAATHA	TF:M03560	7.34959e-123	122.134	16748	1079	703	55414	0610040J01RIK,1700010I14RIK,1700029J07RIK,1700037H04RIK,2700062C07RIK,5730409E04RIK,6430571L13RIK,9230112D13RIK,9530068E07RIK,9930111J21RIK1,A,AAMP,ABCC4,ABCG2,ABI1,ABL1,ACAP1,ACBD5,ACSBG1,ACSS1,ACTN2,ADAM3,ADAM6B,ADAMTS14,ADAP2,ADCK1,ADGRB3,ADGRG6,ADGRL2,ADRA2C,AFAP1,AFG1L,AFG3L2,AGFG1,AGTPBP1,AI597479,AKIRIN2,AKR1B10,ALAS2,ALDH1B1,ALDH7A1,AMBRA1,AMD1,ANAPC4,ANGEL2,ANK1,ANKZF1,ANO6,APBA3,APBB2,A…
TF	Factor: SP100; motif: NNCGTCGNNTAAWNN	TF:M02913	7.54051e-123	122.123	8512	1079	493	55414	0610040J01RIK,1700029J07RIK,1700037H04RIK,2700062C07RIK,3110009E18RIK,3830406C13RIK,9230112D13RIK,AAMP,ABCC4,ABI1,ACBD5,ACTN2,ADAM6B,ADAP2,ADCK1,ADCY6,ADGRB3,ADPGK,AGFG1,AGTPBP1,AI597479,AKIRIN2,AKR1B10,ALDH1B1,ALDH7A1,AMBRA1,AMD1,AMMECR1L,ANGEL2,ANKHD1,ANO6,APBA3,APBB2,ARHGAP42,ARID3A,ARL16,ARPC1B,ARSI,ATP5A1,ATXN10,ATXN7L3B,BAG4,BAMBI,BBS5,BC003331,BHLHB9,BIN1,BMPR1A,BOLL,BRD3,BRD8,C130026I21RI…
TF	Factor: XBP-1; motif: WNNGMCACGTC	TF:M01770	1.19472e-121	120.923	10541	1079	549	55414	0610040J01RIK,1700010I14RIK,1700029J07RIK,3830406C13RIK,9230112D13RIK,9530068E07RIK,A,A930033H14RIK,AAMP,ABCA7,ABL1,ABR,ACAA2,ACAP1,ACBD5,ACCS,ACSS1,ADAM6B,ADAMTS14,ADAP2,ADCK1,ADCY6,ADGRB1,ADPGK,AFG1L,AFG3L2,AGTPBP1,AKIRIN2,AKR1B10,ALDH3B1,ALDH7A1,ALG6,AMBRA1,AMD1,ANAPC4,ANGEL2,ANKHD1,ANKZF1,ANO6,APH1B,ARFGEF1,ARHGAP42,ARHGEF25,ARID3A,ARL16,ARMC9,ARSI,AS3MT,ASPH,ATG12,ATG5,ATP1B3,ATP5A1,ATP6V1H,…
TF	Factor: SP2; motif: GGGCGGGAC	TF:M01783	2.10107e-120	119.678	8131	1079	478	55414	1700037H04RIK,3830406C13RIK,5730409E04RIK,A930033H14RIK,ABL1,ABR,ACAA2,ACBD5,ACCS,ACP2,ACSS1,ADAMTS14,ADAP2,ADCK1,ADCY6,ADGRB1,ADGRG6,ADPGK,ADRA2C,AFAP1,AFG3L2,AGFG1,AGTPBP1,AI597479,AKIRIN2,ALAS2,ALDH3B1,ALDH7A1,ALG6,AMD1,ANAPC4,ANGEL2,ANKZF1,ANO6,APBA3,APH1B,ARHGAP42,ARHGEF25,ARID3A,ARPC1B,ARSI,AS3MT,ASPH,ATF1,ATG12,ATG4C,ATP10A,ATP5A1,ATXN10,BAG4,BAMBI,BATF,BC003331,BCL11A,BCS1L,BHLHB9,BIN1,BM…
TF	Factor: HOXA13; motif: ATAAMA	TF:M01292	5.43406e-120	119.265	16364	1079	690	55414	0610040J01RIK,1700010I14RIK,1700029J07RIK,1700037H04RIK,2700062C07RIK,3830406C13RIK,4930503L19RIK,5730409E04RIK,6430571L13RIK,9230112D13RIK,9530068E07RIK,9930111J21RIK1,ABCA7,ABCC4,ABCG2,ABI1,ABL1,ACAP1,ACBD5,ACCS,ACP2,ACSBG1,ACSS1,ACTN2,ADAM3,ADAM6B,ADAP2,ADCK1,ADGRB3,ADGRG6,ADGRL2,AFG1L,AFG3L2,AGTPBP1,AI597479,AKR1B10,ALAS2,ALDH7A1,AMBRA1,AMD1,ANAPC4,ANGEL2,ANKHD1,ANKZF1,ANO6,APH1B,ARG1,ARHGAP3…
TF	Factor: WT1; motif: CGCCCCCNCN	TF:M02036	7.77524e-120	119.109	7539	1079	459	55414	0610040J01RIK,1700037H04RIK,4930503L19RIK,9230112D13RIK,A930033H14RIK,AAMP,ABCA7,ABCC4,ABCG2,ABI1,ABL1,ABR,ACAA2,ACBD5,ACCS,ACSBG1,ACSS1,ACTN2,ADAMTS14,ADGRB1,ADGRG1,ADGRG6,ADPGK,ADRA2C,AFAP1,AFG1L,AFG3L2,AGFG1,AGTPBP1,AI597479,AKIRIN2,AKR1B10,ALDH3B1,ALDH7A1,ALG6,AMBRA1,AMD1,ANKHD1,ANKZF1,APBB2,ARFGEF1,ARID3A,ARPC1B,ARSI,AS3MT,ASPH,ATF1,ATG12,ATG4C,ATP1B3,ATXN10,ATXN7L3B,B4GALNT1,BAG4,BAMBI,BC00…
TF	Factor: Tfap2a; motif: TGCCCYNRGGGCA	TF:M04157	2.1387e-119	118.67	8683	1079	493	55414	0610040J01RIK,1700037H04RIK,3830406C13RIK,ABCC4,ABI1,ABR,ACAP1,ACSS1,ADAP2,ADCK1,ADGRB1,ADGRG1,ADGRG6,ADPGK,ADRA2C,AFG3L2,AGFG1,AGTPBP1,ALDH3B1,ALDH7A1,ALG6,AMD1,AMMECR1L,ANAPC4,ANKZF1,ANO6,APBB2,APH1B,ARFGEF1,ARHGAP30,ARID3A,ARL16,ARPC1B,ARSI,AS3MT,ASPH,ATG12,ATG5,ATP10A,ATP1B3,ATP5A1,ATP6V1H,ATXN10,ATXN7L3B,B3GALT5,BAG4,BCL11A,BHLHB9,BMI1,BMPR1A,BOLL,BRD3,C130026I21RIK,C330018D20RIK,CAAP1,CACFD…
TF	Factor: AP2; motif: GCCYGSGGSN	TF:M08867	3.51113e-119	118.455	7282	1079	450	55414	1700029J07RIK,9530068E07RIK,A,ABI1,ABR,ACAA2,ACAP1,ACCS,ACSS1,ADAMTS14,ADCY6,ADGRB1,ADGRG6,ADPGK,ADRA2C,AFAP1,AFG1L,AGFG1,AGTPBP1,AKIRIN2,AKR1B10,AMBRA1,AMD1,AMMECR1L,ANAPC4,ANGEL2,ANKZF1,ANO6,APBB2,ARHGEF25,ARID3A,ARMC9,ARPC1B,ARSB,ARSI,ATF1,ATG12,ATG4C,ATP1B3,ATP5A1,ATXN10,BAG4,BAMBI,BBS5,BC003331,BCL11A,BCS1L,BHLHB9,BIN1,BMF,BMI1,BMPR1A,BOLL,BRD3,C1QC,CAAP1,CACFD1,CACNA1D,CAMK2B,CAPN5,CASK,CAS…
TF	Factor: MOVO-B; motif: GNGGGGG	TF:M01104	3.67197e-119	118.435	7667	1079	462	55414	0610040J01RIK,1700010I14RIK,2700062C07RIK,4930503L19RIK,6430571L13RIK,A930033H14RIK,AAMP,ABCC4,ABCG2,ABI1,ABR,ACBD5,ACSBG1,ACSS1,ADAMTS14,ADAP2,ADCY6,ADGRB1,ADGRG1,ADGRG6,AGFG1,AGTPBP1,AI597479,AKIRIN2,AKR1B10,ALDH3B1,ALDH7A1,AMD1,AMMECR1L,ANKHD1,ANO6,APH1B,ARHGAP42,ARHGEF25,ARID3A,ARMC9,ARPC1B,ARSB,AS3MT,ATG12,ATG5,ATP1B3,ATP5A1,ATP6V1H,ATXN10,B4GALNT1,BAG4,BAMBI,BC003331,BCL11A,BCS1L,BHLHB9,BIN…
TF	Factor: AP-2; motif: GSCCSCRGGCNRNRNN	TF:M00800	3.87171e-119	118.412	6753	1079	433	55414	3110009E18RIK,3830406C13RIK,4930503L19RIK,A,A930033H14RIK,ABCC4,ABI1,ABL1,ABR,ACBD5,ACSS1,ACTN2,ADAMTS14,ADGRB1,ADGRG6,ADRA2C,AFAP1,AGTPBP1,AKR1B10,ALDH3B1,ALG6,AMBRA1,AMD1,AMMECR1L,ANGEL2,ANKHD1,ANKZF1,ANO6,ARFGEF1,ARID3A,ARPC1B,ARSB,ARSI,AS3MT,ASPH,ATF1,ATG12,ATG4C,ATP10A,ATP1B3,B4GALNT1,BAMBI,BCL11A,BHLHB9,BIN1,BMF,BMPR1A,BOLL,BRD3,BRD8,C1QA,C330018D20RIK,CACFD1,CACNA1D,CAMK2B,CAPN5,CARHSP1,CA…
TF	Factor: BRN1; motif: HAATGCN	TF:M03813	4.07244e-119	118.39	15849	1079	677	55414	0610040J01RIK,1700037H04RIK,2700062C07RIK,3830406C13RIK,5730409E04RIK,6430571L13RIK,9230112D13RIK,9530068E07RIK,9930111J21RIK1,A,AAMP,ABCG2,ABI1,ABL1,ACAA2,ACCS,ACP2,ACSBG1,ADAM3,ADAM6B,ADCK1,ADGRB1,ADGRB3,ADGRG1,ADGRL2,ADPGK,ADRA2C,AFG1L,AFG3L2,AGFG1,AI597479,AKIRIN2,AKR1B10,ALAS2,ALDH1B1,ALDH3B1,ALDH7A1,ALG6,AMBRA1,ANAPC4,ANKHD1,APBB2,APH1B,APLNR,ARG1,ARHGAP22,ARHGAP42,ARHGEF25,ARL16,ARMC9,ARSB…
TF	Factor: CRX; motif: YTAATC	TF:M01712	7.62991e-119	118.117	14787	1079	652	55414	0610040J01RIK,1700010I14RIK,1700029J07RIK,1700037H04RIK,2700062C07RIK,3110009E18RIK,3830406C13RIK,5730409E04RIK,6430571L13RIK,9230112D13RIK,9530068E07RIK,9930111J21RIK1,A,ABCC4,ABCG2,ABI1,ACAP1,ACBD5,ACP2,ACSS1,ACTN2,ADAM3,ADAM6B,ADAP2,ADCK1,ADGRB1,ADGRG6,ADGRL2,ADPGK,ADRA2C,AFAP1,AFG1L,AFG3L2,AGFG1,AI597479,AKIRIN2,AKR1B10,ALAS2,ALDH1B1,ALDH3B1,ALDH7A1,AMBRA1,ANAPC4,ANGEL2,ANK1,ANKHD1,ANKZF1,ANO…
TF	Factor: E2F; motif: GGCGSG; match class: 1	TF:M00803_1	1.54756e-118	117.81	7059	1079	442	55414	1700029J07RIK,1700037H04RIK,3830406C13RIK,9530068E07RIK,A930033H14RIK,AAMP,ABCA7,ABL1,ABR,ACAA2,ADAMTS14,ADAP2,ADGRB1,ADGRG6,ADPGK,ADRA2C,AFG1L,AFG3L2,AGFG1,AGTPBP1,AKIRIN2,ALDH7A1,ANGEL2,ANKHD1,ANKZF1,ANO6,APBB2,ARFGEF1,ARHGAP42,ARID3A,ARL16,ARPC1B,ATF1,ATG12,ATP10A,ATP1B3,ATP5A1,B4GALNT1,BAMBI,BC003331,BCL11A,BCS1L,BIN1,BMPR1A,BOLL,BRD3,C330018D20RIK,CAAP1,CACNA1D,CAMK2B,CARHSP1,CASK,CASZ1,CCDC…
TF	Factor: E2F-3; motif: GGCGGGN; match class: 1	TF:M02089_1	2.22424e-118	117.653	6910	1079	437	55414	0610040J01RIK,4930503L19RIK,A930033H14RIK,AAMP,ABCC4,ABCG2,ABI1,ABL1,ABR,ACAA2,ADAMTS14,ADAP2,ADGRB1,ADGRG1,ADGRG6,ADRA2C,AFAP1,AFG1L,AFG3L2,AGFG1,AGTPBP1,AI597479,AKIRIN2,ALDH3B1,ALDH7A1,ALG6,AMD1,AMMECR1L,ANAPC4,ANGEL2,APH1B,ARHGAP42,ARHGEF25,ARID3A,ARPC1B,ASPH,ATF1,ATG12,ATP10A,ATP1B3,ATP5A1,ATXN10,B4GALNT1,BAG4,BAMBI,BC003331,BCL11A,BIN1,BMPR1A,BOLL,BRD3,BRD8,CACFD1,CACNA1D,CAMK2B,CAPN5,CARHS…
TF	Factor: Sp1; motif: GGGGCGGGGT	TF:M00008	2.58539e-118	117.587	8366	1079	482	55414	1700037H04RIK,4930503L19RIK,5730409E04RIK,9530068E07RIK,A930033H14RIK,AAMP,ABCC4,ABCG2,ABI1,ABL1,ABR,ACAA2,ACAP1,ACBD5,ACSS1,ADAMTS14,ADAP2,ADCK1,ADGRB1,ADGRG1,ADGRG6,ADRA2C,AFAP1,AFG1L,AFG3L2,AGFG1,AGTPBP1,AI597479,ALDH3B1,ALDH7A1,ALG6,ANAPC4,ANGEL2,ANKHD1,APBA3,APH1B,ARG1,ARHGAP42,ARHGEF25,ARID3A,ARMC9,ARPC1B,ARSI,ASPH,ATF1,ATG12,ATP1B3,ATP5A1,ATXN10,B4GALNT1,BAG4,BAMBI,BATF,BBS5,BC003331,BCL11…
TF	Factor: Pax-5; motif: BCNNNRNGCANBGNTGNRTAGCSGCHNB	TF:M00143	1.06165e-117	116.974	10874	1079	552	55414	1700010I14RIK,1700037H04RIK,3110009E18RIK,3830406C13RIK,4930503L19RIK,5730409E04RIK,9530068E07RIK,A,AAMP,ABCA7,ABCC4,ABL1,ABR,ACAA2,ACBD5,ACSBG1,ACSS1,ACTN2,ADAM3,ADAMTS14,ADCY6,ADGRB1,ADGRB3,ADGRG1,ADGRG6,ADPGK,ADRA2C,AFAP1,AFG1L,AFG3L2,AI597479,AKIRIN2,ALDH1B1,ALDH3B1,ALDH7A1,ALG6,AMD1,AMMECR1L,ANAPC4,ANGEL2,ANKHD1,ANO6,APBB2,APH1B,ARG1,ARHGAP42,ARHGEF25,ARID3A,AS3MT,ASPH,ATF1,ATG12,ATP1B3,ATP5…
TF	Factor: HSF4; motif: CTGCMRN; match class: 1	TF:M07322_1	8.31892e-117	116.08	11453	1079	566	55414	3110009E18RIK,6430571L13RIK,A,A930033H14RIK,AAMP,ABCA7,ABCC4,ABI1,ABR,ACAA2,ACBD5,ACCS,ACP2,ACSS1,ACTN2,ADAM3,ADAM6B,ADAMTS14,ADAP2,ADCK1,ADCY6,ADGRB1,ADGRB3,ADGRG1,ADGRG6,ADPGK,ADRA2C,AFAP1,AGFG1,AGTPBP1,AI597479,AKR1B10,ALDH3B1,ALDH7A1,ALG6,AMD1,ANAPC4,ANK1,APBB2,APH1B,APLNR,ARFGEF1,ARHGAP22,ARSB,ARSI,AS3MT,ASPH,ATF1,ATG4C,ATG5,ATP1B3,ATP6V1H,ATXN10,ATXN7L3B,BAG4,BAMBI,BC031181,BHLHB9,BIN1,BLK,…
TF	Factor: SAP-1a; motif: NRRCCGGAAGYRN	TF:M10220	8.84785e-117	116.053	9126	1079	502	55414	1700010I14RIK,1700029J07RIK,2700062C07RIK,3110009E18RIK,3830406C13RIK,6430571L13RIK,9230112D13RIK,AAMP,ABI1,ABR,ACAP1,ACBD5,ACCS,ACP2,ACTN2,ADAM3,ADAMTS14,ADCY6,ADGRG1,ADGRG6,AFG1L,AFG3L2,AGFG1,AI597479,AKIRIN2,AKR1B10,ALAS2,ALDH1B1,AMBRA1,AMMECR1L,ANAPC4,ANK1,ANKHD1,ANKZF1,APBB2,ARFGEF1,ARG1,ARHGAP22,ARHGAP30,ARHGEF25,ARID3A,ARL16,ARMC9,ARPC1B,ARSB,AS3MT,ATF1,ATG12,ATG5,ATP1B3,ATP5A1,ATP6V1H,ATX…
TF	Factor: MafB; motif: GNTGAC	TF:M01227	5.16971e-116	115.287	13351	1079	613	55414	0610040J01RIK,1700010I14RIK,1700037H04RIK,3830406C13RIK,5730409E04RIK,6430571L13RIK,9530068E07RIK,9930111J21RIK1,A,A930033H14RIK,AAMP,ABCA7,ABCG2,ABI1,ABL1,ACP2,ACSBG1,ACSS1,ACTN2,ADAM3,ADAM6B,ADAMTS14,ADCK1,ADCY6,ADGRB1,ADGRG1,ADGRG6,ADPGK,ADRA2C,AFAP1,AFG1L,AGFG1,AGTPBP1,AI597479,AKR1B10,ALDH1B1,ALDH3B1,ALG6,AMBRA1,AMD1,AMMECR1L,ANKHD1,APBA3,APH1B,APLNR,ARFGEF1,ARG1,ARHGAP30,ARHGAP42,ARHGEF25,A…
TF	Factor: Egr-2; motif: GCGTGGGCGG	TF:M05494	3.31864e-115	114.479	7242	1079	443	55414	0610040J01RIK,3110009E18RIK,4930503L19RIK,6430571L13RIK,9530068E07RIK,ABCC4,ABCG2,ABI1,ABL1,ABR,ACAA2,ACAP1,ACSS1,ACTN2,ADAMTS14,ADAP2,ADCY6,ADGRB1,ADGRG1,ADGRG6,AFG3L2,AGFG1,AGTPBP1,AI597479,AKIRIN2,ALAS2,ALDH1B1,ALG6,AMD1,ANAPC4,ANGEL2,ANKHD1,ANO6,APBB2,APH1B,ARID3A,ARPC1B,ARSI,ASPH,ATF1,ATG12,ATG5,ATP10A,ATP1B3,ATXN10,BAG4,BAMBI,BBS5,BC003331,BCS1L,BHLHB9,BIN1,BMPR1A,BOLL,BRD3,BRD8,C130026I21R…
TF	Factor: AML1; motif: TGTGGT	TF:M00751	4.51715e-115	114.345	15473	1079	662	55414	0610040J01RIK,1700010I14RIK,1700029J07RIK,1700037H04RIK,2700062C07RIK,3830406C13RIK,5730409E04RIK,6430571L13RIK,9230112D13RIK,9530068E07RIK,9930111J21RIK1,A,A930033H14RIK,ABCA7,ABI1,ABL1,ACAP1,ACCS,ACP2,ACTN2,ADAM6B,ADAMTS14,ADCK1,ADCY6,ADGRB3,ADGRG1,ADGRL2,ADPGK,AFAP1,AFG1L,AFG3L2,AGFG1,AI597479,AKIRIN2,ALAS2,ALDH1B1,ALDH3B1,ALDH7A1,AMBRA1,AMD1,ANAPC4,ANGEL2,ANK1,ANKHD1,ANKZF1,APH1B,APLNR,ARHGAP…
TF	Factor: AML1; motif: TGTGGT	TF:M02084	4.51715e-115	114.345	15473	1079	662	55414	0610040J01RIK,1700010I14RIK,1700029J07RIK,1700037H04RIK,2700062C07RIK,3830406C13RIK,5730409E04RIK,6430571L13RIK,9230112D13RIK,9530068E07RIK,9930111J21RIK1,A,A930033H14RIK,ABCA7,ABI1,ABL1,ACAP1,ACCS,ACP2,ACTN2,ADAM6B,ADAMTS14,ADCK1,ADCY6,ADGRB3,ADGRG1,ADGRL2,ADPGK,AFAP1,AFG1L,AFG3L2,AGFG1,AI597479,AKIRIN2,ALAS2,ALDH1B1,ALDH3B1,ALDH7A1,AMBRA1,AMD1,ANAPC4,ANGEL2,ANK1,ANKHD1,ANKZF1,APH1B,APLNR,ARHGAP…
TF	Factor: AML1a; motif: TGTGGT	TF:M00271	4.51715e-115	114.345	15473	1079	662	55414	0610040J01RIK,1700010I14RIK,1700029J07RIK,1700037H04RIK,2700062C07RIK,3830406C13RIK,5730409E04RIK,6430571L13RIK,9230112D13RIK,9530068E07RIK,9930111J21RIK1,A,A930033H14RIK,ABCA7,ABI1,ABL1,ACAP1,ACCS,ACP2,ACTN2,ADAM6B,ADAMTS14,ADCK1,ADCY6,ADGRB3,ADGRG1,ADGRL2,ADPGK,AFAP1,AFG1L,AFG3L2,AGFG1,AI597479,AKIRIN2,ALAS2,ALDH1B1,ALDH3B1,ALDH7A1,AMBRA1,AMD1,ANAPC4,ANGEL2,ANK1,ANKHD1,ANKZF1,APH1B,APLNR,ARHGAP…
TF	Factor: ZBP89; motif: CCCCKCCCCCNN	TF:M07397	8.04237e-115	114.095	8105	1079	469	55414	1700010I14RIK,3830406C13RIK,6430571L13RIK,9230112D13RIK,A,A930033H14RIK,AAMP,ABCG2,ABI1,ABL1,ACAA2,ACAP1,ACCS,ADAM3,ADAMTS14,ADCK1,ADCY6,ADGRB1,ADGRG1,ADGRG6,ADGRL2,AFAP1,AFG1L,AFG3L2,AGFG1,AGTPBP1,AI597479,ALAS2,ALDH3B1,ALDH7A1,AMD1,AMMECR1L,APLNR,ARG1,ARHGEF25,ARID3A,ARMC9,ARPC1B,ARSB,AS3MT,ASPH,ATF1,ATP1B3,ATP6V1H,ATXN10,B4GALNT1,BAG4,BAMBI,BATF,BBS5,BC003331,BCL11A,BIN1,BLNK,BMF,BMI1,BMPR1A,B…
TF	Factor: MAZ; motif: NKGGGAGGGGRGGR	TF:M02023	1.3713e-113	112.863	7967	1079	463	55414	1700010I14RIK,1700037H04RIK,3830406C13RIK,4930503L19RIK,5730409E04RIK,9230112D13RIK,A,A930033H14RIK,AAMP,ABCA7,ABCG2,ABI1,ACAP1,ACCS,ACTN2,ADAMTS14,ADCK1,ADCY6,ADGRB1,ADGRG1,ADGRG6,ADGRL2,ADRA2C,AFG1L,AFG3L2,AGTPBP1,AI597479,ALAS2,ALDH7A1,ALG6,AMD1,AMMECR1L,ANGEL2,ANK1,APLNR,ARG1,ARHGAP30,ARHGAP42,ARHGEF25,ARID3A,ARL16,ARPC1B,ARSI,AS3MT,ASPH,ATF1,ATP1B3,ATP5A1,ATP6V1H,ATXN10,BAG4,BATF,BCL11A,BHLH…
TF	Factor: Sp1; motif: GGNGGGGGNGGGGGMGGGGCNGGG; match class: 1	TF:M10375_1	1.49253e-113	112.826	7415	1079	446	55414	1700010I14RIK,3830406C13RIK,4930503L19RIK,5730409E04RIK,A930033H14RIK,AAMP,ABCA7,ABCG2,ABI1,ABL1,ABR,ACAA2,ACAP1,ACSS1,ACTN2,ADAMTS14,ADCK1,ADCY6,ADGRB1,ADGRG1,ADGRG6,ADRA2C,AFG1L,AGFG1,AGTPBP1,AI597479,AKIRIN2,ALAS2,ALDH7A1,AMD1,AMMECR1L,ANGEL2,ANK1,ANKHD1,ARFGEF1,ARG1,ARHGAP42,ARHGEF25,ARID3A,ARPC1B,ASPH,ATF1,ATG12,ATP1B3,ATP5A1,ATP6V1H,ATXN10,BAMBI,BATF,BBS5,BCL11A,BHLHB9,BMF,BMI1,BMPR1A,BOLL,…
TF	Factor: LXR-alpha:RXR-alpha; motif: TGACCTNNAGTRACCYNNN	TF:M07107	2.31561e-112	111.635	14630	1079	638	55414	0610040J01RIK,1700037H04RIK,2700062C07RIK,4930503L19RIK,6430571L13RIK,9230112D13RIK,9530068E07RIK,9930111J21RIK1,A,A930033H14RIK,AAMP,ABCA7,ABL1,ACAP1,ACCS,ACSBG1,ACTN2,ADAP2,ADCK1,ADGRB1,ADGRB3,ADGRG1,ADGRG6,ADPGK,AFAP1,AFG1L,AFG3L2,AGFG1,AGTPBP1,AI597479,AKR1B10,ALAS2,ALDH1B1,ALDH3B1,ALDH7A1,ALG6,AMD1,AMMECR1L,ANAPC4,ANGEL2,ANK1,ANKHD1,ANKZF1,APBA3,APBB2,APLNR,ARFGEF1,ARG1,ARHGAP30,ARHGEF25,ARI…
TF	Factor: c-ets-1; motif: ACCGGAWRYN	TF:M01986	1.20826e-110	109.918	8416	1079	472	55414	0610040J01RIK,1700010I14RIK,1700029J07RIK,1700037H04RIK,2700062C07RIK,3110009E18RIK,3830406C13RIK,6430571L13RIK,9230112D13RIK,AAMP,ABCA7,ABCC4,ABR,ACAP1,ACBD5,ACCS,ACP2,ADAM3,ADGRB1,ADGRB3,ADGRG1,ADGRG6,ADPGK,ADRA2C,AFG1L,AFG3L2,AGFG1,AI597479,ALDH1B1,ALDH7A1,AMBRA1,AMMECR1L,ANAPC4,ANK1,ANKHD1,APH1B,ARG1,ARHGAP22,ARHGEF25,ARID3A,ARL16,ARMC9,ARPC1B,ARSI,AS3MT,ASPH,ATF1,ATG12,ATP1B3,ATP5A1,ATXN10,B…
TF	Factor: myogenin; motif: CRSCTGTTBNNTTTGGCACGSNGCCARCH	TF:M00056	1.46177e-110	109.835	12181	1079	575	55414	0610040J01RIK,1700010I14RIK,1700029J07RIK,1700037H04RIK,3110009E18RIK,4930503L19RIK,5730409E04RIK,9530068E07RIK,9930111J21RIK1,A,A930033H14RIK,ABCA7,ABR,ACAP1,ACBD5,ACCS,ACP2,ACSBG1,ACTN2,ADAM6B,ADAMTS14,ADCY6,ADGRB1,ADGRG1,ADGRG6,ADPGK,ADRA2C,AFAP1,AFG3L2,AGTPBP1,AKIRIN2,AKR1B10,ALDH1B1,ALDH3B1,ALG6,AMD1,AMMECR1L,ANGEL2,ANK1,ANKHD1,ANKZF1,APBB2,APLNR,ARG1,ARHGAP22,ARHGAP30,ARHGEF25,ARL16,ARPC1B,…
TF	Factor: GKLF; motif: WGGGYGKGGCCN	TF:M09692	1.5145e-110	109.82	9004	1079	489	55414	1700037H04RIK,3830406C13RIK,4930503L19RIK,5730409E04RIK,6430571L13RIK,9230112D13RIK,9530068E07RIK,9930111J21RIK1,AAMP,ABCA7,ABL1,ABR,ACAA2,ACAP1,ACBD5,ACCS,ACSS1,ACTN2,ADAM3,ADAM6B,ADAMTS14,ADAP2,ADCK1,ADGRB1,ADGRG1,ADGRG6,ADRA2C,AFAP1,AFG1L,AFG3L2,AGFG1,AGTPBP1,AKIRIN2,ALAS2,ALDH3B1,ALDH7A1,AMD1,ANAPC4,ANGEL2,ANK1,ANKHD1,ANO6,APH1B,ARFGEF1,ARHGAP22,ARHGEF25,ARID3A,ARL16,ARPC1B,AS3MT,ASPH,ATF1,AT…
TF	Factor: PARP; motif: TTTCYN; match class: 1	TF:M02027_1	1.57155e-110	109.804	15270	1079	650	55414	0610040J01RIK,1700010I14RIK,2700062C07RIK,3110009E18RIK,3830406C13RIK,4930503L19RIK,9230112D13RIK,9530068E07RIK,A,ABCA7,ABCG2,ABI1,ABL1,ACAA2,ACAP1,ACBD5,ACCS,ACP2,ACSBG1,ACSS1,ACTN2,ADAM3,ADAM6B,ADAMTS14,ADCK1,ADCY6,ADGRG1,ADGRG6,ADGRL2,ADPGK,AFG1L,AI597479,ALAS2,ALDH1B1,ALDH7A1,AMBRA1,AMMECR1L,ANAPC4,ANGEL2,ANK1,ANKZF1,ANO6,APBB2,APH1B,APLNR,ARG1,ARHGAP30,ARHGAP42,ARL16,ARMC9,ARSB,AS3MT,ASPH,AT…
TF	Factor: Elk-1; motif: NCCGGAAGTGN; match class: 1	TF:M10219_1	2.06143e-109	108.686	7712	1079	449	55414	1700010I14RIK,1700029J07RIK,2700062C07RIK,3110009E18RIK,3830406C13RIK,4930503L19RIK,9230112D13RIK,A,AAMP,ABCA7,ABR,ACAP1,ACBD5,ACCS,ACP2,ACSS1,ACTN2,ADAM3,ADCK1,ADCY6,ADGRG1,ADPGK,AFG3L2,AI597479,AKIRIN2,ALAS2,AMBRA1,ANAPC4,ANK1,ANKHD1,ANO6,APBB2,ARFGEF1,ARG1,ARHGAP30,ARID3A,ARL16,ARMC9,ARPC1B,ARSI,AS3MT,ATF1,ATG12,ATP1B3,ATP5A1,ATXN10,ATXN7L3B,B4GALNT1,BAG4,BATF,BC003331,BC031181,BCL11A,BCS1L,BL…
TF	Factor: WT1; motif: GNGGGGGCGGGG	TF:M03893	3.18516e-109	108.497	6668	1079	416	55414	4930503L19RIK,6430571L13RIK,9230112D13RIK,A930033H14RIK,AAMP,ABCC4,ABCG2,ABI1,ABL1,ABR,ACAA2,ACCS,ACSBG1,ACSS1,ACTN2,ADAMTS14,ADCK1,ADGRB1,ADGRG1,ADGRG6,AFAP1,AFG1L,AFG3L2,AGFG1,AGTPBP1,AI597479,AKIRIN2,AKR1B10,ALAS2,ALDH3B1,ALDH7A1,ALG6,AMD1,AMMECR1L,ANAPC4,ANGEL2,ANKHD1,ANO6,APBB2,ARHGEF25,ARID3A,ARMC9,ARPC1B,ARSI,ASPH,ATF1,ATG12,ATP10A,ATP1B3,ATXN10,ATXN7L3B,BAG4,BAMBI,BC003331,BHLHB9,BIN1,BMI…
TF	Factor: Sp3; motif: AGGGCGG	TF:M05665	5.95087e-108	107.225	7264	1079	433	55414	0610040J01RIK,4930503L19RIK,6430571L13RIK,9530068E07RIK,ABCA7,ABCC4,ABR,ACAA2,ADGRG1,AFAP1,AFG3L2,AGFG1,AGTPBP1,ALDH1B1,ALDH3B1,AMBRA1,AMD1,ANAPC4,ANGEL2,ANK1,ANKHD1,ANO6,APBA3,APH1B,ARFGEF1,ARHGEF25,ARID3A,ARPC1B,ASPH,ATF1,ATG12,ATG5,ATP10A,ATP1B3,ATP6V1H,ATXN10,BAG4,BAMBI,BBS5,BIN1,BLK,BMPR1A,BOLL,BRD3,C330018D20RIK,CACFD1,CACNA1D,CARHSP1,CASK,CCDC90B,CCNJL,CD164,CD74,CDC42,CDH4,CDK18,CDK5RAP1,…
TF	Factor: LKLF; motif: NGGGCGG	TF:M05391	5.95087e-108	107.225	7264	1079	433	55414	0610040J01RIK,4930503L19RIK,6430571L13RIK,9530068E07RIK,ABCA7,ABCC4,ABR,ACAA2,ADGRG1,AFAP1,AFG3L2,AGFG1,AGTPBP1,ALDH1B1,ALDH3B1,AMBRA1,AMD1,ANAPC4,ANGEL2,ANK1,ANKHD1,ANO6,APBA3,APH1B,ARFGEF1,ARHGEF25,ARID3A,ARPC1B,ASPH,ATF1,ATG12,ATG5,ATP10A,ATP1B3,ATP6V1H,ATXN10,BAG4,BAMBI,BBS5,BIN1,BLK,BMPR1A,BOLL,BRD3,C330018D20RIK,CACFD1,CACNA1D,CARHSP1,CASK,CCDC90B,CCNJL,CD164,CD74,CDC42,CDH4,CDK18,CDK5RAP1,…
TF	Factor: CPBP; motif: NGGGCGG	TF:M05301	5.95087e-108	107.225	7264	1079	433	55414	0610040J01RIK,4930503L19RIK,6430571L13RIK,9530068E07RIK,ABCA7,ABCC4,ABR,ACAA2,ADGRG1,AFAP1,AFG3L2,AGFG1,AGTPBP1,ALDH1B1,ALDH3B1,AMBRA1,AMD1,ANAPC4,ANGEL2,ANK1,ANKHD1,ANO6,APBA3,APH1B,ARFGEF1,ARHGEF25,ARID3A,ARPC1B,ASPH,ATF1,ATG12,ATG5,ATP10A,ATP1B3,ATP6V1H,ATXN10,BAG4,BAMBI,BBS5,BIN1,BLK,BMPR1A,BOLL,BRD3,C330018D20RIK,CACFD1,CACNA1D,CARHSP1,CASK,CCDC90B,CCNJL,CD164,CD74,CDC42,CDH4,CDK18,CDK5RAP1,…
TF	Factor: SP6; motif: WGGGCGG	TF:M05455	5.95087e-108	107.225	7264	1079	433	55414	0610040J01RIK,4930503L19RIK,6430571L13RIK,9530068E07RIK,ABCA7,ABCC4,ABR,ACAA2,ADGRG1,AFAP1,AFG3L2,AGFG1,AGTPBP1,ALDH1B1,ALDH3B1,AMBRA1,AMD1,ANAPC4,ANGEL2,ANK1,ANKHD1,ANO6,APBA3,APH1B,ARFGEF1,ARHGEF25,ARID3A,ARPC1B,ASPH,ATF1,ATG12,ATG5,ATP10A,ATP1B3,ATP6V1H,ATXN10,BAG4,BAMBI,BBS5,BIN1,BLK,BMPR1A,BOLL,BRD3,C330018D20RIK,CACFD1,CACNA1D,CARHSP1,CASK,CCDC90B,CCNJL,CD164,CD74,CDC42,CDH4,CDK18,CDK5RAP1,…
TF	Factor: KLF3; motif: NNNNNNGGGCGGGGCNNGN	TF:M10278	1.5211e-107	106.818	7348	1079	435	55414	1700037H04RIK,4930503L19RIK,5730409E04RIK,6430571L13RIK,9530068E07RIK,A930033H14RIK,AAMP,ABCC4,ABCG2,ABL1,ABR,ACAA2,ACAP1,ACBD5,ACSS1,ACTN2,ADAMTS14,ADAP2,ADCK1,ADGRB1,ADGRG1,ADGRG6,ADRA2C,AFAP1,AFG1L,AFG3L2,AGFG1,AGTPBP1,AI597479,AKIRIN2,ALAS2,ALDH3B1,ALDH7A1,AMD1,AMMECR1L,ANAPC4,ANGEL2,ANKHD1,APH1B,ARHGAP42,ARHGEF25,ARID3A,ARPC1B,ASPH,ATF1,ATG12,ATP10A,ATP5A1,ATXN10,BAG4,BAMBI,BC003331,BCL11A,B…
TF	Factor: E2F-1; motif: NKTSSCGC	TF:M00428	1.72663e-107	106.763	7940	1079	453	55414	0610040J01RIK,1700037H04RIK,5730409E04RIK,A930033H14RIK,AAMP,ABCA7,ABCC4,ABI1,ABL1,ABR,ACP2,ADPGK,ADRA2C,AFAP1,AFG1L,AFG3L2,AGFG1,AGTPBP1,AKIRIN2,ALDH7A1,ALG6,AMBRA1,AMD1,AMMECR1L,ANGEL2,ANK1,ANKHD1,APLNR,ARFGEF1,ARHGEF25,ARID3A,ARMC9,ATF1,ATG5,ATP1B3,ATXN10,ATXN7L3B,B4GALNT1,BAMBI,BBS5,BC003331,BC031181,BCL11A,BIN1,BOLL,BRD3,C330018D20RIK,CAAP1,CACNA1D,CAMK2B,CAPN5,CASP8,CASZ1,CCDC66,CCDC84,CCNJ…
TF	Factor: LF-A1; motif: GGGSTCWR	TF:M00646	2.52376e-107	106.598	12585	1079	580	55414	0610040J01RIK,1700029J07RIK,1700037H04RIK,2700062C07RIK,3110009E18RIK,4930503L19RIK,6430571L13RIK,9530068E07RIK,A,A930033H14RIK,AAMP,ABCA7,ABCC4,ACAA2,ACP2,ACSBG1,ADAM3,ADAM6B,ADAMTS14,ADAP2,ADCY6,ADGRB1,ADGRG1,ADGRG6,ADPGK,AFAP1,AFG1L,AFG3L2,AGFG1,AGTPBP1,AI597479,AKIRIN2,AKR1B10,ALAS2,ALDH1B1,ALDH3B1,ALDH7A1,AMBRA1,ANAPC4,ANKHD1,ANKZF1,ANO6,APH1B,ARFGEF1,ARHGAP22,ARHGAP42,ARHGEF25,ARL16,ARMC9,A…
TF	Factor: BTEB2; motif: RGGGNGKGGN	TF:M07277	3.37002e-106	105.472	7609	1079	441	55414	1700010I14RIK,1700037H04RIK,4930503L19RIK,5730409E04RIK,A930033H14RIK,AAMP,ABCA7,ABCG2,ABL1,ABR,ACAA2,ACBD5,ACSS1,ADAMTS14,ADAP2,ADCK1,ADGRB1,ADGRG1,ADGRG6,ADGRL2,ADRA2C,AFAP1,AFG3L2,AGFG1,AGTPBP1,AI597479,ALDH3B1,ALDH7A1,AMD1,AMMECR1L,ANAPC4,ANGEL2,APH1B,ARHGAP42,ARHGEF25,ARID3A,ARMC9,ARPC1B,ASPH,ATF1,ATG12,ATP10A,ATP5A1,ATXN10,BAG4,BAMBI,BC003331,BCL11A,BIN1,BMI1,BMPR1A,BOLL,BRD3,BRD8,C1QC,CACF…
TF	Factor: Spi-B; motif: ASNGGAASTN	TF:M02041	1.44085e-105	104.841	9992	1079	509	55414	1700010I14RIK,3110009E18RIK,3830406C13RIK,4930503L19RIK,9530068E07RIK,9930111J21RIK1,A,AAMP,ABCG2,ABI1,ABL1,ACAA2,ACAP1,ACBD5,ACP2,ACSBG1,ACTN2,ADAM3,ADCK1,ADCY6,ADGRB3,ADGRL2,ADRA2C,AFAP1,AGTPBP1,AI597479,AKIRIN2,AKR1B10,ALDH1B1,AMBRA1,ANAPC4,ANKHD1,ANKZF1,ANO6,APBA3,ARG1,ARHGAP22,ARHGEF25,ARL16,ARMC9,ARPC1B,ARSB,ATG12,ATG5,ATP10A,ATP1B3,ATP5A1,ATXN10,ATXN7L3B,B4GALNT1,BAG4,BC031181,BCL11A,BCS1L…
TF	Factor: Ets2; motif: ACCGGAWRYN	TF:M01989	3.94201e-105	104.404	7927	1079	449	55414	1700010I14RIK,1700029J07RIK,2700062C07RIK,3110009E18RIK,3830406C13RIK,6430571L13RIK,9230112D13RIK,ABCA7,ABCC4,ABR,ACAP1,ACBD5,ACP2,ADAM3,ADAMTS14,ADGRB3,ADGRG1,ADGRG6,ADPGK,ADRA2C,AFG1L,AFG3L2,AGFG1,AI597479,ALDH1B1,ALDH7A1,AMBRA1,AMMECR1L,ANAPC4,ANK1,ANKHD1,APH1B,ARG1,ARHGAP22,ARHGEF25,ARID3A,ARL16,ARMC9,ARPC1B,ARSI,AS3MT,ATF1,ATG12,ATG5,ATP1B3,ATP5A1,ATXN10,ATXN7L3B,BAG4,BATF,BC031181,BCL11A,BC…
TF	Factor: AP-2; motif: SNNNCCNCAGGCN	TF:M00915	6.29468e-105	104.201	7121	1079	424	55414	3110009E18RIK,ABCA7,ABCC4,ABL1,ABR,ACAA2,ACAP1,ACBD5,ACCS,ACSS1,ADAMTS14,ADGRB1,ADGRG6,ADPGK,ADRA2C,AFAP1,AFG1L,AFG3L2,AGFG1,AGTPBP1,AI597479,AKIRIN2,AKR1B10,ALDH3B1,AMBRA1,AMD1,AMMECR1L,ANAPC4,ANGEL2,ANK1,ANKHD1,ANKZF1,ANO6,ARFGEF1,ARHGAP30,ARHGEF25,ARID3A,ARSB,ARSI,ASPH,ATF1,ATG12,ATP1B3,ATP5A1,ATXN10,BAG4,BATF,BC003331,BCL11A,BCS1L,BHLHB9,BLNK,BMF,BMPR1A,BRD3,C330018D20RIK,CAAP1,CACFD1,CACNA1D…
TF	Factor: E2F-4; motif: NGGGGGCGGGRMNN	TF:M10211	9.50764e-105	104.022	7002	1079	420	55414	A930033H14RIK,AAMP,ABCA7,ABCG2,ABI1,ABL1,ABR,ACAA2,ACCS,ADAMTS14,ADAP2,ADCK1,ADGRB1,ADGRG1,ADGRG6,ADPGK,AFAP1,AFG1L,AFG3L2,AGFG1,AI597479,ALDH3B1,ALDH7A1,ALG6,AMD1,ANAPC4,ANK1,ANKHD1,APH1B,ARHGEF25,ARMC9,ARPC1B,ARSI,ASPH,ATF1,ATG12,ATP10A,ATP1B3,ATXN10,BAG4,BAMBI,BC003331,BCL11A,BCS1L,BHLHB9,BOLL,BRD3,BRD8,CAAP1,CACFD1,CACNA1D,CAPN5,CARHSP1,CASK,CCDC88C,CDC40,CDH4,CDK18,CDK19,CDK5RAP2,CDKN2C,CEP5…
TF	Factor: Lyl-1; motif: NCAKCTGYTNYCNN	TF:M10285	1.72469e-104	103.763	15139	1079	637	55414	1700029J07RIK,2700062C07RIK,3110009E18RIK,3830406C13RIK,5730409E04RIK,9230112D13RIK,9530068E07RIK,9930111J21RIK1,A,A930033H14RIK,ABCA7,ABCC4,ABCG2,ABI1,ABR,ACAA2,ACAP1,ACBD5,ACCS,ACP2,ACSBG1,ACSS1,ADAM3,ADAMTS14,ADAP2,ADCK1,ADCY6,ADGRB1,ADGRB3,ADGRG1,ADGRG6,ADGRL2,ADRA2C,AFAP1,AFG1L,AFG3L2,AGFG1,AI597479,AKR1B10,ALAS2,AMD1,AMMECR1L,ANAPC4,ANK1,ANKHD1,ANO6,APBB2,APH1B,ARFGEF1,ARG1,ARHGAP22,ARHGAP3…
TF	Factor: Prrx2; motif: AATTA; match class: 1	TF:M02188_1	1.78513e-104	103.748	15356	1079	642	55414	0610040J01RIK,2700062C07RIK,3110009E18RIK,4930503L19RIK,6430571L13RIK,9230112D13RIK,9530068E07RIK,9930111J21RIK1,AAMP,ABCA7,ABCG2,ACAP1,ACBD5,ACP2,ACSBG1,ACTN2,ADAM3,ADAM6B,ADAMTS14,ADAP2,ADCK1,ADGRB3,ADGRG6,ADGRL2,ADPGK,AFAP1,AFG1L,AGFG1,AGTPBP1,AI597479,AKR1B10,ALAS2,ALG6,AMBRA1,AMD1,ANGEL2,APBA3,APBB2,APLNR,ARFGEF1,ARG1,ARHGAP42,ARHGEF25,ARID3A,ARPC1B,ARSB,ARSI,AS3MT,ATG12,ATG4C,ATG5,ATP10A,AT…
TF	Factor: Ikaros; motif: TGGGAGN	TF:M07260	2.26381e-104	103.645	11484	1079	547	55414	0610040J01RIK,3110009E18RIK,3830406C13RIK,4930503L19RIK,5730409E04RIK,A930033H14RIK,AAMP,ABCA7,ABCC4,ABI1,ABL1,ACAP1,ACCS,ACP2,ACSBG1,ACSS1,ACTN2,ADAM3,ADCK1,ADCY6,ADGRB1,ADGRG1,ADGRG6,ADPGK,AFG1L,AI597479,AKR1B10,ALAS2,ALDH1B1,ALDH3B1,ALDH7A1,ALG6,AMBRA1,AMMECR1L,ANGEL2,ANK1,ANO6,APBA3,APBB2,APH1B,APLNR,ARHGAP30,ARHGEF25,ARID3A,ARL16,ARMC9,ARPC1B,ARSI,AS3MT,ATP10A,ATXN10,BAG4,BATF,BBS5,BC031181,…
TF	Factor: TCF-3; motif: CTTTGA	TF:M03858	2.94327e-104	103.531	15764	1079	651	55414	0610040J01RIK,1700010I14RIK,1700037H04RIK,3110009E18RIK,3830406C13RIK,4930503L19RIK,5730409E04RIK,6430571L13RIK,9230112D13RIK,9530068E07RIK,9930111J21RIK1,A,AAMP,ABCC4,ABI1,ABL1,ABR,ACAA2,ACBD5,ACCS,ACP2,ACSS1,ADAM3,ADAM6B,ADAMTS14,ADCK1,ADCY6,ADGRB1,ADGRB3,ADGRG1,ADGRG6,ADGRL2,ADPGK,ADRA2C,AFAP1,AFG1L,AGFG1,AGTPBP1,AI597479,AKIRIN2,AKR1B10,ALAS2,ALDH1B1,ALDH3B1,ALG6,AMBRA1,AMD1,ANGEL2,ANK1,ANKHD…
TF	Factor: TCF-7; motif: TCAAAG	TF:M00805	2.94327e-104	103.531	15764	1079	651	55414	0610040J01RIK,1700010I14RIK,1700037H04RIK,3110009E18RIK,3830406C13RIK,4930503L19RIK,5730409E04RIK,6430571L13RIK,9230112D13RIK,9530068E07RIK,9930111J21RIK1,A,AAMP,ABCC4,ABI1,ABL1,ABR,ACAA2,ACBD5,ACCS,ACP2,ACSS1,ADAM3,ADAM6B,ADAMTS14,ADCK1,ADCY6,ADGRB1,ADGRB3,ADGRG1,ADGRG6,ADGRL2,ADPGK,ADRA2C,AFAP1,AFG1L,AGFG1,AGTPBP1,AI597479,AKIRIN2,AKR1B10,ALAS2,ALDH1B1,ALDH3B1,ALG6,AMBRA1,AMD1,ANGEL2,ANK1,ANKHD…
TF	Factor: Erg; motif: MCAGGAAA	TF:M07284	2.07748e-103	102.682	12883	1079	581	55414	0610040J01RIK,1700010I14RIK,1700029J07RIK,1700037H04RIK,5730409E04RIK,6430571L13RIK,9230112D13RIK,9930111J21RIK1,A,A930033H14RIK,AAMP,ABCC4,ABCG2,ABI1,ABL1,ABR,ACAA2,ACCS,ACP2,ACSBG1,ACSS1,ACTN2,ADAM6B,ADAMTS14,ADCK1,ADGRB1,ADGRB3,ADGRG1,ADGRL2,ADPGK,AFAP1,AFG1L,AGFG1,ALDH1B1,ALDH7A1,ALG6,AMBRA1,AMMECR1L,ANAPC4,ANGEL2,ANK1,ANKHD1,ANO6,APBB2,APLNR,ARFGEF1,ARG1,ARHGAP22,ARHGAP30,ARID3A,ARMC9,ARPC1B…
TF	Factor: RREB-1; motif: CCCCAAACMMCCCC	TF:M00257	6.44231e-103	102.191	10740	1079	525	55414	1700037H04RIK,3110009E18RIK,4930503L19RIK,5730409E04RIK,6430571L13RIK,9930111J21RIK1,A930033H14RIK,AAMP,ABCA7,ABCG2,ABR,ACAA2,ACAP1,ACBD5,ACSBG1,ACTN2,ADAMTS14,ADCK1,ADGRB1,ADGRG6,ADRA2C,AFAP1,AFG1L,AFG3L2,AGFG1,AKIRIN2,AKR1B10,ALAS2,ALDH1B1,ALDH3B1,ALDH7A1,ALG6,AMBRA1,AMMECR1L,ANKHD1,ANKZF1,ANO6,APLNR,ARG1,ARHGAP30,ARHGAP42,ARHGEF25,ARPC1B,ARSI,AS3MT,ASPH,ATF1,ATG12,ATP5A1,ATP6V1H,ATXN10,ATXN7L3…
TF	Factor: AP-2alpha; motif: NGCCYSNNGSN	TF:M01857	1.32339e-102	101.878	6198	1079	391	55414	1700037H04RIK,4930503L19RIK,9530068E07RIK,A930033H14RIK,AAMP,ABL1,ABR,ACAA2,ACBD5,ACSBG1,ADAMTS14,ADGRB1,ADRA2C,AFAP1,AGFG1,AGTPBP1,AI597479,ALDH3B1,ALDH7A1,AMBRA1,AMD1,ANKZF1,ANO6,APBB2,ARFGEF1,ARHGEF25,ARID3A,ARMC9,ARPC1B,ARSB,ARSI,ASPH,ATF1,ATP1B3,BAG4,BAMBI,BATF,BC003331,BCL11A,BCS1L,BHLHB9,BIN1,BMI1,BMPR1A,BRD3,BRD8,C1QC,CACFD1,CAMK2B,CASK,CASP8,CASZ1,CCDC66,CCDC90B,CCNJL,CD48,CD80,CDC40,CDC…
TF	Factor: GKLF; motif: NNNRNWGGGTGKGGC	TF:M10279	2.27488e-102	101.643	9314	1079	485	55414	1700010I14RIK,1700037H04RIK,4930503L19RIK,5730409E04RIK,6430571L13RIK,9530068E07RIK,9930111J21RIK1,AAMP,ABCA7,ABI1,ABR,ACAA2,ACAP1,ACBD5,ACCS,ACP2,ACTN2,ADAM3,ADAM6B,ADAMTS14,ADCK1,ADGRB1,ADGRG1,ADGRG6,ADRA2C,AFAP1,AFG1L,AFG3L2,AGFG1,AGTPBP1,AKIRIN2,ALAS2,ALDH7A1,AMBRA1,AMD1,AMMECR1L,ANAPC4,ANGEL2,ANK1,ANO6,APH1B,ARHGAP42,ARHGEF25,ARID3A,ARL16,ARPC1B,ARSB,AS3MT,ASPH,ATF1,ATG12,ATP10A,ATP1B3,ATXN1…
TF	Factor: Pax-6; motif: CTGACCTGGAACTM	TF:M00979	2.94718e-102	101.531	12203	1079	562	55414	1700010I14RIK,1700029J07RIK,1700037H04RIK,2700062C07RIK,4930503L19RIK,5730409E04RIK,6430571L13RIK,9230112D13RIK,9930111J21RIK1,A,ABCC4,ABI1,ABL1,ABR,ACAP1,ACBD5,ACSBG1,ACSS1,ADAM6B,ADAMTS14,ADAP2,ADCY6,ADGRG6,ADRA2C,AFAP1,ALDH3B1,ALDH7A1,ALG6,AMBRA1,ANAPC4,ANK1,APBA3,APBB2,APH1B,APLNR,ARFGEF1,ARHGAP22,ARHGAP30,ARHGAP42,ARHGEF25,ARID3A,ARL16,ARMC9,ARPC1B,ARSB,ARSI,AS3MT,ATF1,ATG4C,ATG5,ATP10A,ATP5…
TF	Factor: C-Jun; motif: TGACTC	TF:M03541	4.22656e-102	101.374	13830	1079	602	55414	0610040J01RIK,1700010I14RIK,1700029J07RIK,1700037H04RIK,3110009E18RIK,4930503L19RIK,6430571L13RIK,9930111J21RIK1,A,AAMP,ABCA7,ABCG2,ABI1,ABR,ACAP1,ACBD5,ACCS,ACP2,ACSS1,ACTN2,ADAM3,ADAM6B,ADAMTS14,ADAP2,ADCK1,ADCY6,ADGRB1,ADGRB3,ADGRG1,ADGRL2,ADRA2C,AFAP1,AGFG1,AGTPBP1,AKIRIN2,AKR1B10,ALG6,AMMECR1L,ANK1,ANKHD1,APBA3,APH1B,APLNR,ARFGEF1,ARG1,ARHGAP22,ARHGAP30,ARHGAP42,ARHGEF25,ARL16,ARPC1B,ARSI,AS…
TF	Factor: VDR; motif: GGGKNARNRRGGWSA	TF:M00444	4.29595e-102	101.367	10050	1079	505	55414	0610040J01RIK,1700010I14RIK,1700029J07RIK,1700037H04RIK,3830406C13RIK,4930503L19RIK,5730409E04RIK,6430571L13RIK,9230112D13RIK,A930033H14RIK,AAMP,ABCA7,ABCC4,ABCG2,ABI1,ABR,ACAA2,ACBD5,ACCS,ACSBG1,ADAMTS14,ADAP2,ADCK1,ADCY6,ADGRB3,ADGRG1,ADGRG6,AFAP1,AFG1L,AFG3L2,AGTPBP1,AKIRIN2,ALDH3B1,ALDH7A1,ALG6,AMD1,AMMECR1L,ANK1,APBB2,APLNR,ARG1,ARHGAP30,ARHGEF25,ARID3A,ARL16,ARSB,ARSI,AS3MT,ASPH,ATF1,ATG4C,…
TF	Factor: GKLF; motif: GCCMCRCCCNNN	TF:M01588	9.46298e-102	101.024	7868	1079	442	55414	1700037H04RIK,4930503L19RIK,5730409E04RIK,6430571L13RIK,9930111J21RIK1,AAMP,ABCA7,ABL1,ABR,ACAA2,ACAP1,ACBD5,ACCS,ACSS1,ACTN2,ADAM3,ADAM6B,ADAMTS14,ADAP2,ADCK1,ADGRB1,ADGRG1,ADGRG6,ADRA2C,AFAP1,AFG1L,AFG3L2,AGFG1,AGTPBP1,AKIRIN2,ALAS2,ALDH3B1,ALDH7A1,AMD1,ANAPC4,ANGEL2,ANO6,APH1B,ARFGEF1,ARHGEF25,ARID3A,ARL16,ARPC1B,AS3MT,ASPH,ATF1,ATG12,ATP10A,ATP1B3,ATXN10,BAMBI,BCS1L,BHLHB9,BMF,BMI1,BMPR1A,BOL…
TF	Factor: BTEB3; motif: BNRNGGGAGGNGT	TF:M01865	2.51358e-101	100.6	8950	1079	473	55414	1700010I14RIK,3110009E18RIK,3830406C13RIK,4930503L19RIK,5730409E04RIK,9230112D13RIK,9930111J21RIK1,A930033H14RIK,AAMP,ABCA7,ABCC4,ABI1,ABL1,ABR,ACAP1,ACCS,ACP2,ADCY6,ADGRB1,ADRA2C,AFG3L2,AKIRIN2,ALAS2,ALDH7A1,ALG6,AMD1,AMMECR1L,ANK1,APLNR,ARFGEF1,ARG1,ARHGEF25,ARID3A,ARL16,ARSB,ARSI,ATF1,ATG12,ATG5,ATP1B3,ATXN10,ATXN7L3B,B4GALNT1,BAG4,BATF,BBS5,BC003331,BCL11A,BCS1L,BHLHB9,BIN1,BMI1,BMPR1A,BOLL,B…
TF	Factor: Sox-18; motif: CAAWGBB; match class: 1	TF:M03848_1	6.56475e-101	100.183	14416	1079	614	55414	0610040J01RIK,1700010I14RIK,2700062C07RIK,3110009E18RIK,3830406C13RIK,4930503L19RIK,5730409E04RIK,6430571L13RIK,9230112D13RIK,9930111J21RIK1,A,A930033H14RIK,AAMP,ABCA7,ABCC4,ABI1,ABL1,ABR,ACAP1,ACBD5,ACCS,ACP2,ACSBG1,ACSS1,ADAM3,ADAMTS14,ADAP2,ADGRB1,ADGRB3,ADGRG1,ADGRG6,ADPGK,AFAP1,AFG1L,AGTPBP1,AI597479,AKIRIN2,AKR1B10,ALDH1B1,ALDH3B1,ALDH7A1,AMBRA1,AMMECR1L,ANK1,APBA3,APH1B,APLNR,ARG1,ARHGAP22…
TF	Factor: SP2; motif: GNNGGGGGCGGGGSN	TF:M03807	1.58558e-100	99.7998	7111	1079	417	55414	1700037H04RIK,4930503L19RIK,5730409E04RIK,6430571L13RIK,A930033H14RIK,AAMP,ABCG2,ABL1,ABR,ACAA2,ACBD5,ACSS1,ADAMTS14,ADAP2,ADCK1,ADGRB1,ADGRG1,ADRA2C,AFAP1,AFG3L2,AGFG1,AGTPBP1,AI597479,AKIRIN2,ALAS2,ALDH3B1,ALDH7A1,AMD1,ANAPC4,ANGEL2,APH1B,ARHGAP42,ARHGEF25,ARID3A,ARMC9,ARPC1B,ASPH,ATG12,ATP10A,ATP1B3,ATP5A1,ATXN10,BAG4,BAMBI,BC003331,BCL11A,BHLHB9,BIN1,BMI1,BMPR1A,BOLL,BRD3,BRD8,C1QC,CACFD1,CAC…
TF	Factor: E2F-1; motif: NTTSGCGG	TF:M00430	2.23446e-100	99.6508	6990	1079	413	55414	0610040J01RIK,1700037H04RIK,3830406C13RIK,5730409E04RIK,6430571L13RIK,9230112D13RIK,A930033H14RIK,AAMP,ABCA7,ACP2,ADAP2,ADGRB1,ADGRG6,ADPGK,ADRA2C,AFG3L2,AGTPBP1,AKIRIN2,ALDH1B1,ALG6,AMBRA1,ANK1,ANKHD1,APBB2,APLNR,ARFGEF1,ARPC1B,ARSB,ARSI,ATG5,ATP10A,ATP1B3,ATXN7L3B,BAG4,BAMBI,BCS1L,BIN1,BMPR1A,BOLL,BRD8,C330018D20RIK,CAAP1,CAMK2B,CASK,CASZ1,CCDC66,CCDC84,CCDC88C,CCDC90B,CCND3,CD164,CDC23,CDC40,C…
TF	Factor: LKLF; motif: GGGGTGGKSN	TF:M07261	8.32624e-100	99.0796	9212	1079	478	55414	1700037H04RIK,3830406C13RIK,4930503L19RIK,5730409E04RIK,6430571L13RIK,A930033H14RIK,AAMP,ABCA7,ABCG2,ABI1,ACAA2,ACAP1,ACCS,ACSS1,ACTN2,ADAM3,ADAMTS14,ADCK1,ADGRB1,ADGRB3,ADGRG1,ADPGK,ADRA2C,AFAP1,AFG1L,AGFG1,AGTPBP1,AKIRIN2,ALAS2,ALDH3B1,ALDH7A1,ALG6,ANK1,ANKHD1,ANKZF1,APLNR,ARFGEF1,ARG1,ARHGAP30,ARHGAP42,ARHGEF25,ARID3A,ARMC9,ARPC1B,ARSB,AS3MT,ATF1,ATP5A1,ATP6V1H,ATXN10,B4GALNT1,BATF,BCS1L,BHLHB…
TF	Factor: ZAC; motif: KGGGCCR	TF:M05547	1.15862e-99	98.9361	6707	1079	403	55414	4930503L19RIK,9530068E07RIK,A930033H14RIK,ABCA7,ABI1,ABL1,ABR,ACAA2,ACCS,ACP2,ACSS1,ACTN2,ADAMTS14,ADAP2,ADGRB1,AFAP1,AFG1L,AFG3L2,AGFG1,AKIRIN2,ALDH3B1,AMD1,AMMECR1L,ANKZF1,APBB2,APLNR,ARFGEF1,ARHGEF25,ARID3A,ARSB,ASPH,ATF1,ATG12,ATG4C,ATP1B3,ATP6V1H,ATXN10,BAG4,BAMBI,BC003331,BCL11A,BIN1,BMPR1A,BOLL,BRD3,BRD8,C330018D20RIK,CAAP1,CAMK2B,CARHSP1,CASK,CASZ1,CAT,CCDC88C,CCNJL,CD80,CDC40,CDC42,CDH4,…
TF	Factor: MZF-1; motif: TGGGGAR	TF:M01733	2.34345e-99	98.6301	10436	1079	511	55414	0610040J01RIK,3110009E18RIK,5730409E04RIK,9230112D13RIK,9530068E07RIK,A,A930033H14RIK,AAMP,ABCA7,ABCC4,ABCG2,ABI1,ABL1,ACAA2,ACAP1,ACBD5,ACCS,ACP2,ACSBG1,ACTN2,ADAP2,ADCK1,ADCY6,ADGRB1,ADGRB3,ADGRG1,ADRA2C,AFAP1,AFG1L,AGFG1,AI597479,ALDH3B1,AMD1,AMMECR1L,ANK1,ANKHD1,ANKZF1,APBA3,ARG1,ARHGAP42,ARID3A,ARL16,ARPC1B,ARSB,ATF1,ATG12,ATG5,ATP1B3,ATXN10,B3GALT5,B4GALNT1,BAG4,BATF,BCL11A,BHLHB9,BIN1,BLNK…
TF	Factor: c-Ets-1; motif: NNNRCCGGAWRYNNNN	TF:M01078	3.91537e-99	98.4072	7310	1079	421	55414	1700029J07RIK,2700062C07RIK,3110009E18RIK,6430571L13RIK,9230112D13RIK,A930033H14RIK,AAMP,ABCC4,ABR,ACAP1,ACBD5,ACCS,ACP2,ADAM3,ADAMTS14,ADGRB1,ADGRG1,ADGRG6,ADPGK,AFG1L,AFG3L2,AGFG1,AI597479,AKR1B10,AMBRA1,AMMECR1L,ANAPC4,ANK1,ANKHD1,APBA3,ARG1,ARHGAP22,ARHGEF25,ARID3A,ARL16,ARMC9,ARPC1B,AS3MT,ATF1,ATG12,ATG5,ATP1B3,ATP5A1,ATXN10,ATXN7L3B,BAG4,BATF,BC031181,BCS1L,BIN1,BMI1,BOLL,BRD8,C330018D20RIK…
TF	Factor: NMYC; motif: CAYCTG	TF:M01808	7.67947e-99	98.1147	15467	1079	635	55414	0610040J01RIK,1700010I14RIK,1700029J07RIK,1700037H04RIK,2700062C07RIK,4930503L19RIK,5730409E04RIK,9230112D13RIK,9530068E07RIK,9930111J21RIK1,A,AAMP,ABCA7,ABCC4,ABCG2,ABI1,ACAA2,ACAP1,ACP2,ACSBG1,ACSS1,ADAM3,ADAM6B,ADAMTS14,ADAP2,ADCK1,ADCY6,ADGRB1,ADGRB3,ADGRG1,ADGRG6,ADGRL2,ADRA2C,AFAP1,AFG1L,AGFG1,AGTPBP1,AI597479,ALAS2,ALDH1B1,ALDH3B1,ALDH7A1,AMD1,AMMECR1L,ANKHD1,ANO6,APBB2,APH1B,APLNR,ARG1,AR…
TF	Factor: Egr-1; motif: GCGGGGGCGG	TF:M07354	1.90951e-98	97.7191	6112	1079	382	55414	0610040J01RIK,1700037H04RIK,6430571L13RIK,A930033H14RIK,ABCA7,ABCC4,ABCG2,ABI1,ABR,ACBD5,ACSS1,ACTN2,ADAMTS14,ADGRB1,ADGRG6,ADPGK,ADRA2C,AFAP1,AFG1L,AFG3L2,AGTPBP1,AI597479,AKIRIN2,ALDH7A1,ALG6,AMD1,ANGEL2,ANKHD1,ANO6,APBB2,ARFGEF1,ARPC1B,ARSI,ASPH,ATF1,ATG12,ATXN10,ATXN7L3B,B4GALNT1,BAG4,BAMBI,BC003331,BCS1L,BHLHB9,BIN1,BMPR1A,BOLL,BRD3,CACNA1D,CAMK2B,CASK,CASZ1,CCDC40,CCDC88C,CCDC90B,CCND3,CCNJ…
TF	Factor: RNF96; motif: BCCCGCRGCC	TF:M01199	3.24843e-98	97.4883	6369	1079	390	55414	1700037H04RIK,A930033H14RIK,ABI1,ABR,ACBD5,ACSBG1,ACSS1,ACTN2,ADAP2,ADCK1,ADGRB1,ADGRG6,ADRA2C,AFAP1,AGFG1,AGTPBP1,AI597479,AKIRIN2,ALDH7A1,AMD1,AMMECR1L,ANGEL2,ANKZF1,APBA3,APBB2,ARFGEF1,ARHGEF25,ARPC1B,ARSB,ARSI,AS3MT,ASPH,ATF1,ATG12,ATG4C,ATG5,ATP10A,ATP1B3,ATP5A1,ATXN10,B3GALT5,B4GALNT1,BCL11A,BMPR1A,BOLL,BRD3,C1QA,CAAP1,CACFD1,CACNA1D,CAMK2B,CAPN5,CARHSP1,CASK,CASZ1,CCDC66,CCDC88C,CCNJL,CD16…
TF	Factor: ESE-1; motif: NSMGGAARTN	TF:M01214	3.57997e-98	97.4461	7855	1079	436	55414	1700029J07RIK,2700062C07RIK,3110009E18RIK,4930503L19RIK,6430571L13RIK,A,AAMP,ABCA7,ABCC4,ABI1,ABR,ACAP1,ACBD5,ACCS,ACP2,ACTN2,ADAM3,AFG3L2,AGFG1,AI597479,AKIRIN2,AKR1B10,ALDH7A1,AMD1,ANAPC4,ANK1,ANKHD1,ANKZF1,ANO6,APBA3,ARG1,ARHGAP22,ARHGAP30,ARHGEF25,ARL16,ARMC9,ARPC1B,ATF1,ATG12,ATG5,ATP1B3,ATP5A1,ATXN10,ATXN7L3B,BAG4,BC031181,BCS1L,BHLHB9,BIN1,BLK,BLNK,BMI1,BTNL2,C1QA,C330018D20RIK,CAAP1,CARHS…
TF	Factor: SATB1; motif: NTTTAT; match class: 1	TF:M03564_1	6.21091e-98	97.2068	15102	1079	625	55414	0610040J01RIK,1700010I14RIK,1700029J07RIK,2700062C07RIK,4930503L19RIK,5730409E04RIK,6430571L13RIK,9230112D13RIK,9530068E07RIK,9930111J21RIK1,ABCA7,ABCC4,ABCG2,ABI1,ABL1,ACAP1,ACBD5,ACSBG1,ACSS1,ACTN2,ADAM3,ADAM6B,ADCK1,ADGRB3,ADGRG1,ADGRL2,AFG1L,AFG3L2,AGFG1,AGTPBP1,AI597479,AKR1B10,ALAS2,ALDH1B1,ALDH7A1,AMBRA1,AMD1,ANAPC4,ANGEL2,ANKZF1,ANO6,ARG1,ARHGAP30,ARHGAP42,ARHGEF25,ARID3A,ARSB,AS3MT,ASPH,…
TF	Factor: AP-2gamma; motif: GCCYNNGGS	TF:M00470	9.31293e-98	97.0309	7023	1079	410	55414	0610040J01RIK,9530068E07RIK,AAMP,ABCA7,ABI1,ABR,ACAA2,ACAP1,ACBD5,ACCS,ACP2,ACSS1,ADCY6,ADGRB1,ADGRG6,ADRA2C,AFAP1,AFG1L,AFG3L2,AGFG1,AGTPBP1,AKIRIN2,AKR1B10,ALDH3B1,AMBRA1,AMD1,ANGEL2,ANK1,ANKZF1,APBB2,APH1B,ARFGEF1,ARHGAP30,ARHGEF25,ARID3A,ARL16,ARMC9,ARSI,ASPH,ATF1,ATP10A,ATP1B3,BAG4,BAMBI,BBS5,BCS1L,BHLHB9,BIN1,BMF,BMI1,BMPR1A,BOLL,BRD3,C1QA,C330018D20RIK,CACNA1D,CAMK2B,CAPN5,CARHSP1,CASK,CAS…
TF	Factor: Sp2; motif: NYSGCCCCGCCCCCY	TF:M03567	1.54371e-97	96.8114	6432	1079	391	55414	0610040J01RIK,1700037H04RIK,4930503L19RIK,5730409E04RIK,9530068E07RIK,A930033H14RIK,AAMP,ABCG2,ABL1,ACAA2,ACBD5,ACSS1,ADAMTS14,ADAP2,ADCK1,ADGRB1,ADGRG1,ADRA2C,AFAP1,AFG1L,AFG3L2,AGFG1,AGTPBP1,AI597479,AKIRIN2,ALAS2,ALDH3B1,ALDH7A1,AMD1,ANAPC4,ANGEL2,APH1B,ARHGAP42,ARHGEF25,ARID3A,ARMC9,ARPC1B,ASPH,ATG12,ATP10A,ATP1B3,ATXN10,BAG4,BAMBI,BC003331,BCL11A,BHLHB9,BMI1,BMPR1A,BOLL,BRD3,BRD8,C1QC,CACFD1…
TF	Factor: AP-2gamma; motif: GCCYNCRGSN	TF:M03811	2.39643e-97	96.6204	7108	1079	412	55414	AAMP,ABCC4,ABR,ACBD5,ACCS,ACSS1,ACTN2,ADAP2,ADGRB1,ADGRG6,ADPGK,ADRA2C,AFG3L2,AGTPBP1,AI597479,AKR1B10,ALDH7A1,AMBRA1,AMD1,ANGEL2,ANO6,APBA3,APBB2,APH1B,ARFGEF1,ARHGAP22,ARHGAP30,ARL16,ARSB,ARSI,ASPH,ATG4C,ATG5,ATP10A,ATP1B3,ATP6V1H,ATXN10,B3GALT5,BAG4,BCS1L,BHLHB9,BIN1,BMF,BMPR1A,C1QA,C1QC,C330018D20RIK,CACFD1,CACNA1D,CACNB2,CAMK2B,CAPN5,CARHSP1,CASK,CCDC88C,CDC42,CDK19,CENPW,CEP120,CEP57L1,CEP7…
TF	Factor: Elf-1; motif: AWCCCGGAAGTN	TF:M07415	2.06639e-96	95.6848	8357	1079	448	55414	1700029J07RIK,2700062C07RIK,3110009E18RIK,3830406C13RIK,6430571L13RIK,9230112D13RIK,A,ABCA7,ABCC4,ABCG2,ABI1,ABL1,ABR,ACAP1,ACBD5,ACCS,ACP2,ADAM3,ADGRG1,ADGRG6,AFG1L,AFG3L2,AKIRIN2,ALDH1B1,ALDH7A1,AMBRA1,AMD1,AMMECR1L,ANAPC4,ANK1,ANKHD1,ANO6,APBA3,APBB2,APH1B,ARG1,ARID3A,ARL16,ARMC9,ARPC1B,ARSI,ATF1,ATP10A,ATP1B3,ATP5A1,BAG4,BATF,BC003331,BC031181,BCL11A,BCS1L,BIN1,BLK,BLNK,BMI1,BOLL,BRD8,BTNL2,C…
TF	Factor: Atf-1; motif: RTGACGTA	TF:M07980	3.44067e-96	95.4634	8820	1079	461	55414	0610040J01RIK,1700010I14RIK,1700029J07RIK,1700037H04RIK,3830406C13RIK,4930503L19RIK,5730409E04RIK,9530068E07RIK,A,A930033H14RIK,AAMP,ABCA7,ABR,ACAP1,ACBD5,ACP2,ACSS1,ADAM3,ADAP2,ADGRG1,ADGRG6,ADPGK,AGTPBP1,AI597479,AKR1B10,ALDH1B1,ALDH7A1,ALG6,AMD1,ANKHD1,ANKZF1,APBA3,APBB2,ARFGEF1,ARHGAP42,ARL16,ARPC1B,AS3MT,ATF1,ATG12,ATG5,ATP1B3,ATP5A1,ATXN10,ATXN7L3B,B3GALT5,BATF,BBS5,BC003331,BC031181,BCL11A…
TF	Factor: LHX3; motif: ATTAAW	TF:M02097	1.03248e-95	94.9861	15442	1079	629	55414	0610040J01RIK,1700029J07RIK,1700037H04RIK,2700062C07RIK,3110009E18RIK,3830406C13RIK,4930503L19RIK,5730409E04RIK,6430571L13RIK,9230112D13RIK,9530068E07RIK,9930111J21RIK1,ABCA7,ABCG2,ABI1,ABL1,ACAP1,ACBD5,ACP2,ACSBG1,ACTN2,ADAM3,ADAM6B,ADCK1,ADGRB3,ADGRG1,ADGRG6,ADGRL2,AFG1L,AFG3L2,AGFG1,AI597479,AKIRIN2,AKR1B10,ALAS2,ALDH3B1,ALDH7A1,AMBRA1,AMD1,ANAPC4,ANGEL2,ANK1,ANKZF1,ANO6,APBA3,APH1B,APLNR,ARG1…
TF	Factor: Sox-4; motif: AACAAA; match class: 1	TF:M03849_1	1.18328e-95	94.9269	13132	1079	574	55414	0610040J01RIK,1700010I14RIK,1700037H04RIK,2700062C07RIK,3830406C13RIK,4930503L19RIK,5730409E04RIK,9230112D13RIK,9530068E07RIK,9930111J21RIK1,A,ABCG2,ABL1,ABR,ACBD5,ACCS,ACP2,ACSBG1,ACSS1,ADAM6B,ADCK1,ADCY6,ADGRB3,ADGRL2,ADPGK,AFAP1,AFG3L2,AGTPBP1,AKIRIN2,ALDH3B1,ALDH7A1,ALG6,AMBRA1,ANAPC4,ANO6,APBA3,ARG1,ARHGAP22,ARHGAP42,ARMC9,AS3MT,ASPH,ATF1,ATG4C,ATG5,ATP10A,ATP1B3,ATP5A1,ATXN7L3B,B4GALNT1,BAG…
TF	Factor: NR1B2; motif: NTGACCY	TF:M02111	1.55905e-95	94.8071	10227	1079	499	55414	0610040J01RIK,1700010I14RIK,1700029J07RIK,4930503L19RIK,5730409E04RIK,6430571L13RIK,A,AAMP,ABCA7,ABCC4,ABI1,ABL1,ABR,ACAA2,ACAP1,ACSBG1,ACSS1,ADAM6B,ADAMTS14,ADCK1,ADGRB1,ADGRG6,AFAP1,AFG1L,AGFG1,AGTPBP1,AI597479,AKIRIN2,AKR1B10,ALAS2,ALDH3B1,ALDH7A1,ALG6,AMMECR1L,ANK1,APH1B,APLNR,ARFGEF1,ARHGAP42,ARHGEF25,ARID3A,ARSB,ARSI,ATF1,ATG4C,ATG5,ATP10A,ATP5A1,B3GALT5,B4GALNT1,BAG4,BBS5,BC003331,BHLHB9,B…
TF	Factor: myogenin; motif: CAGCTG; match class: 1	TF:M02101_1	2.253e-95	94.6472	13644	1079	586	55414	1700037H04RIK,3110009E18RIK,3830406C13RIK,9230112D13RIK,9530068E07RIK,9930111J21RIK1,A,A930033H14RIK,AAMP,ABCA7,ABCC4,ABCG2,ABI1,ABL1,ABR,ACAA2,ACAP1,ACBD5,ACP2,ACSBG1,ACSS1,ADAM6B,ADCK1,ADCY6,ADGRB3,ADGRG1,ADGRG6,ADPGK,ADRA2C,AFAP1,AFG1L,AI597479,AKR1B10,ALDH3B1,AMD1,AMMECR1L,ANAPC4,ANKHD1,ANKZF1,ANO6,APBB2,APLNR,ARFGEF1,ARG1,ARHGAP22,ARHGAP30,ARHGAP42,ARHGEF25,ARL16,ARMC9,ARSB,ARSI,ASPH,ATF1,AT…
TF	Factor: myogenin; motif: CAGCTG	TF:M02101	2.253e-95	94.6472	13644	1079	586	55414	1700037H04RIK,3110009E18RIK,3830406C13RIK,9230112D13RIK,9530068E07RIK,9930111J21RIK1,A,A930033H14RIK,AAMP,ABCA7,ABCC4,ABCG2,ABI1,ABL1,ABR,ACAA2,ACAP1,ACBD5,ACP2,ACSBG1,ACSS1,ADAM6B,ADCK1,ADCY6,ADGRB3,ADGRG1,ADGRG6,ADPGK,ADRA2C,AFAP1,AFG1L,AI597479,AKR1B10,ALDH3B1,AMD1,AMMECR1L,ANAPC4,ANKHD1,ANKZF1,ANO6,APBB2,APLNR,ARFGEF1,ARG1,ARHGAP22,ARHGAP30,ARHGAP42,ARHGEF25,ARL16,ARMC9,ARSB,ARSI,ASPH,ATF1,AT…
TF	Factor: MAZ; motif: GGGGAGGG	TF:M00649	3.31157e-95	94.48	8424	1079	448	55414	1700010I14RIK,5730409E04RIK,9230112D13RIK,A,A930033H14RIK,AAMP,ABCA7,ABL1,ACAA2,ACAP1,ACBD5,ACCS,ACTN2,ADAM3,ADAMTS14,ADAP2,ADCY6,ADGRB1,ADGRB3,ADGRG1,ADGRG6,ADGRL2,ADRA2C,AFG1L,AFG3L2,AGFG1,AKR1B10,ALAS2,ALDH3B1,ALDH7A1,AMBRA1,AMD1,AMMECR1L,ANGEL2,ANK1,ANKHD1,ARFGEF1,ARHGAP42,ARHGEF25,ARID3A,ARL16,ARSB,ARSI,ATF1,ATP6V1H,ATXN10,B4GALNT1,BATF,BBS5,BCL11A,BIN1,BMF,BMI1,BMPR1A,BOLL,C1QC,CACFD1,CACNA…
TF	Factor: CP2; motif: NNNNCCAGNCNN	TF:M07602	5.38055e-95	94.2692	10521	1079	506	55414	0610040J01RIK,2700062C07RIK,3110009E18RIK,5730409E04RIK,6430571L13RIK,9230112D13RIK,A,A930033H14RIK,AAMP,ABCA7,ABCC4,ABI1,ABL1,ACAA2,ACAP1,ACBD5,ACSS1,ACTN2,ADAM6B,ADAP2,ADGRB1,ADGRG6,ADPGK,AFAP1,AFG1L,AFG3L2,AGFG1,AKR1B10,ALAS2,AMBRA1,AMD1,AMMECR1L,ANAPC4,ANGEL2,ANKZF1,ANO6,APBA3,APH1B,APLNR,ARG1,ARHGAP22,ARHGAP30,ARHGAP42,ARHGEF25,ARID3A,ARL16,ARPC1B,ARSB,ARSI,ATF1,ATG12,ATP10A,ATP1B3,ATP5A1,AT…
TF	Factor: Zic1; motif: NNCCCCCGGGGGGG; match class: 1	TF:M02835_1	1.87519e-94	93.727	6612	1079	392	55414	1700010I14RIK,1700037H04RIK,4930503L19RIK,A,A930033H14RIK,AAMP,ABR,ACAA2,ACAP1,ACBD5,ACCS,ACSS1,ACTN2,ADCY6,ADGRB1,ADGRG6,AGFG1,AGTPBP1,AKR1B10,ALDH3B1,ALDH7A1,AMBRA1,AMD1,ANGEL2,ARHGAP22,ARHGAP30,ARHGAP42,ARHGEF25,ARID3A,ARL16,ARPC1B,ARSB,ARSI,ATF1,ATP10A,ATXN10,BAG4,BAMBI,BC003331,BCL11A,BIN1,BOLL,BRD3,C130026I21RIK,CACNA1D,CAMK2B,CAPN5,CARHSP1,CASZ1,CAT,CCDC40,CCDC66,CCDC88C,CCNJL,CD164,CDC40,…
TF	Factor: NFATc2; motif: GGAAAA; match class: 1	TF:M03555_1	2.86211e-94	93.5433	12663	1079	560	55414	0610040J01RIK,1700010I14RIK,1700029J07RIK,3110009E18RIK,3830406C13RIK,5730409E04RIK,9230112D13RIK,A,A930033H14RIK,ABCA7,ABCC4,ABI1,ABL1,ABR,ACBD5,ACCS,ACSBG1,ACSS1,ACTN2,ADAM3,ADAM6B,ADCK1,ADCY6,ADGRB1,ADGRB3,ADGRG1,ADGRG6,ADGRL2,ADPGK,AFAP1,AGTPBP1,AI597479,AKR1B10,ALAS2,ALDH1B1,ALDH3B1,ALDH7A1,AMBRA1,AMD1,AMMECR1L,ANGEL2,ANK1,ANKHD1,ANO6,APBB2,APLNR,ARG1,ARHGAP42,ARHGEF25,ARID3A,ARL16,AS3MT,ASP…
TF	Factor: NFATc3; motif: GGAAAA; match class: 1	TF:M01886_1	2.86211e-94	93.5433	12663	1079	560	55414	0610040J01RIK,1700010I14RIK,1700029J07RIK,3110009E18RIK,3830406C13RIK,5730409E04RIK,9230112D13RIK,A,A930033H14RIK,ABCA7,ABCC4,ABI1,ABL1,ABR,ACBD5,ACCS,ACSBG1,ACSS1,ACTN2,ADAM3,ADAM6B,ADCK1,ADCY6,ADGRB1,ADGRB3,ADGRG1,ADGRG6,ADGRL2,ADPGK,AFAP1,AGTPBP1,AI597479,AKR1B10,ALAS2,ALDH1B1,ALDH3B1,ALDH7A1,AMBRA1,AMD1,AMMECR1L,ANGEL2,ANK1,ANKHD1,ANO6,APBB2,APLNR,ARG1,ARHGAP42,ARHGEF25,ARID3A,ARL16,AS3MT,ASP…
TF	Factor: NFATc2; motif: GGAAAA; match class: 1	TF:M01281_1	2.86211e-94	93.5433	12663	1079	560	55414	0610040J01RIK,1700010I14RIK,1700029J07RIK,3110009E18RIK,3830406C13RIK,5730409E04RIK,9230112D13RIK,A,A930033H14RIK,ABCA7,ABCC4,ABI1,ABL1,ABR,ACBD5,ACCS,ACSBG1,ACSS1,ACTN2,ADAM3,ADAM6B,ADCK1,ADCY6,ADGRB1,ADGRB3,ADGRG1,ADGRG6,ADGRL2,ADPGK,AFAP1,AGTPBP1,AI597479,AKR1B10,ALAS2,ALDH1B1,ALDH3B1,ALDH7A1,AMBRA1,AMD1,AMMECR1L,ANGEL2,ANK1,ANKHD1,ANO6,APBB2,APLNR,ARG1,ARHGAP42,ARHGEF25,ARID3A,ARL16,AS3MT,ASP…
TF	Factor: MEL1; motif: GATGAG	TF:M08793	4.35635e-94	93.3609	13489	1079	580	55414	0610040J01RIK,1700029J07RIK,2700062C07RIK,3830406C13RIK,4930503L19RIK,6430571L13RIK,9230112D13RIK,9930111J21RIK1,A,ABCA7,ABCC4,ABCG2,ABI1,ABL1,ABR,ACAP1,ACCS,ACP2,ACSBG1,ACSS1,ACTN2,ADAM6B,ADCK1,ADCY6,ADGRB1,ADGRG6,ADGRL2,ADPGK,ADRA2C,AFAP1,AKR1B10,ALDH1B1,ALDH3B1,ALDH7A1,ALG6,AMMECR1L,ANAPC4,ANK1,ANKHD1,ANKZF1,ANO6,APBB2,APH1B,APLNR,ARFGEF1,ARG1,ARHGAP30,ARHGAP42,ARL16,ARPC1B,ARSB,ARSI,AS3MT,ASP…
TF	Factor: WT1; motif: NNGGGNGGGSGN	TF:M07436	2.577e-93	92.5889	7746	1079	425	55414	1700010I14RIK,1700037H04RIK,3830406C13RIK,4930503L19RIK,5730409E04RIK,6430571L13RIK,A,A930033H14RIK,AAMP,ABCA7,ABCG2,ABI1,ABR,ACCS,ADAM3,ADAMTS14,ADCK1,ADCY6,ADGRB1,ADGRB3,ADGRG1,ADGRG6,ADGRL2,ADPGK,AGFG1,AGTPBP1,AI597479,ALAS2,ALDH3B1,ALDH7A1,ALG6,AMMECR1L,APH1B,ARG1,ARHGEF25,ARID3A,ARMC9,ARPC1B,AS3MT,ASPH,ATF1,ATG12,ATP6V1H,ATXN10,BAG4,BATF,BBS5,BC003331,BCL11A,BIN1,BLNK,BMPR1A,BOLL,BRD3,C1QC,C…
TF	Factor: CREB,; motif: NTGACGTNA	TF:M00981	4.25531e-93	92.3711	8130	1079	436	55414	1700010I14RIK,1700029J07RIK,1700037H04RIK,3830406C13RIK,9530068E07RIK,A,A930033H14RIK,AAMP,ABR,ACAP1,ACBD5,ACP2,ACSS1,ADAM3,ADAP2,ADGRG1,ADGRL2,ADPGK,AGTPBP1,AI597479,AKIRIN2,ALDH1B1,ALDH7A1,AMBRA1,AMD1,ANKHD1,ANKZF1,APBA3,ARHGAP42,ARL16,ARPC1B,AS3MT,ATF1,ATG12,ATG5,ATP1B3,ATP5A1,ATXN7L3B,B3GALT5,BATF,BBS5,BC003331,BC031181,BCL11A,BCS1L,BHLHB9,BLNK,C330018D20RIK,CAAP1,CACFD1,CAMK2B,CASK,CASP8,CCD…
TF	Factor: Elk-1; motif: RACCGGAAGTR	TF:M01165	4.25846e-93	92.3707	8893	1079	458	55414	0610040J01RIK,1700010I14RIK,1700029J07RIK,2700062C07RIK,3110009E18RIK,4930503L19RIK,6430571L13RIK,9230112D13RIK,9530068E07RIK,A,ABCA7,ABCG2,ABI1,ABR,ACAA2,ACAP1,ACBD5,ACP2,ACSBG1,ADAM3,ADAM6B,ADAMTS14,ADCK1,ADCY6,ADGRB3,ADGRG1,ADGRG6,AFG1L,AFG3L2,AGFG1,AKR1B10,ALDH3B1,ALDH7A1,AMBRA1,ANAPC4,ANK1,ANKHD1,ANKZF1,ANO6,APBA3,APBB2,APH1B,APLNR,ARG1,ARHGAP22,ARHGAP30,ARID3A,ARL16,ARMC9,ATF1,ATG12,ATP10A,…
TF	Factor: c-Ets-2; motif: CTTCCTG	TF:M01207	5.03374e-93	92.2981	11525	1079	529	55414	1700010I14RIK,4930503L19RIK,5730409E04RIK,6430571L13RIK,9930111J21RIK1,AAMP,ABCG2,ABI1,ABR,ACAP1,ACBD5,ACCS,ACP2,ACSBG1,ACSS1,ACTN2,ADAM3,ADAMTS14,ADGRB1,ADGRL2,ADPGK,AFAP1,AFG1L,AGTPBP1,AKR1B10,ALDH3B1,AMD1,ANK1,ANKHD1,ANKZF1,ANO6,APBA3,APLNR,ARFGEF1,ARG1,ARHGAP22,ARHGAP30,ARID3A,ARL16,ARMC9,ARPC1B,ATF1,ATG12,ATG4C,ATXN10,ATXN7L3B,B3GALT5,B4GALNT1,BBS5,BC031181,BCS1L,BIN1,BLK,BLNK,BMF,BOLL,BRD3,…
TF	Factor: Elk-1; motif: CTTCCKG	TF:M07252	5.03374e-93	92.2981	11525	1079	529	55414	1700010I14RIK,4930503L19RIK,5730409E04RIK,6430571L13RIK,9930111J21RIK1,AAMP,ABCG2,ABI1,ABR,ACAP1,ACBD5,ACCS,ACP2,ACSBG1,ACSS1,ACTN2,ADAM3,ADAMTS14,ADGRB1,ADGRL2,ADPGK,AFAP1,AFG1L,AGTPBP1,AKR1B10,ALDH3B1,AMD1,ANK1,ANKHD1,ANKZF1,ANO6,APBA3,APLNR,ARFGEF1,ARG1,ARHGAP22,ARHGAP30,ARID3A,ARL16,ARMC9,ARPC1B,ATF1,ATG12,ATG4C,ATXN10,ATXN7L3B,B3GALT5,B4GALNT1,BBS5,BC031181,BCS1L,BIN1,BLK,BLNK,BMF,BOLL,BRD3,…
TF	Factor: KROX; motif: CCCGCCCCCRCCCC	TF:M00982	5.71227e-93	92.2432	5998	1079	370	55414	4930503L19RIK,6430571L13RIK,A930033H14RIK,ABCA7,ABCC4,ABCG2,ABI1,ABL1,ABR,ACAA2,ACSS1,ACTN2,ADAMTS14,ADCK1,ADGRB1,ADGRG6,ADPGK,AFAP1,AFG1L,AFG3L2,AGFG1,AGTPBP1,AI597479,AKIRIN2,ALAS2,ALDH7A1,ALG6,AMD1,ANAPC4,ANKHD1,ANKZF1,APBB2,ARFGEF1,ARPC1B,ATF1,ATG12,ATXN10,ATXN7L3B,BAG4,BC003331,BCS1L,BHLHB9,BIN1,BOLL,BRD3,BRD8,C130026I21RIK,CACFD1,CACNA1D,CAMK2B,CASK,CAT,CCDC125,CCDC40,CCDC88C,CCND3,CD80,CDC…
TF	Factor: SP1; motif: GGGGYGGGGNS	TF:M01303	7.5218e-93	92.1237	7175	1079	407	55414	1700037H04RIK,4930503L19RIK,5730409E04RIK,A930033H14RIK,AAMP,ABCA7,ABCG2,ABI1,ABL1,ACAP1,ACSS1,ACTN2,ADAM3,ADAMTS14,ADCK1,ADGRB1,ADGRG1,ADPGK,ADRA2C,AFAP1,AFG1L,AGFG1,AGTPBP1,AI597479,ALAS2,ALDH3B1,ALDH7A1,ANAPC4,ANGEL2,APLNR,ARG1,ARHGAP30,ARHGAP42,ARHGEF25,ARID3A,ARPC1B,AS3MT,ATP1B3,ATXN10,BAG4,BAMBI,BATF,BC003331,BCL11A,BMF,BMPR1A,BOLL,BRD3,BRD8,BTNL2,CACFD1,CACNA1D,CAPN5,CARHSP1,CASK,CCDC40,CC…
TF	Factor: Tbx5; motif: TNAGGTGTKV	TF:M01020	7.27868e-92	91.1379	12671	1079	556	55414	0610040J01RIK,1700010I14RIK,1700029J07RIK,1700037H04RIK,2700062C07RIK,4930503L19RIK,6430571L13RIK,9230112D13RIK,9530068E07RIK,A,A930033H14RIK,AAMP,ABCC4,ABCG2,ABI1,ABL1,ABR,ACAA2,ACBD5,ACCS,ACP2,ACSBG1,ADAM6B,ADAMTS14,ADAP2,ADGRB3,ADGRG6,ADGRL2,ADRA2C,AFAP1,AFG1L,AFG3L2,AGFG1,AGTPBP1,AI597479,AKIRIN2,ALDH1B1,ALDH7A1,AMBRA1,AMMECR1L,ANK1,ANKZF1,ANO6,APBA3,APBB2,APH1B,APLNR,ARFGEF1,ARG1,ARHGAP30,AR…
TF	Factor: TEF-1; motif: GRRATG	TF:M00704	8.7362e-92	91.0587	13989	1079	588	55414	1700010I14RIK,1700029J07RIK,1700037H04RIK,2700062C07RIK,3110009E18RIK,3830406C13RIK,4930503L19RIK,5730409E04RIK,6430571L13RIK,9230112D13RIK,A,AAMP,ABCA7,ABCC4,ABI1,ABL1,ACAA2,ACAP1,ACBD5,ACCS,ACP2,ACSBG1,ACTN2,ADAP2,ADCY6,ADGRB3,ADGRG6,ADGRL2,ADRA2C,AFAP1,AFG3L2,AGTPBP1,AKR1B10,ALAS2,ALDH1B1,ALDH7A1,AMD1,ANGEL2,ANO6,APBA3,APBB2,APLNR,ARG1,ARHGAP22,ARHGAP30,ARHGEF25,ARL16,ARSI,AS3MT,ATF1,ATG4C,ATP…
TF	Factor: EGR; motif: CGCCCCCGCNN	TF:M08878	1.04192e-91	90.9822	5843	1079	363	55414	0610040J01RIK,1700037H04RIK,6430571L13RIK,A930033H14RIK,ABCA7,ABCC4,ABCG2,ABI1,ABR,ACBD5,ACSS1,ACTN2,ADAMTS14,ADGRB1,ADGRG6,ADPGK,ADRA2C,AFAP1,AFG1L,AFG3L2,AGTPBP1,AI597479,AKIRIN2,ALDH7A1,ALG6,AMD1,ANKHD1,APBB2,ARFGEF1,ARPC1B,ASPH,ATF1,ATG12,ATXN10,ATXN7L3B,B4GALNT1,BAG4,BC003331,BCS1L,BHLHB9,BIN1,BOLL,BRD3,CACNA1D,CAMK2B,CASZ1,CCDC40,CCDC88C,CCDC90B,CCND3,CCNJL,CD80,CDC40,CDH4,CDK19,CDK5RAP2,CD…
TF	Factor: FOXO1A; motif: AAACAA; match class: 1	TF:M03823_1	1.1072e-91	90.9558	13252	1079	570	55414	0610040J01RIK,1700010I14RIK,1700037H04RIK,2700062C07RIK,3830406C13RIK,5730409E04RIK,9230112D13RIK,9530068E07RIK,A,ABCA7,ABCG2,ABI1,ACAA2,ACBD5,ACCS,ACP2,ACSBG1,ADAM3,ADAM6B,ADAMTS14,ADCY6,ADGRB3,ADGRL2,AFAP1,AFG3L2,AI597479,AKIRIN2,AKR1B10,ALDH1B1,ALDH7A1,ALG6,AMBRA1,ANAPC4,ANGEL2,ANKZF1,APBB2,ARG1,ARHGAP42,ARMC9,AS3MT,ASPH,ATF1,ATG4C,ATG5,ATP10A,ATP1B3,ATP5A1,ATP6V1H,ATXN10,ATXN7L3B,B3GALT5,BAG4…
TF	Factor: SRY; motif: TTGTTT; match class: 1	TF:M03854_1	1.1072e-91	90.9558	13252	1079	570	55414	0610040J01RIK,1700010I14RIK,1700037H04RIK,2700062C07RIK,3830406C13RIK,5730409E04RIK,9230112D13RIK,9530068E07RIK,A,ABCA7,ABCG2,ABI1,ACAA2,ACBD5,ACCS,ACP2,ACSBG1,ADAM3,ADAM6B,ADAMTS14,ADCY6,ADGRB3,ADGRL2,AFAP1,AFG3L2,AI597479,AKIRIN2,AKR1B10,ALDH1B1,ALDH7A1,ALG6,AMBRA1,ANAPC4,ANGEL2,ANKZF1,APBB2,ARG1,ARHGAP42,ARMC9,AS3MT,ASPH,ATF1,ATG4C,ATG5,ATP10A,ATP1B3,ATP5A1,ATP6V1H,ATXN10,ATXN7L3B,B3GALT5,BAG4…
[truncated: 3,381 more rows]

## Sheet: gProfiler_TRANSFAC NFkB targets
source	term_name	term_id	adjusted_p_value	negative_log10_of_adjusted_p_value	term_size	query_size	intersection_size	effective_domain_size	intersections
[truncated: 8 more rows]

## Sheet: RelA targets log2FC
Putative RelA targets (transfac)	log2FC	AdjP value
WBP2NL	-4.35455	NA
CACNB2	-3.84865	0.0154214
PCDHGC4	-3.69007	8.19864e-07
ST6GALNAC2	-3.46167	0.0281415
ADRA2C	-2.92422	4.16828e-12
HOXB6	-2.31486	4.6172e-14
[truncated: 212 more rows]
