# Supplementary material for: Mutation of the RelA(p65) Thr505 phosphosite disrupts the DNA replication stress response leading to CHK1 inhibitor resistance
Source: Biochem J. 2022 Oct 14;479(19):2087–113. doi: 10.1042/BCJ20220089 (PMC9704643; doi:10.1042/BCJ20220089)
Supplement: Supplementary Material 6 [file BCJ-479-2087-s6.pdf]

## Sheet: Summary
Tab 1: Total T505Acont_Wtcont negLogFC: David ontogeny analysis of total proteins down regulated in RelA T505A cells vs WT cells (no CHK1i treatment)
Tab 2: Total T505Acont_WTcont_PosLogFC: David ontogeny analysis of total proteins up regulated in RelA T505A cells vs WT cells (no CHK1i treatment)
Tab 3: Phospho T505Acon_WTcon_NeglogFC: David ontogeny analysis of phospho proteins down regulated in RelA T505A cells vs WT cells (no CHK1i treatment)
Tab 4: Phospho T505Acon_WTcon_PosLogFC: David ontogeny analysis of phospho proteins up regulated in RelA T505A cells vs WT cells (no CHK1i treatment)

## Sheet: Total T505Acont_Wtcont negLogFC
Category	Term	Count	%	PValue	Genes	List Total	Pop Hits	Pop Total	Fold Enrichment	Bonferroni	Benjamini	FDR
UP_KEYWORDS	Phosphoprotein	285	78.7293	3.56492e-70	Q8BGC0, Q3TYD6, Q9WTX5, O35737, P23198, Q6NV83, Q8VDI1, Q8BY89, Q6PGL7, Q91VM5, O70310, A2AJI0, Q8BL48, Q8C2Q3, Q9JMH9, O35601, Q9EPU0, P98078, O70209, Q8R1G6, Q8K352, Q8VCW4, O08539, Q62348, P01901, Q9ER69, Q8CB77, Q9JMG7, O08638, Q6P9R2, E9PVX6, Q6R891, Q62048, Q01320, P35601, Q8R361, O08788, Q6A0A9, Q9EP71, Q60749, Q3SXD3, O88783, Q61768, O35892, Q68FL4, Q6ZQ58, P62830, Q3V1V3, Q7TSI3, P20029,…	362	7617	22680	2.3442	8.73406e-68	8.73406e-68	4.61646e-67
UP_KEYWORDS	Acetylation	161	44.4751	4.1712e-46	Q8BGC0, Q00420, P61979, O35737, P23198, Q6NV83, P42125, P49817, Q61166, Q62523, P23116, Q05816, Q91ZX7, Q91VM5, Q810V0, Q8C2Q3, Q63918, O35601, P98078, P70333, Q8VCW8, P97351, O08539, Q62348, P09405, B2RY56, Q8BMK4, Q8CB77, Q9ER69, Q2VPQ9, Q6P9R2, Q9CRB6, E9PVX6, Q8VC57, Q3TWW8, Q9QZQ1, Q01320, P48678, Q08943, Q6A0A9, Q9EP71, Q9JKX4, Q3SXD3, Q60749, Q61768, Q6ZQ58, Q68FL4, Q3V1V3, Q6NZF1, Q8BGB5,…	362	3125	22680	3.22783	1.02194e-43	5.10972e-44	5.40157e-43
GOTERM_MF_DIRECT	GO:0044822~poly(A) RNA binding	107	29.558	2.3679e-45	Q8BGC0, P01899, O35737, P61979, Q6NV83, Q61166, P23116, Q62523, Q91ZX7, Q810V0, Q9DBE9, Q9DC48, Q8BL48, Q9JMH9, Q8C2Q3, Q6A068, Q9EPU0, P70333, P97351, P01901, P09405, Q8BMK4, Q8R3N1, E9PVX6, Q3TWW8, Q01320, Q08943, Q6A0A9, Q9JKX4, Q8BV49, Q60749, Q05D44, Q6ZQ58, P62830, Q3V1V3, Q6NZF1, Q61136, Q61464, P47962, P26369, Q99LH1, Q9Z2D6, Q9Z2X1, Q7TNC4, Q3UTJ2, Q3TFK5, Q9D7Z3, Q80W00, P07091, Q8BTM8,…	341	1113	17446	4.91847	1.18395e-42	1.18395e-42	3.40987e-42
UP_KEYWORDS	Isopeptide bond	74	20.442	9.65675e-30	Q8R3B7, P06537, P42225, P61979, Q9WTX5, P23198, Q6NV83, Q7TMK9, Q91VM5, Q60864, Q99PL5, Q9WV02, Q810V0, Q9JLQ0, A2AJI0, Q8VDD9, Q0VBD2, Q8C2Q3, Q62167, Q6A068, Q8CH25, P14733, P97351, Q99NB9, Q8VIJ6, Q6DFW4, P09405, O54724, O08784, B2RY56, Q2VPQ9, E9PVX6, O55201, Q569Z6, P58501, Q9WTQ5, Q62095, Q01320, P35601, Q6ZWV3, P48678, P83917, Q60749, O35892, Q6ZQ58, Q8K310, Q9Z1X4, Q8CIZ8, Q3UZ39, Q6NZF1,…	362	953	22680	4.86489	2.3659e-27	7.88634e-28	1.25052e-26
UP_KEYWORDS	Coiled coil	132	36.4641	3.66424e-28	Q00420, Q6NV83, Q8VDI1, Q921M4, P23116, Q6PGL7, Q8VCQ3, P08032, Q810V0, A2AJI0, Q9DBE9, Q8BL48, Q63918, Q9JMH9, Q6A068, O35601, Q6A065, O88447, Q9CYI4, O08539, Q91WG2, B2RY56, Q8BMK4, Q9ER69, Q8R3N1, O08638, Q8VDP2, Q2VPQ9, Q9QZQ1, Q6R891, P48678, Q8R361, O08788, Q08943, Q8BQ47, B2RPV6, Q9EP71, Q61768, Q3V1V3, Q6NZF1, Q80U72, Q61033, P28740, P20029, Q9DAU1, Q8BG95, Q9D8C4, Q9D7M1, Q99LH1, Q62419,…	362	3076	22680	2.68857	8.97738e-26	2.24434e-26	4.74506e-25
UP_KEYWORDS	Ubl conjugation	80	22.0994	1.35749e-21	Q8R3B7, P01899, P06537, P42225, Q9WTX5, P61979, Q8R550, P23198, Q6NV83, Q91VM5, Q60864, Q99PL5, Q9WV02, Q8VDD5, Q810V0, Q9JLQ0, Q8VDD9, Q0VBD2, Q8C2Q3, Q62167, Q6A068, Q8CH25, P14733, P97351, P13597, Q99NB9, Q8VIJ6, Q6DFW4, P09405, O54724, O08784, B2RY56, Q2VPQ9, E9PVX6, Q9CPY3, O55201, Q569Z6, P58501, Q9WTQ5, Q62095, Q01320, P35601, Q6ZWV3, P48678, O08788, Q08943, P83917, Q60749, O35892, Q6ZQ58,…	362	1505	22680	3.33034	3.32585e-19	6.6517e-20	1.7579e-18
UP_KEYWORDS	Nucleus	147	40.6077	1.55441e-19	Q8BGC0, Q00420, O35737, P61979, P23198, Q6NV83, Q62523, P23116, Q91ZX7, Q91VM5, Q8VCQ3, Q810V0, Q9DBE9, Q9DC48, Q8C2Q3, Q6A068, O35601, Q9EPU0, P98078, P70333, Q8BVK9, P97351, O08539, Q62348, P09405, Q02650, Q9QVP9, B2RY56, Q8R3N1, Q8CB77, Q9ER69, Q9JMG7, Q2VPQ9, E9PVX6, Q3TWW8, Q6R891, P35601, Q01320, P48678, Q08943, Q9EP71, Q8BV49, Q9JKX4, Q80X41, Q60749, O35892, Q3V1V3, Q61033, Q61136, Q61464,…	362	4534	22680	2.03128	3.80831e-17	5.44044e-18	2.01291e-16
UP_KEYWORDS	RNA-binding	48	13.2597	1.37105e-19	Q8BGC0, O35737, P61979, Q99KG3, Q3TWW8, Q6NV83, Q8JZQ9, Q62095, O88532, Q7TMK9, P23116, Q91VM5, Q6A0A9, Q60749, Q9WV02, Q6ZQ58, Q80Y44, P62996, Q8K310, Q9Z1X4, Q8BL48, Q9D0L8, Q62167, Q8C2Q3, Q6A068, Q9ESX5, Q9EPU0, Q61464, P32067, P47962, P26369, P70333, Q8CH25, Q9JIK5, Q91VE6, Q9Z2X1, Q8VIJ6, Q9Z204, Q62348, P09405, O54724, Q80W00, B2RY56, Q8BZR9, Q8VEK3, Q5SFM8, Q8CCF0, Q64012	362	601	22680	5.00382	3.35906e-17	5.59844e-18	1.77546e-16
UP_KEYWORDS	Methylation	58	16.0221	5.47156e-18	P06537, P61979, O35737, Q921M4, Q7TMK9, Q62523, Q99MR6, Q91VM5, Q8CC35, Q9WV02, P62996, E9Q394, Q62167, Q9EPU0, O70209, P14873, P70333, Q8CH25, Q61017, P14733, P31001, Q8VIJ6, P09405, O08638, Q9Z148, O55201, Q569Z6, Q99KG3, P51150, Q00PI9, Q62095, P48678, Q6A0A9, Q60749, Q9QXS1, Q61768, Q6ZQ58, Q91V41, Q9Z1X4, P61953, P62835, Q61033, Q8K4L3, Q80U72, P20029, Q61464, Q9QYE3, Q9Z2D6, P70399, P11911,…	362	960	22680	3.78522	1.34053e-15	1.67566e-16	7.08548e-15
GOTERM_CC_DIRECT	GO:0070062~extracellular exosome	109	30.1105	3.1962e-17	P01899, Q9WTX5, P61979, P42125, O35114, Q9Z0M6, P97449, Q9EP52, Q8BY89, Q05816, Q91VM5, Q921M7, Q8BTJ4, P29391, P19221, P98078, P01592, Q8R1G6, Q8BFR4, P06800, P97351, P13597, P01901, P09405, P42703, O09164, Q8BMK4, Q07797, P28078, O08638, Q6P9R2, Q9CRB6, P35601, Q3SXD3, O08999, P11835, P62830, Q8CIZ8, P62835, Q80U72, P20029, O35598, P47962, P11438, Q9CWZ7, Q9WTL7, Q3TCN2, P07091, Q8BTM8, Q61554,…	353	2674	19662	2.27048	1.39993e-14	6.99967e-15	4.51692e-14
GOTERM_CC_DIRECT	GO:0005730~nucleolus	56	15.4696	4.88169e-17	P42225, Q68FG3, P23116, Q6PGL7, Q91ZX7, Q9Z1Z0, Q810V0, Q62261, Q9JLQ0, Q9DBE9, Q0VBD2, P61148, Q8C2Q3, Q6A068, P98078, Q8BVK9, Q9WTU0, P97351, Q6DFW4, P10605, P09405, O08784, Q8R3N1, P20357, Q2VPQ9, E9PVX6, Q9Z148, Q01320, P35601, Q8BK35, Q08943, Q9JKX4, Q8BV49, Q80X41, Q9Z1X4, P62830, Q9D0L8, Q3V1V3, Q9ESX5, P28740, Q6PAQ4, P10922, Q14AX6, P47962, Q99LH1, Q9JIK5, Q91VE6, Q3TYA6, Q9Z2D8, Q9D7Z3,…	353	842	19662	3.70449	2.13818e-14	7.12727e-15	6.89889e-14
GOTERM_CC_DIRECT	GO:0005737~cytoplasm	196	54.1436	2.06637e-17	Q3TYD6, Q9WTX5, O35737, Q6PGL7, O70310, A2AJI0, Q8BL48, Q9JMH9, Q8C2Q3, O35601, Q9EPU0, P98078, O70209, Q01102, Q8R1G6, Q8K352, O08539, Q62348, O09164, Q9JMG7, O08638, Q6P9R2, Q9CRB6, E9PVX6, Q8VC57, Q62048, Q6R891, P35601, Q8R361, O08788, Q6A0A9, Q9EP71, Q8BV49, Q60749, Q61768, Q6ZQ58, Q68FL4, O35892, P62830, P62835, Q8CIZ8, Q7TSI3, P20029, O08900, O35598, Q9Z2D6, Q9Z2X1, Q9Z2D8, Q8K558, Q9QYI3,…	353	6631	19662	1.64638	9.05069e-15	9.05069e-15	2.92023e-14
GOTERM_CC_DIRECT	GO:0005925~focal adhesion	37	10.221	7.63104e-16	Q8R550, P61979, Q9WTQ5, O35114, P49817, Q9Z0M6, Q62523, Q91ZX7, Q9JKX4, Q8VDD5, Q9QXS1, Q9JKR6, Q9R059, P62830, P01831, P11688, Q8K4L3, P20029, P98078, Q9ERG0, P26039, P47962, O35598, Q8R1G6, Q91YE8, P97434, P06800, P97351, Q3UTJ2, Q9JJI8, P13597, P21981, Q9QVP9, P57780, Q8BTM8, P25444, Q9DBR7	353	391	19662	5.27082	3.40394e-13	8.50431e-14	1.09912e-12
UP_KEYWORDS	Cytoplasm	134	37.0166	5.60545e-15	P61979, Q921M4, Q61166, Q62523, P23116, Q05816, Q91ZX7, Q8CC35, O70310, Q8VCQ3, P08032, A2AJI0, Q8BL48, P49222, Q8C2Q3, Q63918, Q9JMH9, Q6A068, O35601, Q9EPU0, P98078, O70209, Q6A065, O88447, Q8R1G6, P97351, O08539, Q62348, P09405, Q91WG2, Q9QVP9, B2RY56, Q8BMK4, O08638, Q6P9R2, Q9CRB6, Q8VC57, Q6R891, Q62048, Q8R361, O08788, Q6A0A9, Q9EP71, Q80X41, Q05D44, Q61768, Q6ZQ58, Q68FL4, O35892, P62835,…	362	4404	22680	1.9063	1.36002e-12	1.51101e-13	7.18314e-12
GOTERM_CC_DIRECT	GO:0005913~cell-cell adherens junction	33	9.11602	2.30717e-15	P42225, P61979, Q9QZQ1, Q921M4, Q61166, Q9D8Y0, Q62523, Q9Z1Z0, Q8VDD5, Q9QXS1, Q61768, Q9JLQ0, Q62261, Q6ZQ58, Q8R464, Q99MI1, Q62167, Q3UZ39, Q80U72, Q61033, P20029, Q9ERG0, P26039, Q6A028, Q62419, P16546, P97434, P55937, Q8BP67, Q9WTL7, Q8BTM8, P25444, Q5FWK3	353	316	19662	5.81674	1.02118e-12	2.04281e-13	3.29736e-12
UP_KEYWORDS	Alternative splicing	138	38.1215	1.15405e-13	Q8BGC0, Q00420, P01899, P61979, Q6NV83, Q9QY24, Q8VDI1, Q9Z0M6, Q921M4, Q6PGL7, Q8CC35, A2AJI0, Q8BTJ4, Q8BL48, Q8C2Q3, Q9JMH9, O35601, Q9EPU0, P98078, Q6A065, P11087, Q8R1G6, Q9CYI4, P06800, Q8VCW4, P13597, O08539, P01901, Q91WG2, P42703, Q9ER69, Q9JMG7, O08638, Q8VDP2, Q2VPQ9, Q2VLH6, Q62230, P01872, E9PVX6, Q9QZQ1, Q62048, Q6R891, P35601, P48678, O08788, Q08943, B2RPV6, Q9JKX4, Q80X41, O35892,…	362	4779	22680	1.80916	2.82613e-11	2.56917e-12	1.49381e-10
UP_KEYWORDS	mRNA processing	29	8.01105	1.14669e-13	Q569Z6, P61979, O35737, Q3TWW8, Q80SY5, Q7TMK9, Q91VM5, Q60749, Q9WV02, P62996, Q9DC48, Q9D0L8, Q6A068, Q61136, Q5SUF2, Q14AX6, P26369, Q9Z2X1, Q99NB9, Q8VIJ6, Q9Z204, B2RY56, Q8BZR9, Q9ER69, Q8BTI8, Q8VEK3, Q8K4P0, Q64012, Q8CCF0	362	307	22680	5.91826	2.80981e-11	2.80975e-12	1.48515e-10
GOTERM_MF_DIRECT	GO:0098641~cadherin binding involved in cell-cell adhesion	31	8.56354	3.06065e-14	P42225, P61979, Q9QZQ1, Q921M4, Q61166, Q9D8Y0, Q9Z1Z0, Q8VDD5, Q9QXS1, Q61768, Q9JLQ0, Q62261, Q6ZQ58, Q99MI1, Q62167, Q3UZ39, Q80U72, Q61033, P20029, Q9ERG0, P26039, Q6A028, Q62419, P16546, P97434, P55937, Q8BP67, Q9WTL7, Q8BTM8, P25444, Q5FWK3	341	279	17446	5.68459	1.53211e-11	7.66054e-12	4.41314e-11
GOTERM_CC_DIRECT	GO:0005654~nucleoplasm	82	22.6519	2.13514e-13	Q8BGC0, Q8R3B7, P06537, P42225, P61979, O35737, P23198, Q6NV83, Q7TMK9, Q99MR6, Q5SVQ0, Q9R1C0, P61148, Q8C2Q3, Q9JMH9, Q6A068, Q9EPU0, P70333, Q01102, E9Q7G0, Q8CH25, P14733, Q99NB9, Q8VIJ6, P09405, Q9QVP9, Q9ER69, Q9JMG7, Q2VPQ9, Q9Z148, Q9CPY3, O55201, Q569Z6, Q91ZR2, Q99KG3, Q9QZQ1, Q3TWW8, Q6R891, Q80VJ2, Q8JZQ9, Q00PI9, Q01320, P35601, O88532, P48678, Q8K2H1, Q9EP71, A2AR02, Q80X41, Q60749,…	353	1935	19662	2.3604	9.35112e-11	1.55852e-11	3.01714e-10
GOTERM_MF_DIRECT	GO:0003723~RNA binding	51	14.0884	9.54434e-14	Q8BGC0, O35737, P61979, Q9QY24, Q6NV83, Q7TMK9, P23116, Q91VM5, Q9WV02, P62996, Q8BL48, Q62167, Q8C2Q3, Q6A068, Q9EPU0, P32067, P70333, Q8CH25, Q9JJI8, Q8VIJ6, Q62348, P09405, O54724, B2RY56, Q99KG3, Q3TWW8, Q8JZQ9, Q62095, O88532, Q6A0A9, Q60749, Q80Y44, Q6ZQ58, Q8K310, Q9Z1X4, Q9D0L8, Q9ESX5, Q61464, P47962, P26369, Q9JIK5, Q91VE6, Q9Z2X1, Q9Z204, Q80W00, Q8BZR9, P25444, Q8VEK3, Q5SFM8, Q8CCF0,…	341	780	17446	3.34516	4.77396e-11	1.59132e-11	1.3749e-10
UP_KEYWORDS	mRNA splicing	25	6.90608	9.42496e-13	Q569Z6, P61979, O35737, Q3TWW8, Q80SY5, Q7TMK9, Q91VM5, Q9WV02, Q9DC48, P62996, Q6A068, Q61136, Q5SUF2, Q14AX6, P26369, Q9Z2X1, Q8VIJ6, Q99NB9, Q9Z204, B2RY56, Q9ER69, Q8BTI8, Q8VEK3, Q64012, Q8CCF0	362	240	22680	6.52624	2.30905e-10	1.92421e-11	1.22047e-09
GOTERM_MF_DIRECT	GO:0005515~protein binding	141	38.9503	1.92995e-13	P01899, Q9WTX5, P61979, P23198, P49817, Q921M4, Q9EP52, Q61166, Q62523, P23116, Q8BY89, Q91ZX7, Q91VM5, Q921M7, P29391, P19221, Q9D8I1, O35601, P98078, O88447, Q01102, P11087, Q9CYI4, P06800, P97351, O08539, Q62348, P09405, P42703, O09164, Q02650, Q9QVP9, Q9ER69, Q9JMG7, P28078, Q07797, Q62230, Q6P9R2, P01872, Q3TWW8, Q9QZQ1, Q6R891, P48678, O08788, Q9JKX4, Q60749, Q61768, P11835, O35892, P62835,…	341	4092	17446	1.76289	9.64784e-11	2.41196e-11	2.77867e-10
GOTERM_CC_DIRECT	GO:0005634~nucleus	172	47.5138	8.80576e-13	Q8BGC0, Q00420, P61979, O35737, Q9WTX5, P23198, Q6NV83, Q9QY24, Q921M4, Q62523, P23116, Q91ZX7, Q91VM5, Q8CC35, Q8VCQ3, Q810V0, Q9DBE9, Q9DC48, Q8C2Q3, Q6A068, O35601, Q9EPU0, P98078, P70333, Q8BVK9, Q9CYI4, P97351, Q8K352, O08539, Q62348, P09405, O09164, Q02650, B2RY56, Q9QVP9, Q8R3N1, Q8CB77, Q9ER69, Q9JMG7, Q2VPQ9, E9PVX6, Q3TWW8, Q6R891, P35601, Q01320, P48678, Q08943, Q6A0A9, Q9EP71, Q8BV49,…	353	6019	19662	1.59168	3.85715e-10	5.51023e-11	1.24452e-09
GOTERM_CC_DIRECT	GO:0031012~extracellular matrix	28	7.73481	3.90937e-12	P61979, Q8K4G1, P48678, B2RPV6, O08999, Q8VDD5, Q9QXS1, P62830, Q8CIZ8, P19221, Q61581, P20029, Q8CG19, Q99K41, P11087, P97430, Q8VIJ6, P21981, P51885, O09164, Q01149, P35441, Q8BTM8, Q61554, Q8BMK4, Q07797, Q8VEK3, P28653	353	294	19662	5.30473	1.71228e-09	2.14035e-10	5.52471e-09
INTERPRO	IPR012677:Nucleotide-binding, alpha-beta plait	28	7.73481	3.78833e-13	Q8BGC0, O35737, Q99KG3, Q3TWW8, Q8JZQ9, Q6NV83, Q7TMK9, Q99MR6, Q91VM5, Q9WV02, P62996, Q8K310, Q8C2Q3, Q61464, P32067, P70333, P26369, Q8CH25, Q9JIK5, Q91VE6, Q9Z2X1, Q8VIJ6, Q9Z204, P09405, B2RY56, Q8BZR9, Q5SFM8, Q64012	350	281	20594	5.86306	2.63272e-10	2.63272e-10	5.70721e-10
GOTERM_BP_DIRECT	GO:0008380~RNA splicing	27	7.45856	4.37007e-13	Q569Z6, P61979, O35737, Q3TWW8, Q80SY5, Q99KG3, Q7TMK9, Q91VM5, Q9WV02, Q9DC48, P62996, Q6A068, Q61136, Q61464, Q5SUF2, Q14AX6, P26369, Q9Z2X1, Q8VIJ6, Q99NB9, Q9Z204, B2RY56, Q9ER69, Q8BTI8, Q8VEK3, Q64012, Q8CCF0	334	241	18082	6.06522	7.45494e-10	3.72747e-10	7.37366e-10
GOTERM_BP_DIRECT	GO:0006397~mRNA processing	31	8.56354	3.16518e-13	O35737, Q569Z6, O55201, P61979, Q3TWW8, Q80SY5, Q7TMK9, Q91VM5, Q60749, Q9WV02, P62996, Q9DC48, Q9D0L8, Q6A068, Q61136, Q5SUF2, Q14AX6, P26369, Q9Z2X1, Q99NB9, Q8VIJ6, Q9Z204, B2RY56, Q8BZR9, Q9ER69, Q8BTI8, Q8VEK3, Q8K4P0, Q5SFM8, Q64012, Q8CCF0	334	322	18082	5.21202	5.39991e-10	5.39991e-10	5.34106e-10
INTERPRO	IPR000504:RNA recognition motif domain	25	6.90608	3.71367e-12	Q8BGC0, O35737, Q3TWW8, Q99KG3, Q8JZQ9, Q6NV83, Q7TMK9, Q91VM5, Q9WV02, P62996, Q8K310, Q8C2Q3, Q61464, P32067, P70333, P26369, Q8CH25, Q9Z2X1, Q91VE6, Q8VIJ6, Q9Z204, P09405, B2RY56, Q5SFM8, Q64012	350	241	20594	6.10373	2.58102e-09	1.29051e-09	5.59511e-09
UP_KEYWORDS	Cytoskeleton	49	13.5359	1.03106e-10	Q9CRB6, P06537, Q8R550, Q6R891, Q9WTQ5, Q921M4, Q61166, O08788, P23116, Q80TY0, Q62523, Q8CC35, Q9EP71, Q80X41, Q8VDD5, Q9QXS1, P08032, Q61768, Q8R1S4, Q9JLQ0, Q62261, A2AJI0, Q9CWG9, Q9QYR6, P49222, E9Q394, Q9JMH9, Q8K4L3, P28740, Q9ERG0, P26039, Q6A028, Q6A065, P14873, O88447, Q8R1G6, P16546, P97434, Q99KJ8, Q3UTJ2, Q9QXZ0, Q9Z0H8, Q8BTM8, D3YZP9, Q8BMK4, P20357, Q9QYI3, P15508, Q70IV5	362	1073	22680	2.86109	2.52609e-08	1.94315e-09	1.33518e-07
GOTERM_CC_DIRECT	GO:0030529~intracellular ribonucleoprotein complex	27	7.45856	1.51267e-10	O35737, P61979, Q80VJ2, Q9CPR4, Q7TMK9, Q91VM5, Q9WV02, Q810V0, Q9Z1X4, P62830, Q9ESX5, P32067, P47962, P70333, P26369, Q9Z2X1, P97351, Q9JJI8, Q6DFW4, Q9Z204, P09405, Q8BP67, P57780, P25444, Q8VEK3, Q64012, Q8CCF0	353	320	19662	4.69966	6.62549e-08	7.36166e-09	2.13773e-07
UP_KEYWORDS	Ribonucleoprotein	24	6.62983	1.02144e-09	Q9ESX5, O35737, P61979, P47962, Q80VJ2, P26369, P70333, Q9CPR4, Q6ZWV3, Q9Z2X1, Q7TMK9, P97351, Q91VM5, Q9JJI8, Q6DFW4, Q9Z204, Q9WV02, Q810V0, Q8BP67, P25444, P62830, Q8VEK3, Q64012, Q8CCF0	362	308	22680	4.88197	2.50252e-07	1.78751e-08	1.32273e-06
SMART	SM00360:RRM	25	6.90608	3.12675e-10	Q8BGC0, O35737, Q3TWW8, Q99KG3, Q8JZQ9, Q6NV83, Q7TMK9, Q91VM5, Q9WV02, P62996, Q8K310, Q8C2Q3, Q61464, P32067, P70333, P26369, Q8CH25, Q9Z2X1, Q91VE6, Q8VIJ6, Q9Z204, P09405, B2RY56, Q5SFM8, Q64012	236	229	10425	4.82246	5.78448e-08	5.78448e-08	3.86898e-07
GOTERM_CC_DIRECT	GO:0005856~cytoskeleton	51	14.0884	1.80651e-09	P06537, Q8R550, Q921M4, Q61166, Q62523, Q80TY0, P23116, Q8CC35, Q8VDD5, Q8R1S4, P08032, Q9JLQ0, Q62261, A2AJI0, P49222, Q9JMH9, E9Q394, Q9ERG0, P26039, P14873, Q6A065, Q6A028, O88447, Q8R1G6, P16546, Q99KJ8, P31001, Q9Z0H8, Q9QVP9, P20357, Q8BMK4, P15508, Q9CRB6, Q6R891, Q9WTQ5, O08788, Q9EP71, Q80X41, Q9QXS1, Q61768, Q9CWG9, Q9QYR6, Q8K4L3, P28740, P97434, Q9QXZ0, Q3UTJ2, Q8BTM8, D3YZP9, Q9QYI3,…	353	1113	19662	2.55228	7.91249e-07	7.91249e-08	2.55298e-06
UP_KEYWORDS	Spliceosome	15	4.14365	5.45406e-09	Q6A068, Q61136, P61979, O35737, Q80SY5, Q9Z2X1, Q7TMK9, Q99NB9, Q9Z204, Q9WV02, Q9DC48, Q8BTI8, Q8VEK3, Q64012, Q8CCF0	362	117	22680	8.0323	1.33624e-06	8.9083e-08	7.06283e-06
GOTERM_CC_DIRECT	GO:0005681~spliceosomal complex	17	4.69613	2.96022e-09	Q6A068, Q61136, P61979, O35737, Q80SY5, P26369, Q9Z2X1, Q7TMK9, Q99NB9, Q9Z204, Q9WV02, B2RY56, Q9DC48, Q8BTI8, Q8VEK3, Q64012, Q8CCF0	353	136	19662	6.96246	1.29658e-06	1.17871e-07	4.18344e-06
GOTERM_CC_DIRECT	GO:0015629~actin cytoskeleton	20	5.52486	4.01407e-09	O35601, Q8K4L3, Q9ERG0, P10922, Q8BG95, O70209, Q6R891, Q91YE8, Q8R1G6, P97434, Q9QXZ0, Q8CC35, Q9EP71, O70310, Q8VDD5, Q8R1S4, Q8BTM8, P57780, E9Q394, Q9DBR7	353	201	19662	5.54226	1.75816e-06	1.46514e-07	5.67275e-06
GOTERM_MF_DIRECT	GO:0003729~mRNA binding	18	4.97238	2.50968e-09	O55201, Q5SUF2, P47962, Q9Z2D6, P23116, Q9CYI4, Q7TNC4, P97351, Q91VM5, Q99NB9, Q62348, Q9Z204, Q9WV02, P62996, B2RY56, P25444, Q8BZR9, Q9D6V8	341	142	17446	6.48523	1.25484e-06	2.50968e-07	3.61404e-06
GOTERM_CC_DIRECT	GO:0071013~catalytic step 2 spliceosome	14	3.8674	1.64831e-08	Q6A068, Q99NB9, Q61136, Q9Z204, O35737, P61979, Q9WV02, Q9DC48, Q7TMK9, Q9Z2X1, Q8BTI8, Q8VEK3, Q91VM5, Q64012	353	96	19662	8.12288	7.21958e-06	5.15686e-07	2.32942e-05
GOTERM_CC_DIRECT	GO:0009897~external side of plasma membrane	24	6.62983	1.53601e-08	P01872, P01899, Q01102, P11438, P97449, P11911, P14483, Q08857, Q4PZA2, P06800, P15530, P13597, P19437, P01837, P04441, P10605, P01901, P24063, P35441, P14434, P18181, Q8CIZ8, P01831, P11688	353	317	19662	4.21701	6.72769e-06	5.17516e-07	2.17071e-05
GOTERM_MF_DIRECT	GO:0032403~protein complex binding	27	7.45856	9.29621e-09	P06537, Q8VC57, Q99KG3, Q6R891, Q921M4, Q91ZX7, P62874, Q60749, P11835, Q9JLQ0, Q62261, P62835, O35601, P26039, P14873, P16546, P97351, O08539, P13597, Q62348, P10605, P24063, Q9QVP9, Q8BTM8, P57780, Q61554, P25444	341	358	17446	3.85853	4.64809e-06	7.74684e-07	1.33869e-05
GOTERM_CC_DIRECT	GO:0030863~cortical cytoskeleton	8	2.20994	1.00866e-06	Q8VDD5, P08032, Q62261, P57780, Q8BTM8, P16546, P49222, P15508	353	31	19662	14.3741	0.000441696	2.94525e-05	0.00142545
GOTERM_CC_DIRECT	GO:0009986~cell surface	31	8.56354	1.19607e-06	P01872, Q64455, P01899, P49817, P11835, P01831, P11688, P20029, P26039, O35598, P35459, P08003, P11438, P14483, Q08857, Q4PZA2, P06800, Q8K558, P13597, P10605, P04441, P01901, P09405, P24063, Q9R069, P35441, Q8BMK4, P28078, Q8VEK3, Q00547, P28653	353	629	19662	2.74514	0.000523741	3.08159e-05	0.00169029
GOTERM_CC_DIRECT	GO:0005694~chromosome	22	6.07735	1.15046e-06	E9PVX6, Q9CPY3, Q9Z148, Q61136, Q61033, P10922, O88532, Q91VE6, Q3TYA6, P70399, Q9WTU0, Q9Z2D8, Q08943, Q91VL8, Q6P2L6, Q8K2H1, Q64511, Q14B71, Q810V0, Q3TEA8, Q3UFS4, Q2VPQ9	353	344	19662	3.56219	0.000503775	3.14934e-05	0.00162584
KEGG_PATHWAY	mmu03040:Spliceosome	15	4.14365	2.61201e-07	Q6A068, Q99NB9, Q9Z204, P61979, Q3TWW8, Q80SY5, Q9WV02, P26369, Q6NV83, B2RY56, P62996, Q9DC48, Q8VEK3, Q91VM5, Q8CCF0	151	133	7691	5.74441	4.25749e-05	4.25749e-05	0.000316397
GOTERM_BP_DIRECT	GO:0098609~cell-cell adhesion	18	4.97238	8.19441e-08	Q80U72, Q61033, P42225, Q9ERG0, P26039, Q62419, Q921M4, P97434, Q9D8Y0, Q9Z1Z0, P55937, Q9QXS1, Q9WTL7, Q6ZQ58, P25444, Q99MI1, Q5FWK3, Q3UZ39	334	189	18082	5.15597	0.000139787	4.65978e-05	0.000138272
UP_KEYWORDS	Actin-binding	17	4.69613	3.15509e-06	Q8K4L3, Q9ERG0, Q6R891, Q91YE8, P16546, P97434, Q9QXZ0, Q8CC35, Q8VDD5, Q9QXS1, Q8R1S4, P08032, Q62261, Q8BTM8, P57780, O08638, P15508	362	252	22680	4.22652	0.000772699	4.83112e-05	0.00408565
GOTERM_CC_DIRECT	GO:0005938~cell cortex	14	3.8674	1.9867e-06	P61979, E9Q7G0, P49817, Q80TY0, Q9QXZ0, Q9EP71, Q8VDD5, P09405, Q9JLQ0, Q9QVP9, Q8BTM8, D3Z6Q9, P61148, E9Q394	353	144	19662	5.41525	0.000869798	4.8342e-05	0.00280761
GOTERM_CC_DIRECT	GO:0030018~Z disc	13	3.59116	2.3744e-06	O70209, Q8BG95, Q9CQ19, Q91YE8, P16546, Q3UTJ2, Q8CC35, O08539, P31001, Q9R059, P57780, Q70IV5, Q9DBR7	353	124	19662	5.83949	0.00103945	5.47348e-05	0.0033555
GOTERM_CC_DIRECT	GO:0048471~perinuclear region of cytoplasm	32	8.83978	2.9525e-06	P01872, Q3TYD6, P42225, P49817, P48678, Q61644, Q91ZX7, Q9Z1Z0, Q9QXS1, Q61768, Q9JLQ0, P62996, Q91V41, P62835, E9Q394, Q8C2Q3, Q6A068, P98078, Q8CG19, P14873, P11438, Q4PZA2, Q3UTJ2, Q8K3K8, P10605, Q9QVP9, P07091, Q8BTM8, P57780, Q8BMK4, Q9QZ06, Q5FWK3	353	692	19662	2.57571	0.00129236	6.15788e-05	0.00417244
GOTERM_CC_DIRECT	GO:0001725~stress fiber	10	2.76243	2.92333e-06	Q9ERG0, Q8VDD5, Q9CQ19, Q8R1G6, P57780, Q9R059, P97434, Q62523, O08638, Q8CC35	353	67	19662	8.31339	0.0012796	6.4019e-05	0.00413122
GOTERM_CC_DIRECT	GO:0016607~nuclear speck	16	4.41989	4.56889e-06	Q6A068, Q61464, Q569Z6, Q5SUF2, Q3TWW8, Q14AX6, P26369, Q7TNC4, A2AR02, Q9R0I7, B2RY56, Q9ER69, Q8BTI8, Q5SFM8, Q62167, Q8CCF0	353	205	19662	4.34729	0.00199918	9.09586e-05	0.00645665
UP_SEQ_FEATURE	repeat:Spectrin 4	7	1.9337	1.33535e-07	Q9QXS1, P08032, Q62261, P57780, P16546, P15508, Q9QXZ0	350	14	18012	25.7314	0.000203487	0.000101749	0.0002223
UP_SEQ_FEATURE	splice variant	136	37.5691	1.20935e-07	Q8BGC0, Q00420, P01899, P61979, Q6NV83, Q9QY24, P49817, Q8VDI1, Q9Z0M6, Q8BY89, Q6PGL7, Q8CC35, A2AJI0, Q8BTJ4, Q8BL48, Q8C2Q3, Q9JMH9, O35601, Q9EPU0, P98078, Q6A065, P11087, Q9CYI4, P06800, Q8VCW4, P13597, O08539, P01901, Q91WG2, P42703, B2RY56, Q9ER69, Q9JMG7, O08638, Q8VDP2, Q2VPQ9, Q2VLH6, Q62230, Q9QZQ1, Q62048, Q6R891, P35601, P48678, O08788, Q08943, B2RPV6, Q9JKX4, Q80X41, O35892, Q68FL4,…	350	4691	18012	1.492	0.000184288	0.000184288	0.000201324
GOTERM_MF_DIRECT	GO:0003779~actin binding	22	6.07735	3.22717e-06	Q8K4L3, Q9ERG0, Q6R891, P26039, P14873, Q91YE8, P16546, P97434, Q9QXZ0, Q8CC35, Q8VDD5, Q9QXS1, Q8R1S4, P08032, Q62261, Q9R059, Q8BTM8, P57780, P07091, Q9QYR6, P15508, O08638	341	338	17446	3.33002	0.00161229	0.000230486	0.00464716
UP_SEQ_FEATURE	repeat:Spectrin 3	7	1.9337	5.23879e-07	Q9QXS1, P08032, Q62261, P57780, P16546, P15508, Q9QXZ0	350	17	18012	21.1906	0.000798074	0.000266095	0.000872112
UP_KEYWORDS	Endocytosis	11	3.03867	1.95872e-05	O08539, Q8R550, P98078, Q91ZR2, Q91WG2, Q62419, Q61644, Q80TY0, Q91ZX7, Q62230, O35551	362	118	22680	5.84043	0.00478741	0.000282249	0.0253618
UP_SEQ_FEATURE	repeat:Spectrin 1	7	1.9337	1.11143e-06	Q9QXS1, P08032, Q62261, P57780, P16546, P15508, Q9QXZ0	350	19	18012	18.96	0.00169239	0.000338708	0.00185022
UP_SEQ_FEATURE	repeat:Spectrin 2	7	1.9337	1.11143e-06	Q9QXS1, P08032, Q62261, P57780, P16546, P15508, Q9QXZ0	350	19	18012	18.96	0.00169239	0.000338708	0.00185022
UP_SEQ_FEATURE	compositionally biased region:Glu-rich	20	5.52486	9.17229e-07	Q80U72, O55201, Q5SUF2, Q9QYE3, Q8BG95, Q8R0A5, Q00PI9, Q6NV83, Q8CH25, P23116, P70399, Q9Z2D8, Q99MR6, Q9JKX4, Q05D44, B2RY56, Q3TEA8, Q8BZR9, Q9QYR6, Q3V1V3	350	262	18012	3.92846	0.00139688	0.000349403	0.00152692
UP_KEYWORDS	SH3 domain	14	3.8674	3.11427e-05	O35601, Q8R550, Q91ZR2, Q62419, Q61644, P16546, Q80TY0, Q9QXZ0, Q3UTJ2, Q8K352, O08539, Q91Z67, P08032, Q9JLQ0	362	208	22680	4.21696	0.00760105	0.000423804	0.0403212
INTERPRO	IPR002017:Spectrin repeat	7	1.9337	3.06111e-06	Q9QXS1, P08032, Q62261, P57780, P16546, P15508, Q9QXZ0	350	25	20594	16.4752	0.00212522	0.000531728	0.00461182
UP_KEYWORDS	Ribosome biogenesis	8	2.20994	4.56887e-05	Q9ESX5, Q6DFW4, Q810V0, Q99LH1, Q9CYH6, Q9DBE9, Q8R3N1, Q62167	362	60	22680	8.35359	0.0111316	0.000588984	0.0591492
INTERPRO	IPR021852:Domain of unknown function DUF3456	5	1.38122	2.72564e-06	Q9DAU1, Q9QXT0, Q9CYA0, Q8BQ47, Q9D8I1	350	7	20594	42.0286	0.00189253	0.000631242	0.00410641
GOTERM_MF_DIRECT	GO:0042802~identical protein binding	30	8.28729	1.50778e-05	P01872, P42225, Q99KG3, P23198, P42125, P49817, O55098, Q61166, Q80TY0, P45952, P83917, Q60749, Q9WV02, Q8R1S4, P29391, Q8CIZ8, P07309, Q0VBD2, P05201, Q99K41, Q62419, P11087, Q9CYI4, Q8K3K8, O08539, P31001, Q9Z204, P09405, Q01149, P07091	341	625	17446	2.45574	0.00751062	0.000941927	0.0217105
UP_SEQ_FEATURE	repeat:Spectrin 10	5	1.38122	4.63089e-06	P08032, Q62261, P16546, P15508, Q9QXZ0	350	7	18012	36.7592	0.00703264	0.0010077	0.00770888
UP_SEQ_FEATURE	repeat:Spectrin 7	5	1.38122	4.63089e-06	P08032, Q62261, P16546, P15508, Q9QXZ0	350	7	18012	36.7592	0.00703264	0.0010077	0.00770888
UP_SEQ_FEATURE	repeat:Spectrin 16	5	1.38122	4.63089e-06	P08032, Q62261, P16546, P15508, Q9QXZ0	350	7	18012	36.7592	0.00703264	0.0010077	0.00770888
UP_SEQ_FEATURE	repeat:Spectrin 13	5	1.38122	4.63089e-06	P08032, Q62261, P16546, P15508, Q9QXZ0	350	7	18012	36.7592	0.00703264	0.0010077	0.00770888
UP_SEQ_FEATURE	repeat:Spectrin 9	5	1.38122	4.63089e-06	P08032, Q62261, P16546, P15508, Q9QXZ0	350	7	18012	36.7592	0.00703264	0.0010077	0.00770888
UP_SEQ_FEATURE	repeat:Spectrin 8	5	1.38122	4.63089e-06	P08032, Q62261, P16546, P15508, Q9QXZ0	350	7	18012	36.7592	0.00703264	0.0010077	0.00770888
UP_SEQ_FEATURE	repeat:Spectrin 17	5	1.38122	4.63089e-06	P08032, Q62261, P16546, P15508, Q9QXZ0	350	7	18012	36.7592	0.00703264	0.0010077	0.00770888
UP_SEQ_FEATURE	repeat:Spectrin 14	5	1.38122	4.63089e-06	P08032, Q62261, P16546, P15508, Q9QXZ0	350	7	18012	36.7592	0.00703264	0.0010077	0.00770888
UP_SEQ_FEATURE	repeat:Spectrin 11	5	1.38122	4.63089e-06	P08032, Q62261, P16546, P15508, Q9QXZ0	350	7	18012	36.7592	0.00703264	0.0010077	0.00770888
UP_SEQ_FEATURE	repeat:Spectrin 15	5	1.38122	4.63089e-06	P08032, Q62261, P16546, P15508, Q9QXZ0	350	7	18012	36.7592	0.00703264	0.0010077	0.00770888
UP_SEQ_FEATURE	repeat:Spectrin 12	5	1.38122	4.63089e-06	P08032, Q62261, P16546, P15508, Q9QXZ0	350	7	18012	36.7592	0.00703264	0.0010077	0.00770888
UP_KEYWORDS	Immunity	19	5.24862	8.49785e-05	P01899, Q9DAU1, Q9QY24, Q8BVK9, P11911, P14483, P97430, P15530, Q8VCW4, P04441, P01901, Q9D0J8, Q9QVP9, P14434, Q9ET39, Q9QZ06, P28078, Q62167, P11672	362	401	22680	2.96855	0.0206054	0.00104049	0.109988
INTERPRO	IPR018159:Spectrin/alpha-actinin	7	1.9337	7.75399e-06	Q9QXS1, P08032, Q62261, P57780, P16546, P15508, Q9QXZ0	350	29	20594	14.2028	0.00537455	0.00107723	0.0116816
UP_KEYWORDS	Transcription	52	14.3646	9.47803e-05	Q8BGC0, Q8R3B7, P06537, Q00420, P61979, P42225, P23198, Q68FG3, Q99MR6, Q5SVQ0, Q9R1C0, Q8VCQ3, Q9WV02, Q62167, Q8C2Q3, Q6A068, Q9D0D5, Q8CH25, Q62280, Q8BVK9, Q9WTU0, Q8VIJ6, O54724, Q02650, Q8CB77, Q2VPQ9, O55201, Q569Z6, P58501, P35601, Q80VJ2, Q08943, Q8K2H1, P81069, Q60749, Q9R0I7, O35892, Q9Z1X4, Q3V1V3, Q3UZ39, Q61464, O08900, Q9QYE3, Q9JIK5, Q9Z2D6, Q3TYA6, P70399, Q9Z2D8, Q91VL8, Q6P2L6,…	362	1859	22680	1.7525	0.0229547	0.00110521	0.122668
UP_SEQ_FEATURE	domain:Actin-binding	6	1.65746	4.60156e-06	Q9QXS1, Q62261, P57780, Q8BTM8, P15508, Q9QXZ0	350	14	18012	22.0555	0.00698827	0.00116812	0.00766007
UP_KEYWORDS	Chromosome	19	5.24862	0.000109394	E9PVX6, Q9CPY3, Q9Z148, Q61033, P10922, O88532, Q91VE6, P70399, Q9WTU0, Q3TYA6, Q9Z2D8, Q08943, Q91VL8, Q6P2L6, Q8K2H1, Q810V0, Q3TEA8, Q3UFS4, Q2VPQ9	362	409	22680	2.91048	0.026447	0.00121758	0.141569
UP_KEYWORDS	Citrullination	9	2.48619	0.000129083	Q61033, Q99NB9, P10922, Q9CYH6, Q6ZWV3, Q9DBE9, P25444, Q91VE6, Q8VEK3	362	94	22680	5.99859	0.0311324	0.00137416	0.167029
UP_KEYWORDS	Transcription regulation	50	13.8122	0.000156447	Q8R3B7, Q8BGC0, P06537, Q00420, P61979, P42225, P23198, Q68FG3, Q99MR6, Q5SVQ0, Q9R1C0, Q8VCQ3, Q62167, Q8C2Q3, Q6A068, Q9D0D5, Q8CH25, Q62280, Q8BVK9, Q9WTU0, Q8VIJ6, O54724, Q02650, Q8CB77, Q2VPQ9, O55201, Q569Z6, P58501, P35601, Q80VJ2, Q08943, Q8K2H1, P81069, Q60749, Q9R0I7, O35892, Q9Z1X4, Q3V1V3, Q3UZ39, Q61464, O08900, Q9QYE3, Q9Z2D6, P70399, Q3TYA6, Q9Z2D8, Q91VL8, Q6P2L6, P54103, Q64012	362	1799	22680	1.7413	0.0376071	0.00159591	0.202404
UP_SEQ_FEATURE	repeat:Spectrin 6	5	1.38122	9.12008e-06	P08032, Q62261, P16546, P15508, Q9QXZ0	350	8	18012	32.1643	0.0138029	0.00173587	0.0151814
UP_KEYWORDS	Lysosome	14	3.8674	0.000192324	P28740, P51150, O35114, P11438, Q80TY0, Q8BFR4, Q8VCI0, Q8VCW4, P10605, P17047, Q9CWG9, Q3TCN2, P28078, P20060	362	249	22680	3.5226	0.0460308	0.00188318	0.248767
GOTERM_CC_DIRECT	GO:0005764~lysosome	18	4.97238	0.000105562	P28740, P05201, P51150, O35114, P11438, Q80TY0, Q8BFR4, Q8VCI0, Q8VCW4, P04441, P10605, P17047, Q3TCN2, Q9CWG9, Q91V41, P14434, P28078, P20060	353	331	19662	3.02899	0.0451857	0.00200835	0.149078
GOTERM_BP_DIRECT	GO:0000381~regulation of alternative mRNA splicing, via spliceosome	8	2.20994	6.25129e-06	Q569Z6, Q3TWW8, Q99KG3, Q9WV02, P62996, B2RY56, Q9ER69, Q91VM5	334	39	18082	11.1052	0.0106081	0.00213067	0.0105479
GOTERM_BP_DIRECT	GO:0006376~mRNA splice site selection	6	1.65746	5.30436e-06	Q3TWW8, Q5SUF2, Q9WV02, Q9CYI4, Q7TNC4, Q91VM5	334	15	18082	21.6551	0.00900844	0.00225976	0.00895016
GOTERM_CC_DIRECT	GO:0071004~U2-type prespliceosome	5	1.38122	0.000155001	Q99NB9, Q5SUF2, P26369, Q9CYI4, Q7TNC4	353	16	19662	17.4062	0.065642	0.00271214	0.218827
GOTERM_CC_DIRECT	GO:0005771~multivesicular body	6	1.65746	0.000149036	Q8CI59, P04441, P11438, P11911, P28078, P14483	353	29	19662	11.5241	0.0631974	0.00271642	0.210415
UP_SEQ_FEATURE	repeat:Spectrin 5	5	1.38122	1.61652e-05	P08032, Q62261, P16546, P15508, Q9QXZ0	350	9	18012	28.5905	0.0243349	0.00273358	0.0269072
UP_KEYWORDS	Microtubule	14	3.8674	0.000341491	Q9CRB6, P28740, P14873, Q6A065, O88447, Q921M4, Q61166, O08788, Q99KJ8, Q9QXZ0, Q61768, Q9Z0H8, P20357, Q9QYR6	362	264	22680	3.32245	0.0802742	0.00321328	0.441319
SMART	SM00150:SPEC	7	1.9337	3.78498e-05	Q9QXS1, P08032, Q62261, P57780, P16546, P15508, Q9QXZ0	236	29	10425	10.6626	0.00697788	0.00349505	0.0468246
GOTERM_MF_DIRECT	GO:0019899~enzyme binding	21	5.8011	6.91403e-05	P42225, O55201, P20029, P23198, O35114, Q01320, P26369, P11438, P49817, Q9Z2D6, Q7TNC4, P97430, Q64511, P83917, P17047, Q9QVP9, Q8R3N1, Q9Z1X4, P25444, P01831, Q0VBD2	341	384	17446	2.79788	0.0339806	0.00383389	0.0995188
INTERPRO	IPR001589:Actinin-type, actin-binding, conserved site	6	1.65746	3.55506e-05	Q9QXS1, Q62261, P57780, Q8BTM8, P15508, Q9QXZ0	350	23	20594	15.3496	0.0244054	0.00410955	0.0535477
UP_KEYWORDS	Hydroxylation	8	2.20994	0.000513597	P01899, Q8CG19, O08999, P26369, P11087, Q01149, Q7TNC4, Q9DBR7	362	88	22680	5.69563	0.118265	0.00465076	0.663053
GOTERM_CC_DIRECT	GO:0045121~membrane raft	15	4.14365	0.00028471	P01899, P08207, P49817, Q9D8Y0, P11911, Q08857, P06800, P13597, P17047, O54724, P11835, Q9QVP9, P18181, P01831, Q63918	353	262	19662	3.18892	0.117257	0.00478546	0.401606
UP_SEQ_FEATURE	domain:CH 2	6	1.65746	4.18262e-05	Q9QXS1, Q62261, P57780, Q8BTM8, P15508, Q9QXZ0	350	21	18012	14.7037	0.0617552	0.00577819	0.0696064
UP_SEQ_FEATURE	domain:CH 1	6	1.65746	4.18262e-05	Q9QXS1, Q62261, P57780, Q8BTM8, P15508, Q9QXZ0	350	21	18012	14.7037	0.0617552	0.00577819	0.0696064
UP_SEQ_FEATURE	domain:RRM 2	12	3.31492	3.98523e-05	Q8BGC0, Q8VIJ6, Q61464, O35737, Q99KG3, P09405, P26369, P70333, Q8K310, Q7TMK9, Q9Z2X1, Q8C2Q3	350	128	18012	4.82464	0.0589284	0.0060552	0.0663224
UP_SEQ_FEATURE	domain:RRM 1	12	3.31492	3.98523e-05	Q8BGC0, Q8VIJ6, Q61464, O35737, Q99KG3, P09405, P26369, P70333, Q8K310, Q7TMK9, Q9Z2X1, Q8C2Q3	350	128	18012	4.82464	0.0589284	0.0060552	0.0663224
GOTERM_CC_DIRECT	GO:0014069~postsynaptic density	14	3.8674	0.000393858	P06537, P61979, Q9QYE3, Q6R891, P14873, O35598, Q3UTJ2, Q9QXZ0, Q8CC35, Q91Z67, Q62261, Q9QVP9, P20357, Q9QYR6	353	239	19662	3.26274	0.158478	0.00637013	0.555169
GOTERM_CC_DIRECT	GO:0043234~protein complex	25	6.90608	0.000431527	P06537, Q8CG19, Q9Z126, P35601, Q01320, P49817, Q921M4, P16546, Q9Z2D6, O08788, Q9Z2D8, Q08857, Q60864, Q9Z204, Q8VDD5, O54724, Q62261, Q9JLQ0, P57780, Q8BTM8, Q9CWG9, P20357, P18181, P07309, P15508	353	628	19662	2.21735	0.172255	0.00672903	0.608117
GOTERM_CC_DIRECT	GO:0000785~chromatin	10	2.76243	0.000447309	Q61033, Q9EPU0, Q9CPY3, Q99NB9, Q8VIJ6, P83917, P23198, Q80W00, Q9DCB1, Q9Z2D8	353	126	19662	4.42061	0.177959	0.00673463	0.630291
UP_KEYWORDS	Cell junction	23	6.35359	0.000987205	Q64455, O35601, Q8K4L3, Q80U72, Q8R550, P61979, Q9QZQ1, P26039, Q6R891, P14873, Q62419, Q61644, Q62523, Q3UTJ2, Q8CC35, Q9QXS1, Q91Z67, Q9QVP9, P57780, D3Z6Q9, P62835, P11688, Q70IV5	362	661	22680	2.18002	0.214932	0.00860508	1.27088
UP_SEQ_FEATURE	domain:TB 4	4	1.10497	7.0068e-05	Q8CG19, O08999, Q8K4G1, Q61554	350	5	18012	41.1703	0.101283	0.00885947	0.11658
UP_KEYWORDS	Cell adhesion	18	4.97238	0.00119261	Q9QZQ1, Q99K41, Q01102, Q9Z0M6, Q62523, Q08857, P13597, Q8VDD5, P24063, P11835, Q9R069, P35441, Q8R464, Q8CIZ8, Q07797, P11688, Q62230, Q61581	362	459	22680	2.45694	0.253502	0.0100308	1.53343
UP_SEQ_FEATURE	domain:RRM	11	3.03867	8.67794e-05	Q9Z204, P32067, Q8JZQ9, Q6NV83, Q8CH25, P62996, B2RY56, Q91VE6, Q91VM5, Q5SFM8, Q64012	350	116	18012	4.8801	0.123885	0.0101221	0.144366
KEGG_PATHWAY	mmu04510:Focal adhesion	14	3.8674	0.000190249	P26039, Q8BG95, Q9CQ19, P49817, P11087, Q62523, Q01149, P35441, Q8BTM8, P57780, Q8CIZ8, P62835, P11688, Q9DBR7	151	207	7691	3.4448	0.0305375	0.0102846	0.230208
KEGG_PATHWAY	mmu05416:Viral myocarditis	9	2.48619	0.000140478	P13597, P01899, P01901, P24063, P11835, P49817, P14434, P28078, P14483	151	79	7691	5.80258	0.0226394	0.0113845	0.170031
UP_SEQ_FEATURE	compositionally biased region:Lys-rich	11	3.03867	0.000107543	Q6DFW4, Q14B71, Q05D44, Q8VDD9, O08784, Q3TEA8, Q9WTU0, Q8BTI8, Q3V1V3, Q61595, Q3UZ39	350	119	18012	4.75707	0.151177	0.0116392	0.17888
UP_SEQ_FEATURE	domain:EGF-like 12; calcium-binding	5	1.38122	0.000118918	Q8CG19, O08999, Q8K4G1, Q61554, Q91ZX7	350	14	18012	18.3796	0.165767	0.0120101	0.197782
GOTERM_CC_DIRECT	GO:0005874~microtubule	16	4.41989	0.00086095	Q9CRB6, P28740, P14873, Q6A065, O88447, Q921M4, Q61166, O08788, P23116, Q99KJ8, Q9QXZ0, O08539, Q61768, Q9Z0H8, P20357, Q9QYR6	353	327	19662	2.72537	0.314261	0.0124965	1.20985
KEGG_PATHWAY	mmu05144:Malaria	7	1.9337	0.000310866	P13597, P24063, Q01102, P11835, P35441, Q08857, Q91ZX7	151	48	7691	7.42784	0.0494163	0.0125898	0.375908
KEGG_PATHWAY	mmu05150:Staphylococcus aureus infection	7	1.9337	0.000389859	P13597, P24063, Q01102, P11835, P14434, P28078, P14483	151	50	7691	7.13073	0.0615816	0.0126314	0.471222
UP_KEYWORDS	Growth factor binding	4	1.10497	0.00157846	Q8CG19, O08999, Q8K4G1, Q61581	362	15	22680	16.7072	0.320929	0.0128181	2.02489
UP_SEQ_FEATURE	domain:TB 2	4	1.10497	0.00013812	Q8CG19, O08999, Q8K4G1, Q61554	350	6	18012	34.3086	0.189829	0.0130707	0.229684
UP_SEQ_FEATURE	domain:TB 1	4	1.10497	0.00013812	Q8CG19, O08999, Q8K4G1, Q61554	350	6	18012	34.3086	0.189829	0.0130707	0.229684
UP_SEQ_FEATURE	zinc finger region:C2H2-type; atypical	4	1.10497	0.00013812	Q9EPU0, Q99KG3, Q9CYI4, Q7TNC4	350	6	18012	34.3086	0.189829	0.0130707	0.229684
UP_SEQ_FEATURE	domain:TB 3	4	1.10497	0.00013812	Q8CG19, O08999, Q8K4G1, Q61554	350	6	18012	34.3086	0.189829	0.0130707	0.229684
GOTERM_MF_DIRECT	GO:0051015~actin filament binding	11	3.03867	0.000264123	O08539, Q8K4L3, Q9ERG0, Q8VDD5, P26039, Q6R891, Q8R1S4, P57780, Q8BTM8, P15508, Q9JMH9	341	132	17446	4.26344	0.123728	0.0131211	0.379676
KEGG_PATHWAY	mmu04145:Phagosome	12	3.31492	0.00048912	P01899, P01901, P51150, P17047, P11835, P11438, P35441, P14434, P28078, Q08857, P14483, P11688	151	171	7691	3.5743	0.0766493	0.0132031	0.590873
GOTERM_CC_DIRECT	GO:0005829~cytosol	51	14.0884	0.00100901	P06537, Q3TYD6, P61979, Q9WTX5, P42225, Q9QY24, P49817, Q61644, Q6PGL7, Q9Z1Z0, Q60864, O70310, Q8VDD5, Q9JLQ0, Q9D0J8, P61148, Q63918, E9Q394, O35601, P14873, O88447, P97351, P21981, O54724, Q9JMG7, P01872, Q8VC57, P51150, P58501, O08788, P15327, Q9JKX4, Q61768, Q68FL4, Q9CWG9, Q91V41, Q9QYR6, Q9R0P9, P01831, Q80U72, P05201, P11438, Q9Z2D6, P55937, Q64511, Q9CQE5, Q9Z204, P54103, Q91Z67, Q8BTM8,…	353	1784	19662	1.59231	0.357358	0.0141622	1.41654
GOTERM_MF_DIRECT	GO:0000166~nucleotide binding	60	16.5746	0.000325965	Q8BGC0, Q3TYD6, O35737, Q6NV83, O55098, Q7TMK9, Q99MR6, Q91VM5, Q9WV02, Q8VDD5, Q9JKR6, P62996, Q9JMH9, Q62167, Q8C2Q3, Q9EPU0, P32067, P70333, Q8CH25, Q8VCW8, Q8VIJ6, P09405, B2RY56, Q9QVP9, O08638, Q6P9R2, E9PVX6, Q569Z6, Q99KG3, Q3TWW8, P51150, Q01320, P35601, Q8JZQ9, Q62095, Q80X41, Q05D44, Q61768, Q80Y44, Q8K310, Q91V41, P62835, Q61136, P20029, P28740, Q61464, Q14AX6, P26369, Q99LH1, Q9JIK5,…	341	1936	17446	1.58558	0.150417	0.0147097	0.468379
GOTERM_CC_DIRECT	GO:0034663~endoplasmic reticulum chaperone complex	4	1.10497	0.00110998	P20029, Q9JKR6, P08003, Q9D8I1	353	12	19662	18.5666	0.385189	0.0150863	1.55726
GOTERM_CC_DIRECT	GO:0042613~MHC class II protein complex	4	1.10497	0.00110998	P04441, P14434, P28078, P14483	353	12	19662	18.5666	0.385189	0.0150863	1.55726
GOTERM_CC_DIRECT	GO:0005819~spindle	9	2.48619	0.00115744	P06537, P83917, Q80X41, Q8VDD5, P23198, Q6A065, A2AJI0, Q61166, O08788	353	116	19662	4.32153	0.397852	0.0152537	1.62334
GOTERM_BP_DIRECT	GO:0007159~leukocyte cell-cell adhesion	6	1.65746	6.55077e-05	P13597, P24063, Q01102, P11835, P06800, P11688	334	24	18082	13.5344	0.105741	0.0158389	0.11048
GOTERM_BP_DIRECT	GO:0019882~antigen processing and presentation	8	2.20994	5.6817e-05	P01872, P01899, P01901, P04441, P14434, P28078, P14483, Q8VCW4	334	54	18082	8.0204	0.0923828	0.0160256	0.0958294
GOTERM_BP_DIRECT	GO:0048025~negative regulation of mRNA splicing, via spliceosome	6	1.65746	8.0656e-05	P61979, Q3TWW8, Q99KG3, P26369, P62996, Q91VM5	334	25	18082	12.9931	0.128557	0.0170535	0.136011
GOTERM_BP_DIRECT	GO:0007155~cell adhesion	23	6.35359	0.000101154	Q9QZQ1, P26039, Q99K41, Q01102, Q9Z0M6, Q62523, Q08857, Q3UTJ2, P13597, Q9JKX4, Q8VDD5, P24063, P11835, Q9R069, Q9QVP9, P35441, Q8R464, Q8CIZ8, P01831, Q07797, P11688, Q62230, Q61581	334	485	18082	2.56736	0.158507	0.0171097	0.170549
UP_KEYWORDS	Actin capping	4	1.10497	0.00230403	P08032, Q62261, P16546, P15508	362	17	22680	14.7416	0.431718	0.0180651	2.94291
GOTERM_BP_DIRECT	GO:0019886~antigen processing and presentation of exogenous peptide antigen via MHC class II	5	1.38122	9.77211e-05	P04441, P14434, P28078, P14483, Q8VCW4	334	14	18082	19.3349	0.153564	0.018354	0.164766
UP_SEQ_FEATURE	repeat:2-1	6	1.65746	0.000214918	O35737, P61979, P70333, O88783, Q9JIK5, Q7TMK9	350	29	18012	10.6475	0.279327	0.0190844	0.357179
UP_SEQ_FEATURE	repeat:1-1	6	1.65746	0.000214918	O35737, P61979, P70333, O88783, Q9JIK5, Q7TMK9	350	29	18012	10.6475	0.279327	0.0190844	0.357179
UP_SEQ_FEATURE	repeat:2-2	6	1.65746	0.000214918	O35737, P61979, P70333, O88783, Q9JIK5, Q7TMK9	350	29	18012	10.6475	0.279327	0.0190844	0.357179
UP_KEYWORDS	SH3-binding	6	1.65746	0.00265004	Q8R550, Q60749, O35598, Q9JLQ0, D3YZP9, Q5FWK3	362	60	22680	6.26519	0.478017	0.0201113	3.37789
GOTERM_BP_DIRECT	GO:0006897~endocytosis	13	3.59116	0.000137688	O08539, P98078, Q91ZR2, Q8R550, P09405, Q91WG2, Q62419, P49817, Q61644, Q80TY0, Q91ZX7, Q62230, O35551	334	181	18082	3.88834	0.209359	0.0211291	0.232079
INTERPRO	IPR001881:EGF-like calcium-binding	10	2.76243	0.000300923	B2RPV6, Q8CG19, O08999, Q01102, Q8K4G1, Q9Z0M6, P35441, Q9CYA0, Q61554, Q91ZX7	350	126	20594	4.66984	0.188745	0.0229734	0.452417
GOTERM_CC_DIRECT	GO:0044530~supraspliceosomal complex	3	0.828729	0.00187243	Q9EPU0, Q9WV02, Q91VM5	353	4	19662	41.7748	0.559961	0.0238547	2.61386
INTERPRO	IPR001452:Src homology-3 domain	13	3.59116	0.000282224	O35601, Q8R550, Q91ZR2, Q62419, Q61644, P16546, Q80TY0, Q3UTJ2, Q8K352, O08539, Q91Z67, P08032, Q9JLQ0	350	212	20594	3.60811	0.17813	0.0242234	0.42436
INTERPRO	IPR017878:TB domain	4	1.10497	0.00025367	Q8CG19, O08999, Q8K4G1, Q61554	350	8	20594	29.42	0.161653	0.0248744	0.381501
GOTERM_CC_DIRECT	GO:0031091~platelet alpha granule	4	1.10497	0.00220594	Q8K558, Q9Z126, O88783, P35441	353	15	19662	14.8533	0.61988	0.0272578	3.07272
KEGG_PATHWAY	mmu04514:Cell adhesion molecules (CAMs)	11	3.03867	0.001212	P13597, P01899, P01901, P24063, Q01102, P11835, P14434, P28078, P06800, P14483, Q62230	151	162	7691	3.45847	0.179364	0.0278444	1.45827
GOTERM_BP_DIRECT	GO:0042254~ribosome biogenesis	9	2.48619	0.000235222	Q9ESX5, Q6DFW4, Q9JKX4, Q810V0, Q99LH1, Q9CYH6, Q9DBE9, Q8R3N1, Q62167	334	89	18082	5.4746	0.330575	0.0304004	0.396172
UP_KEYWORDS	Disulfide bond	69	19.0608	0.00418966	P01899, Q9Z126, O35114, Q9Z0M6, P97449, Q8VCI0, Q05816, Q91ZX7, P17047, Q8BTJ4, Q9CYA0, P50543, P18181, Q9ET39, P19221, P11688, Q9D8I1, Q61581, P01592, Q99K41, Q01102, P11087, P14733, P13597, P04441, P01901, P10605, P42703, Q9QXT0, O09164, Q01149, P35441, Q07797, P28078, Q2VLH6, Q62230, P01872, Q8K4G1, Q8BQ47, B2RPV6, P01837, O08999, O88783, P11835, Q8R464, P01831, Q8CIZ8, P20060, Q8CG19, Q9DAU1,…	362	3124	22680	1.3838	0.642501	0.0306896	5.2917
GOTERM_CC_DIRECT	GO:0030054~cell junction	25	6.90608	0.00263825	Q64455, P61979, Q8R550, Q9QZQ1, Q6R891, Q61644, Q62523, Q8CC35, O70310, Q9QXS1, P62835, P11688, O35601, Q80U72, Q8K4L3, P26039, P14873, Q9D7M1, Q62419, Q3UTJ2, Q91Z67, Q9QVP9, P57780, D3Z6Q9, Q70IV5	353	718	19662	1.93941	0.685597	0.0307885	3.66452
GOTERM_CC_DIRECT	GO:0005903~brush border	7	1.9337	0.00257207	Q9ERG0, Q8VDD5, Q9QXS1, P57780, Q8BTM8, O08638, Q9JMH9	353	77	19662	5.06361	0.676326	0.0308481	3.57414
GOTERM_MF_DIRECT	GO:0005178~integrin binding	9	2.48619	0.000752412	P13597, P98078, P26039, P35441, Q61554, Q8CIZ8, P01831, P61148, P11688	341	100	17446	4.60452	0.313636	0.0308756	1.07806
GOTERM_BP_DIRECT	GO:0002376~immune system process	19	5.24862	0.000283009	P01899, Q9DAU1, Q9QY24, Q8BVK9, P11911, P14483, P97430, P15530, Q8VCW4, P04441, P01901, Q9D0J8, Q9QVP9, P14434, Q9ET39, Q9QZ06, P28078, Q62167, P11672	334	383	18082	2.68568	0.382997	0.0316794	0.476476
GOTERM_BP_DIRECT	GO:0008283~cell proliferation	14	3.8674	0.00023254	Q9ESX5, E9PVX6, Q80U72, Q80VJ2, Q99KJ8, Q99MR6, Q91ZX7, P62874, P04441, Q6ZQ58, Q9R0P9, Q9JMG7, Q0VBD2, P61148	334	220	18082	3.44513	0.327504	0.0325226	0.391662
GOTERM_BP_DIRECT	GO:0051693~actin filament capping	5	1.38122	0.000281818	Q8VDD5, P08032, Q62261, P16546, P15508	334	18	18082	15.0383	0.381742	0.0337633	0.474476
UP_KEYWORDS	Viral nucleoprotein	4	1.10497	0.00491995	O35737, P61979, P26369, Q8VEK3	362	22	22680	11.3913	0.701314	0.0349159	6.1872
GOTERM_CC_DIRECT	GO:0032437~cuticular plate	3	0.828729	0.00308378	P08032, Q62261, P16546	353	5	19662	33.4198	0.74148	0.0349734	4.2709
GOTERM_CC_DIRECT	GO:0008091~spectrin	3	0.828729	0.00308378	P08032, Q62261, P15508	353	5	19662	33.4198	0.74148	0.0349734	4.2709
GOTERM_CC_DIRECT	GO:0031252~cell leading edge	6	1.65746	0.00323265	Q80U72, Q8VDD5, Q80VJ2, Q9JLQ0, O08788, Q5FWK3	353	56	19662	5.96783	0.757849	0.0357107	4.47272
UP_KEYWORDS	Activator	20	5.52486	0.00561285	Q8BGC0, Q6A068, P42225, Q61464, P61979, O55201, Q569Z6, Q80VJ2, P35601, Q62280, P70399, Q9WTU0, Q99MR6, Q91VL8, Q61818, Q8VIJ6, Q9WV02, P54103, P62996, Q2VPQ9	362	624	22680	2.00807	0.748175	0.0386345	7.02962
KEGG_PATHWAY	mmu04670:Leukocyte transendothelial migration	9	2.48619	0.00207968	P13597, Q9QZQ1, Q9CQ19, P24063, P11835, P57780, Q9QVP9, P01831, P62835	151	118	7691	3.88478	0.287761	0.0415307	2.49025
KEGG_PATHWAY	mmu05168:Herpes simplex infection	12	3.31492	0.00241923	P01899, P42225, Q9WTX5, P61979, P01901, P04441, Q3TWW8, Q8BK35, O35892, P14434, P28078, P14483	151	208	7691	2.93849	0.326194	0.0429198	2.89139
UP_KEYWORDS	LIM domain	6	1.65746	0.0065281	Q8BGB5, Q9ERG0, O70209, Q8R1G6, Q9R059, Q62523	362	74	22680	5.07989	0.799036	0.0435942	8.13167
UP_KEYWORDS	Lipoprotein	23	6.35359	0.00723806	P51150, P35459, Q9WTQ5, Q01102, O35114, P49817, P48678, Q61017, Q08857, P14733, Q91ZX7, Q8K558, P19437, Q9CQE5, Q921M7, Q91V41, Q8BMK4, P18181, Q9R0P9, P61953, P01831, P49222, P62835	362	780	22680	1.84743	0.831324	0.0446096	8.97821
UP_KEYWORDS	Glycoprotein	80	22.0994	0.0071383	Q64455, P01899, P61979, Q9Z126, O35114, Q9Z0M6, Q9EP52, P97449, Q8BY89, Q8VCI0, Q91ZX7, Q8CC35, Q9WV02, P17047, Q9JKR6, Q62261, Q8BTJ4, Q9CYA0, P18181, P07309, Q9ET39, P19221, P11688, Q61581, P01592, Q99K41, Q01102, P11087, Q8BFR4, P06800, Q8K1T1, Q8VCW4, P13597, P04441, P01901, P10605, P42703, Q3U9G9, O09164, Q01149, Q02650, P35441, Q07797, P28078, Q2VLH6, Q62230, P01872, Q8K4G1, Q8VD58, B2RPV6,…	362	3815	22680	1.3138	0.82712	0.0451379	8.8597
GOTERM_MF_DIRECT	GO:0046982~protein heterodimerization activity	22	6.07735	0.00120681	P06537, P01899, Q00420, O55201, O08900, Q01320, P49817, P16546, P14483, Q9R1C0, O08539, Q64511, P81069, P01901, P42703, P24063, P08032, P11835, P14434, P07309, P15508, P20060	341	514	17446	2.18978	0.453253	0.0453818	1.72387
UP_SEQ_FEATURE	domain:EGF-like 13; calcium-binding	4	1.10497	0.00055548	Q8CG19, O08999, Q8K4G1, Q61554	350	9	18012	22.8724	0.571209	0.0459543	0.920714
UP_SEQ_FEATURE	compositionally biased region:Arg/Ser-rich	4	1.10497	0.00055548	Q5SUF2, Q6NV83, Q9CYI4, Q7TNC4	350	9	18012	22.8724	0.571209	0.0459543	0.920714
UP_KEYWORDS	Calcium	24	6.62983	0.00709908	Q8K4L3, Q9CQ19, Q9Z0M6, P11087, P16546, Q9D8Y0, Q8BFR4, Q9QXZ0, Q91ZX7, P21981, P24063, P08032, O88783, P11835, Q01149, P35441, Q9CYA0, P57780, P07091, Q61554, Q64518, P50543, P11688, P19221	362	827	22680	1.81819	0.825438	0.0460796	8.81307
UP_KEYWORDS	Virion	4	1.10497	0.00881315	O35737, P61979, P26369, Q8VEK3	362	27	22680	9.28177	0.885685	0.0527761	10.8307
INTERPRO	IPR004882:LUC7-related	3	0.828729	0.000849492	Q5SUF2, Q9CYI4, Q7TNC4	350	3	20594	58.84	0.446032	0.0573543	1.27224
INTERPRO	IPR012996:Zinc finger, CHHC-type	3	0.828729	0.000849492	O35737, P70333, Q9Z2X1	350	3	20594	58.84	0.446032	0.0573543	1.27224
UP_KEYWORDS	EGF-like domain	10	2.76243	0.00997564	B2RPV6, Q8CG19, O08999, Q01102, Q8K4G1, Q9Z0M6, P35441, Q9CYA0, Q61554, Q91ZX7	362	224	22680	2.79696	0.914249	0.0581506	12.1755
UP_SEQ_FEATURE	domain:EGF-like 14; calcium-binding	4	1.10497	0.000782172	Q8CG19, O08999, Q8K4G1, Q61554	350	10	18012	20.5851	0.696537	0.060834	1.29417
GOTERM_CC_DIRECT	GO:0045335~phagocytic vesicle	5	1.38122	0.00606815	P51150, Q91Z67, P11438, Q91V41, P62835	353	41	19662	6.79265	0.930467	0.0644762	8.24218
GOTERM_CC_DIRECT	GO:0019815~B cell receptor complex	3	0.828729	0.00632392	P01872, P11911, P15530	353	7	19662	23.8713	0.937879	0.0655269	8.5753
GOTERM_MF_DIRECT	GO:0008017~microtubule binding	12	3.31492	0.00193726	P28740, P14873, Q61768, E9Q7G0, Q9Z0H8, Q921M4, Q61166, P20357, O08788, Q9QYR6, Q9JMG7, Q9QXZ0	341	200	17446	3.06968	0.620753	0.0669111	2.75381
UP_KEYWORDS	Endosome	15	4.14365	0.0119346	Q91ZR2, P51150, P11438, Q62419, Q8R361, Q6PGL7, Q8K3K8, O35551, Q8VCW4, Q8CI59, P17047, Q91WG2, Q91V41, P62835, P28078	362	443	22680	2.1214	0.947217	0.0676408	14.3994
GOTERM_CC_DIRECT	GO:0019013~viral nucleocapsid	4	1.10497	0.00680605	O35737, P61979, P26369, Q8VEK3	353	22	19662	10.1272	0.949775	0.068743	9.20019
GOTERM_MF_DIRECT	GO:0015631~tubulin binding	6	1.65746	0.00214034	Q9CRB6, O88447, E9Q7G0, P20357, O08788, Q9JMG7	341	47	17446	6.53123	0.657443	0.0689303	3.03837
GOTERM_MF_DIRECT	GO:0051020~GTPase binding	5	1.38122	0.00229043	O08539, P62874, Q62419, Q62261, Q8BTM8	341	29	17446	8.82091	0.682262	0.0691507	3.24817
UP_KEYWORDS	Isomerase	7	1.9337	0.013495	Q9ESX5, Q64511, A2AR02, P42125, Q01320, P08003, P15327	362	122	22680	3.59478	0.964163	0.0698086	16.1336
UP_KEYWORDS	B-cell activation	3	0.828729	0.0126373	P19437, Q80VH0, O08900	362	11	22680	17.0869	0.95566	0.0698989	15.1845
UP_KEYWORDS	MHC II	3	0.828729	0.0126373	P14434, P28078, P14483	362	11	22680	17.0869	0.95566	0.0698989	15.1845
UP_KEYWORDS	Extracellular matrix	10	2.76243	0.0133223	O08999, P51885, Q99K41, Q8K4G1, P11087, Q01149, Q61554, Q8CIZ8, Q07797, P28653	362	235	22680	2.66604	0.962593	0.0704177	15.9433
UP_KEYWORDS	Prenylation	8	2.20994	0.0130645	P51150, P48678, Q91V41, Q9R0P9, P61953, Q61017, P14733, P62835	362	157	22680	3.19246	0.960121	0.0706084	15.6585
UP_KEYWORDS	Pyrrolidone carboxylic acid	5	1.38122	0.0144547	P51885, P11087, Q01149, P01831, P11672	362	59	22680	5.30949	0.971766	0.0730899	17.184
GOTERM_CC_DIRECT	GO:0016363~nuclear matrix	7	1.9337	0.00797143	Q99NB9, Q8VIJ6, A2AR02, E9Q7G0, P48678, Q8K310, P14733	353	97	19662	4.01957	0.969968	0.0765789	10.6943
GOTERM_CC_DIRECT	GO:0043209~myelin sheath	10	2.76243	0.0078534	Q60864, P62874, P20029, Q61644, P16546, Q9R0P9, Q8BMF4, P01831, P62835, Q9CWZ7	353	192	19662	2.90103	0.968361	0.0771706	10.544
UP_SEQ_FEATURE	domain:EGF-like 10; calcium-binding	4	1.10497	0.00106009	Q8CG19, O08999, Q8K4G1, Q61554	350	11	18012	18.7138	0.801395	0.077642	1.7502
GOTERM_CC_DIRECT	GO:0097208~alveolar lamellar body	3	0.828729	0.00833255	P51150, P11438, Q91V41	353	8	19662	20.8874	0.974395	0.078215	11.1526
KEGG_PATHWAY	mmu04612:Antigen processing and presentation	7	1.9337	0.00515935	P01899, P10605, P01901, P04441, P14434, P28078, P14483	151	82	7691	4.34801	0.569648	0.0808584	6.07353
UP_KEYWORDS	Motor protein	7	1.9337	0.0167449	P28740, Q8VDD5, Q9CQ19, O88447, Q61768, O08638, Q9JMH9	362	128	22680	3.42628	0.984033	0.0825825	19.6419
GOTERM_CC_DIRECT	GO:0008305~integrin complex	4	1.10497	0.00977124	Q8VDD5, P24063, P11835, P11688	353	25	19662	8.91195	0.986443	0.0857042	12.957
GOTERM_CC_DIRECT	GO:0005765~lysosomal membrane	11	3.03867	0.00971845	P62874, P17047, O35114, Q9CWG9, P97449, Q91V41, P28078, Q8BY89, Q4PZA2, Q91ZX7, Q9CWZ7	353	234	19662	2.61836	0.986123	0.086992	12.8914
GOTERM_CC_DIRECT	GO:0005768~endosome	19	5.24862	0.0096459	Q91ZR2, P51150, P49817, P11438, Q62419, Q61644, Q8R361, Q4PZA2, Q6PGL7, Q8K3K8, Q91ZX7, O35551, Q8VCW4, Q8CI59, Q91WG2, P17047, Q91V41, P62835, P28078	353	544	19662	1.94539	0.98567	0.0881608	12.8012
BIOCARTA	m_ctlPathway:CTL mediated immune response against target cells	5	1.38122	0.00199653	P13597, P01899, P01901, P24063, P11835	51	15	1289	8.42484	0.17951	0.0941912	2.18971
SMART	SM00179:EGF_CA	10	2.76243	0.00215778	B2RPV6, Q8CG19, O08999, Q01102, Q8K4G1, Q9Z0M6, P35441, Q9CYA0, Q61554, Q91ZX7	236	126	10425	3.50585	0.329426	0.0950769	2.63748
UP_KEYWORDS	Adaptive immunity	6	1.65746	0.0202626	P04441, Q9QVP9, P11911, Q9ET39, P15530, Q8VCW4	362	98	22680	3.83583	0.993365	0.0972897	23.2862
SMART	SM00326:SH3	13	3.59116	0.00167464	O35601, Q8R550, Q91ZR2, Q62419, Q61644, P16546, Q80TY0, Q3UTJ2, Q8K352, O08539, Q91Z67, P08032, Q9JLQ0	236	197	10425	2.91502	0.266603	0.0981943	2.05255
GOTERM_CC_DIRECT	GO:0005578~proteinaceous extracellular matrix	13	3.59116	0.0118097	Q8CG19, Q99K41, Q8K4G1, P11087, P21981, O08999, P51885, Q01149, Q61554, Q07797, Q8CIZ8, P61148, P28653	353	316	19662	2.29144	0.994502	0.100748	15.4553
GOTERM_CC_DIRECT	GO:0005875~microtubule associated complex	4	1.10497	0.0121043	Q62048, P14873, P20357, Q9QYR6	353	27	19662	8.25181	0.995175	0.101187	15.8108
KEGG_PATHWAY	mmu04512:ECM-receptor interaction	7	1.9337	0.00726116	P11087, Q01149, P35441, Q8CIZ8, Q08857, Q00547, P11688	151	88	7691	4.05155	0.695135	0.102363	8.44925
GOTERM_CC_DIRECT	GO:0005615~extracellular space	40	11.0497	0.0125635	P01872, Q9Z126, Q8K4G1, P97449, Q9EP52, Q8VCI0, Q91VM5, O08999, P17047, Q9WV02, O88783, Q9CYA0, P50543, Q8CIZ8, P07309, P20060, P61148, P19221, Q3V1V3, Q61581, P01592, Q8CG19, Q01102, P11087, Q9Z2D6, Q08857, P97430, P13597, P19437, P10605, P51885, O09164, Q01149, P35441, P57780, P07091, Q61554, Q8CB77, Q07797, P11672	353	1504	19662	1.48138	0.996064	0.102894	16.3622
UP_SEQ_FEATURE	domain:SH3	11	3.03867	0.00151105	O08539, O35601, Q91ZR2, Q91Z67, P08032, Q62419, Q61644, P16546, Q80TY0, Q9QXZ0, Q8K352	350	166	18012	3.41019	0.900199	0.103935	2.48596
BIOCARTA	m_tcytotoxicPathway:T Cytotoxic Cell Surface Molecules	5	1.38122	0.00110798	P13597, P24063, P11835, P06800, P01831	51	13	1289	9.72097	0.103943	0.103943	1.22063
BIOCARTA	m_thelperPathway:T Helper Cell Surface Molecules	5	1.38122	0.00110798	P13597, P24063, P11835, P06800, P01831	51	13	1289	9.72097	0.103943	0.103943	1.22063
GOTERM_CC_DIRECT	GO:0044754~autolysosome	3	0.828729	0.0130786	P17047, P11438, P29391	353	10	19662	16.7099	0.996868	0.104962	16.9767
GOTERM_CC_DIRECT	GO:0036464~cytoplasmic ribonucleoprotein granule	4	1.10497	0.0133802	P09405, Q62095, Q8VEK3, Q62167	353	28	19662	7.9571	0.997261	0.10535	17.3345
GOTERM_CC_DIRECT	GO:0032587~ruffle membrane	6	1.65746	0.013688	Q64455, P26039, Q6R891, Q61644, Q9QXZ0, P11688	353	79	19662	4.23036	0.997611	0.10577	17.6982
UP_KEYWORDS	Immunoglobulin domain	15	4.14365	0.0228177	P01872, P11911, P15530, P13597, Q8K558, P01837, P01901, Q9R069, Q8R464, P14434, P18181, Q9ET39, P01831, Q62230, Q61581	362	481	22680	1.9538	0.9965	0.10694	25.837
UP_KEYWORDS	DNA-binding	37	10.221	0.0235357	E9PVX6, P06537, P42225, P61979, P58501, P35601, Q9QY24, Q01320, O88532, Q68FG3, Q08943, Q9DCB1, O35892, Q9Z1X4, Q0VBD2, Q62167, Q3UZ39, Q6A068, Q61033, Q61464, O08900, Q5SUF2, P10922, Q6A028, Q8BVK9, Q9Z2D6, P70399, Q9Z2D8, Q8VIJ6, Q64511, Q62348, P09405, Q3U9G9, Q80W00, Q02650, Q3TEA8, Q8VEK3	362	1604	22680	1.44521	0.997077	0.108113	26.5395
INTERPRO	IPR001715:Calponin homology domain	7	1.9337	0.00183125	Q9QXS1, Q62261, P57780, Q8BTM8, Q61166, P15508, Q9QXZ0	350	76	20594	5.41947	0.720258	0.109354	2.72374
GOTERM_BP_DIRECT	GO:0008360~regulation of cell shape	10	2.76243	0.00110305	P13597, Q8R550, Q80X41, Q8VDD5, P08032, Q8VDD9, Q9QVP9, P49222, P20060, P19221	334	139	18082	3.8948	0.847843	0.111017	1.84507
GOTERM_CC_DIRECT	GO:0005790~smooth endoplasmic reticulum	4	1.10497	0.0147298	P20029, Q9JKR6, P08003, P20357	353	29	19662	7.68272	0.998496	0.11146	18.9182
GOTERM_MF_DIRECT	GO:0008143~poly(A) binding	4	1.10497	0.00407283	Q60749, Q9D6V8, Q7TMK9, Q62167	341	17	17446	12.038	0.870046	0.11311	5.70766
GOTERM_BP_DIRECT	GO:0032233~positive regulation of actin filament bundle assembly	4	1.10497	0.00120359	Q6A028, Q8R1S4, Q91YE8, Q8CC35	334	12	18082	18.0459	0.871852	0.113839	2.01165
UP_KEYWORDS	Cytoplasmic vesicle	15	4.14365	0.0258237	P98078, Q8R550, Q91ZR2, P51150, O88447, Q61644, Q8R361, Q80TY0, Q8K3K8, O35551, Q8VCW4, Q8VCQ3, Q91Z67, Q91V41, Q640N3	362	489	22680	1.92184	0.998355	0.115973	28.7376
GOTERM_CC_DIRECT	GO:0005719~nuclear euchromatin	4	1.10497	0.0161536	P10922, P23198, Q9WV02, Q91VM5	353	30	19662	7.42663	0.999202	0.117628	20.5585
GOTERM_CC_DIRECT	GO:0016020~membrane	146	40.3315	0.0160945	Q3TYD6, P01899, O35737, P61979, O35114, P49817, Q9Z0M6, Q921M4, P97449, P23116, Q8BY89, Q6PGL7, Q91ZX7, Q91VM5, Q8CC35, O70310, P08032, Q921M7, Q8BTJ4, P29391, P49222, Q63918, Q9JMH9, Q6A068, P98078, P70333, Q01102, O88447, Q61017, P06800, Q8VCW4, P13597, O08539, P01901, P09405, P42703, Q9QVP9, Q8BMK4, Q8R3N1, P28078, Q07797, Q2VLH6, Q62230, P01872, E9PVX6, Q6R891, Q8R361, O08788, Q6A0A9, Q8BV49,…	353	6998	19662	1.16207	0.99918	0.119184	20.4911
BIOCARTA	m_blymphocytePathway:B Lymphocyte Cell Surface Molecules	4	1.10497	0.00391519	P13597, P24063, P11835, P06800	51	9	1289	11.2331	0.321835	0.121426	4.25281
GOTERM_MF_DIRECT	GO:0050431~transforming growth factor beta binding	4	1.10497	0.00481753	Q8CG19, Q8K4G1, P35441, Q08857	341	18	17446	11.3692	0.910596	0.125536	6.71791
UP_KEYWORDS	Chromatin regulator	10	2.76243	0.0294629	Q8R3B7, P06537, Q9Z148, P23198, P54103, Q9DCB1, Q9WTU0, Q2VPQ9, Q5SVQ0, Q6P2L6	362	270	22680	2.32044	0.999342	0.129113	32.1091
GOTERM_CC_DIRECT	GO:0042383~sarcolemma	7	1.9337	0.0195235	P31001, P10605, Q9QXS1, P11438, Q08857, P28653, Q70IV5	353	118	19662	3.30422	0.999822	0.136163	24.3187
GOTERM_CC_DIRECT	GO:0002102~podosome	4	1.10497	0.0192252	Q8K4L3, P61979, Q62419, D3Z6Q9	353	32	19662	6.96246	0.999797	0.136358	23.9926
GOTERM_CC_DIRECT	GO:0005840~ribosome	9	2.48619	0.0200402	Q9JJI8, Q99PL5, P47962, Q8BP67, Q6ZWV3, Q9CPR4, P25444, P62830, P97351	353	188	19662	2.66648	0.999859	0.137378	24.8803
UP_SEQ_FEATURE	domain:EGF-like 9; calcium-binding	4	1.10497	0.00223982	Q8CG19, O08999, Q8K4G1, Q61554	350	14	18012	14.7037	0.967199	0.138068	3.66405
UP_SEQ_FEATURE	domain:EGF-like 11; calcium-binding	4	1.10497	0.00223982	Q8CG19, O08999, Q8K4G1, Q61554	350	14	18012	14.7037	0.967199	0.138068	3.66405
GOTERM_MF_DIRECT	GO:0008157~protein phosphatase 1 binding	4	1.10497	0.00563911	Q6A068, Q6R891, Q80W00, P48678	341	19	17446	10.7708	0.940842	0.138274	7.82077
UP_KEYWORDS	Blood coagulation	4	1.10497	0.0327604	O88783, Q8BTJ4, Q8CIZ8, P19221	362	44	22680	5.69563	0.999714	0.140259	35.0363
UP_KEYWORDS	Hemostasis	4	1.10497	0.0327604	O88783, Q8BTJ4, Q8CIZ8, P19221	362	44	22680	5.69563	0.999714	0.140259	35.0363
UP_KEYWORDS	Chaperone	8	2.20994	0.0336037	Q59J78, Q9CWM4, Q9DAU1, P04441, Q6NZB0, P54103, Q9JKR6, Q9QYI3	362	191	22680	2.62416	0.999769	0.141237	35.7659
GOTERM_CC_DIRECT	GO:0000776~kinetochore	7	1.9337	0.0210184	Q9WTU0, O08788, Q99KJ8, P70399, Q3UFS4, Q2VPQ9, Q9DBR7	353	120	19662	3.24915	0.999909	0.141465	25.9331
UP_SEQ_FEATURE	compositionally biased region:Pro-rich	27	7.45856	0.00221415	Q9QZQ1, Q80VJ2, Q6NV83, Q8K4G1, Q8VD58, Q80TY0, Q62523, Q99MR6, Q8CC35, Q60749, Q9R0I7, Q8R1S4, Q9JLQ0, A2AJI0, Q6ZQ58, Q9QYR6, Q9QYE3, Q8CG19, Q14AX6, Q91YE8, Q9Z2D6, Q61818, Q8K558, Q9QVP9, Q61554, Q8BTI8, Q5SFM8	350	731	18012	1.90082	0.965888	0.142342	3.62278
GOTERM_CC_DIRECT	GO:0001772~immunological synapse	4	1.10497	0.022597	P13597, Q64455, Q8VDD5, P24063	353	34	19662	6.55291	0.999955	0.149106	27.6032
UP_SEQ_FEATURE	repeat:1-2	5	1.38122	0.00254976	O35737, P61979, P70333, Q9JIK5, Q7TMK9	350	30	18012	8.57714	0.979571	0.149658	4.16103
GOTERM_CC_DIRECT	GO:0005635~nuclear envelope	8	2.20994	0.0238784	O08539, Q61033, P23198, Q3U9G9, P48678, O08788, P14733, Q91VL8	353	158	19662	2.82024	0.999975	0.152446	28.9331
GOTERM_CC_DIRECT	GO:0022625~cytosolic large ribosomal subunit	6	1.65746	0.0237913	Q9JJI8, P47962, Q8BP67, Q6ZWV3, Q9CPR4, P62830	353	91	19662	3.67251	0.999974	0.154144	28.8434
GOTERM_BP_DIRECT	GO:0006351~transcription, DNA-templated	53	14.6409	0.00196634	Q8BGC0, Q8R3B7, P06537, Q00420, P61979, P42225, P23198, Q68FG3, Q99MR6, Q5SVQ0, Q9R1C0, Q8VCQ3, Q9WV02, Q62167, Q8C2Q3, Q6A068, Q9D0D5, Q8CH25, Q62280, Q8BVK9, Q9WTU0, Q8VIJ6, O54724, Q02650, Q8CB77, Q2VPQ9, O55201, Q569Z6, P58501, P35601, Q80VJ2, Q08943, Q8K2H1, P81069, Q60749, Q9R0I7, O35892, Q9Z1X4, Q3V1V3, Q3UZ39, Q61464, O08900, Q9QYE3, Q9JIK5, Q9Z2D6, Q3TYA6, P70399, Q9Z2D8, Q91VL8, Q6P2L6,…	334	1885	18082	1.52217	0.965191	0.154557	3.26671
GOTERM_CC_DIRECT	GO:0030426~growth cone	8	2.20994	0.0246098	Q91ZR2, Q6R891, P14873, O88447, Q9QVP9, Q8BTM8, Q99KJ8, P01831	353	159	19662	2.8025	0.999982	0.154567	29.6819
UP_SEQ_FEATURE	domain:RRM 3	6	1.65746	0.00275147	O35737, P09405, P26369, P70333, Q7TMK9, Q9Z2X1	350	50	18012	6.17554	0.98499	0.154613	4.48316
GOTERM_MF_DIRECT	GO:0043021~ribonucleoprotein complex binding	5	1.38122	0.00681092	Q64511, Q9Z204, P61979, Q8VEK3, Q8CCF0	341	39	17446	6.55914	0.967193	0.157057	9.37279
UP_SEQ_FEATURE	compositionally biased region:Arg-rich	8	2.20994	0.00295825	Q61464, Q569Z6, Q80SY5, Q9R0I7, B2RY56, Q8BTI8, Q99MR6, Q5SFM8	350	98	18012	4.20105	0.989057	0.159414	4.81232
GOTERM_BP_DIRECT	GO:0030194~positive regulation of blood coagulation	4	1.10497	0.00193771	Q8BTJ4, P35441, Q08857, P19221	334	14	18082	15.4679	0.963445	0.159833	3.21986
GOTERM_MF_DIRECT	GO:0016853~isomerase activity	8	2.20994	0.00731222	Q9ESX5, Q64511, A2AR02, P45952, P42125, Q01320, P08003, P15327	341	115	17446	3.55905	0.974512	0.160325	10.0293
KEGG_PATHWAY	mmu04144:Endocytosis	12	3.31492	0.0129039	O08539, P01899, Q8R550, P98078, P01901, P51150, Q61768, Q62419, P49817, Q8R361, Q6PGL7, O35551	151	261	7691	2.34178	0.879611	0.161733	14.5574
UP_KEYWORDS	Innate immunity	9	2.48619	0.0396247	Q9DAU1, Q9QY24, Q8BVK9, Q9ET39, Q9QZ06, Q62167, P97430, P11672, Q8VCW4	362	241	22680	2.3397	0.99995	0.162125	40.7598
GOTERM_BP_DIRECT	GO:0042113~B cell activation	5	1.38122	0.0018649	P19437, Q9CWM4, Q80VH0, O08900, P11911	334	29	18082	9.33409	0.958601	0.16215	3.10067
UP_KEYWORDS	Myosin	4	1.10497	0.0408603	Q8VDD5, Q9CQ19, O08638, Q9JMH9	362	48	22680	5.22099	0.999964	0.164159	41.7392
GOTERM_CC_DIRECT	GO:0000784~nuclear chromosome, telomeric region	7	1.9337	0.0268559	Q9EPU0, P32067, P83917, P23198, Q80W00, P70399, Q91VL8	353	127	19662	3.07006	0.999993	0.165283	31.936
BIOCARTA	m_monocytePathway:Monocyte and its Surface Molecules	4	1.10497	0.00727821	P13597, P24063, Q01102, P11835	51	11	1289	9.19073	0.514792	0.165393	7.77374
GOTERM_MF_DIRECT	GO:0008022~protein C-terminus binding	11	3.03867	0.00805347	Q60864, E9PVX6, Q64511, P98078, P09405, Q6R891, Q01320, Q9JLQ0, Q9R069, Q9CWG9, Q8K3K8	341	209	17446	2.6927	0.982456	0.167877	10.9919
GOTERM_CC_DIRECT	GO:0005802~trans-Golgi network	8	2.20994	0.0284977	O35598, O09164, Q8BTM8, Q61644, Q91V41, Q80TY0, Q9JMH9, Q8K3K8	353	164	19662	2.71706	0.999997	0.169913	33.541
INTERPRO	IPR003006:Immunoglobulin/major histocompatibility complex, conserved site	7	1.9337	0.00322778	P01872, P01899, P01837, P01901, P14434, P28078, P14483	350	85	20594	4.84565	0.894277	0.170759	4.75416
UP_KEYWORDS	Cell projection	18	4.97238	0.0443072	Q64455, Q8K4L3, Q80U72, P61979, Q6R891, P26039, P14873, Q6A028, O88447, Q62419, Q61644, Q3UTJ2, Q9QXZ0, Q8CC35, Q91Z67, Q9JLQ0, Q9QVP9, D3Z6Q9	362	678	22680	1.66333	0.999985	0.171541	44.3931
GOTERM_CC_DIRECT	GO:0005911~cell-cell junction	9	2.48619	0.0284946	Q64455, Q80U72, Q8R550, Q9QZQ1, P24063, Q9JLQ0, P57780, Q8BTM8, P11688	353	201	19662	2.49402	0.999997	0.1722	33.5379
UP_KEYWORDS	Ribosomal protein	8	2.20994	0.0442649	Q9JJI8, P47962, Q8BP67, Q6ZWV3, Q9CPR4, P25444, P62830, P97351	362	203	22680	2.46904	0.999985	0.17407	44.3612
GOTERM_MF_DIRECT	GO:0019838~growth factor binding	5	1.38122	0.00885626	Q8CG19, O08999, P42703, Q8K4G1, Q61581	341	42	17446	6.09063	0.988296	0.175835	12.0236
UP_KEYWORDS	Repressor	15	4.14365	0.0472188	Q8K2H1, Q8VIJ6, P61979, O55201, Q9QYE3, Q3TWW8, Q9WV02, P23198, Q9R0I7, P26369, Q8CH25, P62996, Q9Z2D6, Q8BL48, Q3UZ39	362	534	22680	1.75989	0.999993	0.176567	46.5474
UP_KEYWORDS	rRNA processing	5	1.38122	0.0468242	Q9ESX5, Q810V0, Q9JIK5, Q9DBE9, Q8R3N1	362	85	22680	3.68541	0.999992	0.17784	46.26
GOTERM_CC_DIRECT	GO:0005770~late endosome	7	1.9337	0.0306309	P04441, P51150, P17047, P11438, Q91V41, P28078, P62835	353	131	19662	2.97632	0.999999	0.179203	35.5737
UP_SEQ_FEATURE	repeat:Spectrin 19	3	0.828729	0.00360154	P08032, P16546, Q9QXZ0	350	5	18012	30.8777	0.995908	0.184255	5.82957
UP_SEQ_FEATURE	short sequence motif:PP1-binding motif	3	0.828729	0.00360154	Q14B71, Q6R891, Q80W00	350	5	18012	30.8777	0.995908	0.184255	5.82957
UP_SEQ_FEATURE	repeat:Spectrin 20	3	0.828729	0.00360154	P08032, P16546, Q9QXZ0	350	5	18012	30.8777	0.995908	0.184255	5.82957
UP_SEQ_FEATURE	repeat:Spectrin 21	3	0.828729	0.00360154	P08032, P16546, Q9QXZ0	350	5	18012	30.8777	0.995908	0.184255	5.82957
UP_SEQ_FEATURE	repeat:Spectrin 18	3	0.828729	0.00360154	P08032, P16546, Q9QXZ0	350	5	18012	30.8777	0.995908	0.184255	5.82957
GOTERM_CC_DIRECT	GO:0005852~eukaryotic translation initiation factor 3 complex	3	0.828729	0.0325017	Q8JZQ9, P23116, Q62167	353	16	19662	10.4437	0.999999	0.186774	37.3089
UP_KEYWORDS	Biological rhythms	6	1.65746	0.0512042	Q8VIJ6, Q569Z6, P23198, Q01320, Q8VEK3, Q61818	362	126	22680	2.98343	0.999997	0.187552	49.3715
GOTERM_CC_DIRECT	GO:0005637~nuclear inner membrane	4	1.10497	0.0345108	Q61033, Q3U9G9, P62996, P14733	353	40	19662	5.56997	1	0.194794	39.1237
GOTERM_MF_DIRECT	GO:0003676~nucleic acid binding	37	10.221	0.0104834	Q8BGC0, O35737, P61979, Q99KG3, Q3TWW8, Q6NV83, Q8JZQ9, Q62095, O88532, Q7TMK9, Q91VM5, Q60749, Q9WV02, Q80Y44, P62996, Q8K310, Q62167, Q8C2Q3, Q61464, P32067, Q9QYE3, O08900, Q6PAQ4, P26369, P70333, Q8CH25, Q9JIK5, Q91VE6, Q9Z2X1, Q3TFK5, Q8VIJ6, Q9Z204, P09405, B2RY56, Q3UFS4, Q5SFM8, Q64012	341	1237	17446	1.53029	0.994853	0.197126	14.0808
GOTERM_CC_DIRECT	GO:0009330~DNA topoisomerase complex (ATP-hydrolyzing)	2	0.552486	0.0354855	Q64511, Q01320	353	2	19662	55.6997	1	0.197315	39.9865
GOTERM_CC_DIRECT	GO:0005584~collagen type I trimer	2	0.552486	0.0354855	P11087, Q01149	353	2	19662	55.6997	1	0.197315	39.9865
GOTERM_CC_DIRECT	GO:0034687~integrin alphaL-beta2 complex	2	0.552486	0.0354855	P24063, P11835	353	2	19662	55.6997	1	0.197315	39.9865
INTERPRO	IPR014837:EF-hand, Ca insensitive	3	0.828729	0.0041063	P08032, P57780, P16546	350	6	20594	29.42	0.942717	0.197466	6.0111
UP_SEQ_FEATURE	compositionally biased region:Ser-rich	17	4.69613	0.00404105	Q569Z6, Q14AX6, Q6NV83, Q8R361, O08788, P70399, Q9WTU0, Q08943, Q61818, Q5SVQ0, P55937, Q8K2H1, Q8BV49, Q8R1S4, Q9Z0H8, Q8BTI8, Q9DBR7	350	390	18012	2.24325	0.997911	0.197797	6.51869
GOTERM_CC_DIRECT	GO:0005732~small nucleolar ribonucleoprotein complex	3	0.828729	0.0364072	Q9ESX5, Q6DFW4, Q810V0	353	17	19662	9.82936	1	0.1995	40.792
KEGG_PATHWAY	mmu05330:Allograft rejection	5	1.38122	0.0233143	P01899, P01901, P14434, P28078, P14483	151	56	7691	4.54766	0.978619	0.202434	24.8553
GOTERM_BP_DIRECT	GO:0006413~translational initiation	6	1.65746	0.00310587	Q05D44, Q8JZQ9, Q62095, Q6ZQ58, P23116, Q62167	334	54	18082	6.0153	0.995043	0.206049	5.1136
KEGG_PATHWAY	mmu05332:Graft-versus-host disease	5	1.38122	0.0182368	P01899, P01901, P14434, P28078, P14483	151	52	7691	4.89748	0.950215	0.20608	19.9841
GOTERM_BP_DIRECT	GO:0007009~plasma membrane organization	4	1.10497	0.00290085	Q8R1S4, P08032, Q62261, P15508	334	16	18082	13.5344	0.992959	0.210221	4.78378
GOTERM_BP_DIRECT	GO:0045944~positive regulation of transcription from RNA polymerase II promoter	32	8.83978	0.00304494	Q8R3B7, P06537, Q00420, P61979, Q569Z6, O55201, P42225, P58501, Q9Z126, Q01320, Q80VJ2, Q91VM5, Q9R1C0, Q9JKX4, P81069, Q9WV02, Q9DCB1, Q8VDD9, Q9CWG9, P20060, P61148, Q63918, Q62167, Q8C2Q3, O08900, Q62280, P70399, Q61818, P09405, P51885, Q02650, Q9DBR7	334	995	18082	1.74111	0.994498	0.210599	5.01569
KEGG_PATHWAY	mmu03010:Ribosome	8	2.20994	0.0230486	Q9JJI8, P47962, Q8BP67, Q6ZWV3, Q9CPR4, P25444, P62830, P97351	151	145	7691	2.81014	0.977649	0.211447	24.6073
KEGG_PATHWAY	mmu05323:Rheumatoid arthritis	6	1.65746	0.0216671	P13597, P24063, P11835, P14434, P28078, P14483	151	82	7691	3.72686	0.97186	0.211827	23.3057
UP_SEQ_FEATURE	compositionally biased region:Asp/Glu-rich (acidic)	10	2.76243	0.00457384	Q9Z1Z0, Q8BGC0, Q9Z204, P09405, Q9D0D5, P08003, Q9D0J8, Q08943, Q8VEK3, Q91VL8	350	163	18012	3.15723	0.999076	0.214091	7.34771
UP_SEQ_FEATURE	domain:LIM zinc-binding	4	1.10497	0.0047412	Q8BGB5, Q9ERG0, O70209, Q8R1G6	350	18	18012	11.4362	0.999285	0.214493	7.60671
UP_SEQ_FEATURE	compositionally biased region:Poly-Lys	10	2.76243	0.00514772	Q8BGC0, Q9ESX5, Q61464, O70310, Q6A028, Q810V0, Q9JIK5, Q80W00, O08784, Q9Z1X4	350	166	18012	3.10017	0.999616	0.217916	8.23294
UP_SEQ_FEATURE	domain:Ig-like C1-type	5	1.38122	0.00500391	P01899, P01901, P14434, P28078, P14483	350	36	18012	7.14762	0.999522	0.218559	8.01185
UP_SEQ_FEATURE	domain:EGF-like 18; calcium-binding	3	0.828729	0.00533325	Q8CG19, O08999, Q61554	350	6	18012	25.7314	0.999711	0.218827	8.51742
GOTERM_MF_DIRECT	GO:0031369~translation initiation factor binding	4	1.10497	0.0122819	Q8JZQ9, Q6ZQ58, P97351, Q62167	341	25	17446	8.18581	0.997927	0.218983	16.3023
GOTERM_CC_DIRECT	GO:0000775~chromosome, centromeric region	7	1.9337	0.0415355	E9PVX6, P83917, P23198, Q9WTU0, P70399, Q3UFS4, Q2VPQ9	353	141	19662	2.76523	1	0.222053	45.0928
KEGG_PATHWAY	mmu05152:Tuberculosis	9	2.48619	0.0215541	P42225, P04441, P51150, P17047, P11835, P11438, P14434, P28078, P14483	151	176	7691	2.60457	0.971325	0.224071	23.1983
UP_KEYWORDS	Cell shape	3	0.828729	0.0639045	Q8VDD5, P08032, P49222	362	26	22680	7.22907	1	0.226488	57.4788
GOTERM_CC_DIRECT	GO:0031410~cytoplasmic vesicle	19	5.24862	0.043406	P98078, Q8R550, Q91ZR2, P51150, O88447, P49817, P11438, Q61644, Q8R361, Q80TY0, Q4PZA2, Q8K3K8, O35551, Q8VCW4, Q8VCQ3, Q91Z67, Q91V41, Q640N3, P11688	353	646	19662	1.63823	1	0.228298	46.5879
GOTERM_CC_DIRECT	GO:0005685~U1 snRNP	3	0.828729	0.0447214	Q5SUF2, Q9CYI4, Q7TNC4	353	19	19662	8.79469	1	0.231779	47.6165
GOTERM_CC_DIRECT	GO:0022626~cytosolic ribosome	3	0.828729	0.0447214	P47962, Q8BP67, P62830	353	19	19662	8.79469	1	0.231779	47.6165
GOTERM_CC_DIRECT	GO:0043292~contractile fiber	3	0.828729	0.0447214	P31001, Q9QXS1, Q9DBR7	353	19	19662	8.79469	1	0.231779	47.6165
GOTERM_CC_DIRECT	GO:0035371~microtubule plus-end	3	0.828729	0.0447214	Q9Z0H8, Q61166, O08788	353	19	19662	8.79469	1	0.231779	47.6165
UP_SEQ_FEATURE	domain:EGF-like 1	8	2.20994	0.00587362	Q8CG19, O08999, Q8K4G1, Q9Z0M6, P35441, Q9CYA0, Q61554, Q91ZX7	350	111	18012	3.70903	0.999874	0.232067	9.34127
GOTERM_MF_DIRECT	GO:0042162~telomeric DNA binding	4	1.10497	0.013687	Q9EPU0, P09405, P70399, Q91VL8	341	26	17446	7.87097	0.998983	0.232816	18.0007
UP_SEQ_FEATURE	region of interest:Connecting peptide	5	1.38122	0.00608369	P01899, P01901, P14434, P28078, P14483	350	38	18012	6.77143	0.999909	0.233339	9.65966
UP_SEQ_FEATURE	region of interest:Alpha-2	4	1.10497	0.00643701	P01899, P01901, P14434, P28078	350	20	18012	10.2926	0.999947	0.239197	10.1928
UP_SEQ_FEATURE	domain:EGF-like 8; calcium-binding	4	1.10497	0.00643701	Q8CG19, O08999, Q8K4G1, Q61554	350	20	18012	10.2926	0.999947	0.239197	10.1928
UP_SEQ_FEATURE	region of interest:Alpha-1	4	1.10497	0.00643701	P01899, P01901, P14434, P28078	350	20	18012	10.2926	0.999947	0.239197	10.1928
GOTERM_BP_DIRECT	GO:0016337~single organismal cell-cell adhesion	8	2.20994	0.00384668	P13597, Q80U72, Q8VDD5, P24063, Q01102, P11835, Q9JLQ0, P01831	334	108	18082	4.0102	0.998605	0.239639	6.29642
INTERPRO	IPR017984:Chromo domain subgroup	3	0.828729	0.0074949	P83917, P23198, Q3TYA6	350	8	20594	22.065	0.994639	0.252093	10.7157
GOTERM_CC_DIRECT	GO:0005769~early endosome	9	2.48619	0.0508267	Q3TYD6, Q91WG2, Q91V41, Q8R361, Q4PZA2, P62835, P14483, Q6PGL7, O35551	353	226	19662	2.21813	1	0.256751	52.1543
KEGG_PATHWAY	mmu04940:Type I diabetes mellitus	5	1.38122	0.0324005	P01899, P01901, P14434, P28078, P14483	151	62	7691	4.10756	0.99534	0.257894	32.8991
GOTERM_CC_DIRECT	GO:0030670~phagocytic vesicle membrane	4	1.10497	0.0517448	P01899, P01901, P51150, P17047	353	47	19662	4.7404	1	0.257962	52.8042
GOTERM_CC_DIRECT	GO:0015030~Cajal body	4	1.10497	0.0517448	Q9ESX5, Q6DFW4, Q8BTI8, Q8CCF0	353	47	19662	4.7404	1	0.257962	52.8042
INTERPRO	IPR000152:EGF-type aspartate/asparagine hydroxylation site	7	1.9337	0.00647465	Q8CG19, O08999, Q8K4G1, Q9Z0M6, Q9CYA0, Q61554, Q91ZX7	350	98	20594	4.20286	0.989051	0.259898	9.32289
UP_SEQ_FEATURE	short sequence motif:Nuclear localization signal	15	4.14365	0.0072946	O35601, Q61033, P35601, P48678, Q8BVK9, P14733, Q91VL8, Q61818, Q8K2H1, Q9JJI8, Q9Z204, O35892, Q8K310, Q9JMG7, Q9D0L8	350	343	18012	2.25056	0.999986	0.260336	11.4746
GOTERM_CC_DIRECT	GO:0000790~nuclear chromatin	9	2.48619	0.0529828	Q9CPY3, Q9Z148, P42225, Q9Z204, P61979, P10922, Q80W00, Q9Z2D6, Q9Z2D8	353	228	19662	2.19867	1	0.260529	53.6675
GOTERM_CC_DIRECT	GO:0005697~telomerase holoenzyme complex	3	0.828729	0.0536588	Q9ESX5, Q9Z204, Q8VEK3	353	21	19662	7.9571	1	0.260631	54.1327
INTERPRO	IPR003597:Immunoglobulin C1-set	7	1.9337	0.00747534	P01872, P01899, P01837, P01901, P14434, P28078, P14483	350	101	20594	4.07802	0.994565	0.264171	10.6892
INTERPRO	IPR018097:EGF-like calcium-binding, conserved site	7	1.9337	0.00616385	Q8CG19, O08999, Q8K4G1, Q9Z0M6, Q9CYA0, Q61554, Q91ZX7	350	97	20594	4.24619	0.986392	0.264304	8.89457
INTERPRO	IPR001781:Zinc finger, LIM-type	6	1.65746	0.00842658	Q8BGB5, Q9ERG0, O70209, Q8R1G6, Q9R059, Q62523	350	74	20594	4.77081	0.997209	0.266217	11.9701
INTERPRO	IPR011992:EF-hand-like domain	12	3.31492	0.00713991	Q9CRB6, P42225, Q9CQ19, Q6A028, P08207, P08032, P57780, P16546, P07091, Q9D8Y0, P50543, Q9QXZ0	350	273	20594	2.58637	0.993126	0.267471	10.2334
GOTERM_BP_DIRECT	GO:0001649~osteoblast differentiation	8	2.20994	0.00493069	Q9Z204, Q99PL5, Q9WV02, Q9JIK5, P11087, Q7TMK9, Q8VEK3, Q91VM5	334	113	18082	3.83276	0.999782	0.268251	8.00224
KEGG_PATHWAY	mmu05140:Leishmaniasis	5	1.38122	0.03583	P42225, P11835, P14434, P28078, P14483	151	64	7691	3.9792	0.997388	0.268769	35.7239
GOTERM_CC_DIRECT	GO:0055037~recycling endosome	6	1.65746	0.0576	Q3TYD6, Q9CWG9, Q91V41, Q8R361, Q8K3K8, O35551	353	116	19662	2.88102	1	0.271586	56.7598
GOTERM_BP_DIRECT	GO:0045022~early endosome to late endosome transport	4	1.10497	0.0048187	P01872, Q3TYD6, P51150, Q8BTM8	334	19	18082	11.3974	0.999736	0.271629	7.82737
GOTERM_CC_DIRECT	GO:1903561~extracellular vesicle	4	1.10497	0.0573023	P62874, O88783, P11835, P16546	353	49	19662	4.54692	1	0.273189	56.5663
GOTERM_BP_DIRECT	GO:0000398~mRNA splicing, via spliceosome	8	2.20994	0.00469744	Q8BGC0, Q6A068, Q99NB9, Q9Z204, P26369, P62996, Q9DC48, Q8CCF0	334	112	18082	3.86698	0.999675	0.274801	7.63767
GOTERM_BP_DIRECT	GO:0043547~positive regulation of GTPase activity	9	2.48619	0.00570796	O08539, P13597, Q9CQE5, Q91ZR2, Q9QZQ1, Q91Z67, P08207, P01831, P62835	334	146	18082	3.33726	0.999943	0.27785	9.20733
GOTERM_BP_DIRECT	GO:0006509~membrane protein ectodomain proteolysis	4	1.10497	0.00559257	Q8VDD5, Q9WV02, O35598, Q91VM5	334	20	18082	10.8275	0.99993	0.28102	9.02937
GOTERM_BP_DIRECT	GO:0044030~regulation of DNA methylation	4	1.10497	0.00559257	Q9Z148, Q9Z2D6, Q3TYA6, Q9Z2D8	334	20	18082	10.8275	0.99993	0.28102	9.02937
GOTERM_MF_DIRECT	GO:0005200~structural constituent of cytoskeleton	6	1.65746	0.0181029	P31001, P26039, Q9QXS1, Q62261, P15508, Q70IV5	341	78	17446	3.93548	0.999892	0.287026	23.1318
GOTERM_BP_DIRECT	GO:0030168~platelet activation	5	1.38122	0.00559187	Q8K558, Q9Z126, O88783, Q8CIZ8, P19221	334	39	18082	6.94073	0.99993	0.289411	9.02829
GOTERM_MF_DIRECT	GO:0001948~glycoprotein binding	6	1.65746	0.0190275	P20029, Q01102, P11835, Q8BTM8, Q91V41, Q8CIZ8	341	79	17446	3.88567	0.999933	0.290399	24.1676
GOTERM_CC_DIRECT	GO:0030904~retromer complex	3	0.828729	0.063165	P51150, O08788, Q6PGL7	353	23	19662	7.26518	1	0.291299	60.2316
GOTERM_CC_DIRECT	GO:0016459~myosin complex	4	1.10497	0.0661425	Q8VDD5, Q9CQ19, O08638, Q9JMH9	353	52	19662	4.28459	1	0.300102	61.981
UP_KEYWORDS	ANK repeat	8	2.20994	0.0898037	Q00420, Q9EP71, Q9Z148, Q80VH0, P81069, Q8BG95, Q3TYA6, Q9DBR7	362	240	22680	2.0884	1	0.302468	70.4326
UP_KEYWORDS	Topoisomerase	2	0.552486	0.0917917	Q64511, Q01320	362	6	22680	20.884	1	0.304349	71.2581
UP_KEYWORDS	Apoptosis	13	3.59116	0.0933661	Q8CI59, P98078, Q8VDY9, Q8R550, Q62048, Q80VJ2, Q8CH25, Q8BVK9, B2RY56, Q5NBU8, Q62167, O35551, P11672	362	489	22680	1.66559	1	0.305004	71.8966
GOTERM_MF_DIRECT	GO:0003682~chromatin binding	17	4.69613	0.0209059	Q9CPY3, Q9EPU0, P06537, O55201, Q01320, Q9Z2D6, Q9Z2D8, Q08943, Q91VM5, Q99NB9, Q64511, Q8VIJ6, Q9WV02, P54103, Q9DCB1, Q3TEA8, Q9JMG7	341	466	17446	1.8664	0.999974	0.305295	26.232
GOTERM_CC_DIRECT	GO:0005901~caveola	5	1.38122	0.0685684	P10605, O54724, P49817, Q08857, Q63918	353	86	19662	3.23836	1	0.306516	63.3532
GOTERM_CC_DIRECT	GO:0043679~axon terminus	5	1.38122	0.0685684	O08539, Q9CQE5, P05201, P61979, Q61644	353	86	19662	3.23836	1	0.306516	63.3532
UP_KEYWORDS	Lipid-binding	7	1.9337	0.095372	P06537, Q91ZR2, Q62419, Q61644, Q80TY0, Q05816, Q63918	362	197	22680	2.22621	1	0.306856	72.6913
GOTERM_BP_DIRECT	GO:0075522~IRES-dependent viral translational initiation	3	0.828729	0.00667956	P32067, Q8JZQ9, P23116	334	7	18082	23.2019	0.999989	0.308453	10.6928
GOTERM_MF_DIRECT	GO:0036002~pre-mRNA binding	3	0.828729	0.0219685	Q3TWW8, P62996, Q8C2Q3	341	12	17446	12.7903	0.999985	0.30942	27.3766
KEGG_PATHWAY	mmu05205:Proteoglycans in cancer	9	2.48619	0.0447171	Q8BG95, P51885, P49817, P11087, Q01149, P35441, Q8BTM8, P11688, Q9DBR7	151	203	7691	2.25815	0.999423	0.311227	42.544
GOTERM_MF_DIRECT	GO:0005080~protein kinase C binding	5	1.38122	0.0235323	Q64511, Q62048, Q01320, Q8BTM8, Q63918	341	56	17446	4.56797	0.999993	0.318931	29.031
GOTERM_CC_DIRECT	GO:0031672~A band	3	0.828729	0.0731886	Q8BG95, Q9CPR4, Q9DBR7	353	25	19662	6.68397	1	0.320974	65.8401
GOTERM_CC_DIRECT	GO:0030139~endocytic vesicle	4	1.10497	0.0755652	Q8R550, Q61768, Q9JLQ0, O35551	353	55	19662	4.05089	1	0.323673	67.0574
GOTERM_CC_DIRECT	GO:0005912~adherens junction	4	1.10497	0.0755652	Q9QZQ1, Q6R891, Q8R1S4, Q70IV5	353	55	19662	4.05089	1	0.323673	67.0574
GOTERM_BP_DIRECT	GO:0045582~positive regulation of T cell differentiation	4	1.10497	0.00735268	P04441, P14434, P28078, P06800	334	22	18082	9.84322	0.999997	0.325267	11.7086
KEGG_PATHWAY	mmu05320:Autoimmune thyroid disease	5	1.38122	0.0494297	P01899, P01901, P14434, P28078, P14483	151	71	7691	3.58689	0.999742	0.325292	45.8849
GOTERM_CC_DIRECT	GO:0005783~endoplasmic reticulum	32	8.83978	0.075338	P01899, P49817, Q6ZWV3, Q7TMK9, Q9Z1Z0, Q99PL5, O88783, Q9JKR6, Q9CYA0, Q68FL4, Q9R0P9, Q8CIZ8, P01831, P11688, Q9D8I1, P20029, Q9DAU1, P08207, P08003, P11087, Q08857, Q8VCW4, P21981, P04441, P01901, O54724, Q9QXT0, Q9CYH6, P35441, Q8BMK4, Q64518, Q61595	353	1323	19662	1.34723	1	0.325873	66.9428
GOTERM_MF_DIRECT	GO:0019904~protein domain specific binding	12	3.31492	0.0267553	Q9Z204, P21981, Q9JKX4, P20029, P61979, P17047, Q8VDD5, P23198, P35601, P11438, Q9Z2D6, Q3UTJ2	341	289	17446	2.12434	0.999999	0.34541	32.3306
KEGG_PATHWAY	mmu04810:Regulation of actin cytoskeleton	9	2.48619	0.0563657	Q8BG95, Q9CQ19, P24063, P11835, P57780, P61148, P19221, P11688, Q9DBR7	151	213	7691	2.15213	0.999922	0.349394	50.4786
GOTERM_CC_DIRECT	GO:0005794~Golgi apparatus	29	8.01105	0.0848032	P01899, Q3TYD6, P51150, P49817, Q921M4, Q61166, Q8R361, Q9R1C0, Q9Z1Z0, Q8K2H1, Q9JKX4, O88783, Q9CYA0, Q91V41, Q99MI1, P11688, Q9JMH9, P10922, O35598, P11087, P14483, Q4PZA2, Q08857, Q9QXZ0, Q8K3K8, P15530, P55937, P04441, P01901	353	1190	19662	1.35739	1	0.353454	71.4165
GOTERM_CC_DIRECT	GO:0005638~lamin filament	2	0.552486	0.0863731	P48678, P14733	353	5	19662	22.2799	1	0.355719	72.1016
GOTERM_CC_DIRECT	GO:0033093~Weibel-Palade body	2	0.552486	0.0863731	Q8CIZ8, Q4PZA2	353	5	19662	22.2799	1	0.355719	72.1016
GOTERM_CC_DIRECT	GO:0043227~membrane-bounded organelle	2	0.552486	0.0863731	O88447, Q61768	353	5	19662	22.2799	1	0.355719	72.1016
GOTERM_CC_DIRECT	GO:0042995~cell projection	19	5.24862	0.0898769	Q64455, Q8K4L3, Q80U72, P61979, P26039, Q6R891, P14873, Q6A028, O88447, Q62419, Q61644, Q61166, Q3UTJ2, Q9QXZ0, Q8CC35, Q91Z67, Q9JLQ0, Q9QVP9, D3Z6Q9	353	712	19662	1.48637	1	0.361323	73.5762
GOTERM_CC_DIRECT	GO:0030687~preribosome, large subunit precursor	3	0.828729	0.0890889	Q9CYH6, Q91YU8, Q9DBE9	353	28	19662	5.96783	1	0.361809	73.251
GOTERM_CC_DIRECT	GO:0001726~ruffle	5	1.38122	0.0910602	Q8VDD5, P26039, Q9JLQ0, P50543, Q5FWK3	353	95	19662	2.93156	1	0.362157	74.0575
GOTERM_MF_DIRECT	GO:0030544~Hsp70 protein binding	4	1.10497	0.0303188	Q60864, P06537, P54103, P61148	341	35	17446	5.847	1	0.372796	35.8123
UP_SEQ_FEATURE	domain:EGF-like 16; calcium-binding	3	0.828729	0.0123167	Q8CG19, O08999, Q61554	350	9	18012	17.1543	1	0.383864	18.6421
GOTERM_MF_DIRECT	GO:0004004~ATP-dependent RNA helicase activity	5	1.38122	0.0343713	Q9EPU0, Q62095, Q9JIK5, Q80Y44, Q62167	341	63	17446	4.06042	1	0.38478	39.5689
UP_SEQ_FEATURE	domain:EGF-like 7; calcium-binding	4	1.10497	0.012094	Q8CG19, O08999, Q8K4G1, Q61554	350	25	18012	8.23406	1	0.386141	18.3362
GOTERM_MF_DIRECT	GO:0023026~MHC class II protein complex binding	3	0.828729	0.0336364	P19437, P04441, P28078	341	15	17446	10.2323	1	0.38663	38.9033
GOTERM_MF_DIRECT	GO:0005509~calcium ion binding	22	6.07735	0.0332062	Q8CG19, Q9CQ19, P08207, Q01102, Q8K4G1, Q9Z0M6, P16546, Q9D8Y0, Q9QXZ0, Q91ZX7, B2RPV6, P21981, O08999, P09405, P08032, P35441, Q9CYA0, P57780, P07091, Q61554, P50543, P19221	341	699	17446	1.61023	1	0.391414	38.5104
INTERPRO	IPR014745:MHC class II, alpha/beta chain, N-terminal	3	0.828729	0.0142362	P14434, P28078, P14483	350	11	20594	16.0473	0.999953	0.392416	19.4286
GOTERM_MF_DIRECT	GO:0030369~ICAM-3 receptor activity	2	0.552486	0.0385987	P24063, P11835	341	2	17446	51.1613	1	0.404253	43.269
GOTERM_MF_DIRECT	GO:0008307~structural constituent of muscle	3	0.828729	0.0379555	O70209, O08638, Q70IV5	341	16	17446	9.59274	1	0.407201	42.7199
GOTERM_MF_DIRECT	GO:0070034~telomerase RNA binding	3	0.828729	0.0379555	Q9ESX5, Q9Z204, Q8VEK3	341	16	17446	9.59274	1	0.407201	42.7199
GOTERM_BP_DIRECT	GO:0045807~positive regulation of endocytosis	4	1.10497	0.0105444	O08539, P01872, P98078, P49817	334	25	18082	8.66204	1	0.4219	16.3786
KEGG_PATHWAY	mmu05310:Asthma	3	0.828729	0.0788703	P14434, P28078, P14483	151	24	7691	6.36672	0.999998	0.427627	63.0332
GOTERM_BP_DIRECT	GO:0002504~antigen processing and presentation of peptide or polysaccharide antigen via MHC class II	3	0.828729	0.0111752	P14434, P28078, P14483	334	9	18082	18.0459	1	0.431007	17.2735
GOTERM_BP_DIRECT	GO:0000027~ribosomal large subunit assembly	4	1.10497	0.0117599	P47962, Q8BP67, Q91YU8, Q6ZWV3	334	26	18082	8.32888	1	0.438199	18.0951
KEGG_PATHWAY	mmu03008:Ribosome biogenesis in eukaryotes	5	1.38122	0.0784518	Q9ESX5, Q6DFW4, Q810V0, Q99LH1, O08784	151	83	7691	3.0683	0.999998	0.439545	62.8293
GOTERM_MF_DIRECT	GO:0048365~Rac GTPase binding	4	1.10497	0.045377	P51150, Q91Z67, P49817, Q8BTM8	341	41	17446	4.99135	1	0.448641	48.7645
SMART	SM00132:LIM	6	1.65746	0.0255362	Q8BGB5, Q9ERG0, O70209, Q8R1G6, Q9R059, Q62523	236	74	10425	3.58165	0.991651	0.450197	27.3912
SMART	SM00033:CH	6	1.65746	0.0163517	Q9QXS1, Q62261, P57780, Q8BTM8, P15508, Q9QXZ0	236	66	10425	4.01579	0.952645	0.456657	18.4543
KEGG_PATHWAY	mmu04142:Lysosome	6	1.65746	0.0897085	P10605, P17047, O35114, P11438, Q8BFR4, P20060	151	122	7691	2.50494	1	0.458178	67.9708
SMART	SM00407:IGc1	7	1.9337	0.023219	P01872, P01899, P01837, P01901, P14434, P28078, P14483	236	98	10425	3.15527	0.987044	0.46253	25.2257
GOTERM_MF_DIRECT	GO:0050839~cell adhesion molecule binding	5	1.38122	0.0497788	Q9QZQ1, P24063, P11835, Q8R464, P11688	341	71	17446	3.60291	1	0.471787	52.0634
GOTERM_MF_DIRECT	GO:0030374~ligand-dependent nuclear receptor transcription coactivator activity	4	1.10497	0.0510789	Q80VJ2, P57780, Q62280, Q8C2Q3	341	43	17446	4.75919	1	0.472384	52.9994
INTERPRO	IPR000742:Epidermal growth factor-like domain	10	2.76243	0.0201641	B2RPV6, Q8CG19, O08999, Q01102, Q8K4G1, Q9Z0M6, P35441, Q9CYA0, Q61554, Q91ZX7	350	237	20594	2.4827	0.999999	0.474556	26.4276
PIR_SUPERFAMILY	PIRSF002297:spectrin, beta subunit	2	0.552486	0.0669304	Q62261, P15508	32	4	1807	28.2344	0.856255	0.476161	43.984
KEGG_PATHWAY	mmu04530:Tight junction	5	1.38122	0.0985565	Q9QZQ1, Q8VDD5, Q9CQ19, P57780, O08638	151	90	7691	2.82965	1	0.478206	71.5448
INTERPRO	IPR013032:EGF-like, conserved site	9	2.48619	0.0195725	B2RPV6, Q8CG19, O08999, Q01102, Q8K4G1, P35441, Q9CYA0, Q61554, Q91ZX7	350	197	20594	2.68812	0.999999	0.480132	25.7555
GOTERM_BP_DIRECT	GO:0010656~negative regulation of muscle cell apoptotic process	3	0.828729	0.0138003	P42703, P49817, Q9QVP9	334	10	18082	16.2413	1	0.48239	20.9023
SMART	SM00181:EGF	10	2.76243	0.0213813	B2RPV6, Q8CG19, O08999, Q01102, Q8K4G1, Q9Z0M6, P35441, Q9CYA0, Q61554, Q91ZX7	236	181	10425	2.44054	0.981656	0.486449	23.4662
GOTERM_MF_DIRECT	GO:0005519~cytoskeletal regulatory protein binding	2	0.552486	0.0573373	P14873, P20357	341	3	17446	34.1075	1	0.496711	57.2712
GOTERM_MF_DIRECT	GO:0001047~core promoter binding	5	1.38122	0.0586917	Q8VIJ6, Q8BV49, Q9WV02, Q8VEK3, Q91VM5	341	75	17446	3.41075	1	0.49708	58.1468
UP_SEQ_FEATURE	domain:EGF-like 15; calcium-binding	3	0.828729	0.0183426	Q8CG19, O08999, Q61554	350	11	18012	14.0353	1	0.49749	26.5224
INTERPRO	IPR009030:Insulin-like growth factor binding protein, N-terminal	7	1.9337	0.0235115	Q8CG19, O08999, Q8K4G1, Q9CYA0, Q61554, Q91ZX7, Q61581	350	130	20594	3.16831	1	0.497915	30.1248
UP_SEQ_FEATURE	domain:EGF-like 2; calcium-binding	5	1.38122	0.0180772	Q8K4G1, Q9Z0M6, P35441, Q9CYA0, Q91ZX7	350	52	18012	4.94835	1	0.500947	26.191
INTERPRO	IPR013315:Spectrin alpha chain, SH3 domain	3	0.828729	0.0227804	Q8R550, P08032, P16546	350	14	20594	12.6086	1	0.501587	29.3324
GOTERM_MF_DIRECT	GO:0042605~peptide antigen binding	4	1.10497	0.0571102	P01899, P01901, P14434, P14483	341	45	17446	4.54767	1	0.50345	57.1228
BIOCARTA	m_integrinPathway:Integrin Signaling Pathway	5	1.38122	0.0559375	Q8BG95, P26039, P49817, Q62523, P62835	51	38	1289	3.32559	0.99665	0.509505	47.1494
GOTERM_MF_DIRECT	GO:0043130~ubiquitin binding	5	1.38122	0.0634463	P54103, Q01320, Q9R0P9, Q9QZ06, Q8K3K8	341	77	17446	3.32216	1	0.509575	61.0902
GOTERM_MF_DIRECT	GO:0030506~ankyrin binding	3	0.828729	0.0623475	Q9QXS1, Q62261, P15508	341	21	17446	7.30876	1	0.510948	60.4276
BIOCARTA	m_neutrophilPathway:Neutrophil and Its Surface Molecules	3	0.828729	0.0355619	P13597, P24063, P11835	51	8	1289	9.47794	0.972257	0.511762	33.0446
PIR_SUPERFAMILY	PIRSF037992:heterogeneous nuclear ribonucleoprotein C, Raly type	2	0.552486	0.0506162	Q9Z204, Q64012	32	3	1807	37.6458	0.766455	0.516735	35.243
BIOCARTA	m_par1pathway:Thrombin signaling and protease-activated receptors	4	1.10497	0.0503135	P62874, Q8BG95, Q9QVP9, P19221	51	22	1289	4.59537	0.993968	0.51814	43.5549
GOTERM_MF_DIRECT	GO:0019843~rRNA binding	4	1.10497	0.0667558	O54724, P47962, Q91YU8, Q9JIK5	341	48	17446	4.26344	1	0.520486	63.024
GOTERM_MF_DIRECT	GO:0003774~motor activity	5	1.38122	0.068397	Q8VDD5, O08788, Q99KJ8, O08638, Q9JMH9	341	79	17446	3.23806	1	0.521934	63.9495
BIOCARTA	m_lymphocytePathway:Adhesion Molecules on Lymphocyte	3	0.828729	0.0446039	P13597, P24063, P11835	51	9	1289	8.42484	0.989081	0.528993	39.6794
GOTERM_MF_DIRECT	GO:1990715~mRNA CDS binding	2	0.552486	0.0757118	P61979, Q8BL48	341	4	17446	25.5806	1	0.537855	67.818
GOTERM_MF_DIRECT	GO:0070053~thrombospondin receptor activity	2	0.552486	0.0757118	Q08857, P19221	341	4	17446	25.5806	1	0.537855	67.818
GOTERM_MF_DIRECT	GO:0046976~histone methyltransferase activity (H3-K27 specific)	2	0.552486	0.0757118	Q9Z148, Q6P2L6	341	4	17446	25.5806	1	0.537855	67.818
GOTERM_MF_DIRECT	GO:0003918~DNA topoisomerase type II (ATP-hydrolyzing) activity	2	0.552486	0.0757118	Q64511, Q01320	341	4	17446	25.5806	1	0.537855	67.818
INTERPRO	IPR011162:MHC classes I/II-like antigen recognition protein	5	1.38122	0.0296277	P01899, P01901, P14434, P28078, P14483	350	69	20594	4.26377	1	0.538911	36.4359
GOTERM_BP_DIRECT	GO:0090161~Golgi ribbon formation	3	0.828729	0.0166636	Q921M4, Q9JMH9, Q8K3K8	334	11	18082	14.7648	1	0.539205	24.6894
GOTERM_MF_DIRECT	GO:0030515~snoRNA binding	3	0.828729	0.0732469	Q6DFW4, Q9JIK5, Q8R3N1	341	23	17446	6.67321	1	0.539851	66.5598
UP_SEQ_FEATURE	region of interest:Linker 2	3	0.828729	0.0217325	P31001, P48678, P14733	350	12	18012	12.8657	1	0.541013	30.6342
GOTERM_MF_DIRECT	GO:0008201~heparin binding	7	1.9337	0.0754293	O08999, Q9Z126, Q01102, P35441, Q61554, P06800, P61148	341	151	17446	2.37172	1	0.543542	67.6761
GOTERM_MF_DIRECT	GO:0003697~single-stranded DNA binding	5	1.38122	0.0788764	Q62348, P61979, P01592, P09405, Q0VBD2	341	83	17446	3.08201	1	0.54616	69.3689
INTERPRO	IPR014014:RNA helicase, DEAD-box type, Q motif	4	1.10497	0.028127	Q62095, Q9JIK5, Q80Y44, Q62167	350	39	20594	6.03487	1	0.547577	34.9386
UP_SEQ_FEATURE	domain:EGF-like 5; calcium-binding	4	1.10497	0.0217098	Q8CG19, O08999, Q8K4G1, Q61554	350	31	18012	6.64037	1	0.549065	30.6074
INTERPRO	IPR004148:BAR domain	3	0.828729	0.0293807	O08539, Q62419, D3Z6Q9	350	16	20594	11.0325	1	0.549382	36.1917
GOTERM_MF_DIRECT	GO:0017124~SH3 domain binding	6	1.65746	0.0810741	Q8R550, Q60749, O35598, Q9JLQ0, D3YZP9, Q5FWK3	341	118	17446	2.60142	1	0.549609	70.4046
GOTERM_BP_DIRECT	GO:0045059~positive thymic T cell selection	3	0.828729	0.0197556	P04441, P28078, P06800	334	12	18082	13.5344	1	0.555359	28.5871
GOTERM_BP_DIRECT	GO:0046785~microtubule polymerization	3	0.828729	0.0197556	Q9CRB6, P49817, Q9JMG7	334	12	18082	13.5344	1	0.555359	28.5871
GOTERM_MF_DIRECT	GO:0003730~mRNA 3'-UTR binding	4	1.10497	0.0843463	Q9Z204, P61979, Q6ZQ58, Q8C2Q3	341	53	17446	3.86123	1	0.557758	71.8865
GOTERM_BP_DIRECT	GO:0007596~blood coagulation	6	1.65746	0.0194446	B2RPV6, Q64455, O88783, Q8BTJ4, Q8CIZ8, P19221	334	84	18082	3.86698	1	0.558269	28.2038
GOTERM_BP_DIRECT	GO:2000379~positive regulation of reactive oxygen species metabolic process	4	1.10497	0.0190072	Q9QVP9, P35441, Q08857, P19221	334	31	18082	6.98551	1	0.558889	27.6614
INTERPRO	IPR017401:Protein phosphatase 1, regulatory subunit 12A/B/C, eukaryote	2	0.552486	0.033607	Q8BG95, Q9DBR7	350	2	20594	58.84	1	0.559239	40.2518
INTERPRO	IPR018522:DNA topoisomerase, type IIA, conserved site	2	0.552486	0.033607	Q64511, Q01320	350	2	20594	58.84	1	0.559239	40.2518
INTERPRO	IPR015390:Rabaptin, GTPase-Rab5 binding domain	2	0.552486	0.033607	Q91WG2, O35551	350	2	20594	58.84	1	0.559239	40.2518
INTERPRO	IPR012542:DTHCT	2	0.552486	0.033607	Q64511, Q01320	350	2	20594	58.84	1	0.559239	40.2518
INTERPRO	IPR001241:DNA topoisomerase, type IIA	2	0.552486	0.033607	Q64511, Q01320	350	2	20594	58.84	1	0.559239	40.2518
INTERPRO	IPR002205:DNA topoisomerase, type IIA, subunit A/C-terminal	2	0.552486	0.033607	Q64511, Q01320	350	2	20594	58.84	1	0.559239	40.2518
INTERPRO	IPR003914:Rabaptin	2	0.552486	0.033607	Q91WG2, O35551	350	2	20594	58.84	1	0.559239	40.2518
INTERPRO	IPR013506:DNA topoisomerase, type IIA, subunit B, domain 2	2	0.552486	0.033607	Q64511, Q01320	350	2	20594	58.84	1	0.559239	40.2518
INTERPRO	IPR013757:Type IIA DNA topoisomerase subunit A, alpha-helical domain	2	0.552486	0.033607	Q64511, Q01320	350	2	20594	58.84	1	0.559239	40.2518
INTERPRO	IPR007000:Phospholipase B-like	2	0.552486	0.033607	Q3TCN2, Q8VCI0	350	2	20594	58.84	1	0.559239	40.2518
INTERPRO	IPR013758:DNA topoisomerase, type IIA, subunit A/ C-terminal, alpha-beta	2	0.552486	0.033607	Q64511, Q01320	350	2	20594	58.84	1	0.559239	40.2518
INTERPRO	IPR007794:Ribosome receptor lysine/proline rich	2	0.552486	0.033607	Q99PL5, Q61595	350	2	20594	58.84	1	0.559239	40.2518
INTERPRO	IPR013759:DNA topoisomerase, type IIA, central domain	2	0.552486	0.033607	Q64511, Q01320	350	2	20594	58.84	1	0.559239	40.2518
INTERPRO	IPR018514:Rabaptin coiled-coil domain	2	0.552486	0.033607	Q91WG2, O35551	350	2	20594	58.84	1	0.559239	40.2518
INTERPRO	IPR024945:Spt5 C-terminal domain	2	0.552486	0.033607	O55201, Q8BTI8	350	2	20594	58.84	1	0.559239	40.2518
INTERPRO	IPR013760:DNA topoisomerase, type IIA-like domain	2	0.552486	0.033607	Q64511, Q01320	350	2	20594	58.84	1	0.559239	40.2518
GOTERM_BP_DIRECT	GO:0007015~actin filament organization	6	1.65746	0.0185579	O70209, Q6R891, Q8R1S4, Q9QVP9, Q61644, Q3UTJ2	334	83	18082	3.91357	1	0.559311	27.1004
UP_SEQ_FEATURE	domain:EGF-like 4; calcium-binding	4	1.10497	0.0236199	Q8CG19, Q8K4G1, Q9Z0M6, Q61554	350	32	18012	6.43286	1	0.563044	32.8287
INTERPRO	IPR023779:Chromo domain, conserved site	3	0.828729	0.0329314	P83917, P23198, Q3TYA6	350	17	20594	10.3835	1	0.564459	39.6194
GOTERM_BP_DIRECT	GO:0050853~B cell receptor signaling pathway	5	1.38122	0.0184506	P01872, P01837, P11911, P06800, P15530	334	55	18082	4.92161	1	0.56659	26.9658
INTERPRO	IPR002048:EF-hand domain	9	2.48619	0.0367721	Q9CQ19, P08207, P08032, P57780, P16546, P07091, Q9D8Y0, P50543, Q9QXZ0	350	223	20594	2.37471	1	0.568267	43.1331
SMART	SM00434:TOP4c	2	0.552486	0.0445779	Q64511, Q01320	236	2	10425	44.1737	0.999783	0.569857	43.1226
SMART	SM01104:SM01104	2	0.552486	0.0445779	O55201, Q8BTI8	236	2	10425	44.1737	0.999783	0.569857	43.1226
SMART	SM00433:TOP2c	2	0.552486	0.0445779	Q64511, Q01320	236	2	10425	44.1737	0.999783	0.569857	43.1226
GOTERM_MF_DIRECT	GO:0042134~rRNA primary transcript binding	2	0.552486	0.0937291	P09405, O54724	341	5	17446	20.4645	1	0.578235	75.7619
GOTERM_MF_DIRECT	GO:0000339~RNA cap binding	2	0.552486	0.0937291	Q6ZQ58, Q8BZR9	341	5	17446	20.4645	1	0.578235	75.7619
GOTERM_MF_DIRECT	GO:0035325~Toll-like receptor binding	2	0.552486	0.0937291	Q9QZ06, Q8VCW4	341	5	17446	20.4645	1	0.578235	75.7619
GOTERM_MF_DIRECT	GO:0043236~laminin binding	3	0.828729	0.0906207	P09405, Q9R069, P35441	341	26	17446	5.90323	1	0.578347	74.5369
INTERPRO	IPR001751:S100/Calbindin-D9k, conserved site	3	0.828729	0.0366404	P08207, P07091, P50543	350	18	20594	9.80667	1	0.578855	43.0158
INTERPRO	IPR027401:Myosin-like IQ motif-containing domain	3	0.828729	0.0366404	Q8VDD5, O08638, Q9JMH9	350	18	20594	9.80667	1	0.578855	43.0158
BIOCARTA	m_bcrmolecule:B Cell Receptor Complex	2	0.552486	0.0761038	P11911, P15530	51	2	1289	25.2745	0.999605	0.581346	58.3934
GOTERM_MF_DIRECT	GO:0005543~phospholipid binding	5	1.38122	0.0930266	P14873, Q62261, Q61644, D3Z6Q9, P15508	341	88	17446	2.90689	1	0.581804	75.49
INTERPRO	IPR002928:Myosin tail	3	0.828729	0.0405013	Q8VDD5, O08638, Q9JMH9	350	19	20594	9.29053	1	0.592595	46.3613
SMART	SM00721:BAR	3	0.828729	0.043806	O08539, Q62419, D3Z6Q9	236	15	10425	8.83475	0.999748	0.60179	42.5514
PIR_SUPERFAMILY	PIRSF038141:protein phosphatase 1, regulatory subunits 12A/B/C, vertebrate type	2	0.552486	0.034026	Q8BG95, Q9DBR7	32	2	1807	56.4688	0.620657	0.620657	25.1441
GOTERM_BP_DIRECT	GO:0006898~receptor-mediated endocytosis	5	1.38122	0.0245752	P98078, Q9JKR6, P29391, Q08857, Q91ZX7	334	60	18082	4.51148	1	0.627377	34.2862
INTERPRO	IPR003005:Amphiphysin	2	0.552486	0.0499857	O08539, D3Z6Q9	350	3	20594	39.2267	1	0.63877	53.8173
INTERPRO	IPR012604:RBM1CTR	2	0.552486	0.0499857	Q9WV02, Q91VM5	350	3	20594	39.2267	1	0.63877	53.8173
INTERPRO	IPR024946:Arginine repressor C-terminal-like domain	2	0.552486	0.0499857	Q64511, Q01320	350	3	20594	39.2267	1	0.63877	53.8173
INTERPRO	IPR026074:Microtubule associated protein 1	2	0.552486	0.0499857	P14873, Q9QYR6	350	3	20594	39.2267	1	0.63877	53.8173
INTERPRO	IPR008251:Chromo shadow domain	2	0.552486	0.0499857	P83917, P23198	350	3	20594	39.2267	1	0.63877	53.8173
INTERPRO	IPR013170:mRNA splicing factor, Cwf21	2	0.552486	0.0499857	Q6NV83, Q8BTI8	350	3	20594	39.2267	1	0.63877	53.8173
INTERPRO	IPR012976:NOSIC	2	0.552486	0.0499857	Q6DFW4, Q8CCF0	350	3	20594	39.2267	1	0.63877	53.8173
INTERPRO	IPR002159:CD36 antigen	2	0.552486	0.0499857	O35114, Q08857	350	3	20594	39.2267	1	0.63877	53.8173
INTERPRO	IPR002687:Nop domain	2	0.552486	0.0499857	Q6DFW4, Q8CCF0	350	3	20594	39.2267	1	0.63877	53.8173
INTERPRO	IPR017347:Heterogeneous nuclear ribonucleoprotein C, Raly	2	0.552486	0.0499857	Q9Z204, Q64012	350	3	20594	39.2267	1	0.63877	53.8173
GOTERM_BP_DIRECT	GO:0032091~negative regulation of protein binding	5	1.38122	0.0259304	P98078, P61979, P49817, Q921M4, P97430	334	61	18082	4.43752	1	0.63892	35.8098
INTERPRO	IPR001060:FCH domain	3	0.828729	0.0486545	Q91Z67, Q61644, Q80TY0	350	21	20594	8.40571	1	0.639248	52.8327
INTERPRO	IPR001478:PDZ domain	7	1.9337	0.0475894	Q80U72, Q9QZQ1, O70209, Q6R891, Q8R1G6, Q91YE8, Q9JMH9	350	154	20594	2.67455	1	0.641882	52.0308
UP_SEQ_FEATURE	repeat:8	5	1.38122	0.0304706	Q99PL5, P09405, O08784, P23116, Q9QYR6	350	61	18012	4.21827	1	0.649357	40.2584
INTERPRO	IPR000467:G-patch domain	3	0.828729	0.0529349	Q99KG3, Q3UFS4, Q3TFK5	350	22	20594	8.02364	1	0.650055	55.9308
INTERPRO	IPR003034:SAP domain	3	0.828729	0.0529349	Q00PI9, Q8CH25, Q8VEK3	350	22	20594	8.02364	1	0.650055	55.9308
INTERPRO	IPR020683:Ankyrin repeat-containing domain	9	2.48619	0.0545152	Q00420, Q9EP71, Q9Z148, Q80VH0, P81069, Q8BG95, Q3TYA6, E9Q394, Q9DBR7	350	242	20594	2.18826	1	0.651101	57.0258
GOTERM_BP_DIRECT	GO:0033627~cell adhesion mediated by integrin	3	0.828729	0.0303114	P13597, Q61554, P11688	334	15	18082	10.8275	1	0.65756	40.5114
INTERPRO	IPR023780:Chromo domain	3	0.828729	0.0573434	P83917, P23198, Q3TYA6	350	23	20594	7.67478	1	0.660422	58.9223
GOTERM_BP_DIRECT	GO:0009612~response to mechanical stimulus	5	1.38122	0.0287731	P42225, P49817, Q9QVP9, P35441, Q08857	334	63	18082	4.29664	1	0.661341	38.8987
GOTERM_BP_DIRECT	GO:0016358~dendrite development	4	1.10497	0.0282352	Q6R891, P14873, Q9Z2D6, P20357	334	36	18082	6.0153	1	0.662378	38.3251
GOTERM_BP_DIRECT	GO:0071364~cellular response to epidermal growth factor stimulus	4	1.10497	0.0282352	P98078, P09405, Q6R891, P11087	334	36	18082	6.0153	1	0.662378	38.3251
GOTERM_BP_DIRECT	GO:0006955~immune response	11	3.03867	0.0296107	O35601, P01899, P01901, P04441, Q9Z126, P35441, P14434, P28078, Q08857, P14483, P97430	334	272	18082	2.18939	1	0.664133	39.7818
GOTERM_BP_DIRECT	GO:0010977~negative regulation of neuron projection development	5	1.38122	0.0302612	P01899, P98078, P01901, Q8BTM8, Q91ZX7	334	64	18082	4.22951	1	0.664503	40.4593
GOTERM_BP_DIRECT	GO:0006357~regulation of transcription from RNA polymerase II promoter	14	3.8674	0.0327612	Q6A068, Q9Z148, P61979, O55201, Q8R0A5, Q80VJ2, Q8CH25, Q61818, Q9R1C0, Q9JKX4, Q8VCQ3, Q9DCB1, Q8VDD9, Q8CB77	334	397	18082	1.90914	1	0.671837	42.9971
GOTERM_BP_DIRECT	GO:0070527~platelet aggregation	4	1.10497	0.0324812	Q8VDD5, P26039, Q9CQ19, Q8BTM8	334	38	18082	5.69871	1	0.675884	42.718
GOTERM_BP_DIRECT	GO:0030335~positive regulation of cell migration	9	2.48619	0.0346241	P98078, P20029, O35598, P11087, P57780, Q9QVP9, P35441, P61148, P11688	334	203	18082	2.40019	1	0.678339	44.8216
GOTERM_BP_DIRECT	GO:0001921~positive regulation of receptor recycling	3	0.828729	0.0342272	Q80U72, P98078, Q4PZA2	334	16	18082	10.1508	1	0.681006	44.4376
SMART	SM00300:ChSh	2	0.552486	0.0661191	P83917, P23198	236	3	10425	29.4492	0.999997	0.683512	57.1065
SMART	SM00931:SM00931	2	0.552486	0.0661191	Q6DFW4, Q8CCF0	236	3	10425	29.4492	0.999997	0.683512	57.1065
SMART	SM01115:SM01115	2	0.552486	0.0661191	Q6NV83, Q8BTI8	236	3	10425	29.4492	0.999997	0.683512	57.1065
GOTERM_BP_DIRECT	GO:0021987~cerebral cortex development	5	1.38122	0.0366614	P61979, Q9QZQ1, Q6R891, Q02650, Q91ZX7	334	68	18082	3.98072	1	0.686055	46.7539
GOTERM_BP_DIRECT	GO:0045716~positive regulation of low-density lipoprotein particle receptor biosynthetic process	2	0.552486	0.0364941	P61979, Q9QXT0	334	2	18082	54.1377	1	0.691028	46.5977
GOTERM_BP_DIRECT	GO:0035617~stress granule disassembly	2	0.552486	0.0364941	O88447, Q61768	334	2	18082	54.1377	1	0.691028	46.5977
SMART	SM00055:FCH	3	0.828729	0.0736904	Q91Z67, Q61644, Q80TY0	236	20	10425	6.62606	0.999999	0.692751	61.2165
SMART	SM00443:G_patch	3	0.828729	0.0736904	Q99KG3, Q3UFS4, Q3TFK5	236	20	10425	6.62606	0.999999	0.692751	61.2165
INTERPRO	IPR003954:RNA recognition motif domain, eukaryote	3	0.828729	0.0665231	Q8BGC0, Q9WV02, Q91VM5	350	25	20594	7.0608	1	0.697622	64.5532
SMART	SM00920:SM00920	2	0.552486	0.0871767	P14434, P28078	236	4	10425	22.0869	1	0.700402	67.6531
GOTERM_BP_DIRECT	GO:0050731~positive regulation of peptidyl-tyrosine phosphorylation	6	1.65746	0.0389081	P13597, P01872, P04441, Q9QVP9, Q08857, P11688	334	101	18082	3.2161	1	0.701499	48.811
INTERPRO	IPR016343:Spectrin, beta subunit	2	0.552486	0.0660877	Q62261, P15508	350	4	20594	29.42	1	0.704308	64.3033
INTERPRO	IPR006171:Toprim domain	2	0.552486	0.0660877	Q64511, Q01320	350	4	20594	29.42	1	0.704308	64.3033
INTERPRO	IPR018134:Lysosome-associated membrane glycoprotein, conserved site	2	0.552486	0.0660877	P17047, P11438	350	4	20594	29.42	1	0.704308	64.3033
INTERPRO	IPR001003:MHC class II, alpha chain, N-terminal	2	0.552486	0.0660877	P14434, P28078	350	4	20594	29.42	1	0.704308	64.3033
INTERPRO	IPR018459:RII binding domain	2	0.552486	0.0660877	Q9WTQ5, P20357	350	4	20594	29.42	1	0.704308	64.3033
INTERPRO	IPR026752:Cavin family	2	0.552486	0.0660877	O54724, Q63918	350	4	20594	29.42	1	0.704308	64.3033
UP_SEQ_FEATURE	region of interest:Globular	3	0.828729	0.0375584	P28740, P10922, Q61768	350	16	18012	9.64929	1	0.718689	47.1276
UP_SEQ_FEATURE	region of interest:2 X 19 AA perfect repeats	2	0.552486	0.0383776	O35737, P70333	350	2	18012	51.4629	1	0.718865	47.8718
UP_SEQ_FEATURE	region of interest:First lumenal domain	2	0.552486	0.0383776	P17047, P11438	350	2	18012	51.4629	1	0.718865	47.8718
UP_SEQ_FEATURE	active site:O-(5'-phospho-DNA)-tyrosine intermediate	2	0.552486	0.0383776	Q64511, Q01320	350	2	18012	51.4629	1	0.718865	47.8718
UP_SEQ_FEATURE	region of interest:Second lumenal domain	2	0.552486	0.0383776	P17047, P11438	350	2	18012	51.4629	1	0.718865	47.8718
UP_SEQ_FEATURE	region of interest:2 X 16 AA Gly-rich approximate repeats	2	0.552486	0.0383776	O35737, P70333	350	2	18012	51.4629	1	0.718865	47.8718
UP_SEQ_FEATURE	region of interest:Nucleoplasmic	2	0.552486	0.0383776	Q61033, Q3U9G9	350	2	18012	51.4629	1	0.718865	47.8718
GOTERM_BP_DIRECT	GO:0030890~positive regulation of B cell proliferation	4	1.10497	0.0444587	P01872, P04441, P06800, Q8K352	334	43	18082	5.03607	1	0.719694	53.5772
GOTERM_BP_DIRECT	GO:0002250~adaptive immune response	7	1.9337	0.0438793	P04441, P01592, Q9QVP9, P11911, Q9ET39, P15530, Q8VCW4	334	139	18082	2.72636	1	0.720802	53.1
GOTERM_BP_DIRECT	GO:0007010~cytoskeleton organization	6	1.65746	0.0432447	Q8K4L3, Q8R550, Q8VDD9, Q62280, Q61644, P01831	334	104	18082	3.12333	1	0.721482	52.5719
GOTERM_BP_DIRECT	GO:0043277~apoptotic cell clearance	3	0.828729	0.0426043	P21981, Q08857, Q91ZX7	334	18	18082	9.02295	1	0.722139	52.0334
GOTERM_BP_DIRECT	GO:0048026~positive regulation of mRNA splicing, via spliceosome	3	0.828729	0.0426043	Q569Z6, P62996, Q91VM5	334	18	18082	9.02295	1	0.722139	52.0334
GOTERM_BP_DIRECT	GO:0030155~regulation of cell adhesion	4	1.10497	0.0419096	P13597, Q64455, Q9QVP9, Q9DBR7	334	42	18082	5.15597	1	0.722349	51.4427
SMART	SM00513:SAP	3	0.828729	0.0870327	Q00PI9, Q8CH25, Q8VEK3	236	22	10425	6.02369	1	0.726317	67.59
GOTERM_BP_DIRECT	GO:0015031~protein transport	18	4.97238	0.0479417	P98078, Q91ZR2, P51150, P11087, Q8R361, Q6PGL7, Q9CWZ7, O35551, Q9Z1Z0, Q99PL5, Q8VDD5, Q91WG2, P57780, Q91V41, Q99MI1, P62835, P28078, Q61595	334	592	18082	1.64608	1	0.73007	56.3514
GOTERM_BP_DIRECT	GO:0031116~positive regulation of microtubule polymerization	3	0.828729	0.0470497	P14873, P49817, O08788	334	19	18082	8.54806	1	0.734482	55.6562
GOTERM_BP_DIRECT	GO:0001916~positive regulation of T cell mediated cytotoxicity	3	0.828729	0.0470497	P01899, P01901, P06800	334	19	18082	8.54806	1	0.734482	55.6562
GOTERM_BP_DIRECT	GO:0009888~tissue development	3	0.828729	0.0470497	Q9QXT0, Q9EP52, Q9Z2D8	334	19	18082	8.54806	1	0.734482	55.6562
GOTERM_BP_DIRECT	GO:0034113~heterotypic cell-cell adhesion	3	0.828729	0.0470497	P11835, P06800, P11688	334	19	18082	8.54806	1	0.734482	55.6562
GOTERM_BP_DIRECT	GO:0070208~protein heterotrimerization	3	0.828729	0.0470497	P62874, P11087, Q01149	334	19	18082	8.54806	1	0.734482	55.6562
GOTERM_BP_DIRECT	GO:0001501~skeletal system development	6	1.65746	0.0478605	Q9JJI8, P11087, Q01149, Q61554, P20060, Q61818	334	107	18082	3.03576	1	0.735013	56.2886
GOTERM_BP_DIRECT	GO:0006911~phagocytosis, engulfment	4	1.10497	0.0497823	P01872, P01837, Q8VDD5, D3Z6Q9	334	45	18082	4.81224	1	0.738216	57.7537
GOTERM_BP_DIRECT	GO:0010501~RNA secondary structure unwinding	4	1.10497	0.0497823	Q62095, Q9JIK5, Q80Y44, Q62167	334	45	18082	4.81224	1	0.738216	57.7537
INTERPRO	IPR013787:S100/CaBP-9k-type, calcium binding, subdomain	3	0.828729	0.0761508	P08207, P07091, P50543	350	27	20594	6.53778	1	0.738846	69.6792
INTERPRO	IPR001357:BRCT domain	3	0.828729	0.0761508	P35601, P70399, Q91VL8	350	27	20594	6.53778	1	0.738846	69.6792
UP_SEQ_FEATURE	compositionally biased region:Gln-rich	7	1.9337	0.0423466	P55937, Q91WG2, Q9R0I7, Q921M4, Q62280, O55098, Q9QZ06	350	131	18012	2.74992	1	0.739659	51.3402
INTERPRO	IPR010579:MHC class I, alpha chain, C-terminal	2	0.552486	0.0819175	P01899, P01901	350	5	20594	23.536	1	0.740761	72.4088
INTERPRO	IPR006561:DZF	2	0.552486	0.0819175	O88532, Q9Z1X4	350	5	20594	23.536	1	0.740761	72.4088
INTERPRO	IPR001322:Lamin Tail Domain	2	0.552486	0.0819175	P48678, P14733	350	5	20594	23.536	1	0.740761	72.4088
INTERPRO	IPR002000:Lysosome-associated membrane glycoprotein	2	0.552486	0.0819175	P17047, P11438	350	5	20594	23.536	1	0.740761	72.4088
INTERPRO	IPR002483:PWI domain	2	0.552486	0.0819175	B2RY56, Q5SFM8	350	5	20594	23.536	1	0.740761	72.4088
GOTERM_BP_DIRECT	GO:0006259~DNA metabolic process	3	0.828729	0.0516561	E9PVX6, Q64511, Q01320	334	20	18082	8.12066	1	0.740887	59.1376
INTERPRO	IPR000571:Zinc finger, CCCH-type	4	1.10497	0.0784252	Q80W00, Q8BL48, Q5SFM8, Q6NZF1	350	59	20594	3.98915	1	0.74114	70.7846
UP_SEQ_FEATURE	repeat:7	5	1.38122	0.0468579	Q99PL5, P09405, O08784, P23116, Q9QYR6	350	70	18012	3.67592	1	0.741903	55.0187
GOTERM_BP_DIRECT	GO:0007599~hemostasis	4	1.10497	0.0525553	O88783, Q8BTJ4, Q8CIZ8, P19221	334	46	18082	4.70763	1	0.741906	59.7865
UP_SEQ_FEATURE	disulfide bond	61	16.8508	0.0478559	P01899, Q9Z126, Q9Z0M6, Q05816, Q91ZX7, P17047, Q9CYA0, P50543, P18181, Q9ET39, P19221, P11688, Q61581, P01592, Q99K41, Q01102, P13597, P10605, P01901, P04441, Q9QXT0, P42703, O09164, P35441, Q07797, P28078, Q2VLH6, Q62230, P01872, Q8K4G1, Q8BQ47, B2RPV6, P01837, O08999, O88783, P11835, Q8R464, P01831, Q8CIZ8, P20060, Q8CG19, Q9DAU1, P35459, O35598, P08003, P11438, P11911, Q08857, Q4PZA2, P14483,…	350	2510	18012	1.25069	1	0.743037	55.7964
INTERPRO	IPR016197:Chromo domain-like	3	0.828729	0.0861864	P83917, P23198, Q3TYA6	350	29	20594	6.0869	1	0.743782	74.2798
INTERPRO	IPR003604:Zinc finger, U1-type	3	0.828729	0.0861864	Q61464, O88532, Q8K310	350	29	20594	6.0869	1	0.743782	74.2798
UP_SEQ_FEATURE	domain:SH3 3	3	0.828729	0.0420318	Q8R550, Q9JLQ0, Q3UTJ2	350	17	18012	9.08168	1	0.744202	51.0732
INTERPRO	IPR014721:Ribosomal protein S5 domain 2-type fold, subgroup	3	0.828729	0.0811201	Q64511, Q01320, P25444	350	28	20594	6.30429	1	0.745224	72.0455
UP_SEQ_FEATURE	short sequence motif:Q motif	4	1.10497	0.0447382	Q62095, Q9JIK5, Q80Y44, Q62167	350	41	18012	5.02077	1	0.745311	53.3241
INTERPRO	IPR018039:Intermediate filament protein, conserved site	4	1.10497	0.0847561	P31001, P48678, P14733, Q70IV5	350	61	20594	3.85836	1	0.745342	73.6665
GOTERM_BP_DIRECT	GO:0034976~response to endoplasmic reticulum stress	5	1.38122	0.0516256	Q8VCQ3, P20029, Q9JKR6, P08003, P35441	334	76	18082	3.56169	1	0.745924	59.1154
GOTERM_BP_DIRECT	GO:0000187~activation of MAPK activity	5	1.38122	0.0516256	P01872, P04441, P35441, P06800, P61148	334	76	18082	3.56169	1	0.745924	59.1154
UP_SEQ_FEATURE	domain:PDZ	6	1.65746	0.0466403	Q9QZQ1, O70209, Q6R891, Q8R1G6, Q91YE8, Q9JMH9	350	101	18012	3.0572	1	0.746758	54.8474
GOTERM_BP_DIRECT	GO:0000819~sister chromatid segregation	2	0.552486	0.05424	Q64511, Q01320	334	3	18082	36.0918	1	0.748121	60.9762
GOTERM_BP_DIRECT	GO:1903506~regulation of nucleic acid-templated transcription	2	0.552486	0.05424	P57780, Q64012	334	3	18082	36.0918	1	0.748121	60.9762
GOTERM_BP_DIRECT	GO:0030888~regulation of B cell proliferation	2	0.552486	0.05424	O08900, Q9D8I1	334	3	18082	36.0918	1	0.748121	60.9762
GOTERM_BP_DIRECT	GO:0002344~B cell affinity maturation	2	0.552486	0.05424	P01872, P14483	334	3	18082	36.0918	1	0.748121	60.9762
GOTERM_BP_DIRECT	GO:0044774~mitotic DNA integrity checkpoint	2	0.552486	0.05424	Q64511, Q01320	334	3	18082	36.0918	1	0.748121	60.9762
GOTERM_BP_DIRECT	GO:0002291~T cell activation via T cell receptor contact with antigen bound to MHC molecule on antigen presenting cell	2	0.552486	0.05424	P13597, P24063	334	3	18082	36.0918	1	0.748121	60.9762
UP_SEQ_FEATURE	repeat:2	9	2.48619	0.0446172	Q8VIJ6, Q99PL5, P09405, Q62280, O08784, P23116, Q9QYR6, Q00547, P12399	350	203	18012	2.2816	1	0.751224	53.2256
UP_SEQ_FEATURE	compositionally biased region:Poly-Glu	14	3.8674	0.0465461	Q9Z148, Q80U72, Q9QZQ1, Q99KG3, Q91YE8, P70399, Q6PGL7, Q9JJI8, P81069, Q810V0, Q9JKR6, Q8VDD9, Q8CCF0, Q7TSI3	350	397	18012	1.81481	1	0.752644	54.7731
INTERPRO	IPR000953:Chromo domain/shadow	3	0.828729	0.0913452	P83917, P23198, Q3TYA6	350	30	20594	5.884	1	0.757431	76.3826
INTERPRO	IPR000629:RNA helicase, ATP-dependent, DEAD-box, conserved site	3	0.828729	0.0913452	Q62095, Q80Y44, Q62167	350	30	20594	5.884	1	0.757431	76.3826
UP_SEQ_FEATURE	domain:EF-hand 2	8	2.20994	0.0518283	Q9CQ19, P08032, P57780, P16546, P07091, Q9D8Y0, P50543, Q9QXZ0	350	173	18012	2.37979	1	0.758992	58.7683
UP_SEQ_FEATURE	domain:EF-hand 1	8	2.20994	0.0531651	Q9CQ19, P08032, P57780, P16546, P07091, Q9D8Y0, P50543, Q9QXZ0	350	174	18012	2.36611	1	0.761996	59.7254
GOTERM_BP_DIRECT	GO:0016569~covalent chromatin modification	10	2.76243	0.0580308	Q8R3B7, P06537, Q9Z148, P23198, P54103, Q9DCB1, Q9WTU0, Q2VPQ9, Q5SVQ0, Q6P2L6	334	266	18082	2.03525	1	0.762234	63.5332
UP_SEQ_FEATURE	domain:FCH	3	0.828729	0.0515334	Q91Z67, Q61644, Q80TY0	350	19	18012	8.12571	1	0.763042	58.5543
GOTERM_BP_DIRECT	GO:0043123~positive regulation of I-kappaB kinase/NF-kappaB signaling	7	1.9337	0.0578143	P21981, Q8BTM8, P07091, Q8BY89, Q08857, Q91VL8, E9Q394	334	149	18082	2.54338	1	0.765755	63.3915
GOTERM_BP_DIRECT	GO:0071347~cellular response to interleukin-1	5	1.38122	0.0601843	P13597, Q9EPU0, Q9WV02, Q91VM5, P11672	334	80	18082	3.38361	1	0.770247	64.9147
GOTERM_BP_DIRECT	GO:0016064~immunoglobulin mediated immune response	3	0.828729	0.0613223	P01872, P04441, P28078	334	22	18082	7.38242	1	0.772116	65.6248
INTERPRO	IPR019018:Rab-binding domain FIP-RBD	2	0.552486	0.0974797	Q8R361, Q99MI1	350	6	20594	19.6133	1	0.773507	78.674
INTERPRO	IPR013768:Intercellular adhesion molecule, N-terminal	2	0.552486	0.0974797	P13597, P10922	350	6	20594	19.6133	1	0.773507	78.674
GOTERM_BP_DIRECT	GO:0030183~B cell differentiation	5	1.38122	0.0624346	P01837, Q9QYE3, P11911, P06800, P15530	334	81	18082	3.34183	1	0.773784	66.3057
UP_SEQ_FEATURE	repeat:Spectrin 23	2	0.552486	0.057012	P16546, Q9QXZ0	350	3	18012	34.3086	1	0.774858	62.3645
UP_SEQ_FEATURE	domain:Nop	2	0.552486	0.057012	Q6DFW4, Q8CCF0	350	3	18012	34.3086	1	0.774858	62.3645
UP_SEQ_FEATURE	repeat:2-3	3	0.828729	0.0565441	O88783, Q9JIK5, Q7TMK9	350	20	18012	7.71943	1	0.777646	62.0525
UP_SEQ_FEATURE	repeat:ANK 5	6	1.65746	0.0589918	Q00420, Q9EP71, Q9Z148, P81069, Q8BG95, Q9DBR7	350	108	18012	2.85905	1	0.781089	63.6585
GOTERM_BP_DIRECT	GO:0045070~positive regulation of viral genome replication	3	0.828729	0.0663681	Q01320, Q6ZQ58, Q62167	334	23	18082	7.06144	1	0.785946	68.6132
GOTERM_BP_DIRECT	GO:1900182~positive regulation of protein localization to nucleus	3	0.828729	0.0663681	Q9JLQ0, P19221, Q5SVQ0	334	23	18082	7.06144	1	0.785946	68.6132
GOTERM_BP_DIRECT	GO:0045087~innate immune response	13	3.59116	0.0662689	P01872, Q9DAU1, P01592, Q9QY24, Q8BVK9, P97430, Q8VCW4, P01837, Q9QVP9, Q9QZ06, Q9ET39, Q62167, P11672	334	400	18082	1.75948	1	0.789794	68.5569
UP_SEQ_FEATURE	region of interest:Hinge	3	0.828729	0.0617169	P06537, P17047, P11438	350	21	18012	7.35184	1	0.791095	65.3714
GOTERM_BP_DIRECT	GO:0034334~adherens junction maintenance	2	0.552486	0.0716601	Q9QZQ1, Q8R1S4	334	4	18082	27.0689	1	0.791141	71.4839
GOTERM_BP_DIRECT	GO:0010988~regulation of low-density lipoprotein particle clearance	2	0.552486	0.0716601	P61979, Q9QXT0	334	4	18082	27.0689	1	0.791141	71.4839
GOTERM_BP_DIRECT	GO:2000173~negative regulation of branching morphogenesis of a nerve	2	0.552486	0.0716601	P61979, Q9QYE3	334	4	18082	27.0689	1	0.791141	71.4839
GOTERM_BP_DIRECT	GO:0048002~antigen processing and presentation of peptide antigen	2	0.552486	0.0716601	P14434, P14483	334	4	18082	27.0689	1	0.791141	71.4839
GOTERM_BP_DIRECT	GO:0006412~translation	13	3.59116	0.0687585	P47962, Q8JZQ9, Q9CPR4, Q6ZWV3, Q8CBY0, P23116, P97351, Q9JJI8, Q99PL5, Q05D44, Q8BP67, P25444, P62830	334	401	18082	1.75509	1	0.793676	69.942
GOTERM_BP_DIRECT	GO:0007026~negative regulation of microtubule depolymerization	3	0.828729	0.0715465	P14873, Q9QYR6, Q9JMG7	334	24	18082	6.76722	1	0.794654	71.4249
GOTERM_BP_DIRECT	GO:0007067~mitotic nuclear division	10	2.76243	0.0711605	Q9CPY3, P28740, Q91ZR2, Q80X41, Q14B71, Q9JLQ0, Q921M4, Q61166, Q99KJ8, Q9DBR7	334	277	18082	1.95443	1	0.796914	71.2238
GOTERM_BP_DIRECT	GO:0007157~heterophilic cell-cell adhesion via plasma membrane cell adhesion molecules	4	1.10497	0.0706934	P24063, Q01102, Q8R464, P11688	334	52	18082	4.16444	1	0.798822	70.9787
GOTERM_BP_DIRECT	GO:0006260~DNA replication	6	1.65746	0.0772168	Q9EPU0, P54103, P35601, Q0VBD2, Q08943, Q5SVQ0	334	123	18082	2.64086	1	0.808287	74.2312
GOTERM_BP_DIRECT	GO:0043001~Golgi to plasma membrane protein transport	3	0.828729	0.076851	Q62261, Q9QXZ0, Q8K3K8	334	25	18082	6.49653	1	0.810555	74.0583
GOTERM_BP_DIRECT	GO:0001731~formation of translation preinitiation complex	3	0.828729	0.076851	Q8JZQ9, P25444, P23116	334	25	18082	6.49653	1	0.810555	74.0583
UP_SEQ_FEATURE	short sequence motif:Cell attachment site	5	1.38122	0.0672708	P13597, P11087, P35441, Q8CIZ8, Q62230	350	79	18012	3.25714	1	0.814487	68.6301
UP_SEQ_FEATURE	short sequence motif:SH3-binding	4	1.10497	0.0691802	O35598, Q9JLQ0, Q62280, Q5FWK3	350	49	18012	4.20105	1	0.818611	69.6822
UP_SEQ_FEATURE	repeat:10	4	1.10497	0.0691802	Q99PL5, O08784, P23116, Q9QYR6	350	49	18012	4.20105	1	0.818611	69.6822
UP_SEQ_FEATURE	repeat:9	4	1.10497	0.0691802	Q99PL5, O08784, P23116, Q9QYR6	350	49	18012	4.20105	1	0.818611	69.6822
GOTERM_BP_DIRECT	GO:0045785~positive regulation of cell adhesion	4	1.10497	0.0841392	Q64455, P98078, P21981, Q01102	334	56	18082	3.86698	1	0.825095	77.3059
GOTERM_BP_DIRECT	GO:0001954~positive regulation of cell-matrix adhesion	3	0.828729	0.0822753	Q64455, Q9QVP9, Q08857	334	26	18082	6.24666	1	0.825133	76.5138
GOTERM_BP_DIRECT	GO:0050905~neuromuscular process	3	0.828729	0.0822753	Q9Z2D6, Q9R0P9, P20060	334	26	18082	6.24666	1	0.825133	76.5138
GOTERM_BP_DIRECT	GO:0006364~rRNA processing	6	1.65746	0.0835997	Q9ESX5, P47962, Q810V0, Q9JIK5, Q9DBE9, Q8R3N1	334	126	18082	2.57799	1	0.826609	77.0793
GOTERM_BP_DIRECT	GO:0075525~viral translational termination-reinitiation	2	0.552486	0.0887603	Q8JZQ9, P23116	334	5	18082	21.6551	1	0.828283	79.1626
GOTERM_BP_DIRECT	GO:0010572~positive regulation of platelet activation	2	0.552486	0.0887603	Q64455, Q01102	334	5	18082	21.6551	1	0.828283	79.1626
GOTERM_BP_DIRECT	GO:0030835~negative regulation of actin filament depolymerization	2	0.552486	0.0887603	Q9ERG0, Q6A028	334	5	18082	21.6551	1	0.828283	79.1626
GOTERM_BP_DIRECT	GO:0007044~cell-substrate junction assembly	2	0.552486	0.0887603	P26039, P11688	334	5	18082	21.6551	1	0.828283	79.1626
GOTERM_BP_DIRECT	GO:0070934~CRD-mediated mRNA stabilization	2	0.552486	0.0887603	Q7TMK9, Q8VEK3	334	5	18082	21.6551	1	0.828283	79.1626
UP_SEQ_FEATURE	domain:EGF-like 6; calcium-binding	3	0.828729	0.0725161	Q8CG19, O08999, Q8K4G1	350	23	18012	6.71255	1	0.828817	71.4411
UP_SEQ_FEATURE	domain:SAP	3	0.828729	0.0725161	Q00PI9, Q8CH25, Q8VEK3	350	23	18012	6.71255	1	0.828817	71.4411
GOTERM_BP_DIRECT	GO:0048511~rhythmic process	6	1.65746	0.0880055	Q8VIJ6, Q569Z6, P23198, Q01320, Q8VEK3, Q61818	334	128	18082	2.53771	1	0.828955	78.8694
GOTERM_BP_DIRECT	GO:0016571~histone methylation	3	0.828729	0.0878131	Q9Z148, Q9Z2D6, Q6P2L6	334	27	18082	6.0153	1	0.831667	78.7941
GOTERM_BP_DIRECT	GO:0019915~lipid storage	3	0.828729	0.0878131	P49817, Q08857, P20060	334	27	18082	6.0153	1	0.831667	78.7941
GOTERM_BP_DIRECT	GO:0001578~microtubule bundle formation	3	0.828729	0.0878131	Q9CRB6, P14873, P20357	334	27	18082	6.0153	1	0.831667	78.7941
GOTERM_BP_DIRECT	GO:0045727~positive regulation of translation	4	1.10497	0.0876596	Q9QVP9, P35441, P97351, Q62167	334	57	18082	3.79914	1	0.834534	78.7338
UP_SEQ_FEATURE	domain:DZF	2	0.552486	0.0752864	O88532, Q9Z1X4	350	4	18012	25.7314	1	0.835912	72.8285
UP_SEQ_FEATURE	domain:Saposin B-type	2	0.552486	0.0752864	Q9DAU1, Q9QXT0	350	4	18012	25.7314	1	0.835912	72.8285
UP_SEQ_FEATURE	repeat:Spectrin 22	2	0.552486	0.0752864	P16546, Q9QXZ0	350	4	18012	25.7314	1	0.835912	72.8285
UP_SEQ_FEATURE	compositionally biased region:Arg/Gly-rich	2	0.552486	0.0752864	Q60749, Q9Z1X4	350	4	18012	25.7314	1	0.835912	72.8285
GOTERM_BP_DIRECT	GO:0045765~regulation of angiogenesis	3	0.828729	0.0934585	Q9QVP9, O35892, P11688	334	28	18082	5.80047	1	0.837886	80.9031
GOTERM_BP_DIRECT	GO:0043113~receptor clustering	3	0.828729	0.0934585	P24063, P11835, Q8BTM8	334	28	18082	5.80047	1	0.837886	80.9031
GOTERM_BP_DIRECT	GO:0042060~wound healing	5	1.38122	0.0955717	Q8K558, Q80U72, P49817, P11087, Q9QXZ0	334	94	18082	2.87967	1	0.838476	81.6405
GOTERM_BP_DIRECT	GO:0007229~integrin-mediated signaling pathway	5	1.38122	0.0927755	P24063, P11835, Q9QVP9, Q62523, P11688	334	93	18082	2.91063	1	0.838836	80.6588
GOTERM_BP_DIRECT	GO:0032760~positive regulation of tumor necrosis factor production	4	1.10497	0.0948829	P09405, Q9Z126, Q08857, Q8K352	334	59	18082	3.67035	1	0.839384	81.4031
UP_SEQ_FEATURE	region of interest:Actin-binding	3	0.828729	0.078127	Q8VDD5, Q6R891, O08638	350	24	18012	6.43286	1	0.842819	74.1851
GOTERM_BP_DIRECT	GO:0043484~regulation of RNA splicing	3	0.828729	0.0992056	O35737, Q14AX6, Q9Z2X1	334	29	18082	5.60045	1	0.84683	82.8463
UP_SEQ_FEATURE	compositionally biased region:Poly-Asp	5	1.38122	0.0858393	O35601, Q68FG3, Q3TEA8, Q6PGL7, Q6NZF1	350	86	18012	2.99203	1	0.866203	77.5544
UP_SEQ_FEATURE	domain:G-patch	3	0.828729	0.0897349	Q99KG3, Q3UFS4, Q3TFK5	350	26	18012	5.93802	1	0.874645	79.0947
UP_SEQ_FEATURE	repeat:1	8	2.20994	0.0948914	Q8VIJ6, Q99PL5, P09405, Q62280, O08784, Q9QYR6, Q00547, P12399	350	200	18012	2.05851	1	0.878801	80.9811
UP_SEQ_FEATURE	domain:EGF-like 20; calcium-binding	2	0.552486	0.0932076	O08999, Q61554	350	5	18012	20.5851	1	0.881181	80.3835
UP_SEQ_FEATURE	domain:EGF-like 19; calcium-binding	2	0.552486	0.0932076	O08999, Q61554	350	5	18012	20.5851	1	0.881181	80.3835
UP_SEQ_FEATURE	lipid moiety-binding region:S-farnesyl cysteine	4	1.10497	0.094508	P48678, P61953, Q61017, P14733	350	56	18012	3.67592	1	0.881276	80.8466

## Sheet: Total T505Acont_WTcont_PosLogFC
Category	Term	Count	%	PValue	Genes	List Total	Pop Hits	Pop Total	Fold Enrichment	Bonferroni	Benjamini	FDR
UP_KEYWORDS	Acetylation	51	47.6636	9.56022e-17	P70349, Q9WVB0, Q9CQI7, P56212, P61290, Q9CQR2, P0DP27, P56390, P32020, Q6PGH2, Q8BHL8, Q9Z130, P68037, Q99020, O08740, Q60773, Q9JHE7, P99027, P99028, P63248, P97825, Q9DCT8, P84089, Q9QUH0, Q6P5H2, P84104, O89090, O08749, Q9CZY3, O08709, Q91WJ8, Q62241, O35326, P09671, Q9R0P4, Q9CY58, Q9D8Z2, Q3US17, O70493, Q9Z0N1, P83870, O70279, P17095, Q9JKB3, Q9QUR7, Q99L13, Q4VAA2, Q3U0V1, P62075, Q91WE2,…	107	3125	22680	3.45923	1.67644e-14	1.67644e-14	1.33227e-13
GOTERM_MF_DIRECT	GO:0044822~poly(A) RNA binding	31	28.972	3.0599e-14	P84104, P56671, Q9WVB0, Q9CQR2, Q8VC31, Q9JJ89, Q9JL35, Q91WJ8, P62858, Q9Z130, O35326, E9Q5C9, P63276, P68037, Q99020, Q9CY58, Q9CPW3, O89086, P83870, Q91VX2, Q9R0U0, Q9JKB3, Q8BIQ5, Q91W59, Q3U0V1, Q8C7E9, Q62176, P62862, Q99LX5, Q8K3W3, P84089	93	1113	17446	5.22492	7.0477e-12	7.0477e-12	3.92797e-11
UP_KEYWORDS	Phosphoprotein	73	68.2243	5.00943e-13	P70349, Q9WVB0, P56212, Q9CQI7, P61290, Q8VC31, P0DP27, O08677, P29699, P32020, Q9JL35, Q6PGH2, Q8BHL8, Q63810, P62858, Q9Z130, P29788, P70445, Q99020, Q80V24, Q9JHE7, P99027, Q99NB8, Q921I1, Q9DCT8, P97825, P84086, Q9D4C5, Q9CR00, Q00623, P84089, Q8K3W3, P84104, Q6P5H2, P56671, O89090, O08749, Q9D7W5, Q9D8S9, O08709, Q9JJ89, Q06890, Q9D9K3, Q91WJ8, Q62241, Q3TTA7, O35326, P63276, Q9R0P4, Q9CY58,…	107	7617	22680	2.03141	7.56408e-11	3.78204e-11	5.98888e-10
UP_KEYWORDS	Nucleus	49	45.7944	3.33763e-09	P84104, P70349, P56671, O89090, Q9WVB0, Q9CQI7, Q791N7, P61290, Q9D7W5, Q9DD24, Q9CZY3, Q8K0W9, Q9JJ89, Q8R1H0, Q06890, Q9JL35, Q6PGH2, Q91WJ8, Q62241, Q9Z130, O35326, P68037, Q9Z172, Q99020, O08740, Q9DB42, Q9CY58, Q3US17, Q60773, Q80V24, O89086, P83870, O70279, P17095, Q9R0U0, Q9JKB3, Q9QUR7, Q8BIQ5, Q91W59, Q99NB8, P97825, Q3U0V1, P61961, Q8C7E9, Q62176, Q9D4C5, Q91WE2, Q60692, Q8K3W3	107	4534	22680	2.29073	5.03982e-07	1.67994e-07	3.99027e-06
SMART	SM00360:RRM	12	11.215	6.31973e-09	P84104, Q8BIQ5, Q99020, Q9WVB0, Q91W59, Q9CQI7, O89086, Q8C7E9, Q62176, Q9Z130, O35326, Q9R0U0	50	229	10425	10.9258	2.2751e-07	2.2751e-07	5.63674e-06
UP_KEYWORDS	RNA-binding	17	15.8879	1.96902e-08	P84104, Q99020, Q9WVB0, Q9CY58, Q9CQI7, O89086, Q9R0U0, Q9JKB3, Q8BIQ5, Q91W59, Q3U0V1, Q62241, Q8C7E9, Q62176, O35326, Q9Z130, Q8K3W3	107	601	22680	5.99561	2.97322e-06	7.43306e-07	2.35404e-05
INTERPRO	IPR000504:RNA recognition motif domain	12	11.215	2.54305e-08	P84104, Q8BIQ5, Q99020, Q9WVB0, Q91W59, Q9CQI7, O89086, Q8C7E9, Q62176, Q9Z130, O35326, Q9R0U0	101	241	20594	10.1527	5.28953e-06	5.28953e-06	3.20791e-05
GOTERM_CC_DIRECT	GO:0005634~nucleus	58	54.2056	3.8416e-08	P70349, Q9WVB0, Q9CQI7, P61290, P0DP27, Q8K0W9, P32020, Q9JL35, Q6PGH2, Q9Z130, P68037, Q9Z172, Q99020, O08740, Q9DB42, Q60773, Q80V24, P63248, Q99NB8, P97825, P61961, Q62176, Q9D4C5, Q9CR00, Q9QUH0, Q00623, Q8K3W3, P84104, P56671, O89090, Q791N7, Q9D7W5, Q9DD24, Q9CZY3, Q9JJ89, Q8R1H0, Q06890, Q91WJ8, Q62241, Q3TTA7, O35326, Q9CY58, Q3US17, O89086, P83870, O70279, P17095, Q9R0U0, Q9JKB3, Q9QUR7,…	101	6019	19662	1.8759	6.22338e-06	6.22338e-06	4.64853e-05
GOTERM_MF_DIRECT	GO:0003723~RNA binding	19	17.757	1.09263e-07	P84104, Q99020, Q9CY58, Q9WVB0, Q9CQI7, O89086, Q9R0U0, Q9JKB3, Q8BIQ5, Q91W59, Q91WJ8, Q3U0V1, Q62241, Q8C7E9, P62858, Q62176, O35326, Q9Z130, Q8K3W3	93	780	17446	4.56953	2.51301e-05	1.25651e-05	0.000140079
INTERPRO	IPR012677:Nucleotide-binding, alpha-beta plait	12	11.215	1.21393e-07	P84104, Q8BIQ5, Q99020, Q9WVB0, Q91W59, Q9CQI7, O89086, Q8C7E9, Q62176, Q9Z130, O35326, Q9R0U0	101	281	20594	8.70752	2.52494e-05	1.26248e-05	0.00015313
UP_KEYWORDS	mRNA processing	11	10.2804	1.80589e-06	P84104, Q8BIQ5, Q9CQI7, Q3U0V1, P83870, Q8C7E9, O70279, Q62176, O35326, Q9R0U0, Q8K3W3	107	307	22680	7.59475	0.000272652	5.45364e-05	0.00215899
GOTERM_MF_DIRECT	GO:0003676~nucleic acid binding	21	19.6262	5.38552e-06	P84104, Q9DB42, Q99020, P56671, Q3US17, Q9WVB0, O89090, Q791N7, Q9CQI7, O89086, Q9R0U0, Q9JKB3, Q8BIQ5, Q91W59, Q91WJ8, Q3U0V1, Q62241, Q8C7E9, Q62176, O35326, Q9Z130	93	1237	17446	3.18466	0.00123791	0.000412805	0.00690424
UP_KEYWORDS	mRNA splicing	9	8.41121	1.7295e-05	P84104, Q9CQI7, Q3U0V1, P83870, O70279, Q62176, O35326, Q9R0U0, Q8K3W3	107	240	22680	7.9486	0.00260817	0.000435168	0.0206749
UP_KEYWORDS	Transcription	23	21.4953	4.10147e-05	P68037, P70349, Q9DB42, P56671, Q99020, O08740, Q3US17, Q9WVB0, O89090, Q791N7, Q80V24, Q9D7W5, P83870, P17095, Q9DD24, Q9JKB3, Q8R1H0, Q9JL35, Q91WJ8, Q3U0V1, O35326, Q9Z130, Q9D4C5	107	1859	22680	2.62245	0.00617421	0.000884373	0.0490236
UP_KEYWORDS	Ribonucleoprotein	9	8.41121	0.000100639	P99027, Q99020, Q9CQI7, Q9CQR2, Q9CPW3, Q62241, P62858, P62862, P63276	107	308	22680	6.19371	0.0150824	0.00189786	0.120252
GOTERM_CC_DIRECT	GO:0030529~intracellular ribonucleoprotein complex	10	9.34579	3.71877e-05	P99027, Q99020, Q9CQI7, Q9CQR2, Q9CPW3, Q62241, P62858, Q9JKB3, Q8K3W3, P63276	101	320	19662	6.08354	0.00600641	0.00300773	0.0449897
GOTERM_CC_DIRECT	GO:0072562~blood microparticle	7	6.54206	6.05885e-05	Q06890, Q921I1, P29788, O08677, P29699, Q07456, Q00623	101	133	19662	10.246	0.00976761	0.00326653	0.0732904
GOTERM_CC_DIRECT	GO:0005654~nucleoplasm	24	22.4299	8.54571e-05	O08740, Q99020, Q9WVB0, O89090, Q60773, Q9CQI7, P61290, Q791N7, O08749, O89086, Q9D7W5, P83870, Q9R0U0, Q8K0W9, Q8BIQ5, P32020, Q9JL35, Q91WJ8, Q3U0V1, Q3TTA7, Q60692, Q9Z130, Q9D4C5, E9Q5C9	101	1935	19662	2.41455	0.0137492	0.00345518	0.103358
GOTERM_BP_DIRECT	GO:0006397~mRNA processing	11	10.2804	6.71768e-06	P84104, Q8BIQ5, Q9CQI7, Q3U0V1, P83870, Q8C7E9, O70279, Q62176, O35326, Q9R0U0, Q8K3W3	95	322	18082	6.50219	0.00378831	0.00378831	0.00983942
UP_KEYWORDS	Transcription regulation	21	19.6262	0.000226701	P68037, P70349, Q99020, P56671, Q9DB42, Q3US17, Q9WVB0, O89090, Q80V24, Q9D7W5, P83870, P17095, Q9DD24, Q9JKB3, Q8R1H0, Q9JL35, Q91WJ8, Q3U0V1, O35326, Q9Z130, Q9D4C5	107	1799	22680	2.47427	0.0336563	0.00379674	0.270693
UP_KEYWORDS	Cytoplasm	36	33.6449	0.000631607	P84104, P70349, Q9WVB0, O89090, P56212, P61290, P0DP27, Q8K0W9, O08709, Q9R257, Q8R1H0, P32020, Q06890, Q6PGH2, Q8BHL8, Q63810, Q3TTA7, Q9Z130, P68037, Q9Z172, Q99020, Q9CY58, Q9D8Z2, Q60773, O89086, Q9JKB3, Q9QUR7, Q4VAA2, Q99NB8, Q3U0V1, P61961, P84086, Q62176, Q60692, Q8K3W3, Q9QUH0	107	4404	22680	1.73266	0.0909933	0.00791872	0.752504
UP_KEYWORDS	Methylation	14	13.0841	0.000538228	Q99020, Q9CY58, O89086, Q91VX2, Q8VC31, P17095, P0DP27, Q9JKB3, Q8BIQ5, Q921I1, Q91WJ8, Q3U0V1, Q8BHL8, Q9Z130	107	960	22680	3.09112	0.0780777	0.00809648	0.641579
UP_KEYWORDS	Ubl conjugation	18	16.8224	0.00059579	P68037, Q9Z172, Q3US17, Q9CY58, O89090, P0DP27, Q8BIQ5, Q06890, Q9JL35, Q99NB8, Q91WJ8, Q3U0V1, P61961, Q3TTA7, Q99LX5, Q8K3W3, P63276, P84089	107	1505	22680	2.5351	0.0860607	0.00814764	0.70997
GOTERM_CC_DIRECT	GO:0070062~extracellular exosome	28	26.1682	0.00028691	P70349, Q9CZY3, P0DP27, O08677, P29699, O08709, Q9R257, P32020, Q06890, P62858, Q9Z130, P29788, P09671, P63276, Q07456, P68037, Q9Z172, Q9CY58, O70493, Q9Z0N1, P46412, P99027, Q61129, Q921I1, P61961, Q60692, Q00623, Q9QUH0	101	2674	19662	2.03846	0.0454221	0.00925413	0.346623
GOTERM_BP_DIRECT	GO:0008380~RNA splicing	9	8.41121	3.68008e-05	P84104, Q9CQI7, Q3U0V1, P83870, O70279, Q62176, O35326, Q9R0U0, Q8K3W3	95	241	18082	7.10801	0.0205781	0.0103425	0.0538912
UP_SEQ_FEATURE	domain:RRM	7	6.54206	6.00227e-05	P84104, Q8BIQ5, Q9WVB0, O89086, Q8C7E9, Q62176, Q9R0U0	106	116	18012	10.2541	0.0212595	0.0106869	0.0823362
GOTERM_CC_DIRECT	GO:0016607~nuclear speck	7	6.54206	0.000630929	P84104, P83870, Q9D4C5, O35326, Q9R0U0, Q9QUR7, Q8K3W3	101	205	19662	6.64738	0.0971896	0.0144999	0.760787
GOTERM_CC_DIRECT	GO:0005758~mitochondrial intermembrane space	5	4.6729	0.000580523	Q9D8Z2, Q9WVA2, P56394, Q9QUH0, Q8VEA4	101	75	19662	12.9782	0.0897827	0.0155564	0.700202
UP_KEYWORDS	Redox-active center	4	3.73832	0.00138561	O08709, O08749, Q9QUH0, Q8VEA4	107	47	22680	18.0394	0.188907	0.0159766	1.64404
UP_SEQ_FEATURE	compositionally biased region:Gly-rich	9	8.41121	5.15947e-05	Q99020, Q4VAA2, Q91WJ8, Q3U0V1, Q9DCT8, O89086, Q8C7E9, Q8VC31, Q9Z130	106	225	18012	6.79698	0.0183018	0.0183018	0.0707788
UP_KEYWORDS	Chaperone	6	5.60748	0.00204972	Q06890, P62075, Q9WVA2, P56394, Q8C6I2, Q9CR00	107	191	22680	6.65851	0.266425	0.0218873	2.4232
UP_KEYWORDS	Proteasome	4	3.73832	0.00229777	P61290, Q8BHL8, Q60692, Q9CR00	107	56	22680	15.1402	0.293451	0.0228915	2.71276
UP_KEYWORDS	Ribosomal protein	6	5.60748	0.00266861	P99027, Q9CQR2, Q9CPW3, P62858, P62862, P63276	107	203	22680	6.2649	0.332021	0.0249033	3.1442
UP_KEYWORDS	Mitochondrion	13	12.1495	0.00388361	P99028, Q9D8Z2, Q06890, Q9CPW3, P32020, P62075, O08749, Q9WVA2, P56394, Q8C6I2, P09671, Q8VEA4, Q99L13	107	1058	22680	2.60446	0.444322	0.0339723	4.54549
UP_KEYWORDS	Isopeptide bond	12	11.215	0.00498687	Q9Z172, Q8BIQ5, Q3US17, Q9CY58, O89090, Q9JL35, Q3U0V1, P61961, P0DP27, Q99LX5, P63276, P84089	107	953	22680	2.66899	0.529943	0.0410717	5.8018
GOTERM_CC_DIRECT	GO:0005840~ribosome	6	5.60748	0.00274093	P99027, Q9CQR2, Q9CPW3, P62858, P62862, P63276	101	188	19662	6.21298	0.358945	0.0482039	3.26666
GOTERM_CC_DIRECT	GO:0022627~cytosolic small ribosomal subunit	4	3.73832	0.00248687	Q9CQR2, P62858, P62862, P63276	101	53	19662	14.6923	0.331938	0.0491718	2.96805
GOTERM_CC_DIRECT	GO:0005737~cytoplasm	48	44.8598	0.00397234	P84104, Q6P5H2, P70349, P56671, O89090, Q9WVB0, P56212, P61290, Q9CQR2, Q9CZY3, P0DP27, Q8K0W9, O08709, Q9R257, Q8R1H0, Q06890, P32020, Q6PGH2, Q8BHL8, Q63810, P62858, Q3TTA7, Q9Z130, O35326, P29788, P09671, P68037, P70445, Q9Z172, Q99020, Q9CY58, Q9D8Z2, Q60773, O89086, Q9Z0N1, Q9JKB3, Q9QUR7, Q4VAA2, P63248, Q99NB8, Q3U0V1, P61961, P84086, Q62176, Q60692, Q9CR00, Q8K3W3, Q9QUH0	101	6631	19662	1.40919	0.475233	0.0624452	4.70216
GOTERM_CC_DIRECT	GO:0000502~proteasome complex	4	3.73832	0.00463191	P61290, Q8BHL8, Q60692, Q9CR00	101	66	19662	11.7984	0.528631	0.0660888	5.46298
GOTERM_CC_DIRECT	GO:0005739~mitochondrion	18	16.8224	0.00586089	Q9D8Z2, Q9CPW3, O08749, Q9WVA2, P56394, Q9QUR7, Q9D8S9, Q99L13, O08709, Q9R257, P99028, Q06890, P32020, P62075, Q8C6I2, P09671, Q9QUH0, Q8VEA4	101	1721	19662	2.03609	0.614131	0.0762878	6.86576
GOTERM_BP_DIRECT	GO:0006351~transcription, DNA-templated	22	20.5607	0.000568405	P68037, P70349, Q9DB42, P56671, Q99020, O08740, Q3US17, Q9WVB0, O89090, Q791N7, Q80V24, Q9D7W5, P83870, Q9DD24, Q9JKB3, Q8R1H0, Q9JL35, Q91WJ8, Q3U0V1, O35326, Q9Z130, Q9D4C5	95	1885	18082	2.22144	0.274751	0.101546	0.829363
GOTERM_CC_DIRECT	GO:0015935~small ribosomal subunit	3	2.80374	0.00950801	Q9CQR2, P62858, P62862	101	29	19662	20.1386	0.787256	0.112238	10.917
UP_KEYWORDS	Transport	17	15.8879	0.0151546	P84104, Q60590, Q9D8Z2, O70493, Q9WVA2, O89116, P97808, P99028, P32020, Q921I1, P62075, Q3U0V1, P84086, Q8K3W3, Q00623, Q9QUH0, Q8VEA4	107	1901	22680	1.89551	0.900327	0.114286	16.687
GOTERM_CC_DIRECT	GO:0005730~nucleolus	11	10.2804	0.0105518	Q9DB42, Q9JJ89, Q4VAA2, Q9CQI7, Q9JL35, P62075, P97825, O89086, P83870, O35326, E9Q5C9	101	842	19662	2.54324	0.820661	0.115514	12.0464
KEGG_PATHWAY	mmu03040:Spliceosome	6	5.60748	0.00162825	P84104, Q9CQI7, Q62241, P83870, O35326, Q9R0U0	51	133	7691	6.80318	0.154516	0.154516	1.80234
GOTERM_CC_DIRECT	GO:0005829~cytosol	17	15.8879	0.0178348	O89116, Q9R0U0, P0DP27, Q9QUR7, O08709, Q9R257, Q06890, P32020, Q99NB8, Q3U0V1, Q8BHL8, Q63810, P84086, Q62176, Q60692, Q00623, Q9QUH0	101	1784	19662	1.85507	0.945813	0.176634	19.5679
SMART	SM00165:UBA	3	2.80374	0.0110319	Q99NB8, Q91VX2, Q3TTA7	50	34	10425	18.3971	0.329247	0.181005	9.42058
GOTERM_CC_DIRECT	GO:0015030~Cajal body	3	2.80374	0.0238629	Q62241, Q9D4C5, E9Q5C9	101	47	19662	12.426	0.980013	0.216937	25.3422
SMART	SM00213:UBQ	3	2.80374	0.0247168	Q9Z172, Q99NB8, P62862	50	52	10425	12.0288	0.593831	0.259425	20.0066
GOTERM_CC_DIRECT	GO:0034366~spherical high-density lipoprotein particle	2	1.86916	0.0399777	Q06890, Q00623	101	8	19662	48.6683	0.998652	0.322122	38.9627
GOTERM_MF_DIRECT	GO:0003729~mRNA binding	5	4.6729	0.00676133	Q8BIQ5, Q3U0V1, Q62241, Q8C7E9, Q62176	93	142	17446	6.60533	0.789945	0.323009	8.33022
GOTERM_BP_DIRECT	GO:0000398~mRNA splicing, via spliceosome	5	4.6729	0.00277231	Q9WVB0, Q9CQI7, Q62241, P83870, Q9R0U0	95	112	18082	8.49718	0.791649	0.324386	3.98488
UP_KEYWORDS	Translocation	3	2.80374	0.0516506	P62075, Q9WVA2, Q8VEA4	107	78	22680	8.15241	0.999667	0.329944	46.9546
GOTERM_CC_DIRECT	GO:0030532~small nuclear ribonucleoprotein complex	2	1.86916	0.0448623	Q9CQI7, E9Q5C9	101	9	19662	43.2607	0.99941	0.338402	42.6163
UP_KEYWORDS	mRNA transport	3	2.80374	0.0613868	P84104, Q3U0V1, Q8K3W3	107	86	22680	7.39404	0.99993	0.352621	53.1114
UP_KEYWORDS	Lipid transport	3	2.80374	0.0601376	Q9D8Z2, P32020, Q00623	107	85	22680	7.48103	0.999914	0.359795	52.3598
UP_KEYWORDS	Cell cycle	7	6.54206	0.0733677	P56212, Q60773, P61290, Q62176, Q9QUR7, P84089, P56390	107	626	22680	2.37019	0.99999	0.368867	59.7871
UP_KEYWORDS	Activator	7	6.54206	0.0724917	P56671, Q9WVB0, O89090, P83870, Q9D7W5, Q9D4C5, Q9Z130	107	624	22680	2.37779	0.999988	0.377163	59.3302
UP_KEYWORDS	DNA-binding	13	12.1495	0.0711057	Q99020, P56671, Q9DB42, Q3US17, O89090, P83870, P17095, Q9JKB3, Q91W59, Q9JL35, Q3U0V1, Q91WJ8, Q9Z130	107	1604	22680	1.7179	0.999985	0.383843	58.5977
GOTERM_CC_DIRECT	GO:0031012~extracellular matrix	5	4.6729	0.0631519	Q06890, Q9DCT8, P29788, P63276, P29699	101	294	19662	3.31077	0.999974	0.41045	54.5867
GOTERM_CC_DIRECT	GO:0005847~mRNA cleavage and polyadenylation specificity factor complex	2	1.86916	0.0689187	Q8BIQ5, Q8C7E9	101	14	19662	27.8105	0.999991	0.42355	57.8561
GOTERM_CC_DIRECT	GO:0048471~perinuclear region of cytoplasm	8	7.47664	0.0628416	Q9CY58, Q9D8Z2, Q06890, Q99NB8, Q921I1, Q8BHL8, O89116, Q8K3W3	101	692	19662	2.25056	0.999973	0.424999	54.4043
UP_KEYWORDS	Transit peptide	6	5.60748	0.0910603	P99028, Q9CPW3, O08749, Q8C6I2, P09671, Q99L13	107	510	22680	2.49368	0.999999	0.42564	68.0647
UP_KEYWORDS	Viral nucleoprotein	2	1.86916	0.0979729	Q99020, Q62241	107	22	22680	19.2693	1	0.438226	70.8504
UP_KEYWORDS	Peroxidase	2	1.86916	0.0979729	O08709, P46412	107	22	22680	19.2693	1	0.438226	70.8504
GOTERM_CC_DIRECT	GO:0005913~cell-cell adherens junction	5	4.6729	0.0777382	O08709, Q9CY58, Q9Z0N1, Q91VX2, Q60692	101	316	19662	3.08027	0.999998	0.44894	62.4406
UP_SEQ_FEATURE	domain:RRM 2	5	4.6729	0.00669448	Q99020, Q91W59, Q9CQI7, Q9Z130, O35326	106	128	18012	6.63768	0.909706	0.45183	8.80548
UP_SEQ_FEATURE	domain:RRM 1	5	4.6729	0.00669448	Q99020, Q91W59, Q9CQI7, Q9Z130, O35326	106	128	18012	6.63768	0.909706	0.45183	8.80548
GOTERM_CC_DIRECT	GO:0071013~catalytic step 2 spliceosome	3	2.80374	0.0858896	Q9CQI7, P83870, O70279	101	96	19662	6.08354	1	0.468755	66.2663
GOTERM_BP_DIRECT	GO:0006355~regulation of transcription, DNA-templated	22	20.5607	0.00594789	P68037, P70349, Q9DB42, Q99020, P56671, Q3US17, Q9WVB0, O89090, Q80V24, Q9D7W5, P83870, P17095, Q9DD24, Q9R0U0, Q9JKB3, Q8R1H0, Q9JL35, Q91WJ8, Q3U0V1, O35326, Q9Z130, Q9D4C5	95	2279	18082	1.83739	0.965631	0.490394	8.36741
INTERPRO	IPR026896:Transcription termination and cleavage factor C-terminal domain	2	1.86916	0.00968822	Q8BIQ5, Q8C7E9	101	2	20594	203.901	0.868003	0.490839	11.5566
INTERPRO	IPR025742:Cleavage stimulation factor subunit 2, hinge domain	2	1.86916	0.00968822	Q8BIQ5, Q8C7E9	101	2	20594	203.901	0.868003	0.490839	11.5566
GOTERM_CC_DIRECT	GO:0005686~U2 snRNP	2	1.86916	0.0969958	Q9CQI7, P83870	101	20	19662	19.4673	1	0.497766	70.9046
KEGG_PATHWAY	mmu03010:Ribosome	5	4.6729	0.014269	P99027, Q9CQR2, P62858, P62862, P63276	51	145	7691	5.20014	0.772428	0.522955	14.8201
INTERPRO	IPR015096:Domain of unknown function DUF1897	2	1.86916	0.0144974	Q91WJ8, Q3U0V1	101	3	20594	135.934	0.952047	0.532046	16.8243
UP_SEQ_FEATURE	compositionally biased region:Arg/Ser-rich (RS domain)	3	2.80374	0.00657576	P84104, O35326, Q9R0U0	106	21	18012	24.2749	0.905759	0.544928	8.6558
INTERPRO	IPR024888:U1 small nuclear ribonucleoprotein A/U2 small nuclear ribonucleoprotein B''	2	1.86916	0.0192835	Q9WVB0, Q9CQI7	101	4	20594	101.95	0.98258	0.555155	21.7786
INTERPRO	IPR015940:Ubiquitin-associated/translation elongation factor EF1B, N-terminal, eukaryote	3	2.80374	0.0245831	Q99NB8, Q91VX2, Q3TTA7	101	50	20594	12.2341	0.994356	0.578049	26.9465
INTERPRO	IPR004217:Tim10/DDP family zinc finger	2	1.86916	0.0335041	P62075, Q9WVA2	101	7	20594	58.2574	0.999165	0.636731	34.9411
GOTERM_MF_DIRECT	GO:0005044~scavenger receptor activity	3	2.80374	0.0265186	Q61129, Q60754, P29788	93	48	17446	11.7245	0.997933	0.643088	29.1474
GOTERM_MF_DIRECT	GO:0003730~mRNA 3'-UTR binding	3	2.80374	0.0318531	Q9CY58, Q3U0V1, Q9JKB3	93	53	17446	10.6184	0.999416	0.6548	33.967
INTERPRO	IPR000626:Ubiquitin	3	2.80374	0.0409545	Q9Z172, Q99NB8, P62862	101	66	20594	9.26823	0.999833	0.662853	40.9918
GOTERM_BP_DIRECT	GO:0015914~phospholipid transport	3	2.80374	0.0134637	Q9D8Z2, P32020, Q00623	95	34	18082	16.7944	0.999528	0.665157	18.0083
GOTERM_BP_DIRECT	GO:0006357~regulation of transcription from RNA polymerase II promoter	7	6.54206	0.0174143	O89090, Q9JL35, Q91WJ8, Q9D7W5, Q9DD24, P09671, P56390	95	397	18082	3.35607	0.999951	0.66808	22.6885
GOTERM_MF_DIRECT	GO:0047485~protein N-terminus binding	4	3.73832	0.023977	Q9CQR2, Q06890, P0DP27, Q9QUH0	93	117	17446	6.41338	0.996235	0.672537	26.7389
GOTERM_MF_DIRECT	GO:0031625~ubiquitin protein ligase binding	5	4.6729	0.0633029	O08709, P68037, Q06890, Q9CZY3, Q8K3W3	93	284	17446	3.30267	1	0.68557	56.7596
GOTERM_BP_DIRECT	GO:0031124~mRNA 3'-end processing	2	1.86916	0.0206343	Q8BIQ5, Q8C7E9	95	4	18082	95.1684	0.999992	0.692116	26.3177
KEGG_PATHWAY	mmu03050:Proteasome	3	2.80374	0.0343337	P61290, Q8BHL8, Q60692	51	45	7691	10.0536	0.972636	0.698656	32.2899
GOTERM_BP_DIRECT	GO:0000086~G2/M transition of mitotic cell cycle	3	2.80374	0.0127143	Q6P5H2, P56212, P0DP27	95	33	18082	17.3033	0.999275	0.700291	17.0913
GOTERM_BP_DIRECT	GO:0098609~cell-cell adhesion	5	4.6729	0.0170069	O08709, Q9CY58, Q9Z0N1, Q91VX2, Q60692	95	189	18082	5.03537	0.999938	0.702233	22.2176
GOTERM_MF_DIRECT	GO:0017069~snRNA binding	2	1.86916	0.0614963	Q9WVB0, Q9CQI7	93	12	17446	31.2652	1	0.703729	55.6782
UP_SEQ_FEATURE	domain:Cystatin 1	2	1.86916	0.0173876	O08677, P29699	106	3	18012	113.283	0.998126	0.71518	21.3925
UP_SEQ_FEATURE	domain:Cystatin 2	2	1.86916	0.0173876	O08677, P29699	106	3	18012	113.283	0.998126	0.71518	21.3925
GOTERM_MF_DIRECT	GO:0098641~cadherin binding involved in cell-cell adhesion	5	4.6729	0.0600928	O08709, Q9CY58, Q9Z0N1, Q91VX2, Q60692	93	279	17446	3.36185	0.999999	0.726327	54.8208
GOTERM_MF_DIRECT	GO:0017127~cholesterol transporter activity	2	1.86916	0.0762765	P32020, Q00623	93	15	17446	25.0122	1	0.728416	63.8395
GOTERM_MF_DIRECT	GO:0019899~enzyme binding	6	5.60748	0.0524253	O70493, Q63810, P17095, P09671, Q8K3W3, Q00623	93	384	17446	2.93112	0.999996	0.747452	49.8611
GOTERM_BP_DIRECT	GO:0006749~glutathione metabolic process	3	2.80374	0.0268417	Q9JL35, P46412, P09671	95	49	18082	11.6533	1	0.752793	32.8703
GOTERM_MF_DIRECT	GO:0003677~DNA binding	16	14.9533	0.0591701	Q99020, O08740, P56671, Q9DB42, Q3US17, O89090, P83870, P17095, Q9JKB3, Q91W59, Q8R1H0, Q9JL35, Q91WJ8, Q3U0V1, Q9Z130, P09671	93	1847	17446	1.62505	0.999999	0.754102	54.2489
GOTERM_MF_DIRECT	GO:0003735~structural constituent of ribosome	5	4.6729	0.051003	P99027, Q9CQR2, P62858, P62862, P63276	93	264	17446	3.55287	0.999994	0.777994	48.8877
GOTERM_BP_DIRECT	GO:0098789~pre-mRNA cleavage required for polyadenylation	2	1.86916	0.035833	Q8BIQ5, Q8C7E9	95	7	18082	54.382	1	0.820595	41.4042
GOTERM_BP_DIRECT	GO:0006810~transport	16	14.9533	0.0486622	P84104, Q60590, Q9D8Z2, O70493, O89116, P97808, P99028, P32020, Q921I1, P62075, Q3U0V1, P84086, Q9QUH0, Q8K3W3, Q00623, Q8VEA4	95	1822	18082	1.67145	1	0.847264	51.8437
GOTERM_BP_DIRECT	GO:0048024~regulation of mRNA splicing, via spliceosome	2	1.86916	0.0458356	P84104, Q9R0U0	95	9	18082	42.2971	1	0.84946	49.7048
GOTERM_BP_DIRECT	GO:0045454~cell redox homeostasis	3	2.80374	0.0450155	O08709, O08749, Q9QUH0	95	65	18082	8.78478	1	0.864914	49.0679
UP_SEQ_FEATURE	domain:KH 4	2	1.86916	0.0344756	Q91WJ8, Q3U0V1	106	6	18012	56.6415	0.999996	0.876725	38.2111
UP_SEQ_FEATURE	short sequence motif:Twin CX3C motif	2	1.86916	0.0512693	P62075, Q9WVA2	106	9	18012	37.761	1	0.876747	51.4333
UP_SEQ_FEATURE	compositionally biased region:Gly/Pro-rich	2	1.86916	0.0568026	Q8BIQ5, Q3U0V1	106	10	18012	33.9849	1	0.876754	55.1794
GOTERM_BP_DIRECT	GO:0006412~translation	6	5.60748	0.0580216	Q9CQR2, Q9Z0N1, O89086, P62858, P62862, P63276	95	401	18082	2.84793	1	0.878851	58.3362
UP_SEQ_FEATURE	domain:UBA	3	2.80374	0.0464505	Q99NB8, Q91VX2, Q3TTA7	106	59	18012	8.64023	1	0.880983	47.9366
GOTERM_BP_DIRECT	GO:0055114~oxidation-reduction process	8	7.47664	0.0622075	O08709, P99028, O08749, P46412, P09671, Q9QUH0, Q8VEA4, Q99L13	95	676	18082	2.25251	1	0.881707	60.9674
GOTERM_BP_DIRECT	GO:2000060~positive regulation of protein ubiquitination involved in ubiquitin-dependent protein catabolic process	2	1.86916	0.0703952	Q9Z172, Q06890	95	14	18082	27.191	1	0.89886	65.6724
GOTERM_BP_DIRECT	GO:1902230~negative regulation of intrinsic apoptotic signaling pathway in response to DNA damage	2	1.86916	0.0703952	Q60773, Q06890	95	14	18082	27.191	1	0.89886	65.6724
GOTERM_BP_DIRECT	GO:0042744~hydrogen peroxide catabolic process	2	1.86916	0.0703952	O08709, P46412	95	14	18082	27.191	1	0.89886	65.6724
GOTERM_BP_DIRECT	GO:0045893~positive regulation of transcription, DNA-templated	7	6.54206	0.0795543	Q99020, O89090, Q921I1, P83870, P17095, Q9CR00, P56390	95	576	18082	2.31312	1	0.90385	70.3069
GOTERM_BP_DIRECT	GO:0051028~mRNA transport	3	2.80374	0.076794	P84104, Q3U0V1, Q8K3W3	95	88	18082	6.48876	1	0.907084	68.9756
UP_SEQ_FEATURE	binding site:NAD; via amide nitrogen	2	1.86916	0.0457038	O08749, Q99L13	106	8	18012	42.4811	1	0.908601	47.3743
UP_SEQ_FEATURE	domain:SRCR	2	1.86916	0.0786181	Q61129, Q60754	106	14	18012	24.2749	1	0.913081	67.4902
UP_SEQ_FEATURE	domain:KH 3	2	1.86916	0.0732116	Q91WJ8, Q3U0V1	106	13	18012	26.1422	1	0.915789	64.7724
KEGG_PATHWAY	mmu03013:RNA transport	4	3.73832	0.0979843	P70445, Q9Z172, Q9Z0N1, Q8K3W3	51	170	7691	3.54833	0.999976	0.929731	68.367
GOTERM_BP_DIRECT	GO:0042274~ribosomal small subunit biogenesis	2	1.86916	0.0943292	P62858, P63276	95	19	18082	20.0355	1	0.93045	76.5731
GOTERM_BP_DIRECT	GO:0051443~positive regulation of ubiquitin-protein transferase activity	2	1.86916	0.0943292	P68037, Q9QUR7	95	19	18082	20.0355	1	0.93045	76.5731
GOTERM_BP_DIRECT	GO:0030301~cholesterol transport	2	1.86916	0.0990423	P32020, Q00623	95	20	18082	19.0337	1	0.931336	78.2969
GOTERM_BP_DIRECT	GO:0045780~positive regulation of bone resorption	2	1.86916	0.0990423	Q921I1, P29699	95	20	18082	19.0337	1	0.931336	78.2969
UP_SEQ_FEATURE	calcium-binding region:4	2	1.86916	0.0999338	Q63810, P0DP27	106	18	18012	18.8805	1	0.944946	76.4213

## Sheet: Phospho T505Acon_WTcon_NeglogFC
Category	Term	Count	%	PValue	Genes	List Total	Pop Hits	Pop Total	Fold Enrichment	Bonferroni	Benjamini	FDR
UP_KEYWORDS	Phosphoprotein	105	99.0566	2.29114e-48	P97440, Q8VDI1, Q61029, Q6PGL7, Q8CC35, Q80XU3, Q63918, Q4V9W2, P70445, P70441, Q8K352, Q9QYB5, Q80X50, Q3UHX2, Q91WG2, P97825, Q9ERZ0, Q8R3N1, O08638, Q8K3W3, Q6P5H2, E9PVX6, Q8VBT6, Q02819, Q8R3Y8, Q60953, Q3TWW8, Q9WUD1, Q62048, Q01320, P51859, Q3UZA1, Q9JJ89, Q9Z2E2, O35892, Q80Y81, O35326, Q3V1V3, Q9CY58, O08900, Q9Z2D6, Q80U78, Q9R020, Q8K558, Q8C1D8, Q8BTM8, Q61554, P70429, Q8CFK6, Q99J36,…	106	7617	22680	2.94946	3.45963e-46	3.45963e-46	2.73915e-45
UP_KEYWORDS	Acetylation	55	51.8868	3.88962e-20	Q99J36, P70288, P56212, Q61029, Q80TY0, Q62318, Q8VDD5, Q62261, Q6PGH2, P43276, Q63918, P70441, P16546, P14733, P54227, P99027, Q9QYB5, Q80X50, Q3UHX2, Q6NXN1, Q60876, Q3U9G9, P97825, O08784, Q6P5H2, E9PVX6, Q60953, Q3TWW8, Q62093, Q01320, P51859, Q61624, Q8CFN5, Q61823, P70460, O35326, Q3V1V3, Q8CGN4, Q9ESX5, Q8BGD9, Q9CY58, Q9Z2D6, P17095, Q80U78, Q9JKB3, Q9QXZ0, Q9R020, O54786, O35551, E9Q6J5,…	106	3125	22680	3.76574	5.87333e-18	2.93667e-18	4.65019e-17
GOTERM_MF_DIRECT	GO:0044822~poly(A) RNA binding	35	33.0189	4.15166e-17	Q99J36, P97440, E9PVX6, P70288, Q3TWW8, Q62093, P51859, Q01320, Q5F2E7, Q62318, Q9JJ89, Q8VDD5, Q62261, Q80Y81, Q80XU3, O35326, E9Q5C9, Q3V1V3, Q9ESX5, Q8BGD9, Q9CY58, Q9Z2D6, Q80U78, Q9JKB3, Q9QXZ0, Q9D824, Q9R020, Q80X50, Q3UHX2, Q3U9G9, O08784, Q8BTM8, Q8R3N1, Q8BTI8, Q8K3W3	98	1113	17446	5.59813	9.29973e-15	9.29973e-15	5.30014e-14
UP_KEYWORDS	Nucleus	53	50	1.18156e-11	P97440, P70288, Q61029, Q62318, Q6PGH2, Q9DCB1, P43276, Q80XU3, Q8CCI5, Q80V24, Q6DID3, P14733, Q3U9G9, P97825, Q9ERZ0, O08784, Q8R3N1, Q3UMU9, Q9D4C5, P83510, Q8K3W3, E9PVX6, Q60953, Q8R3Y8, Q3TWW8, Q62093, Q9WUD1, Q01320, P51859, Q5F2E7, Q61624, Q8CFN5, Q61823, Q9JJ89, Q9Z2E2, O35892, Q80Y81, O35326, Q3V1V3, Q8CGN4, Q9ESX5, Q9CY58, O08900, Q8R0A5, Q9Z2D6, P17095, Q9JKB3, Q9D824, Q9R020, Q8C1D8,…	106	4534	22680	2.5011	1.78416e-09	5.94721e-10	1.41261e-08
UP_KEYWORDS	Alternative splicing	52	49.0566	3.3904e-10	Q8R550, Q9QZK7, P56212, Q8VDI1, Q61029, Q80TY0, Q6PGL7, Q62318, Q8CC35, Q62261, Q9DCB1, Q4V9W2, P70441, P16546, Q9QYB5, Q80X50, Q91WG2, Q6NXN1, Q3UMU9, O08638, P83510, Q6P5H2, E9PVX6, Q60953, Q8R3Y8, Q62048, Q5F2E7, Q3UZA1, Q8CFN5, Q9Z2E2, O35892, Q80Y81, Q8CGN4, Q9CY58, Q8CB62, Q9Z2D6, P17095, Q80U78, Q9JKB3, Q9QXZ0, Q9D824, Q9R020, O54786, O35551, Q5SSZ5, Q8K558, E9Q6J5, Q8C1D8, Q8BTM8, P70429,…	106	4779	22680	2.32811	5.11951e-08	1.27988e-08	4.05336e-07
GOTERM_CC_DIRECT	GO:0005634~nucleus	62	58.4906	1.73872e-10	P97440, P70288, Q61029, Q62318, Q8CC35, Q8VDD5, Q6PGH2, Q62261, Q9DCB1, Q80XU3, P43276, Q8CCI5, Q80V24, Q6DID3, P14733, Q8K352, Q60876, Q3U9G9, P97825, Q9ERZ0, O08784, Q8R3N1, Q3UMU9, Q9D4C5, P83510, Q8K3W3, E9PVX6, Q02819, Q8R3Y8, Q60953, Q3TWW8, Q62093, Q9WUD1, Q5F2E7, Q01320, P51859, Q61624, Q8CFN5, Q61823, Q9JJ89, Q9Z2E2, O35892, Q80Y81, O35326, Q8CGN4, Q3V1V3, Q9ESX5, Q9CY58, O08900, Q8R0A5,…	100	6019	19662	2.02533	3.65131e-08	3.65131e-08	2.19671e-07
UP_KEYWORDS	Ubl conjugation	27	25.4717	3.43314e-09	Q9ESX5, E9PVX6, Q8R550, Q60953, P70288, Q9CY58, Q9WUD1, Q5F2E7, Q01320, Q6DID3, P51859, Q61624, P14733, Q62318, E9Q6J5, Q9QYB5, Q8CFN5, Q61823, Q8VDD5, Q60876, Q9Z2E2, Q8BTM8, O35892, O08784, P43276, Q8CCI5, Q8K3W3	106	1505	22680	3.83853	5.18403e-07	1.03681e-07	4.10445e-06
UP_KEYWORDS	Methylation	21	19.8113	1.45763e-08	Q8R3Y8, Q9CY58, Q6DID3, Q5F2E7, Q61029, Q9Z2D6, Q80U78, P17095, P14733, Q9JKB3, Q8CC35, P54227, P02088, Q80X50, Q3UHX2, O88271, P43276, Q8BTI8, O08638, Q80XQ2, P0CL69	106	960	22680	4.68042	2.20102e-06	3.14432e-07	1.74265e-05
UP_KEYWORDS	Isopeptide bond	21	19.8113	1.29021e-08	Q9ESX5, E9PVX6, Q60953, P70288, Q9CY58, Q9WUD1, P51859, Q01320, Q6DID3, Q5F2E7, Q61624, P14733, Q62318, E9Q6J5, Q8CFN5, A2AQ07, Q9Z2E2, O35892, Q8BTM8, O08784, P43276	106	953	22680	4.7148	1.94821e-06	3.24702e-07	1.54249e-05
UP_KEYWORDS	Coiled coil	35	33.0189	5.90259e-07	Q6P5H2, Q02819, Q8R3Y8, Q60953, Q8R550, Q9WUD1, Q8VDI1, Q61029, Q80TY0, Q6PGL7, Q62318, Q9JJ89, P70460, Q8VDD5, Q62261, E9Q5C9, Q3V1V3, Q63918, Q8BGD9, Q8CB62, P24788, P16546, P14733, Q9QXZ0, O35551, O54786, P54227, Q3UHX2, Q91WG2, Q8R3N1, Q3UMU9, Q8BTI8, O08638, Q8K3W3, P83510	106	3076	22680	2.43455	8.91252e-05	1.11411e-05	0.000705676
UP_KEYWORDS	Cytoplasm	43	40.566	8.76804e-07	P97440, Q02819, Q8R550, Q60953, Q9QZK7, P70288, Q62048, P56212, Q9WUD1, Q5F2E7, P51859, Q80TY0, Q8CC35, A2AQ07, P70460, Q61823, Q8VDD5, Q62261, Q6PGH2, O35892, Q8CCI5, Q63918, Q9CY58, O08900, P70441, Q8CB62, P16546, Q80U78, Q9JKB3, Q9QXZ0, O35551, O54786, P54227, Q8K558, Q9QYB5, Q91WG2, Q8BTM8, P70429, O08638, Q8CFK6, Q8K3W3, P83510, P0CL69	106	4404	22680	2.0891	0.000132389	1.47107e-05	0.00104825
UP_KEYWORDS	mRNA processing	11	10.3774	1.6551e-06	Q4V9W2, P97440, Q3TWW8, Q62093, Q6DID3, Q8C1D8, O35326, Q8BTI8, Q9D824, Q8K3W3, Q9R020	106	307	22680	7.6664	0.00024989	2.49918e-05	0.00197872
GOTERM_CC_DIRECT	GO:0005737~cytoplasm	59	55.6604	3.35491e-07	P97440, Q8R550, Q9QZK7, P70288, P56212, Q80TY0, Q6PGL7, Q8CC35, Q8VDD5, Q62261, Q6PGH2, Q80XU3, Q8CCI5, Q63918, P70445, P70441, P16546, P14733, Q8K352, P54227, Q9QYB5, Q91WG2, Q60876, Q3U9G9, O08784, O08638, P83510, Q8K3W3, Q6P5H2, E9PVX6, Q02819, Q60953, Q62048, Q9WUD1, Q5F2E7, P51859, A2AQ07, Q8CFN5, P70460, Q61823, Q9Z2E2, O35892, O35326, Q9CY58, O08900, Q8CB62, P24788, Q9Z2D6, Q80U78, Q9JKB3,…	100	6631	19662	1.74945	7.04505e-05	3.52259e-05	0.00042386
UP_KEYWORDS	Actin-binding	10	9.43396	2.65882e-06	Q9QYB5, P70460, Q8VDD5, Q62261, Q8BTM8, P16546, P70429, O08638, Q9QXZ0, Q8CC35	106	252	22680	8.49057	0.000401401	3.64977e-05	0.00317867
UP_KEYWORDS	RNA-binding	14	13.2075	4.18669e-06	Q9ESX5, P97440, Q8BGD9, Q9CY58, Q3TWW8, Q62093, Q6DID3, Q80U78, Q9JKB3, Q9D824, Q9R020, Q61823, O35326, Q8K3W3	106	601	22680	4.98415	0.000631991	5.26812e-05	0.00500523
GOTERM_CC_DIRECT	GO:0005730~nucleolus	18	16.9811	9.49266e-07	Q9ESX5, E9PVX6, Q60953, Q01320, Q6PGL7, Q62318, Q9JJ89, Q9Z2E2, P97825, Q62261, Q8BLH7, O08784, Q8BTM8, Q8R3N1, O55022, O35326, E9Q5C9, Q3V1V3	100	842	19662	4.20328	0.000199326	6.64464e-05	0.0011993
GOTERM_CC_DIRECT	GO:0005654~nucleoplasm	27	25.4717	2.31947e-06	Q60953, Q8R3Y8, P70288, Q3TWW8, Q9WUD1, P51859, Q01320, Q61624, Q62318, Q8CFN5, Q61823, Q80Y81, Q8CCI5, E9Q5C9, Q3V1V3, Q9ESX5, Q6DID3, P24788, P14733, Q9R020, E9Q6J5, Q9QYB5, Q60876, Q8C1D8, Q9ERZ0, Q9D4C5, P83510	100	1935	19662	2.74353	0.000486971	0.000121765	0.00293039
UP_SEQ_FEATURE	splice variant	50	47.1698	3.16578e-07	Q8R550, P56212, Q8VDI1, Q61029, Q80TY0, Q6PGL7, Q62318, Q8CC35, Q62261, Q9DCB1, Q4V9W2, P70441, P16546, Q9QYB5, Q80X50, Q91WG2, Q6NXN1, Q3UMU9, O08638, P83510, Q6P5H2, Q60953, Q8R3Y8, Q62048, Q5F2E7, Q3UZA1, Q8CFN5, Q9Z2E2, O35892, Q80Y81, Q8CGN4, Q9CY58, Q8CB62, P24788, Q9Z2D6, P17095, Q80U78, Q9QXZ0, Q9D824, Q9JKB3, Q9R020, O54786, O35551, Q5SSZ5, Q8K558, Q8C1D8, Q8BTM8, P70429, Q8BTI8, Q8CFK6	99	4691	18012	1.93924	0.000144982	0.000144982	0.000450258
UP_KEYWORDS	mRNA splicing	9	8.49057	1.61353e-05	Q4V9W2, Q3TWW8, Q62093, Q6DID3, Q8C1D8, O35326, Q8BTI8, Q8K3W3, Q9R020	106	240	22680	8.02358	0.00243349	0.000187402	0.0192887
GOTERM_MF_DIRECT	GO:0005515~protein binding	45	42.4528	1.67456e-06	Q6P5H2, Q8R550, Q60953, Q9QZK7, P70288, Q3TWW8, Q62093, Q9WUD1, P51859, Q61029, Q80TY0, Q62318, Q8CFN5, P70460, Q61823, Q8VDD5, Q9Z2E2, Q62261, O35892, P43276, O35326, Q8CCI5, E9Q5C9, Q8CGN4, Q9ESX5, P70445, O08900, P70441, Q80V24, P16546, Q9Z2D6, Q9JKB3, Q9QXZ0, Q9D824, O35551, O54786, P54227, Q8K558, Q60876, Q8BTM8, Q61554, P70429, Q3UMU9, Q8K3W3, P83510	98	4092	17446	1.9577	0.000375031	0.000187533	0.00213777
GOTERM_MF_DIRECT	GO:0005080~protein kinase C binding	6	5.66038	1.46153e-05	Q9QYB5, Q62048, Q62093, Q01320, Q8BTM8, Q63918	98	56	17446	19.0736	0.00326849	0.00109069	0.0186567
GOTERM_MF_DIRECT	GO:0003723~RNA binding	16	15.0943	2.5218e-05	Q99J36, Q9ESX5, P97440, Q8BGD9, Q9CY58, Q3TWW8, Q62093, Q6DID3, Q5F2E7, Q80U78, Q9D824, Q9JKB3, Q9R020, Q61823, O35326, Q8K3W3	98	780	17446	3.6517	0.00563297	0.00141123	0.0321893
GOTERM_CC_DIRECT	GO:0000785~chromatin	7	6.60377	4.23165e-05	P70288, Q9Z2E2, Q9DCB1, Q61029, Q80XU3, P17095, Q62318	100	126	19662	10.9233	0.00884728	0.00177575	0.0534497
UP_KEYWORDS	Transcription regulation	21	19.8113	0.000198502	Q60953, P70288, Q8R3Y8, O08900, Q80V24, P51859, Q9Z2D6, P17095, Q61624, Q9JKB3, Q62318, Q8CFN5, Q9Z2E2, Q8C1D8, O35892, O35326, Q9D4C5, Q8CCI5, Q3V1V3, Q8CGN4, P0CL69	106	1799	22680	2.49761	0.0295319	0.00199646	0.237059
UP_KEYWORDS	Repressor	11	10.3774	0.000187726	P70288, Q8R3Y8, Q3TWW8, P51859, Q9Z2D6, Q61624, Q8CCI5, Q9JKB3, Q8CGN4, Q62318, P0CL69	106	534	22680	4.40746	0.0279511	0.0020229	0.224202
GOTERM_CC_DIRECT	GO:0016607~nuclear speck	8	7.54717	8.0005e-05	Q8CFN5, Q3TWW8, Q62093, Q9Z2E2, Q9D4C5, O35326, Q8BTI8, Q8K3W3	100	205	19662	7.67298	0.0166614	0.00279637	0.101032
UP_KEYWORDS	Transcription	21	19.8113	0.000305942	Q60953, P70288, Q8R3Y8, O08900, Q80V24, P51859, Q9Z2D6, P17095, Q61624, Q9JKB3, Q62318, Q8CFN5, Q9Z2E2, Q8C1D8, O35892, O35326, Q9D4C5, Q8CCI5, Q3V1V3, Q8CGN4, P0CL69	106	1859	22680	2.417	0.0451531	0.0028836	0.365153
UP_KEYWORDS	DNA-binding	19	17.9245	0.000387572	E9PVX6, Q02819, Q60953, O08900, Q01320, P51859, Q61029, Q9Z2D6, P17095, Q61624, Q9JKB3, E9Q6J5, Q8CFN5, Q3U9G9, Q9Z2E2, Q9DCB1, O35892, P43276, Q8CCI5	106	1604	22680	2.53447	0.0568545	0.0034373	0.462375
UP_KEYWORDS	Cytoskeleton	15	14.1509	0.000427332	Q8R550, Q8CB62, P16546, Q80TY0, Q9QXZ0, Q8CC35, P54227, Q9QYB5, A2AQ07, P70460, Q8VDD5, Q62261, Q8BTM8, P70429, P83510	106	1073	22680	2.99108	0.0625023	0.00357919	0.509698
GOTERM_MF_DIRECT	GO:0003779~actin binding	10	9.43396	0.000110587	Q9QYB5, P70460, Q8VDD5, Q62261, Q8BTM8, P16546, P70429, O08638, Q9QXZ0, Q8CC35	98	338	17446	5.26688	0.0244685	0.00494231	0.141087
GOTERM_BP_DIRECT	GO:0006397~mRNA processing	11	10.3774	8.91476e-06	Q4V9W2, P97440, Q3TWW8, Q62093, Q6DID3, Q8C1D8, O35326, Q8BTI8, Q9D824, Q8K3W3, Q9R020	98	322	18082	6.30314	0.00627408	0.00627408	0.0134585
GOTERM_CC_DIRECT	GO:0030863~cortical cytoskeleton	4	3.77358	0.000502403	Q8VDD5, Q62261, Q8BTM8, P16546	100	31	19662	25.3703	0.100154	0.0149628	0.632887
GOTERM_BP_DIRECT	GO:0008380~RNA splicing	9	8.49057	4.61699e-05	Q4V9W2, Q3TWW8, Q62093, Q6DID3, Q8C1D8, O35326, Q8BTI8, Q8K3W3, Q9R020	98	241	18082	6.89042	0.0320711	0.0161662	0.0696839
UP_KEYWORDS	Calmodulin-binding	5	4.71698	0.00400429	Q9QYB5, Q8VDD5, Q62261, P16546, O08638	106	139	22680	7.69648	0.454396	0.0313844	4.68366
GOTERM_CC_DIRECT	GO:0016363~nuclear matrix	5	4.71698	0.00146438	Q60953, Q6DID3, Q9Z2E2, P14733, P0CL69	100	97	19662	10.1351	0.264898	0.0336159	1.83443
GOTERM_CC_DIRECT	GO:0005856~cytoskeleton	15	14.1509	0.00134351	Q8R550, Q8CB62, P16546, Q80TY0, Q9QXZ0, Q8CC35, P54227, Q9QYB5, A2AQ07, P70460, Q8VDD5, Q62261, Q8BTM8, P70429, P83510	100	1113	19662	2.64987	0.245973	0.0346754	1.6842
GOTERM_CC_DIRECT	GO:0015030~Cajal body	4	3.77358	0.00170975	Q9ESX5, Q9D4C5, Q8BTI8, E9Q5C9	100	47	19662	16.7336	0.301874	0.0352975	2.13876
GOTERM_MF_DIRECT	GO:0003682~chromatin binding	10	9.43396	0.00114563	P70288, Q8CFN5, Q01320, Q9Z2E2, Q9DCB1, Q9Z2D6, Q80XU3, P17095, Q3UMU9, Q62318	98	466	17446	3.82018	0.226452	0.0360165	1.45273
GOTERM_MF_DIRECT	GO:0003677~DNA binding	22	20.7547	0.00107096	E9PVX6, Q02819, Q60953, O08900, Q01320, P51859, Q61029, Q9Z2D6, P17095, Q61624, Q9JKB3, Q62318, E9Q6J5, Q8CFN5, Q3U9G9, Q9Z2E2, Q8C1D8, Q9DCB1, O35892, P43276, Q3UMU9, Q8CCI5	98	1847	17446	2.12044	0.21339	0.0392142	1.35863
UP_SEQ_FEATURE	compositionally biased region:Pro-rich	13	12.2642	0.000605202	Q8K558, Q60953, Q9QZK7, Q9JJ89, Q8CB62, Q9Z2D6, Q61554, P70429, Q80TY0, Q9D4C5, Q8BTI8, Q9D824, Q8CC35	99	731	18012	3.23558	0.242147	0.0539438	0.857324
UP_KEYWORDS	Apoptosis	8	7.54717	0.00770934	Q8R550, Q60953, Q8CFN5, Q61823, Q62048, Q8CCI5, O35551, O54786	106	489	22680	3.50041	0.689205	0.0567567	8.83738
UP_SEQ_FEATURE	repeat:Spectrin 6	3	2.83019	0.000803136	Q62261, P16546, Q9QXZ0	99	8	18012	68.2273	0.307872	0.0594878	1.13623
UP_SEQ_FEATURE	repeat:Spectrin 5	3	2.83019	0.00102894	Q62261, P16546, Q9QXZ0	99	9	18012	60.6465	0.375934	0.0651385	1.45352
UP_KEYWORDS	Citrullination	4	3.77358	0.00952953	Q9JJ89, Q61029, P43276, Q62318	106	94	22680	9.10478	0.764457	0.0665337	10.8166
UP_SEQ_FEATURE	repeat:Spectrin 10	3	2.83019	0.000604496	Q62261, P16546, Q9QXZ0	99	7	18012	77.974	0.241902	0.0668933	0.856328
UP_SEQ_FEATURE	repeat:Spectrin 9	3	2.83019	0.000604496	Q62261, P16546, Q9QXZ0	99	7	18012	77.974	0.241902	0.0668933	0.856328
UP_SEQ_FEATURE	repeat:Spectrin 16	3	2.83019	0.000604496	Q62261, P16546, Q9QXZ0	99	7	18012	77.974	0.241902	0.0668933	0.856328
UP_SEQ_FEATURE	repeat:Spectrin 14	3	2.83019	0.000604496	Q62261, P16546, Q9QXZ0	99	7	18012	77.974	0.241902	0.0668933	0.856328
UP_SEQ_FEATURE	repeat:Spectrin 13	3	2.83019	0.000604496	Q62261, P16546, Q9QXZ0	99	7	18012	77.974	0.241902	0.0668933	0.856328
UP_SEQ_FEATURE	repeat:Spectrin 17	3	2.83019	0.000604496	Q62261, P16546, Q9QXZ0	99	7	18012	77.974	0.241902	0.0668933	0.856328
UP_SEQ_FEATURE	repeat:Spectrin 12	3	2.83019	0.000604496	Q62261, P16546, Q9QXZ0	99	7	18012	77.974	0.241902	0.0668933	0.856328
UP_SEQ_FEATURE	repeat:Spectrin 8	3	2.83019	0.000604496	Q62261, P16546, Q9QXZ0	99	7	18012	77.974	0.241902	0.0668933	0.856328
UP_SEQ_FEATURE	repeat:Spectrin 11	3	2.83019	0.000604496	Q62261, P16546, Q9QXZ0	99	7	18012	77.974	0.241902	0.0668933	0.856328
UP_SEQ_FEATURE	repeat:Spectrin 7	3	2.83019	0.000604496	Q62261, P16546, Q9QXZ0	99	7	18012	77.974	0.241902	0.0668933	0.856328
UP_SEQ_FEATURE	repeat:Spectrin 15	3	2.83019	0.000604496	Q62261, P16546, Q9QXZ0	99	7	18012	77.974	0.241902	0.0668933	0.856328
GOTERM_CC_DIRECT	GO:0005925~focal adhesion	8	7.54717	0.00362186	P99027, Q8R550, P70460, Q8VDD5, Q8BTM8, P70429, P17095, Q5SSZ5	100	391	19662	4.02292	0.533254	0.0669254	4.48069
GOTERM_CC_DIRECT	GO:0043234~protein complex	10	9.43396	0.00440496	P70288, Q8CFN5, Q8VDD5, Q60876, Q01320, Q62261, Q8BTM8, P16546, Q9Z2D6, P0CL69	100	628	19662	3.13089	0.604295	0.0743482	5.42485
UP_KEYWORDS	Chromosome	7	6.60377	0.0119598	E9Q6J5, E9PVX6, Q9Z2E2, Q61029, O88271, P43276, P17095	106	409	22680	3.66195	0.837458	0.0759528	13.3979
UP_KEYWORDS	Translation regulation	4	3.77358	0.0115758	P70445, Q60876, Q80U78, Q8K3W3	106	101	22680	8.47375	0.827635	0.0768055	12.9946
GOTERM_MF_DIRECT	GO:0008134~transcription factor binding	8	7.54717	0.00297553	P70288, Q8R3Y8, Q8BTM8, Q9Z2D6, Q80XU3, P17095, Q9D4C5, Q8CGN4	98	342	17446	4.16422	0.487017	0.0800529	3.73286
GOTERM_CC_DIRECT	GO:0005913~cell-cell adherens junction	7	6.60377	0.00527764	Q9CY58, P70460, Q8VDD5, Q62261, Q61029, Q8BTM8, P16546	100	316	19662	4.35551	0.670849	0.0819284	6.46687
UP_SEQ_FEATURE	compositionally biased region:Glu-rich	8	7.54717	0.000570692	Q8VBT6, Q8R0A5, P51859, Q8C1D8, Q8BLH7, O88271, Q9D824, Q3V1V3	99	262	18012	5.5554	0.230067	0.0834609	0.808622
PIR_SUPERFAMILY	PIRSF038010:vasodilator-stimulated phosphoprotein	2	1.88679	0.0099392	P70460, P70429	10	2	1807	180.7	0.0859777	0.0859777	5.58652
GOTERM_CC_DIRECT	GO:0005938~cell cortex	5	4.71698	0.00606858	Q9QYB5, Q8VDD5, Q8BTM8, Q80TY0, Q9QXZ0	100	144	19662	6.82708	0.721485	0.0872616	7.40215
GOTERM_CC_DIRECT	GO:0005903~brush border	4	3.77358	0.00691861	Q9QYB5, Q8VDD5, Q8BTM8, O08638	100	77	19662	10.214	0.767289	0.0926229	8.3977
GOTERM_CC_DIRECT	GO:0031519~PcG protein complex	3	2.83019	0.00753911	Q80X50, Q8CCI5, Q8CGN4	100	26	19662	22.6869	0.795913	0.0945522	9.11819
UP_KEYWORDS	SH3 domain	5	4.71698	0.0160072	Q8R550, P16546, Q80TY0, Q9QXZ0, Q8K352	106	208	22680	5.14332	0.912546	0.0965431	17.5453
UP_KEYWORDS	Endocytosis	4	3.77358	0.0175269	Q8R550, Q91WG2, Q80TY0, O35551	106	118	22680	7.25296	0.93075	0.101296	19.0549
UP_SEQ_FEATURE	compositionally biased region:Lys-rich	6	5.66038	0.00048148	Q4V9W2, O08784, Q80XU3, Q8CCI5, Q8BTI8, Q3V1V3	99	119	18012	9.17341	0.197939	0.104422	0.682618
UP_SEQ_FEATURE	compositionally biased region:Arg-rich	5	4.71698	0.0020133	Q8BGD9, Q3UMU9, Q8BTI8, Q9D824, Q9JKB3	99	98	18012	9.28262	0.602683	0.10897	2.82565
GOTERM_MF_DIRECT	GO:0098641~cadherin binding involved in cell-cell adhesion	7	6.60377	0.00465084	Q9CY58, P70460, Q8VDD5, Q62261, Q61029, Q8BTM8, P16546	98	279	17446	4.46646	0.648033	0.109546	5.77763
UP_SEQ_FEATURE	domain:Actin-binding	3	2.83019	0.00255522	Q62261, Q8BTM8, Q9QXZ0	99	14	18012	38.987	0.690188	0.122079	3.57345
UP_SEQ_FEATURE	repeat:Spectrin 4	3	2.83019	0.00255522	Q62261, P16546, Q9QXZ0	99	14	18012	38.987	0.690188	0.122079	3.57345
UP_SEQ_FEATURE	repeat:Spectrin 3	3	2.83019	0.00377844	Q62261, P16546, Q9QXZ0	99	17	18012	32.107	0.823388	0.145824	5.24175
UP_SEQ_FEATURE	compositionally biased region:Ala-rich	5	4.71698	0.00359217	O08784, Q80U78, Q8BTI8, Q9JKB3, Q62318	99	115	18012	7.91041	0.8076	0.151952	4.98946
GOTERM_CC_DIRECT	GO:0000792~heterochromatin	3	2.83019	0.0134033	P70288, Q9Z2E2, Q9Z2D6	100	35	19662	16.8531	0.941207	0.153538	15.6743
UP_SEQ_FEATURE	repeat:Spectrin 1	3	2.83019	0.00471734	Q62261, P16546, Q9QXZ0	99	19	18012	28.7273	0.885325	0.165123	6.50404
UP_SEQ_FEATURE	repeat:Spectrin 2	3	2.83019	0.00471734	Q62261, P16546, Q9QXZ0	99	19	18012	28.7273	0.885325	0.165123	6.50404
KEGG_PATHWAY	mmu03013:RNA transport	5	4.71698	0.00403119	P70445, Q8BGD9, Q60876, Q80Y81, Q8K3W3	31	170	7691	7.29696	0.169568	0.169568	3.74594
UP_KEYWORDS	SH3-binding	3	2.83019	0.0315726	Q8R550, P70460, P70429	106	60	22680	10.6981	0.992127	0.169993	31.8562
UP_SEQ_FEATURE	domain:CH 1	3	2.83019	0.00575241	Q62261, Q8BTM8, Q9QXZ0	99	21	18012	25.9913	0.928796	0.171989	7.8775
UP_SEQ_FEATURE	domain:CH 2	3	2.83019	0.00575241	Q62261, Q8BTM8, Q9QXZ0	99	21	18012	25.9913	0.928796	0.171989	7.8775
KEGG_PATHWAY	mmu05168:Herpes simplex infection	5	4.71698	0.00820605	Q60953, Q3TWW8, Q62093, O35892, O35326	31	208	7691	5.96386	0.315479	0.172642	7.49264
UP_SEQ_FEATURE	compositionally biased region:Ser-rich	8	7.54717	0.00541469	Q8CFN5, Q5F2E7, Q8BLH7, Q80U78, Q3UMU9, Q8CCI5, Q9D4C5, Q8BTI8	99	390	18012	3.73209	0.916813	0.1741	7.43144
GOTERM_CC_DIRECT	GO:0005637~nuclear inner membrane	3	2.83019	0.0172875	Q3U9G9, Q61029, P14733	100	40	19662	14.7465	0.974322	0.18409	19.7739
UP_KEYWORDS	Protein synthesis inhibitor	2	1.88679	0.036448	P70445, Q60876	106	8	22680	53.4906	0.996326	0.187506	35.8463
UP_KEYWORDS	B-cell activation	2	1.88679	0.049774	P19437, O08900	106	11	22680	38.9022	0.999551	0.240682	45.686
GOTERM_CC_DIRECT	GO:0032437~cuticular plate	2	1.88679	0.0249257	Q62261, P16546	100	5	19662	78.648	0.995012	0.24345	27.3055
GOTERM_CC_DIRECT	GO:0000790~nuclear chromatin	5	4.71698	0.0282031	P70288, Q9Z2E2, Q9Z2D6, Q80XU3, O54786	100	228	19662	4.31184	0.99754	0.248801	30.3328
GOTERM_CC_DIRECT	GO:0005694~chromosome	6	5.66038	0.0300043	E9Q6J5, E9PVX6, Q9Z2E2, Q61029, O88271, P43276	100	344	19662	3.42942	0.998334	0.252327	31.9467
GOTERM_CC_DIRECT	GO:0031965~nuclear membrane	5	4.71698	0.0274252	Q60953, Q3U9G9, P97825, Q61029, P14733	100	226	19662	4.35	0.99709	0.253222	29.6249
UP_KEYWORDS	Endosome	6	5.66038	0.0551157	Q60953, Q91WG2, Q6PGL7, Q80XQ2, P83510, O35551	106	443	22680	2.89791	0.999808	0.255613	49.2259
UP_SEQ_FEATURE	region of interest:Nucleoplasmic	2	1.88679	0.0108523	Q3U9G9, Q61029	99	2	18012	181.939	0.993245	0.283351	14.375
BIOCARTA	m_tnfr1Pathway:TNFR1 Signaling Pathway	3	2.83019	0.0376291	P16546, P14733, O54786	15	29	1289	8.88966	0.6712	0.309796	27.6642
GOTERM_MF_DIRECT	GO:0035851~Krueppel-associated box domain binding	2	1.88679	0.0165884	P70288, Q62318	98	3	17446	118.68	0.976411	0.312502	19.2287
GOTERM_MF_DIRECT	GO:0019899~enzyme binding	7	6.60377	0.0202318	P70288, Q9WUD1, Q01320, Q8R3N1, Q9Z2D6, P17095, Q8K3W3	98	384	17446	3.24516	0.989729	0.317186	22.9668
GOTERM_MF_DIRECT	GO:0005516~calmodulin binding	5	4.71698	0.0187355	Q9QYB5, Q8VDD5, Q62261, P16546, O08638	98	182	17446	4.89067	0.985543	0.319646	21.4514
UP_KEYWORDS	Actin capping	2	1.88679	0.0758809	Q62261, P16546	106	17	22680	25.172	0.999993	0.327802	61.0718
GOTERM_CC_DIRECT	GO:0001725~stress fiber	3	2.83019	0.0449105	Q8VDD5, O08638, Q8CC35	100	67	19662	8.80388	0.999936	0.331063	44.0403
GOTERM_CC_DIRECT	GO:0005652~nuclear lamina	2	1.88679	0.0444227	Q3U9G9, P14733	100	9	19662	43.6933	0.999928	0.339583	43.6781
GOTERM_MF_DIRECT	GO:0042826~histone deacetylase binding	4	3.77358	0.024562	Q8CFN5, Q01320, Q9Z2D6, Q8CGN4	98	112	17446	6.35787	0.996192	0.348519	27.202
GOTERM_MF_DIRECT	GO:0010385~double-stranded methylated DNA binding	2	1.88679	0.0274958	Q9Z2E2, Q9Z2D6	98	5	17446	71.2082	0.99806	0.359876	29.9482
GOTERM_MF_DIRECT	GO:0070087~chromo shadow domain binding	2	1.88679	0.0274958	Q3U9G9, Q62318	98	5	17446	71.2082	0.99806	0.359876	29.9482
UP_SEQ_FEATURE	repeat:Spectrin 23	2	1.88679	0.0162347	P16546, Q9QXZ0	99	3	18012	121.293	0.999445	0.37408	20.7685
UP_SEQ_FEATURE	short sequence motif:KLKR	2	1.88679	0.0162347	P70460, P70429	99	3	18012	121.293	0.999445	0.37408	20.7685
UP_SEQ_FEATURE	region of interest:EVH2 block A	2	1.88679	0.0162347	P70460, P70429	99	3	18012	121.293	0.999445	0.37408	20.7685
UP_SEQ_FEATURE	region of interest:EVH2	2	1.88679	0.0162347	P70460, P70429	99	3	18012	121.293	0.999445	0.37408	20.7685
UP_SEQ_FEATURE	region of interest:EVH2 block B	2	1.88679	0.0162347	P70460, P70429	99	3	18012	121.293	0.999445	0.37408	20.7685
UP_SEQ_FEATURE	region of interest:EVH2 block C	2	1.88679	0.0162347	P70460, P70429	99	3	18012	121.293	0.999445	0.37408	20.7685
GOTERM_BP_DIRECT	GO:0031532~actin cytoskeleton reorganization	4	3.77358	0.00273393	Q8VDD5, Q8BTM8, P16546, P83510	98	52	18082	14.1931	0.855257	0.383193	4.04904
GOTERM_BP_DIRECT	GO:0006351~transcription, DNA-templated	21	19.8113	0.00215096	Q60953, P70288, Q8R3Y8, O08900, Q80V24, P51859, Q9Z2D6, Q61624, Q9JKB3, Q62318, Q8CFN5, Q9Z2E2, Q8C1D8, O35892, Q3UMU9, O35326, Q9D4C5, Q8CCI5, Q3V1V3, Q8CGN4, P0CL69	98	1885	18082	2.05555	0.781334	0.397542	3.1987
BIOCARTA	m_fasPathway:FAS signaling pathway ( CD95 )	3	2.83019	0.0352518	P16546, P14733, O54786	15	28	1289	9.20714	0.646812	0.405704	26.1415
GOTERM_MF_DIRECT	GO:0031072~heat shock protein binding	3	2.83019	0.0350921	P70288, Q9WUD1, Q8CGN4	98	53	17446	10.0766	0.999665	0.413427	36.6215
GOTERM_MF_DIRECT	GO:0003730~mRNA 3'-UTR binding	3	2.83019	0.0350921	Q9CY58, Q80U78, Q9JKB3	98	53	17446	10.0766	0.999665	0.413427	36.6215
GOTERM_MF_DIRECT	GO:0046332~SMAD binding	3	2.83019	0.0350921	Q60953, Q9WUD1, Q8BTM8	98	53	17446	10.0766	0.999665	0.413427	36.6215
INTERPRO	IPR003914:Rabaptin	2	1.88679	0.00949492	Q91WG2, O35551	99	2	20594	208.02	0.889618	0.423599	11.5201
INTERPRO	IPR015390:Rabaptin, GTPase-Rab5 binding domain	2	1.88679	0.00949492	Q91WG2, O35551	99	2	20594	208.02	0.889618	0.423599	11.5201
INTERPRO	IPR017354:Vasodilator-stimulated phosphoprotein	2	1.88679	0.00949492	P70460, P70429	99	2	20594	208.02	0.889618	0.423599	11.5201
INTERPRO	IPR018514:Rabaptin coiled-coil domain	2	1.88679	0.00949492	Q91WG2, O35551	99	2	20594	208.02	0.889618	0.423599	11.5201
GOTERM_BP_DIRECT	GO:0051693~actin filament capping	3	2.83019	0.00412055	Q8VDD5, Q62261, P16546	98	18	18082	30.7517	0.945802	0.441792	6.04366
UP_SEQ_FEATURE	repeat:Spectrin 22	2	1.88679	0.0215881	P16546, Q9QXZ0	99	4	18012	90.9697	0.999954	0.444551	26.6849
INTERPRO	IPR018159:Spectrin/alpha-actinin	3	2.83019	0.00837012	Q62261, P16546, Q9QXZ0	99	29	20594	21.5193	0.856531	0.476496	10.2224
BIOCARTA	m_hivnefPathway:HIV-I Nef: negative effector of Fas and TNF	4	3.77358	0.022101	P24788, P16546, P14733, O54786	15	58	1289	5.92644	0.476971	0.476971	17.1966
UP_SEQ_FEATURE	repeat:Spectrin 21	2	1.88679	0.0269126	P16546, Q9QXZ0	99	5	18012	72.7758	0.999996	0.48192	32.1598
UP_SEQ_FEATURE	repeat:Spectrin 18	2	1.88679	0.0269126	P16546, Q9QXZ0	99	5	18012	72.7758	0.999996	0.48192	32.1598
UP_SEQ_FEATURE	repeat:Spectrin 20	2	1.88679	0.0269126	P16546, Q9QXZ0	99	5	18012	72.7758	0.999996	0.48192	32.1598
UP_SEQ_FEATURE	repeat:Spectrin 19	2	1.88679	0.0269126	P16546, Q9QXZ0	99	5	18012	72.7758	0.999996	0.48192	32.1598
INTERPRO	IPR014885:VASP tetramerisation	2	1.88679	0.0142089	P70460, P70429	99	3	20594	138.68	0.96333	0.483747	16.7729
INTERPRO	IPR008606:Eukaryotic translation initiation factor 4E binding	2	1.88679	0.0142089	P70445, Q60876	99	3	20594	138.68	0.96333	0.483747	16.7729
UP_SEQ_FEATURE	cross-link:Glycyl lysine isopeptide (Lys-Gly) (interchain with G-Cter in SUMO)	4	3.77358	0.0260106	Q60953, Q8CFN5, P51859, Q9Z2E2	99	117	18012	6.22015	0.999994	0.48859	31.2598
GOTERM_BP_DIRECT	GO:0000122~negative regulation of transcription from RNA polymerase II promoter	11	10.3774	0.00570135	P70288, Q8CFN5, Q8R3Y8, P51859, Q9Z2E2, Q9Z2D6, Q61624, Q8CCI5, Q9JKB3, Q8CGN4, Q62318	98	729	18082	2.7841	0.982344	0.489711	8.27034
GOTERM_CC_DIRECT	GO:0015629~actin cytoskeleton	4	3.77358	0.0811154	Q8VDD5, Q8BTM8, Q9QXZ0, Q8CC35	100	201	19662	3.91284	1	0.495034	65.6571
GOTERM_CC_DIRECT	GO:0030529~intracellular ribonucleoprotein complex	5	4.71698	0.078287	Q9ESX5, P97440, P99027, Q9JKB3, Q8K3W3	100	320	19662	3.07219	1	0.495799	64.2974
GOTERM_CC_DIRECT	GO:0043231~intracellular membrane-bounded organelle	8	7.54717	0.0846285	Q8CFN5, Q91WG2, P70441, P16546, O55022, Q9D4C5, Q6PGL7, O35551	100	751	19662	2.09449	1	0.497295	67.2796
GOTERM_MF_DIRECT	GO:0008190~eukaryotic initiation factor 4E binding	2	1.88679	0.0489525	P70445, Q60876	98	9	17446	39.5601	0.999987	0.504743	47.3107
GOTERM_MF_DIRECT	GO:0003680~AT DNA binding	2	1.88679	0.0489525	Q8CFN5, P17095	98	9	17446	39.5601	0.999987	0.504743	47.3107
INTERPRO	IPR002017:Spectrin repeat	3	2.83019	0.00626162	Q62261, P16546, Q9QXZ0	99	25	20594	24.9624	0.76566	0.515913	7.74233
KEGG_PATHWAY	mmu04530:Tight junction	3	2.83019	0.0476635	Q8VDD5, O08638, Q9JKB3	31	90	7691	8.26989	0.89423	0.527081	36.9723
UP_SEQ_FEATURE	compositionally biased region:Gly-rich (hinge region)	2	1.88679	0.0322085	Q62093, O35326	99	6	18012	60.6465	1	0.527498	37.2261
UP_SEQ_FEATURE	short sequence motif:PxVxL motif	2	1.88679	0.0322085	O35892, Q62318	99	6	18012	60.6465	1	0.527498	37.2261
GOTERM_MF_DIRECT	GO:0005522~profilin binding	2	1.88679	0.0595045	P70460, P70429	98	11	17446	32.3673	0.999999	0.533943	54.3055
GOTERM_MF_DIRECT	GO:0003714~transcription corepressor activity	4	3.77358	0.0571585	Q8R3Y8, Q8CCI5, Q8CGN4, Q62318	98	157	17446	4.53555	0.999998	0.53954	52.8288
GOTERM_MF_DIRECT	GO:0036002~pre-mRNA binding	2	1.88679	0.064737	Q3TWW8, Q62093	98	12	17446	29.6701	1	0.545719	57.4469
GOTERM_MF_DIRECT	GO:0030371~translation repressor activity	2	1.88679	0.064737	P70445, Q60876	98	12	17446	29.6701	1	0.545719	57.4469
GOTERM_BP_DIRECT	GO:0006355~regulation of transcription, DNA-templated	22	20.7547	0.00862202	Q60953, P70288, Q8R3Y8, O08900, Q80V24, P51859, Q61029, Q9Z2D6, P17095, Q61624, Q9JKB3, Q62318, Q8CFN5, Q9Z2E2, Q8C1D8, O35892, Q8CCI5, O35326, Q9D4C5, Q3V1V3, Q8CGN4, P0CL69	98	2279	18082	1.78114	0.997787	0.582455	12.2553
UP_SEQ_FEATURE	short sequence motif:Nuclear localization signal	6	5.66038	0.0393396	Q61823, P51859, Q9Z2E2, Q61029, O35892, P14733	99	343	18012	3.18261	1	0.583267	43.4937
GOTERM_MF_DIRECT	GO:0019904~protein domain specific binding	5	4.71698	0.0775992	Q8VDD5, P70441, Q6DID3, Q8CB62, Q9Z2D6	98	289	17446	3.07994	1	0.595331	64.3423
KEGG_PATHWAY	mmu03040:Spliceosome	3	2.83019	0.0943375	Q3TWW8, Q62093, O35326	31	133	7691	5.59617	0.989518	0.598125	60.8028
KEGG_PATHWAY	mmu04144:Endocytosis	4	3.77358	0.0800693	Q8R550, Q60953, Q6PGL7, O35551	31	261	7691	3.80225	0.978485	0.617013	54.5619
UP_SEQ_FEATURE	domain:MBD	2	1.88679	0.0479255	Q9Z2E2, Q9Z2D6	99	9	18012	40.431	1	0.640277	50.2671
GOTERM_MF_DIRECT	GO:0008327~methyl-CpG binding	2	1.88679	0.0955322	Q9Z2E2, Q9Z2D6	98	18	17446	19.78	1	0.657343	72.2475
INTERPRO	IPR000504:RNA recognition motif domain	5	4.71698	0.0281241	Q8BGD9, Q3TWW8, Q62093, Q6DID3, O35326	99	241	20594	4.31577	0.998626	0.666561	30.6486
SMART	SM00150:SPEC	3	2.83019	0.0139455	Q62261, P16546, Q9QXZ0	66	29	10425	16.3401	0.670259	0.670259	13.8369
GOTERM_BP_DIRECT	GO:0045892~negative regulation of transcription, DNA-templated	9	8.49057	0.012592	P70288, Q60953, Q61823, Q9Z2D6, P17095, Q61624, Q8CGN4, Q62318, P0CL69	98	579	18082	2.86803	0.99987	0.673165	17.4131
SMART	SM00391:MBD	2	1.88679	0.0723438	Q9Z2E2, Q9Z2D6	66	12	10425	26.3258	0.997348	0.694708	54.9027
UP_SEQ_FEATURE	DNA-binding region:A.T hook 1	2	1.88679	0.0582629	Q9Z2D6, P17095	99	11	18012	33.0799	1	0.697406	57.4196
UP_SEQ_FEATURE	DNA-binding region:A.T hook 2	2	1.88679	0.0582629	Q9Z2D6, P17095	99	11	18012	33.0799	1	0.697406	57.4196
UP_SEQ_FEATURE	region of interest:Linker 2	2	1.88679	0.0633898	Q6P5H2, P14733	99	12	18012	30.3232	1	0.698728	60.6005
UP_SEQ_FEATURE	domain:SH3	4	3.77358	0.0620428	P16546, Q80TY0, Q9QXZ0, Q8K352	99	166	18012	4.38408	1	0.70545	59.7869
INTERPRO	IPR001589:Actinin-type, actin-binding, conserved site	3	2.83019	0.00531336	Q62261, Q8BTM8, Q9QXZ0	99	23	20594	27.1331	0.7079	0.7079	6.6065
UP_SEQ_FEATURE	domain:PWWP	2	1.88679	0.0684892	P51859, Q3UMU9	99	13	18012	27.9907	1	0.713428	63.544
UP_SEQ_FEATURE	domain:WH1	2	1.88679	0.0684892	P70460, P70429	99	13	18012	27.9907	1	0.713428	63.544
UP_SEQ_FEATURE	zinc finger region:B box-type 1	2	1.88679	0.073561	Q60953, Q62318	99	14	18012	25.9913	1	0.726401	66.2677
INTERPRO	IPR001739:Methyl-CpG DNA binding	2	1.88679	0.0556474	Q9Z2E2, Q9Z2D6	99	12	20594	34.67	0.999998	0.73356	52.0279
INTERPRO	IPR016177:DNA-binding, integrase-type	2	1.88679	0.0556474	Q9Z2E2, Q9Z2D6	99	12	20594	34.67	0.999998	0.73356	52.0279
INTERPRO	IPR000697:EVH1	2	1.88679	0.0511296	P70460, P70429	99	11	20594	37.8219	0.999995	0.739998	48.9988
INTERPRO	IPR017923:Transcription factor IIS, N-terminal	2	1.88679	0.0511296	Q8C1D8, Q3UMU9	99	11	20594	37.8219	0.999995	0.739998	48.9988
SMART	SM00461:WH1	2	1.88679	0.0665174	P70460, P70429	66	11	10425	28.719	0.995651	0.743198	51.8067
INTERPRO	IPR004009:Myosin, N-terminal, SH3-like	2	1.88679	0.0690733	Q8VDD5, O08638	99	15	20594	27.736	1	0.747871	60.0785
GOTERM_BP_DIRECT	GO:0045944~positive regulation of transcription from RNA polymerase II promoter	12	11.3208	0.0174791	P70288, Q60953, Q8CFN5, O08900, P51859, Q01320, Q9DCB1, Q80XU3, P17095, Q61624, Q9D4C5, Q63918	98	995	18082	2.22525	0.999996	0.749242	23.3738
GOTERM_BP_DIRECT	GO:0048167~regulation of synaptic plasticity	3	2.83019	0.0213352	P70445, Q8CFN5, Q9Z2D6	98	42	18082	13.1793	1	0.749464	27.7908
INTERPRO	IPR002928:Myosin tail	2	1.88679	0.0866811	Q8VDD5, O08638	99	19	20594	21.8969	1	0.752494	68.7526
INTERPRO	IPR013315:Spectrin alpha chain, SH3 domain	2	1.88679	0.0646191	Q8R550, P16546	99	14	20594	29.7172	1	0.7541	57.5573
INTERPRO	IPR027401:Myosin-like IQ motif-containing domain	2	1.88679	0.0823103	Q8VDD5, O08638	99	18	20594	23.1134	1	0.757629	66.7789
INTERPRO	IPR001452:Src homology-3 domain	4	3.77358	0.0805366	Q8R550, P16546, Q80TY0, Q8K352	99	212	20594	3.92491	1	0.775076	65.9457
GOTERM_BP_DIRECT	GO:0006417~regulation of translation	4	3.77358	0.0273467	P70445, Q60876, Q80U78, Q8K3W3	98	121	18082	6.09951	1	0.778164	34.205
INTERPRO	IPR001715:Calponin homology domain	3	2.83019	0.0508934	Q62261, Q8BTM8, Q9QXZ0	99	76	20594	8.21132	0.999994	0.778705	48.8357
GOTERM_BP_DIRECT	GO:0006915~apoptotic process	8	7.54717	0.0336055	Q8R550, Q60953, Q8CFN5, Q61823, Q62048, Q8CCI5, O35551, O54786	98	570	18082	2.58962	1	0.778721	40.3151
INTERPRO	IPR000313:PWWP	2	1.88679	0.0996703	P51859, Q3UMU9	99	22	20594	18.9109	1	0.78038	73.9981
UP_SEQ_FEATURE	zinc finger region:B box-type 2	2	1.88679	0.0886131	Q60953, Q62318	99	17	18012	21.4046	1	0.780794	73.2782
GOTERM_BP_DIRECT	GO:0035984~cellular response to trichostatin A	2	1.88679	0.0212875	P70288, Q8CFN5	98	4	18082	92.2551	1	0.781097	27.7376
GOTERM_BP_DIRECT	GO:0007182~common-partner SMAD protein phosphorylation	2	1.88679	0.0317625	Q60953, Q62261	98	6	18082	61.5034	1	0.781115	38.5733
INTERPRO	IPR012677:Nucleotide-binding, alpha-beta plait	5	4.71698	0.0452885	Q8BGD9, Q3TWW8, Q62093, Q6DID3, O35326	99	281	20594	3.70143	0.999978	0.783339	44.821
UP_SEQ_FEATURE	glycosylation site:O-linked (GlcNAc)	2	1.88679	0.0935765	Q3U9G9, Q62261	99	18	18012	20.2155	1	0.788102	75.2751
GOTERM_BP_DIRECT	GO:0060297~regulation of sarcomere organization	2	1.88679	0.0265389	P70288, Q8CFN5	98	5	18082	73.8041	1	0.794532	33.3752
GOTERM_BP_DIRECT	GO:0071474~cellular hyperosmotic response	2	1.88679	0.0265389	Q3UZA1, Q9JKB3	98	5	18082	73.8041	1	0.794532	33.3752
GOTERM_BP_DIRECT	GO:0030182~neuron differentiation	4	3.77358	0.0309443	P70288, Q8CFN5, Q9Z2E2, Q9Z2D6	98	127	18082	5.81135	1	0.795079	37.785
GOTERM_BP_DIRECT	GO:0008360~regulation of cell shape	4	3.77358	0.0388481	Q8R550, Q8VDD5, P70441, O88271	98	139	18082	5.30965	1	0.807086	45.021
SMART	SM00033:CH	3	2.83019	0.0636446	Q62261, Q8BTM8, Q9QXZ0	66	66	10425	7.17975	0.994456	0.823014	50.2104
GOTERM_BP_DIRECT	GO:0051983~regulation of chromosome segregation	2	1.88679	0.0472672	E9PVX6, Q80U78	98	9	18082	41.0023	1	0.850307	51.8596
GOTERM_BP_DIRECT	GO:0050684~regulation of mRNA processing	2	1.88679	0.0472672	Q8C1D8, P24788	98	9	18082	41.0023	1	0.850307	51.8596
GOTERM_BP_DIRECT	GO:0007184~SMAD protein import into nucleus	2	1.88679	0.0523806	Q60953, Q62261	98	10	18082	36.902	1	0.864554	55.6164
GOTERM_BP_DIRECT	GO:0008154~actin polymerization or depolymerization	2	1.88679	0.0574669	P70460, P70429	98	11	18082	33.5473	1	0.876214	59.0801
GOTERM_BP_DIRECT	GO:0035518~histone H2A monoubiquitination	2	1.88679	0.0625261	Q8CCI5, Q8CGN4	98	12	18082	30.7517	1	0.885898	62.2737
SMART	SM00360:RRM	5	4.71698	0.0543067	Q8BGD9, Q3TWW8, Q62093, Q6DID3, O35326	66	229	10425	3.44879	0.987858	0.889811	44.6853
GOTERM_BP_DIRECT	GO:0030033~microvillus assembly	2	1.88679	0.0675585	P70441, P83510	98	13	18082	28.3862	1	0.894043	65.2182
GOTERM_BP_DIRECT	GO:0033197~response to vitamin E	2	1.88679	0.0675585	Q8CFN5, Q62093	98	13	18082	28.3862	1	0.894043	65.2182
GOTERM_BP_DIRECT	GO:0046622~positive regulation of organ growth	2	1.88679	0.0675585	Q9JKB3, Q8K352	98	13	18082	28.3862	1	0.894043	65.2182
GOTERM_BP_DIRECT	GO:0006897~endocytosis	4	3.77358	0.0736144	Q8R550, Q91WG2, Q80TY0, O35551	98	181	18082	4.07757	1	0.894531	68.477
GOTERM_BP_DIRECT	GO:0042993~positive regulation of transcription factor import into nucleus	2	1.88679	0.0824958	Q8BTM8, Q62318	98	16	18082	23.0638	1	0.894738	72.744
GOTERM_BP_DIRECT	GO:0031929~TOR signaling	2	1.88679	0.0824958	P70445, Q60876	98	16	18082	23.0638	1	0.894738	72.744
GOTERM_BP_DIRECT	GO:1902187~negative regulation of viral release from host cell	2	1.88679	0.0775432	Q60953, Q62318	98	15	18082	24.6014	1	0.897653	70.4362
GOTERM_BP_DIRECT	GO:0051028~mRNA transport	3	2.83019	0.0810521	P97440, Q8C1D8, Q8K3W3	98	88	18082	6.29012	1	0.899259	72.0892
GOTERM_BP_DIRECT	GO:0030224~monocyte differentiation	2	1.88679	0.087422	Q8CFN5, Q8VDD5	98	17	18082	21.7071	1	0.900405	74.8717
GOTERM_BP_DIRECT	GO:0030048~actin filament-based movement	2	1.88679	0.087422	Q8VDD5, P70429	98	17	18082	21.7071	1	0.900405	74.8717
GOTERM_BP_DIRECT	GO:0048712~negative regulation of astrocyte differentiation	2	1.88679	0.087422	Q9Z2E2, Q9Z2D6	98	17	18082	21.7071	1	0.900405	74.8717
GOTERM_BP_DIRECT	GO:0045947~negative regulation of translational initiation	2	1.88679	0.0725641	P70445, Q60876	98	14	18082	26.3586	1	0.900972	67.9331
GOTERM_BP_DIRECT	GO:0030220~platelet formation	2	1.88679	0.0971962	Q8CFN5, Q8VDD5	98	19	18082	19.4221	1	0.917028	78.6422

## Sheet: Phospho T505Acon_WTcon_PosLogFC
Category	Term	Count	%	PValue	Genes	List Total	Pop Hits	Pop Total	Fold Enrichment	Bonferroni	Benjamini	FDR
UP_KEYWORDS	Phosphoprotein	44	97.7778	1.13848e-19	Q6P5H2, P97440, Q8R3Y8, Q62093, P56212, Q9WUD1, Q5F2E7, P51859, Q61624, Q3UZA1, Q9JJ89, Q6PGH2, O88271, Q80XU3, Q80Y81, O35326, Q8CCI5, Q4V9W2, Q9ESX5, P70445, Q8BGD9, Q9CY58, Q80V24, P17095, Q9JKB3, Q9D824, Q9R020, P54227, E9Q6J5, P99027, P02088, Q80X50, Q3UHX2, Q6NXN1, Q60876, P97825, Q9ERZ0, Q8BLH7, O08784, Q9D4C5, Q3UMU9, Q8BTI8, Q8K3W3, P0CL69	45	7617	22680	2.91138	7.8555e-18	7.8555e-18	1.17476e-16
GOTERM_MF_DIRECT	GO:0044822~poly(A) RNA binding	20	44.4444	1.86116e-13	Q9ESX5, P97440, Q8BGD9, Q9CY58, Q62093, Q5F2E7, P51859, Q9D824, Q9JKB3, Q9R020, Q9JJ89, Q80X50, Q3UHX2, O08784, Q80XU3, Q80Y81, O35326, Q8BTI8, E9Q5C9, Q8K3W3	39	1113	17446	8.03833	1.73048e-11	1.73048e-11	2.03704e-10
UP_KEYWORDS	Acetylation	25	55.5556	2.15126e-10	Q6P5H2, Q9ESX5, Q8BGD9, Q9CY58, Q62093, P56212, P51859, P17095, Q61624, Q9JKB3, Q9R020, P54227, E9Q6J5, P99027, P02088, Q80X50, Q3UHX2, Q6NXN1, Q60876, P97825, Q6PGH2, O08784, O35326, Q8BTI8, P0CL69	45	3125	22680	4.032	1.48437e-08	7.42186e-09	2.21982e-07
UP_KEYWORDS	Nucleus	29	64.4444	3.43206e-10	P97440, Q8R3Y8, Q62093, Q9WUD1, P51859, Q5F2E7, Q61624, Q9JJ89, Q6PGH2, Q80Y81, Q80XU3, Q8CCI5, O35326, Q9ESX5, Q9CY58, Q80V24, P17095, Q9JKB3, Q9D824, Q9R020, P97825, Q8BLH7, Q9ERZ0, O08784, Q3UMU9, Q9D4C5, Q8BTI8, Q8K3W3, P0CL69	45	4534	22680	3.22364	2.36812e-08	7.89374e-09	3.54143e-07
GOTERM_CC_DIRECT	GO:0005634~nucleus	30	66.6667	1.42064e-07	P97440, Q8R3Y8, Q62093, Q9WUD1, P51859, Q5F2E7, Q61624, Q9JJ89, Q6PGH2, Q80Y81, Q80XU3, Q8CCI5, O35326, Q9ESX5, Q9CY58, Q80V24, P17095, Q9JKB3, Q9D824, Q9R020, Q60876, P97825, Q8BLH7, Q9ERZ0, O08784, Q9D4C5, Q3UMU9, Q8BTI8, Q8K3W3, P0CL69	42	6019	19662	2.33333	1.02286e-05	1.02286e-05	0.000147871
UP_KEYWORDS	mRNA processing	8	17.7778	1.93986e-06	Q4V9W2, P97440, Q62093, O35326, Q8BTI8, Q9D824, Q8K3W3, Q9R020	45	307	22680	13.1336	0.000133842	2.23082e-05	0.00200166
UP_KEYWORDS	RNA-binding	10	22.2222	1.87963e-06	Q9ESX5, P97440, Q8BGD9, Q9CY58, Q62093, O35326, Q9D824, Q9JKB3, Q8K3W3, Q9R020	45	601	22680	8.38602	0.000129686	2.59386e-05	0.00193951
UP_KEYWORDS	Methylation	12	26.6667	1.56774e-06	P54227, P02088, Q8R3Y8, Q9CY58, Q80X50, Q3UHX2, Q5F2E7, O88271, P17095, Q8BTI8, Q9JKB3, P0CL69	45	960	22680	6.3	0.000108168	2.70431e-05	0.00161769
GOTERM_MF_DIRECT	GO:0003723~RNA binding	11	24.4444	4.55476e-06	Q9ESX5, P97440, Q8BGD9, Q9CY58, Q62093, Q5F2E7, O35326, Q9D824, Q9JKB3, Q8K3W3, Q9R020	39	780	17446	6.30855	0.000423504	0.000211775	0.00498621
GOTERM_BP_DIRECT	GO:0006397~mRNA processing	8	17.7778	5.01607e-06	Q4V9W2, P97440, Q62093, O35326, Q8BTI8, Q9D824, Q8K3W3, Q9R020	40	322	18082	11.2311	0.000962625	0.000962625	0.0062449
UP_KEYWORDS	mRNA splicing	6	13.3333	9.8707e-05	Q4V9W2, Q62093, O35326, Q8BTI8, Q8K3W3, Q9R020	45	240	22680	12.6	0.00678798	0.000972544	0.101806
KEGG_PATHWAY	mmu03013:RNA transport	5	11.1111	0.000193971	P70445, Q8BGD9, Q60876, Q80Y81, Q8K3W3	15	170	7691	15.0804	0.00425868	0.00425868	0.151708
UP_KEYWORDS	Ubl conjugation	11	24.4444	0.000497807	E9Q6J5, Q9ESX5, Q9CY58, Q9WUD1, Q60876, Q5F2E7, P51859, O08784, Q61624, Q8CCI5, Q8K3W3	45	1505	22680	3.68372	0.0337737	0.00428545	0.512481
GOTERM_CC_DIRECT	GO:0015030~Cajal body	4	8.88889	0.000128032	Q9ESX5, Q9D4C5, Q8BTI8, E9Q5C9	42	47	19662	39.8419	0.00917656	0.00459885	0.133186
GOTERM_CC_DIRECT	GO:0005654~nucleoplasm	13	28.8889	0.000416068	Q9ESX5, Q8R3Y8, Q9WUD1, P51859, Q61624, Q9R020, E9Q6J5, Q60876, Q9ERZ0, Q80Y81, Q9D4C5, Q8CCI5, E9Q5C9	42	1935	19662	3.14515	0.0295187	0.009938	0.432229
UP_SEQ_FEATURE	compositionally biased region:Arg-rich	5	11.1111	7.14967e-05	Q8BGD9, Q3UMU9, Q8BTI8, Q9D824, Q9JKB3	42	98	18012	21.8805	0.0104554	0.0104554	0.0850473
UP_SEQ_FEATURE	compositionally biased region:Lys-rich	5	11.1111	0.000151845	Q4V9W2, O08784, Q80XU3, Q8CCI5, Q8BTI8	42	119	18012	18.0192	0.0220756	0.0110994	0.180545
GOTERM_BP_DIRECT	GO:0008380~RNA splicing	6	13.3333	0.000160476	Q4V9W2, Q62093, O35326, Q8BTI8, Q8K3W3, Q9R020	40	241	18082	11.2544	0.030344	0.0152889	0.199612
GOTERM_CC_DIRECT	GO:0016607~nuclear speck	5	11.1111	0.000859191	Q62093, Q9D4C5, O35326, Q8BTI8, Q8K3W3	42	205	19662	11.4181	0.0600122	0.015353	0.890706
UP_KEYWORDS	Isopeptide bond	8	17.7778	0.00222574	E9Q6J5, Q9ESX5, Q9CY58, Q9WUD1, Q5F2E7, P51859, O08784, Q61624	45	953	22680	4.23085	0.142511	0.0169379	2.27299
UP_KEYWORDS	Repressor	6	13.3333	0.00361737	Q8R3Y8, P51859, Q61624, Q8CCI5, Q9JKB3, P0CL69	45	534	22680	5.66292	0.221239	0.024695	3.67036
UP_KEYWORDS	Transcription regulation	10	22.2222	0.0068118	Q8R3Y8, Q80V24, P51859, P17095, Q61624, Q9D4C5, Q8CCI5, O35326, Q9JKB3, P0CL69	45	1799	22680	2.80156	0.376011	0.0419686	6.80994
UP_KEYWORDS	Transcription	10	22.2222	0.0083964	Q8R3Y8, Q80V24, P51859, P17095, Q61624, Q9D4C5, Q8CCI5, O35326, Q9JKB3, P0CL69	45	1859	22680	2.71114	0.441107	0.0473266	8.33279
GOTERM_CC_DIRECT	GO:0030529~intracellular ribonucleoprotein complex	5	11.1111	0.00434014	Q9ESX5, P97440, P99027, Q9JKB3, Q8K3W3	42	320	19662	7.31473	0.268874	0.0607128	4.42642
UP_KEYWORDS	Alternative splicing	17	37.7778	0.0141943	Q4V9W2, Q6P5H2, Q8R3Y8, Q9CY58, P56212, Q5F2E7, Q3UZA1, P17095, Q9D824, Q9JKB3, Q9R020, E9Q6J5, Q80X50, Q6NXN1, Q80Y81, Q3UMU9, Q8BTI8	45	4779	22680	1.79284	0.627092	0.0730714	13.7151
UP_KEYWORDS	Translation regulation	3	6.66667	0.0164494	P70445, Q60876, Q8K3W3	45	101	22680	14.9703	0.681599	0.0734584	15.7302
UP_KEYWORDS	Protein synthesis inhibitor	2	4.44444	0.0154177	P70445, Q60876	45	8	22680	126	0.657713	0.0737202	14.8136
UP_SEQ_FEATURE	compositionally biased region:Ser-rich	6	13.3333	0.0018309	Q5F2E7, Q8BLH7, Q3UMU9, Q9D4C5, Q8CCI5, Q8BTI8	42	390	18012	6.5978	0.236154	0.0858827	2.15715
GOTERM_CC_DIRECT	GO:0005730~nucleolus	7	15.5556	0.00756784	Q9ESX5, Q9JJ89, P97825, Q8BLH7, O08784, O35326, E9Q5C9	42	842	19662	3.89192	0.421292	0.0871279	7.60261
BIOCARTA	m_mtorPathway:mTOR Signaling Pathway	2	4.44444	0.0369057	Q8BGD9, Q60876	3	24	1289	35.8056	0.171402	0.171402	15.0869
UP_KEYWORDS	Coiled coil	11	24.4444	0.0666314	P54227, Q6P5H2, Q8BGD9, Q8R3Y8, Q9JJ89, Q9WUD1, Q3UHX2, Q3UMU9, Q8BTI8, E9Q5C9, Q8K3W3	45	3076	22680	1.80234	0.991416	0.25723	50.9105
INTERPRO	IPR008606:Eukaryotic translation initiation factor 4E binding	2	4.44444	0.00567079	P70445, Q60876	40	3	20594	343.233	0.335991	0.335991	5.7476
GOTERM_MF_DIRECT	GO:0005515~protein binding	16	35.5556	0.0200711	Q9ESX5, Q6P5H2, P70445, Q62093, Q9WUD1, Q80V24, P51859, Q9D824, Q9JKB3, P54227, Q60876, O35326, Q8CCI5, Q3UMU9, E9Q5C9, Q8K3W3	39	4092	17446	1.7491	0.848261	0.375871	19.9055
GOTERM_MF_DIRECT	GO:0030371~translation repressor activity	2	4.44444	0.025835	P70445, Q60876	39	12	17446	74.5556	0.912335	0.385439	24.9147
UP_SEQ_FEATURE	compositionally biased region:Gly-rich (hinge region)	2	4.44444	0.013582	Q62093, O35326	42	6	18012	142.952	0.866042	0.395018	15.0181
GOTERM_CC_DIRECT	GO:0030687~preribosome, large subunit precursor	2	4.44444	0.0568104	P99027, Q9JJ89	42	28	19662	33.4388	0.98517	0.409267	45.599
GOTERM_CC_DIRECT	GO:0031519~PcG protein complex	2	4.44444	0.0528591	Q80X50, Q8CCI5	42	26	19662	36.011	0.979962	0.427985	43.1795
GOTERM_MF_DIRECT	GO:0008134~transcription factor binding	4	8.88889	0.0380129	Q8R3Y8, Q80XU3, P17095, Q9D4C5	39	342	17446	5.23197	0.972789	0.451567	34.5747
GOTERM_MF_DIRECT	GO:0008190~eukaryotic initiation factor 4E binding	2	4.44444	0.0194378	P70445, Q60876	39	9	17446	99.4074	0.838866	0.455837	19.337
UP_SEQ_FEATURE	domain:PWWP	2	4.44444	0.0292002	P51859, Q3UMU9	42	13	18012	65.978	0.987175	0.46331	29.718
UP_SEQ_FEATURE	compositionally biased region:Glu-rich	4	8.88889	0.021599	P51859, Q8BLH7, O88271, Q9D824	42	262	18012	6.54744	0.959637	0.473744	22.8827
SMART	SM00360:RRM	3	6.66667	0.0643044	Q8BGD9, Q62093, O35326	20	229	10425	6.8286	0.735338	0.485547	39.7013
GOTERM_MF_DIRECT	GO:0003676~nucleic acid binding	7	15.5556	0.0493354	Q4V9W2, Q8BGD9, Q62093, Q61624, O35326, Q9JKB3, P0CL69	39	1237	17446	2.53139	0.990952	0.489404	42.5283
GOTERM_BP_DIRECT	GO:0071474~cellular hyperosmotic response	2	4.44444	0.010739	Q3UZA1, Q9JKB3	40	5	18082	180.82	0.874196	0.498931	12.5781
UP_SEQ_FEATURE	compositionally biased region:Ala-rich	3	6.66667	0.0281828	O08784, Q8BTI8, Q9JKB3	42	115	18012	11.1876	0.98504	0.50361	28.8364
GOTERM_CC_DIRECT	GO:0005844~polysome	2	4.44444	0.0859363	Q8BGD9, Q9JKB3	42	43	19662	21.7741	0.99845	0.512683	60.7524
SMART	SM00293:PWWP	2	4.44444	0.0358587	P51859, Q3UMU9	20	20	10425	52.125	0.518259	0.518259	24.2651
SMART	SM00547:ZnF_RBZ	2	4.44444	0.0358587	Q8CCI5, Q9R020	20	20	10425	52.125	0.518259	0.518259	24.2651
GOTERM_BP_DIRECT	GO:0006351~transcription, DNA-templated	10	22.2222	0.0168269	Q8R3Y8, Q80V24, P51859, Q3UMU9, Q61624, Q9D4C5, Q8CCI5, O35326, Q9JKB3, P0CL69	40	1885	18082	2.39814	0.961545	0.557168	19.0453
UP_SEQ_FEATURE	compositionally biased region:Arg/Ser-rich (RS domain)	2	4.44444	0.0467543	Q62093, O35326	42	21	18012	40.8435	0.999123	0.585152	43.4361
GOTERM_MF_DIRECT	GO:0051721~protein phosphatase 2A binding	2	4.44444	0.0755699	P56212, Q60876	39	36	17446	24.8519	0.99933	0.598869	57.6935
GOTERM_BP_DIRECT	GO:0031929~TOR signaling	2	4.44444	0.0339707	P70445, Q60876	40	16	18082	56.5063	0.998687	0.61247	34.968
INTERPRO	IPR006594:LisH dimerisation motif	2	4.44444	0.0517246	O08784, E9Q5C9	40	28	20594	36.775	0.978158	0.615567	42.4671
GOTERM_BP_DIRECT	GO:0045947~negative regulation of translational initiation	2	4.44444	0.0297866	P70445, Q60876	40	14	18082	64.5786	0.99699	0.620028	31.3729
GOTERM_BP_DIRECT	GO:0006417~regulation of translation	3	6.66667	0.0280098	P70445, Q60876, Q8K3W3	40	121	18082	11.2079	0.995724	0.664095	29.7917
INTERPRO	IPR001876:Zinc finger, RanBP2-type	2	4.44444	0.0444982	Q8CCI5, Q9R020	40	24	20594	42.9042	0.962272	0.664606	37.7364
GOTERM_BP_DIRECT	GO:0031297~replication fork processing	2	4.44444	0.0505317	E9Q6J5, Q80XU3	40	24	18082	37.6708	0.999953	0.669186	47.5641
INTERPRO	IPR000504:RNA recognition motif domain	3	6.66667	0.0761951	Q8BGD9, Q62093, O35326	40	241	20594	6.40892	0.996675	0.680585	56.1739
GOTERM_BP_DIRECT	GO:0000122~negative regulation of transcription from RNA polymerase II promoter	5	11.1111	0.0708539	Q8R3Y8, P51859, Q61624, Q8CCI5, Q9JKB3	40	729	18082	3.10048	0.999999	0.691437	59.9464
GOTERM_BP_DIRECT	GO:0006355~regulation of transcription, DNA-templated	10	22.2222	0.0498612	Q8R3Y8, Q80V24, P51859, P17095, Q61624, Q9D4C5, Q8CCI5, O35326, Q9JKB3, P0CL69	40	2279	18082	1.98355	0.999946	0.706985	47.1012
INTERPRO	IPR012677:Nucleotide-binding, alpha-beta plait	3	6.66667	0.0989449	Q8BGD9, Q62093, O35326	40	281	20594	5.49662	0.999448	0.713572	66.1922
GOTERM_BP_DIRECT	GO:0002181~cytoplasmic translation	2	4.44444	0.0708443	P99027, Q8BGD9	40	34	18082	26.5912	0.999999	0.722668	59.9413
GOTERM_BP_DIRECT	GO:0006446~regulation of translational initiation	2	4.44444	0.0688322	P70445, Q60876	40	33	18082	27.397	0.999999	0.745706	58.8478
GOTERM_BP_DIRECT	GO:0000086~G2/M transition of mitotic cell cycle	2	4.44444	0.0688322	Q6P5H2, P56212	40	33	18082	27.397	0.999999	0.745706	58.8478
INTERPRO	IPR000313:PWWP	2	4.44444	0.040865	P51859, Q3UMU9	40	22	20594	46.8045	0.950416	0.777325	35.2275
UP_SEQ_FEATURE	splice variant	16	35.5556	0.0896602	Q4V9W2, Q6P5H2, Q8R3Y8, Q9CY58, P56212, Q5F2E7, Q3UZA1, P17095, Q9D824, Q9JKB3, Q9R020, Q80X50, Q6NXN1, Q80Y81, Q3UMU9, Q8BTI8	42	4691	18012	1.46274	0.999999	0.784396	67.3017
