# Supplementary material for: Mutation of the RelA(p65) Thr505 phosphosite disrupts the DNA replication stress response leading to CHK1 inhibitor resistance
Source: Biochem J. 2022 Oct 14;479(19):2087–113. doi: 10.1042/BCJ20220089 (PMC9704643; doi:10.1042/BCJ20220089)
Supplement: Supplementary Material 7 [file BCJ-479-2087-s7.pdf]

## Sheet: Description
Data used to create Venn Diagrams
Venn 1: Comparison of phosphopeptide changes between WT vs WT CHK1i and T505A vs T505A CHK1i
Venn 2: Comparison of total proteome changes between WT vs WT CHK1i and T505A vs T505A CHK1i
Venn 3: Overlap between mRNA changes (RNA Seq) and total proteome changes between WT and RelA T505A lymphomas (no CHK1i)
Venn 4: Overlap between phospho peptide and protein changes occurring in WT vs RelA T505A lymphomas with no CHK1i
Venn 5: Overlap between unique phospho peptide changes in RelA T505A cells in response to CHK1i (not seen in WT) vs total proteome differences between WT and RelA T505A cells
Venn 6: Overlap between unique phospho peptide changes in WT cells in response to CHK1i (not seen in T505A) vs total proteome differences between WT and RelA T505A cells

## Sheet: Venn 1 WT vs T505A phos CHK1i
GN (WT vs WT CHK1i significant differences)	GN_phosphosite(s) (WT)	Protein Accessions (WT)	Positions in Master Proteins (WT)		GN (T505A vs T505A CHK1i significant differences)	GN_phosphosite(s) (T505A)	Protein Accessions (T505A)	Positions in Master Proteins (T505A)
Sept2	Sept2_S218	P42208	P42208 [210-229]		Hemgn	Hemgn_S435	Q9ERZ0	Q9ERZ0 [430-442]
Acin1	Acin1_S387;S389;S391	Q9JIX8	Q9JIX8 [379-401]		Trim28	Trim28_[S823/S824]	Q62318	Q62318 [805-834]
Acin1	Acin1_S380	Q9JIX8	Q9JIX8 [364-386]		Mki67	Mki67_[T3059/S3061]	E9PVX6	E9PVX6 [3059-3074]
Add1	Add1_S586	Q9QYC0	Q9QYC0 [583-594]		Srrm2	Srrm2_[S1193/S1194]	Q8BTI8	Q8BTI8 [1188-1203]
Add2	Add2_S692;S696;S700	Q9QYB8	Q9QYB8 [683-703]		Dkc1	Dkc1_S455	Q9ESX5	Q9ESX5 [450-465]
Ag2	Ag2_S210	Q3UPL5	Q3UPL5 [206-215]		Srrm2	Srrm2_S1216;S1209	Q8BTI8	Q8BTI8 [1204-1220]
Agfg1	Agfg1_T177;[S179/S181]	Q8K2K6	Q8K2K6 [162-186]		Hemgn	Hemgn_S435	Q9ERZ0	Q9ERZ0 [434-442]
Ahsg	Ahsg_S309;S312;S314	P29699	P29699 [302-322]		Srrm2	Srrm2_[S1193/S1194]	Q8BTI8	Q8BTI8 [1188-1203]
Ahsg	Ahsg_S309;S314	P29699	P29699 [302-322]		Hirip3	Hirip3_S238	Q8BLH7	Q8BLH7 [217-241]
Ahsg	Ahsg_S312	P29699	P29699 [302-322]		Cast	Cast_S518	P51125	P51125 [505-522]
Ahsg	Ahsg_S138	P29699	P29699 [127-144]		Hemgn	Hemgn_S380	Q9ERZ0	Q9ERZ0 [372-382]
Ahsg	Ahsg_S138	P29699	P29699 [127-144]		Nolc1	Nolc1_[S370/S371/S372]	E9Q5C9	E9Q5C9 [367-393]
Ahsg	Ahsg_S138	P29699	P29699 [127-143]		Acin1	Acin1_S380	Q9JIX8	Q9JIX8 [364-386]
Ahsp	Ahsp_S102	Q9CY02	Q9CY02 [91-102]		Nolc1	Nolc1_S238	E9Q5C9	E9Q5C9 [225-243]
Akap12	Akap12_S1292	Q9WTQ5	Q9WTQ5 [1280-1296]		Nucks1	Nucks1_S144	Q80XU3	Q80XU3 [129-150]
Akap13	Akap13_S1892	E9Q394	E9Q394 [1888-1898]		Npm1	Npm1_S125	Q61937	Q61937 [102-134]
Akap2	Akap2_[S799/T801]	O54931	O54931 [794-823]		Thrap3	Thrap3_S207	Q569Z6	Q569Z6 [203-215]
Akt1s1	Akt1s1_T247	Q9D1F4	Q9D1F4 [245-252]		Hmga1	Hmga1_S9	P17095	P17095 [8-15]
Alkbh5	Alkbh5_[S384/S385]	Q3TSG4	Q3TSG4 [372-388]		Fip1l1	Fip1l1_S86	Q9D824	Q9D824 [77-103]
Ank1	Ank1_S1675	Q02357	Q02357 [1672-1679]		Top2a	Top2a_S1469;S1470	Q01320	Q01320 [1463-1476]
Anln	Anln_S513	Q8K298	Q8K298 [496-516]		Nucks1	Nucks1_S54;S58	Q80XU3	Q80XU3 [50-64]
Anln	Anln_S259	Q8K298	Q8K298 [236-261]		Hemgn	Hemgn_S135	Q9ERZ0	Q9ERZ0 [128-147]
Anln	Anln_S318	Q8K298	Q8K298 [316-325]		Setd2	Setd2_[S878/S881]	E9Q5F9	E9Q5F9 [848-884]
Anln	Anln_S180	Q8K298	Q8K298 [178-196]		Nucks1	Nucks1_S58	Q80XU3	Q80XU3 [50-64]
Anln	Anln_[S292/S293]	Q8K298	Q8K298 [291-305]		Ranbp3	Ranbp3_S283	Q9CT10	Q9CT10 [271-289]
Ap3d1	Ap3d1_S784	O54774	O54774 [770-796]		Q3UY34	Q3UY34_S155	Q3UY34	Q3UY34 [147-161]
Ap3d1	Ap3d1_S760	O54774	O54774 [753-769]		Cast	Cast_S653	P51125	P51125 [642-672]
Apbb1ip	Apbb1ip_T534	Q8R5A3	Q8R5A3 [530-543]		Bcl7a	Bcl7a_[S156/S157]	Q9CXE2	Q9CXE2 [141-167]
Arglu1	Arglu1_S92	Q3UL36	Q3UL36 [90-96]		Plekho2	Plekho2_S236	Q8K124	Q8K124 [231-260]
Arhgap30	Arhgap30_[S875/T876]	Q640N3	Q640N3 [873-887]		Hnrnpu	Hnrnpu_S58	Q8VEK3	Q8VEK3 [38-68]
Arhgap30	Arhgap30_[T670/S671]	Q640N3	Q640N3 [669-689]		Cfdp1	Cfdp1_T129	O88271	O88271 [123-130]
Arpp19	Arpp19_[T22/S23]	P56212	P56212 [21-31]		Cast	Cast_S730	P51125	P51125 [715-744]
Atad5	Atad5_S452	Q4QY64	Q4QY64 [450-462]		Esf1	Esf1_S651	Q3V1V3	Q3V1V3 [645-672]
Atf1	Atf1_S196	P81269	P81269 [181-206]		Zc3h13	Zc3h13_S1093	E9Q784	E9Q784 [1086-1102]
Atf7ip	Atf7ip_S533	Q7TT18	Q7TT18 [527-552]		Set	Set_S183	Q9EQU5	Q9EQU5 [181-188]
Atox1	Atox1_S44	O08997	O08997 [40-57]		Rreb1	Rreb1_[T1598/S1600]	Q3UH06	Q3UH06 [1589-1624]
Atxn2	Atxn2_S741	O70305	O70305 [737-746]		Iws1	Iws1_S384	Q8C1D8	Q8C1D8 [379-398]
Atxn2	Atxn2_S753	O70305	O70305 [751-760]		Tcof1	Tcof1_S499	O08784	O08784 [481-502]
Bag6	Bag6_S1139	Q9Z1R2	Q9Z1R2 [1132-1148]		Cdk11b	Cdk11b_S270	P24788	P24788 [261-274]
Bap18	Bap18_T160	Q9DCT6	Q9DCT6 [135-164]		Dkc1	Dkc1_[S451/S453]	Q9ESX5	Q9ESX5 [448-465]
Bcl9l	Bcl9l_T986;S988	Q67FY2	Q67FY2 [972-991]		Rplp2	Rplp2_S105	P99027	P99027 [99-115]
Bmp2k	Bmp2k_S685	Q91Z96	Q91Z96 [681-689]		Kctd12	Kctd12_S178	Q6WVG3	Q6WVG3 [151-186]
Bmp2k	Bmp2k_S929	Q91Z96	Q91Z96 [927-950]		Rplp2	Rplp2_S105	P99027	P99027 [99-115]
Bod1l	Bod1l_S2968	E9Q6J5	E9Q6J5 [2961-2970]		Top2a	Top2a_S1472	Q01320	Q01320 [1463-1476]
Bod1l	Bod1l_S2841	E9Q6J5	E9Q6J5 [2830-2845]		Atxn2l	Atxn2l_[T505/T507]	Q7TQH0	Q7TQH0 [502-510]
Bod1l	Bod1l_S3000	E9Q6J5	E9Q6J5 [2997-3004]		Ssrp1	Ssrp1_S659	Q08943	Q08943 [655-661]
Bod1l	Bod1l_S240	E9Q6J5	E9Q6J5 [234-249]		Wrnip1	Wrnip1_S65	Q91XU0	Q91XU0 [61-70]
Borcs7	Borcs7_[S44/S45]	Q9CRC6	Q9CRC6 [44-53]		Rps3	Rps3_T221	P62908	P62908 [215-227]
Brca1	Brca1_S706	P48754	P48754 [698-708]		Rrp15	Rrp15_S11	Q9CYX7	Q9CYX7 [10-17]
Brca1	Brca1_S686	P48754	P48754 [684-693]		Srsf6	Srsf6_S316	Q3TWW8	Q3TWW8 [314-320]
Brca1	Brca1_S1152;S1154;S1150	P48754	P48754 [1148-1161]		Lmnb1	Lmnb1_[T21/S24]	P14733	P14733 [16-27]
Btf3	Btf3_S156	Q64152	Q64152 [140-161]		Nucks1	Nucks1_S113	Q80XU3	Q80XU3 [105-128]
Bud13	Bud13_S263	Q8R149	Q8R149 [255-266]		Lsp1	Lsp1_S63	P19973	P19973 [48-76]
Bud13	Bud13_S297	Q8R149	Q8R149 [293-304]		Srrm2	Srrm2_S1097	Q8BTI8	Q8BTI8 [1092-1102]
Caap1	Caap1_[T69/S71/S72/S73/S74]	Q8VDY9	Q8VDY9 [68-84]		Ranbp3	Ranbp3_S40	Q9CT10	Q9CT10 [28-52]
Caprin1	Caprin1_[S21/S23]	Q60865	Q60865 [14-53]		Nes	Nes_S977	Q6P5H2	Q6P5H2 [977-991]
Carhsp1	Carhsp1_S42	Q9CR86	Q9CR86 [37-47]		Eif3b	Eif3b_S75	Q8JZQ9	Q8JZQ9 [62-87]
Cast	Cast_S466	P51125	P51125 [459-471]		Marcksl1	Marcksl1_T148	P28667	P28667 [145-157]
Cast	Cast_S219	P51125	P51125 [211-231]		Rif1	Rif1_S1683	Q6PR54	Q6PR54 [1677-1686]
Cast	Cast_T479	P51125	P51125 [472-487]		Ensa	Ensa_S2	P60840	P60840 [2-18]
Cast	Cast_T479	P51125	P51125 [473-487]		Rcsd1	Rcsd1_S105	Q3UZA1	Q3UZA1 [89-107]
Cast	Cast_S730	P51125	P51125 [716-744]		Rcsd1	Rcsd1_S105;S108	Q3UZA1	Q3UZA1 [89-112]
Cast	Cast_S730	P51125	P51125 [715-744]		Eif4ebp2	Eif4ebp2_S65	P70445	P70445 [63-92]
Cast	Cast_S518	P51125	P51125 [505-522]		Eif4ebp1	Eif4ebp1_T69;S93	Q60876	Q60876 [69-105]
Cbx1	Cbx1_S89	P83917	P83917 [86-101]		Atrx	Atrx_S717	Q61687	Q61687 [709-727]
Cbx3	Cbx3_S93;S95;S97	P23198	P23198 [91-103]		Lrrfip1	Lrrfip1_S658	Q3UZ39	Q3UZ39 [656-663]
Cbx3	Cbx3_S95	P23198	P23198 [93-103]		Nucks1	Nucks1_S113	Q80XU3	Q80XU3 [105-128]
Cbx3	Cbx3_S95;S97;S99	P23198	P23198 [92-103]		Nes	Nes_S731	Q6P5H2	Q6P5H2 [726-741]; [770-785]
Cbx3	Cbx3_[S95/S97/S99];S95	P23198	P23198 [92-103]		Prrc2c	Prrc2c_T1238	Q3TLH4	Q3TLH4 [1233-1256]
Cbx3	Cbx3_S93;S95	P23198	P23198 [93-103]		Ncl	Ncl_S28;S34	P09405	P09405 [23-52]
Cbx3	Cbx3_S95	P23198	P23198 [92-103]		Tp53bp1	Tp53bp1_S719	P70399	P70399 [698-722]
Cbx5	Cbx5_S93	Q61686	Q61686 [91-102]		Fip1l1	Fip1l1_S88;S84	Q9D824	Q9D824 [77-103]
Cbx5	Cbx5_S93	Q61686	Q61686 [92-102]		Raly	Raly_T274	Q64012	Q64012 [261-282]
Cc2d1a	Cc2d1a_S435	Q8K1A6	Q8K1A6 [428-444]		Gatad2b	Gatad2b_S136	Q8VHR5	Q8VHR5 [120-138]
Ccdc94	Ccdc94_S309;[S312/S314]	Q9D6J3	Q9D6J3 [286-314]		Srrm2	Srrm2_S1284;[S1276/S1278]	Q8BTI8	Q8BTI8 [1274-1292]
Cd2ap	Cd2ap_S458	Q9JLQ0	Q9JLQ0 [458-467]		Nes	Nes_S688	Q6P5H2	Q6P5H2 [685-701]
Cdca3	Cdca3_S207	Q99M54	Q99M54 [197-214]		Hdgf	Hdgf_S206	P51859	P51859 [198-223]
Cdca3	Cdca3_S197;S207	Q99M54	Q99M54 [193-214]		Champ1	Champ1_[S641/S642/S643];S641	Q8K327	Q8K327 [638-657]
Cenpc	Cenpc_S145	P49452	P49452 [143-150]		Myo18a	Myo18a_S1994	Q9JMH9	Q9JMH9 [1992-2000]
Cenpu	Cenpu_S186	Q8C4M7	Q8C4M7 [180-199]		Tnks1bp1	Tnks1bp1_S568	P58871	P58871 [568-588]
Cep170	Cep170_S829	Q6A065	Q6A065 [827-849]		Rcsd1	Rcsd1_[S82/S83]	Q3UZA1	Q3UZA1 [80-88]
Cep85	Cep85_S16	Q8BMK0	Q8BMK0 [12-24]		Bud13	Bud13_S200	Q8R149	Q8R149 [194-203]; [207-216]
Cfdp1	Cfdp1_T129	O88271	O88271 [123-130]		Parg	Parg_S286	O88622	O88622 [276-291]
Cfl1	Cfl1_S3	P18760	P18760 [2-13]		Srrm2	Srrm2_S349	Q8BTI8	Q8BTI8 [344-354]
Chaf1a	Chaf1a_[S294/S296]	Q9QWF0	Q9QWF0 [293-301]		Map4	Map4_S517	P27546	P27546 [496-528]
Chchd2	Chchd2_S45	Q9D1L0	Q9D1L0 [28-51]		Champ1	Champ1_S448	Q8K327	Q8K327 [446-459]
Chd4	Chd4_S1528	Q6PDQ2	Q6PDQ2 [1523-1532]		Map4	Map4_S254	P27546	P27546 [240-271]
Cic	Cic_S1809	Q924A2	Q924A2 [1805-1826]		Eif4ebp1	Eif4ebp1_[S99/S100]	Q60876	Q60876 [73-105]
Clip1	Clip1_S146	Q922J3	Q922J3 [144-176]		Nucks1	Nucks1_S214	Q80XU3	Q80XU3 [202-219]
Clip1	Clip1_[T144/S146]	Q922J3	Q922J3 [144-176]		Rcsd1	Rcsd1_S120;S127;S123	Q3UZA1	Q3UZA1 [113-131]
Clip1	Clip1_S194	Q922J3	Q922J3 [190-205]		Ppp1r18	Ppp1r18_S234	Q8BQ30	Q8BQ30 [217-240]
Clspn	Clspn_S740	Q80YR7	Q80YR7 [731-746]		Akap13	Akap13_S856;[S868/T870]	E9Q394	E9Q394 [850-886]
Clspn	Clspn_S932	Q80YR7	Q80YR7 [926-940]		Iws1	Iws1_S366	Q8C1D8	Q8C1D8 [359-374]
Clspn	Clspn_S20;S42;S46	Q80YR7	Q80YR7 [18-54]		Spen	Spen_S2134	Q62504	Q62504 [2121-2137]
Clspn	Clspn_[S42/S46]	Q80YR7	Q80YR7 [18-54]		Tp53bp1	Tp53bp1_S429	P70399	P70399 [409-438]
Clspn	Clspn_S417	Q80YR7	Q80YR7 [410-421]		Numa1	Numa1_S1844	E9Q7G0	E9Q7G0 [1842-1863]
Clspn	Clspn_[T1123/S1133]	Q80YR7	Q80YR7 [1119-1148]		Larp4	Larp4_S579	Q8BWW4	Q8BWW4 [568-602]
Clspn	Clspn_S823	Q80YR7	Q80YR7 [806-827]		Acin1	Acin1_[S427/S428/T431]	Q9JIX8	Q9JIX8 [425-463]
Cobll1	Cobll1_T899	Q3UMF0	Q3UMF0 [894-907]		Rplp1	Rplp1_S104	P47955	P47955 [98-114]
Cpeb4	Cpeb4_[S97/S99]	Q7TN98	Q7TN98 [94-112]		Ahctf1	Ahctf1_S2198;S2202	Q8CJF7	Q8CJF7 [2196-2208]
Crtc2	Crtc2_S612;S623	Q3U182	Q3U182 [610-628]		Pxn	Pxn_[S320/S321/S322]	Q8VI36	Q8VI36 [318-347]
Crtc2	Crtc2_S612	Q3U182	Q3U182 [610-628]		Synm	Synm_S1049	Q70IV5	Q70IV5 [1049-1066]
Csrp1	Csrp1_S192	P97315	P97315 [179-193]		Lsp1	Lsp1_S152	P19973	P19973 [142-161]
Cwc25	Cwc25_S307;S309	Q9DBF7	Q9DBF7 [304-311]		Aff1	Aff1_S183;S197	O88573	O88573 [181-202]
Dbnl	Dbnl_[S277/T278/T279]	Q62418	Q62418 [275-288]		Stk10	Stk10_S437	O55098	O55098 [428-442]
Dbnl	Dbnl_T299	Q62418	Q62418 [297-307]		Serbp1	Serbp1_S393	Q9CY58	Q9CY58 [390-407]
Ddx21	Ddx21_S118	Q9JIK5	Q9JIK5 [104-128]		Srsf2	Srsf2_S191	Q62093	Q62093 [189-197]
Ddx21	Ddx21_S218	Q9JIK5	Q9JIK5 [209-220]		Zyx	Zyx_S336	Q62523	Q62523 [336-346]
Ddx21	Ddx21_S243	Q9JIK5	Q9JIK5 [233-249]		Map1a	Map1a_S1768;S1772	Q9QYR6	Q9QYR6 [1762-1780]
Dek	Dek_S306;S308;S311;S312	Q7TNV0	Q7TNV0 [304-319]		Cstf2	Cstf2_S527	Q8BIQ5	Q8BIQ5 [503-540]
Dek	Dek_S33	Q7TNV0	Q7TNV0 [31-54]		Nolc1	Nolc1_S312	E9Q5C9	E9Q5C9 [311-319]
Dffa	Dffa_S314	O54786	O54786 [313-324]		Srrm2	Srrm2_S1376;S1378;S1380	Q8BTI8	Q8BTI8 [1374-1384]
Dido1	Dido1_T148;S149;S151	Q8C9B9	Q8C9B9 [139-159]		Eif4ebp2	Eif4ebp2_S65	P70445	P70445 [63-92]
Dkc1	Dkc1_S455	Q9ESX5	Q9ESX5 [450-465]		Rif1	Rif1_T1454	Q6PR54	Q6PR54 [1453-1466]
Dmtn	Dmtn_[S26/S28]	Q9WV69	Q9WV69 [20-33]		Sash3	Sash3_S42;S38	Q8K352	Q8K352 [34-44]
Dmtn	Dmtn_S26;S22	Q9WV69	Q9WV69 [20-33]		Sra1	Sra1_S60	Q80VJ2	Q80VJ2 [53-80]
Dmtn	Dmtn_T10	Q9WV69	Q9WV69 [7-19]		Gatad2a	Gatad2a_S96;S110	Q8CHY6	Q8CHY6 [93-112]
Dmtn	Dmtn_S156	Q9WV69	Q9WV69 [151-160]		Champ1	Champ1_S603	Q8K327	Q8K327 [596-607]
Dmtn	Dmtn_S152	Q9WV69	Q9WV69 [149-160]		Xrn1	Xrn1_S1664	P97789	P97789 [1659-1695]
Dmtn	Dmtn_S96;[S90/T91/S92]	Q9WV69	Q9WV69 [90-104]		Rplp0	Rplp0_S307	P14869	P14869 [298-317]
Dmtn	Dmtn_[S288/S289]	Q9WV69	Q9WV69 [287-295]		Myo9b	Myo9b_S1264	Q9QY06	Q9QY06 [1258-1273]
Dmtn	Dmtn_S372	Q9WV69	Q9WV69 [370-378]		Slc7a6os	Slc7a6os_S156	Q7TPE5	Q7TPE5 [154-170]
Dmtn	Dmtn_S226	Q9WV69	Q9WV69 [213-231]		Nop56	Nop56_S513	Q9D6Z1	Q9D6Z1 [509-524]
Dmtn	Dmtn_S87	Q9WV69	Q9WV69 [83-89]		Atf7ip	Atf7ip_S951	Q7TT18	Q7TT18 [945-965]
Dmtn	Dmtn_S333	Q9WV69	Q9WV69 [331-341]		Ranbp3	Ranbp3_S148	Q9CT10	Q9CT10 [146-160]
Dmtn	Dmtn_S152;S156	Q9WV69	Q9WV69 [149-160]		Cobll1	Cobll1_S1092	Q3UMF0	Q3UMF0 [1089-1114]
Dnttip2	Dnttip2_[S352/S353]	Q8R2M2	Q8R2M2 [346-356]		Dennd1c	Dennd1c_T696	Q8CFK6	Q8CFK6 [694-719]
Dnttip2	Dnttip2_S353	Q8R2M2	Q8R2M2 [346-357]		Edc4	Edc4_[S727/S729]	Q3UJB9	Q3UJB9 [700-730]
Dock2	Dock2_S1729	Q8C3J5	Q8C3J5 [1724-1742]		Pogz	Pogz_S422	Q8BZH4	Q8BZH4 [407-425]
Dock8	Dock8_[S903/S904/S905]	Q8C147	Q8C147 [901-921]		Iws1	Iws1_S185	Q8C1D8	Q8C1D8 [182-194]
Dok3	Dok3_S274	Q9QZK7	Q9QZK7 [272-285]		Eif2s2	Eif2s2_S2	Q99L45	Q99L45 [2-14]
Eef1d	Eef1d_S162	P57776	P57776 [145-173]		Jpt1	Jpt1_[S85/S88]	P97825	P97825 [85-99]
Eef1d	Eef1d_T147;S162	P57776	P57776 [145-173]		Srrm2	Srrm2_S1380	Q8BTI8	Q8BTI8 [1376-1384]
Efhd2	Efhd2_[S74/S76]	Q9D8Y0	Q9D8Y0 [62-77]		Sept2	Sept2_S218	P42208	P42208 [210-229]
Efhd2	Efhd2_S74	Q9D8Y0	Q9D8Y0 [62-78]		Gpalpp1	Gpalpp1_S104	Q69ZC8	Q69ZC8 [101-120]
Eif3b	Eif3b_S120;S123	Q8JZQ9	Q8JZQ9 [108-130]		Ppp1r11	Ppp1r11_[T80/S82]	Q8K1L5	Q8K1L5 [74-93]
Eif3b	Eif3b_S75	Q8JZQ9	Q8JZQ9 [62-87]		Srek1ip1	Srek1ip1_S143	Q4V9W2	Q4V9W2 [142-152]
Eif3c	Eif3c_S39	Q8R1B4	Q8R1B4 [34-47]		Atrx	Atrx_[S1223/S1224]	Q61687	Q61687 [1205-1231]
Eif3g	Eif3g_S42	Q9Z1D1	Q9Z1D1 [33-57]		Mcm2	Mcm2_[S40/S41]	P97310	P97310 [34-44]
Eif3g	Eif3g_T41;S42	Q9Z1D1	Q9Z1D1 [33-57]		Arid1a	Arid1a_S384	A2BH40	A2BH40 [379-391]
Eif4b	Eif4b_S422;T427	Q8BGD9	Q8BGD9 [420-435]		Hcfc1	Hcfc1_S1516	Q61191	Q61191 [1492-1520]
Eif4ebp1	Eif4ebp1_T69	Q60876	Q60876 [69-104]		Atxn2l	Atxn2l_S597	Q7TQH0	Q7TQH0 [585-602]
Eif4ebp1	Eif4ebp1_T69;S100	Q60876	Q60876 [69-104]		Prr12	Prr12_S648	E9PYL2	E9PYL2 [633-651]
Eif4ebp2	Eif4ebp2_T41;T46	P70445	P70445 [21-51]		Gpalpp1	Gpalpp1_S104	Q69ZC8	Q69ZC8 [100-120]
Eif4enif1	Eif4enif1_S77	Q9EST3	Q9EST3 [76-83]		Zfpm1	Zfpm1_S925;S927	O35615	O35615 [922-943]
Eif4g2	Eif4g2_T507	Q62448	Q62448 [505-519]		Eif3b	Eif3b_S75;S79	Q8JZQ9	Q8JZQ9 [62-87]
Eif4g3	Eif4g3_[S267/T269]	Q80XI3	Q80XI3 [265-276]		Ppp1r11	Ppp1r11_S82;T80	Q8K1L5	Q8K1L5 [74-93]
Eloa	Eloa_S195	Q8CB77	Q8CB77 [195-211]		Map4	Map4_[S517/S519]	P27546	P27546 [515-528]
Eloa	Eloa_S82	Q8CB77	Q8CB77 [75-91]		Specc1	Specc1_[T135/S136/S137]	Q5SXY1	Q5SXY1 [130-144]
Ensa	Ensa_S109	P60840	P60840 [108-114]		Bmp2k	Bmp2k_S929	Q91Z96	Q91Z96 [927-950]
Ensa	Ensa_S109	P60840	P60840 [107-114]		Cfdp1	Cfdp1_S80;S83;S84;S85	O88271	O88271 [65-102]
Ensa	Ensa_S2	P60840	P60840 [2-18]		Nufip2	Nufip2_S213;S215	Q5F2E7	Q5F2E7 [207-223]
Epb41l3	Epb41l3_S804	Q9WV92	Q9WV92 [795-809]		Uimc1	Uimc1_S689	Q5U5Q9	Q5U5Q9 [676-692]
Epn1	Epn1_T420	Q80VP1	Q80VP1 [411-433]		Top2b	Top2b_S1568	Q64511	Q64511 [1561-1586]
Epsti1	Epsti1_S39	Q8VDI1	Q8VDI1 [37-49]		Klf3	Klf3_S91;[S98/S99/S100]	Q60980	Q60980 [89-105]
Erbin	Erbin_S1013	Q80TH2	Q80TH2 [1011-1021]		Uimc1	Uimc1_S689	Q5U5Q9	Q5U5Q9 [676-692]
Esf1	Esf1_S651	Q3V1V3	Q3V1V3 [645-672]		Tfip11	Tfip11_S211	Q9ERA6	Q9ERA6 [199-221]
Etv6	Etv6_S215	P97360	P97360 [213-219]		Map4	Map4_S1046	P27546	P27546 [1044-1060]
Evi2b	Evi2b_[S295/S296]	Q8VD58	Q8VD58 [292-306]		Zdhhc5	Zdhhc5_S693	Q8VDZ4	Q8VDZ4 [679-697]
Fam122a	Fam122a_S144	Q9DB52	Q9DB52 [133-147]		Ablim1	Ablim1_S738	Q8K4G5	Q8K4G5 [736-744]
Fam122a	Fam122a_S140;S144	Q9DB52	Q9DB52 [134-147]		Clip1	Clip1_S194	Q922J3	Q922J3 [190-205]
Fam122b	Fam122b_S119	Q6NZE7	Q6NZE7 [108-122]		Klf3	Klf3_S91;S100	Q60980	Q60980 [89-105]
Fam129a	Fam129a_S601	Q3UW53	Q3UW53 [599-624]		Mki67	Mki67_[S1186/S1187]	E9PVX6	E9PVX6 [1178-1190]
Fam129a	Fam129a_S595	Q3UW53	Q3UW53 [587-598]		Fam122a	Fam122a_S73	Q9DB52	Q9DB52 [66-76]
Fcho2	Fcho2_S403	Q3UQN2	Q3UQN2 [401-409]		Rbm14	Rbm14_S571	Q8C2Q3	Q8C2Q3 [542-578]
Fgfr1op	Fgfr1op_S160	Q66JX5	Q66JX5 [141-164]		Cenpc	Cenpc_S158	P49452	P49452 [152-162]
Filip1l	Filip1l_S789	Q6P6L0	Q6P6L0 [787-796]		Paxbp1	Paxbp1_S297	P58501	P58501 [288-313]
Fip1l1	Fip1l1_S86	Q9D824	Q9D824 [77-103]		Sfr1	Sfr1_S115	Q8BP27	Q8BP27 [111-123]
Fli1	Fli1_[T35/S39]	P26323	P26323 [32-47]		Anln	Anln_S259	Q8K298	Q8K298 [236-261]
Flna	Flna_S2152	Q8BTM8	Q8BTM8 [2149-2165]		Mdc1	Mdc1_S442;T444	Q5PSV9	Q5PSV9 [425-453]
Flna	Flna_S2152	Q8BTM8	Q8BTM8 [2150-2165]		Bin1	Bin1_S298	O08539	O08539 [296-312]
Flna	Flna_S2180	Q8BTM8	Q8BTM8 [2166-2184]		Cttn	Cttn_[S417/S418]	Q60598	Q60598 [399-428]
Flna	Flna_S2180	Q8BTM8	Q8BTM8 [2166-2184]		Klf3	Klf3_S249	Q60980	Q60980 [243-254]
Fmnl1	Fmnl1_S184	Q9JL26	Q9JL26 [178-190]		Ppp1r9b	Ppp1r9b_S99	Q6R891	Q6R891 [98-112]
Fn1	Fn1_S2475	P11276	P11276 [2452-2477]		Rbbp8	Rbbp8_S233	Q80YR6	Q80YR6 [209-237]
Fyb1	Fyb1_S561	O35601	O35601 [552-564]		Specc1	Specc1_[S355/T357]	Q5SXY1	Q5SXY1 [351-375]
Fyb1	Fyb1_S546	O35601	O35601 [545-551]		Srrm2	Srrm2_[S1533/S1535]	Q8BTI8	Q8BTI8 [1533-1544]
Gab1	Gab1_S455	Q9QYY0	Q9QYY0 [432-458]		Foxo3	Foxo3_S285	Q9WVH4	Q9WVH4 [271-289]
Gab1	Gab1_S420	Q9QYY0	Q9QYY0 [418-429]		Hmg20a	Hmg20a_S104	Q9DC33	Q9DC33 [98-111]
Gab1	Gab1_[S264/Y265/S266]	Q9QYY0	Q9QYY0 [264-272]		Mki67	Mki67_T1363;S1366	E9PVX6	E9PVX6 [1351-1369]; [2061-2079]
Gapvd1	Gapvd1_T762	Q6PAR5	Q6PAR5 [755-786]		Clasrp	Clasrp_S541	Q8CFC7	Q8CFC7 [535-547]
Gatad2a	Gatad2a_S96	Q8CHY6	Q8CHY6 [93-112]		Mki67	Mki67_S287	E9PVX6	E9PVX6 [276-289]
Gch1	Gch1_S24	Q05915	Q05915 [17-29]		Tpx2	Tpx2_S737	A2APB8	A2APB8 [727-739]
Gpalpp1	Gpalpp1_S104;S121	Q69ZC8	Q69ZC8 [101-124]		Syap1	Syap1_T262	Q9D5V6	Q9D5V6 [245-268]
Gpalpp1	Gpalpp1_S104	Q69ZC8	Q69ZC8 [100-120]		Bud13	Bud13_T183;S187	Q8R149	Q8R149 [181-191]; [220-230]
Gypa	Gypa_S166	P14220	P14220 [138-168]		Ybx3	Ybx3_S2	Q9JKB3	Q9JKB3 [2-32]
Hba	Hba_S9	P01942	P01942 [2-12]		Hemgn	Hemgn_S103;S124	Q9ERZ0	Q9ERZ0 [97-127]
Hbb-b1	Hbb-b1_[T85/S88]	P02088; P02089	P02088 [84-96]		Jpt1	Jpt1_S79	P97825	P97825 [70-84]
Hbb-b1	Hbb-b1_S45	P02088	P02088 [42-60]		Lnpk	Lnpk_S411	Q7TQ95	Q7TQ95 [409-425]
Hbb-b1	Hbb-b1_S45	P02088	P02088 [42-60]		Klf3	Klf3_S71;S78	Q60980	Q60980 [70-83]
Hcfc1	Hcfc1_S2030	Q61191	Q61191 [2026-2034]		Akap12	Akap12_S613	Q9WTQ5	Q9WTQ5 [611-623]
Hdgf	Hdgf_S132;S133	P51859	P51859 [126-138]		Otud5	Otud5_S64	Q3U2S4	Q3U2S4 [63-80]
Hdgfl2	Hdgfl2_S640	Q3UMU9	Q3UMU9 [638-649]		Q8BH50	Q8BH50_S143;S145	Q8BH50	Q8BH50 [143-155]
Hdgfl2	Hdgfl2_S366;S367	Q3UMU9	Q3UMU9 [364-378]		Otud5	Otud5_S165;S177	Q3U2S4	Q3U2S4 [154-187]
Hdgfl2	Hdgfl2_S366;S367	Q3UMU9	Q3UMU9 [364-379]		Lbr	Lbr_S101	Q3U9G9	Q3U9G9 [101-111]
Hemgn	Hemgn_S241	Q9ERZ0	Q9ERZ0 [230-257]		Zc3h4	Zc3h4_S1270;S1276	Q6ZPZ3	Q6ZPZ3 [1266-1289]
Hemgn	Hemgn_S241	Q9ERZ0	Q9ERZ0 [230-257]		Kat7	Kat7_T90	Q5SVQ0	Q5SVQ0 [82-92]
Hemgn	Hemgn_S241	Q9ERZ0	Q9ERZ0 [230-257]		Dmtn	Dmtn_S96;[S90/T91/S92]	Q9WV69	Q9WV69 [90-104]
Hemgn	Hemgn_S269	Q9ERZ0	Q9ERZ0 [258-271]		Nusap1	Nusap1_S69	Q9ERH4	Q9ERH4 [53-84]
Hemgn	Hemgn_T286	Q9ERZ0	Q9ERZ0 [281-299]		Sox6	Sox6_S466	P40645	P40645 [462-474]
Hemgn	Hemgn_S435	Q9ERZ0	Q9ERZ0 [425-442]		Clasp2	Clasp2_S376	Q8BRT1	Q8BRT1 [374-387]
Hemgn	Hemgn_S269	Q9ERZ0	Q9ERZ0 [258-271]		Psip1	Psip1_S274;S270;[T271/S272]	Q99JF8	Q99JF8 [262-285]
Hemgn	Hemgn_S171;S158;T155	Q9ERZ0	Q9ERZ0 [148-173]		Tcf3	Tcf3_S140;S135	P15806	P15806 [115-145]
Hemgn	Hemgn_S223	Q9ERZ0	Q9ERZ0 [216-229]		Hbb-b1	Hbb-b1_S45	P02088	P02088 [42-60]
Hemgn	Hemgn_S223	Q9ERZ0	Q9ERZ0 [216-229]		Hemgn	Hemgn_S171	Q9ERZ0	Q9ERZ0 [148-173]
Hemgn	Hemgn_S103;S124	Q9ERZ0	Q9ERZ0 [97-127]		Rai1	Rai1_S328	Q61818	Q61818 [313-331]
Hemgn	Hemgn_S135	Q9ERZ0	Q9ERZ0 [128-147]		Map3k1	Map3k1_[S138/S142]	P53349	P53349 [137-157]
Hemgn	Hemgn_S380	Q9ERZ0	Q9ERZ0 [372-382]		Tpd52l2	Tpd52l2_S180	Q9CYZ2	Q9CYZ2 [174-184]
Hemgn	Hemgn_S213	Q9ERZ0	Q9ERZ0 [202-215]		Vasp	Vasp_S317	P70460	P70460 [315-341]
Hemgn	Hemgn_S213	Q9ERZ0	Q9ERZ0 [202-215]		Anln	Anln_[S292/S293]	Q8K298	Q8K298 [291-305]
Hemgn	Hemgn_S124	Q9ERZ0	Q9ERZ0 [97-127]		Ubap2l	Ubap2l_S625;S628	Q80X50	Q80X50 [621-632]
Hemgn	Hemgn_S171	Q9ERZ0	Q9ERZ0 [148-173]		Dmtn	Dmtn_S226	Q9WV69	Q9WV69 [213-231]
Hemgn	Hemgn_S435	Q9ERZ0	Q9ERZ0 [430-442]		Hirip3	Hirip3_S105	Q8BLH7	Q8BLH7 [94-115]
Hexim2	Hexim2_S168	Q3TVI4	Q3TVI4 [151-182]		Samd14	Samd14_S77	Q8K070	Q8K070 [71-81]
Hexim2	Hexim2_S75	Q3TVI4	Q3TVI4 [73-87]		Ccdc43	Ccdc43_T137	Q9CR29	Q9CR29 [127-160]
Hexim2	Hexim2_S177;[S166/S168]	Q3TVI4	Q3TVI4 [151-182]		Mki67	Mki67_S767	E9PVX6	E9PVX6 [764-771]
Hirip3	Hirip3_S231;S234;S238	Q8BLH7	Q8BLH7 [219-243]		Bod1l	Bod1l_S1071	E9Q6J5	E9Q6J5 [1069-1078]
Hirip3	Hirip3_S389	Q8BLH7	Q8BLH7 [379-405]		Otud5	Otud5_[T502/S503]	Q3U2S4	Q3U2S4 [501-515]
Hirip3	Hirip3_S153	Q8BLH7	Q8BLH7 [147-162]		Clip1	Clip1_S203;S192	Q922J3	Q922J3 [190-205]
Hirip3	Hirip3_S238	Q8BLH7	Q8BLH7 [217-241]		Mki67	Mki67_S1587	E9PVX6	E9PVX6 [1587-1594]
Hist1h1b	Hist1h1b_[S2/T4]	P43276	P43276 [2-17]		Erbin	Erbin_S1013	Q80TH2	Q80TH2 [1011-1021]
Hist1h1b	Hist1h1b_S18	P43276	P43276 [2-21]		Mki67	Mki67_S1734	E9PVX6	E9PVX6 [1731-1760]
Hist1h1d	Hist1h1d_T18	P43277	P43277 [2-21]		Apc	Apc_[S2129/S2130]	Q61315	Q61315 [2127-2139]
Hist1h1e	Hist1h1e_S102	P43274; P43276; P15864; Q07133; P43277	P43274 [98-106]; P43276 [98-106]; P15864 [98-106]; P43277 [99-107]		Hist1h1b	Hist1h1b_S18	P43276	P43276 [2-22]
Hist1h3a	Hist1h3a_S29	P68433; P84228	P68433 [28-37]; P84228 [28-37]		Fam122a	Fam122a_S140;S144	Q9DB52	Q9DB52 [134-147]
Hmga1	Hmga1_T53;S36	P17095	P17095 [31-55]		Cdca3	Cdca3_S207	Q99M54	Q99M54 [197-214]
Hmga1	Hmga1_[S102/S103]	P17095	P17095 [89-107]		Mki67	Mki67_S2780	E9PVX6	E9PVX6 [2760-2782]
Hmga1	Hmga1_S2;S4	P17095	P17095 [2-15]		Clspn	Clspn_[T1123/S1133]	Q80YR7	Q80YR7 [1119-1148]
Hmga1	Hmga1_T53	P17095	P17095 [31-55]		Dmtn	Dmtn_[S288/S289]	Q9WV69	Q9WV69 [287-295]
Hmga1	Hmga1_S99;S102;S103	P17095	P17095 [89-107]		Cfl1	Cfl1_S3	P18760	P18760 [2-13]
Hmga1	Hmga1_S9	P17095	P17095 [2-15]		Incenp	Incenp_S147	Q9WU62	Q9WU62 [123-153]
Hmga1	Hmga1_S9	P17095	P17095 [8-15]		Ahsg	Ahsg_S138	P29699	P29699 [127-143]
Hmgn1	Hmgn1_S7	P18608	P18608 [6-13]		Sash1	Sash1_S130	P59808	P59808 [128-137]
Hnrnpa3	Hnrnpa3_S359	Q8BG05	Q8BG05 [356-377]		Cenpc	Cenpc_[S59/S60]	P49452	P49452 [47-63]
Hnrnpab	Hnrnpab_S260	Q99020	Q99020 [259-271]		Clspn	Clspn_S787	Q80YR7	Q80YR7 [785-792]
Hnrnph1	Hnrnph1_S104	P70333; O35737	O35737 [99-114]		Ppp1r12a	Ppp1r12a_[S445/Y446]	Q9DBR7	Q9DBR7 [443-456]
Hnrnpk	Hnrnpk_T118	P61979	P61979 [104-139]		Slbp	Slbp_S182	P97440	P97440 [181-188]
Hnrnpu	Hnrnpu_S247	Q8VEK3	Q8VEK3 [245-276]		Bod1l	Bod1l_S240	E9Q6J5	E9Q6J5 [234-249]
Hnrnpu	Hnrnpu_S58	Q8VEK3	Q8VEK3 [38-68]		Ahsg	Ahsg_S138	P29699	P29699 [127-143]
Hnrnpul1	Hnrnpul1_[Y720/S721]	Q8VDM6	Q8VDM6 [694-724]		Anln	Anln_S180	Q8K298	Q8K298 [178-196]
Hsp90aa1	Hsp90aa1_S263	P07901	P07901 [251-271]		Bysl	Bysl_S97	O54825	O54825 [88-109]
Hsp90aa1	Hsp90aa1_S231	P07901	P07901 [227-238]		Gch1	Gch1_S24	Q05915	Q05915 [17-29]
Hsp90ab1	Hsp90ab1_S255	P11499	P11499 [250-263]		Ahsg	Ahsg_S138	P29699	P29699 [127-144]
Hsp90ab1	Hsp90ab1_S255	P11499	P11499 [250-265]		Akap12	Akap12_[S234/S235/T236]	Q9WTQ5	Q9WTQ5 [231-260]
Hsp90ab1	Hsp90ab1_S226	P11499	P11499 [222-234]		Kmt2c	Kmt2c_S695	Q8BRH4	Q8BRH4 [683-700]
Hsp90ab1	Hsp90ab1_S255	P11499	P11499 [250-266]		Fam53b	Fam53b_S168	Q8BGR5	Q8BGR5 [166-174]
Htatsf1	Htatsf1_S441	Q8BGC0	Q8BGC0 [435-451]		Hemgn	Hemgn_S124	Q9ERZ0	Q9ERZ0 [97-127]
Igf2r	Igf2r_S2401	Q07113	Q07113 [2388-2412]		Hba	Hba_S4	P01942	P01942 [2-8]
Igf2r	Igf2r_S2476	Q07113	Q07113 [2469-2483]		Dmtn	Dmtn_S333	Q9WV69	Q9WV69 [331-341]
Ikzf1	Ikzf1_S440	Q03267	Q03267 [435-445]		Slc9a1	Slc9a1_S801	Q61165	Q61165 [799-818]
Il16	Il16_S967	O54824	O54824 [965-971]		Dmtn	Dmtn_S372	Q9WV69	Q9WV69 [370-378]
Impa1	Impa1_[S37/S38]	O55023	O55023 [37-49]		Ahsg	Ahsg_S138	P29699	P29699 [127-144]
Iws1	Iws1_S261	Q8C1D8	Q8C1D8 [247-270]		Slbp	Slbp_S110	P97440	P97440 [109-118]
Iws1	Iws1_S185	Q8C1D8	Q8C1D8 [182-194]		Carhsp1	Carhsp1_S42	Q9CR86	Q9CR86 [37-47]
Iws1	Iws1_S384	Q8C1D8	Q8C1D8 [379-398]		Cbx3	Cbx3_S93;S95	P23198	P23198 [91-103]
Jmjd1c	Jmjd1c_S138;S135	Q69ZK6	Q69ZK6 [133-144]		Ska3	Ska3_S119	Q8C263	Q8C263 [116-127]
Jpt2	Jpt2_S69	Q6PGH2	Q6PGH2 [68-81]		Hemgn	Hemgn_S213	Q9ERZ0	Q9ERZ0 [202-215]
Jpt2	Jpt2_S69	Q6PGH2	Q6PGH2 [61-81]		Hemgn	Hemgn_S213	Q9ERZ0	Q9ERZ0 [202-215]
Jund	Jund_S100	P05627; P15066	P15066 [98-105]		Reps1	Reps1_S708	O54916	O54916 [706-722]
Kctd12	Kctd12_S178	Q6WVG3	Q6WVG3 [151-186]		Gab1	Gab1_S420	Q9QYY0	Q9QYY0 [418-429]
Kiaa1211	Kiaa1211_S783	Q5PR69	Q5PR69 [772-786]		Mki67	Mki67_T1952;S1955	E9PVX6	E9PVX6 [1940-1957]
Kiaa1551	Kiaa1551_[S1480/S1482]	Q5DTW7	Q5DTW7 [1480-1494]		Anln	Anln_S318	Q8K298	Q8K298 [316-325]
Klc4	Klc4_S590	Q9DBS5	Q9DBS5 [588-606]		Dmtn	Dmtn_S87	Q9WV69	Q9WV69 [83-89]
Klf3	Klf3_S91;S99	Q60980	Q60980 [89-104]		Kiaa1211	Kiaa1211_S783	Q5PR69	Q5PR69 [772-786]
Klf3	Klf3_S91;[S99/S100]	Q60980	Q60980 [89-104]		Mki67	Mki67_S2934	E9PVX6	E9PVX6 [2929-2936]
Klf3	Klf3_S71;S78	Q60980	Q60980 [69-83]		Mki67	Mki67_T2073;[S2076/T2077]	E9PVX6	E9PVX6 [1351-1368]; [2061-2078]
Klf3	Klf3_S91;S100	Q60980	Q60980 [89-105]		Pinx1	Pinx1_T228;S233	Q9CZX5	Q9CZX5 [222-237]
Klf3	Klf3_S71;S78	Q60980	Q60980 [70-83]		Tnks1bp1	Tnks1bp1_S796	P58871	P58871 [795-816]
Klf3	Klf3_S91;[S98/S99/S100]	Q60980	Q60980 [89-105]		Otud5	Otud5_[S445/S447]	Q3U2S4	Q3U2S4 [424-449]
Klf3	Klf3_S249	Q60980	Q60980 [243-254]		Gmnn	Gmnn_S19	O88513	O88513 [9-23]
Lcp1	Lcp1_S257	Q61233	Q61233 [254-263]		Mki67	Mki67_T1175	E9PVX6	E9PVX6 [1156-1179]; [1986-2009]; [2224-2247]
Lig1	Lig1_[S188/S191]	P37913	P37913 [175-196]		Rrm2	Rrm2_S20	P11157	P11157 [6-23]
Lig1	Lig1_T77	P37913	P37913 [60-79]		Akap12	Akap12_S505	Q9WTQ5	Q9WTQ5 [503-510]
Lig1	Lig1_S51	P37913	P37913 [43-55]		Borcs7	Borcs7_[S44/S45]	Q9CRC6	Q9CRC6 [44-53]
Lig1	Lig1_S51	P37913	P37913 [43-54]		Tmsb4x	Tmsb4x_T29	P20065	P20065 [27-38]
Lima1	Lima1_S488	Q9ERG0	Q9ERG0 [467-498]		Ythdf2	Ythdf2_S2	Q91YT7	Q91YT7 [2-12]
Limch1	Limch1_S973	Q3UH68	Q3UH68 [966-977]		Mki67	Mki67_S1342	E9PVX6	E9PVX6 [1320-1350]
Limch1	Limch1_S377	Q3UH68	Q3UH68 [377-384]		Osbpl11	Osbpl11_S15	Q8CI95	Q8CI95 [12-30]
Lin52	Lin52_[T51/S52/S53]	Q8CD94	Q8CD94 [48-56]		Ncbp3	Ncbp3_S563	Q8BZR9	Q8BZR9 [557-574]
Lmna	Lmna_S392	P48678	P48678 [389-397]		Clspn	Clspn_S816;T821	Q80YR7	Q80YR7 [806-827]
Lmnb1	Lmnb1_[T21/S24]	P14733	P14733 [16-27]		Cdca3	Cdca3_S197;S207	Q99M54	Q99M54 [193-214]
Lnpk	Lnpk_S411	Q7TQ95	Q7TQ95 [409-425]		Q8BH50	Q8BH50_S67	Q8BH50	Q8BH50 [65-83]
Lsp1	Lsp1_S273	P19973	P19973 [271-284]		Mki67	Mki67_S1187	E9PVX6	E9PVX6 [1180-1190]
Lsp1	Lsp1_S63	P19973	P19973 [48-76]		Mphosph10	Mphosph10_S164;S168;S172	Q810V0	Q810V0 [163-186]
Luzp1	Luzp1_S660	Q8R4U7	Q8R4U7 [656-673]		Clspn	Clspn_S823	Q80YR7	Q80YR7 [806-827]
Macf1	Macf1_S3889	Q9QXZ0	Q9QXZ0 [3887-3898]		Crtc2	Crtc2_S612	Q3U182	Q3U182 [610-628]
Macf1	Macf1_S4483	Q9QXZ0	Q9QXZ0 [4474-4485]		Srrm1	Srrm1_S260	Q52KI8	Q52KI8 [247-263]
Macf1	Macf1_[S3082/S3085]	Q9QXZ0	Q9QXZ0 [3080-3099]		Ubr7	Ubr7_[S265/S267]	Q8BU04	Q8BU04 [257-274]
Map1b	Map1b_S1260	P14873	P14873 [1251-1264]		Mki67	Mki67_T1243;[S1246/T1247]	E9PVX6	E9PVX6 [1231-1248]
Map4	Map4_S1046	P27546	P27546 [1044-1060]		Carhsp1	Carhsp1_[T51/S53]	Q9CR86	Q9CR86 [51-57]
Map4k4	Map4k4_S701	P97820	P97820 [699-710]		Gab1	Gab1_[S264/Y265/S266]	Q9QYY0	Q9QYY0 [264-272]
Matr3	Matr3_S195	Q8K310	Q8K310 [186-207]		Trappc12	Trappc12_S234	Q8K2L8	Q8K2L8 [232-244]
Mbd1	Mbd1_S556	Q9Z2E2	Q9Z2E2 [550-572]		Rrm2	Rrm2_S20	P11157	P11157 [6-24]
Mcm10	Mcm10_T85	Q0VBD2	Q0VBD2 [74-93]		Dmtn	Dmtn_S152;S156	Q9WV69	Q9WV69 [149-160]
Mcm2	Mcm2_S21;S27	P97310	P97310 [19-30]		Prrc2c	Prrc2c_[S1933/S1935]	Q3TLH4	Q3TLH4 [1929-1947]
Mdc1	Mdc1_S442;T444	Q5PSV9	Q5PSV9 [425-453]		Prrc2c	Prrc2c_S1933	Q3TLH4	Q3TLH4 [1929-1947]
Med1	Med1_S1225	Q925J9	Q925J9 [1223-1246]		Nedd1	Nedd1_S379	P33215	P33215 [377-385]
Mfap1b	Mfap1b_S116;S118	C0HKD9	C0HKD9 [107-126]		Mak16	Mak16_S197;S199	Q8BGS0	Q8BGS0 [189-217]
Mfap1b	Mfap1b_S118	C0HKD9	C0HKD9 [106-126]		Psme3	Psme3_[T23/S24]	P61290	P61290 [22-36]
Mindy1	Mindy1_S440	Q76LS9	Q76LS9 [438-444]		Bcl10	Bcl10_S141	Q9Z0H7	Q9Z0H7 [136-146]
Mink1	Mink1_S729	Q9JM52	Q9JM52 [713-732]		Sash3	Sash3_[S146/T147]	Q8K352	Q8K352 [144-177]
Mki67	Mki67_S2780	E9PVX6	E9PVX6 [2760-2782]		Srrm1	Srrm1_S723;S725;S731	Q52KI8	Q52KI8 [720-740]
Mki67	Mki67_S2649	E9PVX6	E9PVX6 [2645-2655]		Pja2	Pja2_S320	Q80U04	Q80U04 [317-332]
Mki67	Mki67_S2545	E9PVX6	E9PVX6 [2541-2558]		Mki67	Mki67_T1924	E9PVX6	E9PVX6 [1909-1939]
Mki67	Mki67_[S2133/S2134]	E9PVX6	E9PVX6 [2010-2020]; [2127-2137]		Optn	Optn_T210	Q8K3K8	Q8K3K8 [207-227]
Mki67	Mki67_T3021	E9PVX6	E9PVX6 [3017-3027]		Sfr1	Sfr1_S141	Q8BP27	Q8BP27 [139-149]
Mki67	Mki67_S1000	E9PVX6	E9PVX6 [1000-1021]		Tagln2	Tagln2_S163	Q9WVA4	Q9WVA4 [161-171]
Mki67	Mki67_S2545	E9PVX6	E9PVX6 [2541-2558]		Son	Son_S1723	Q9QX47	Q9QX47 [1713-1738]
Mki67	Mki67_S337	E9PVX6	E9PVX6 [335-351]		Sdhaf4	Sdhaf4_S56	Q8BTE0	Q8BTE0 [54-79]
Mki67	Mki67_S2017	E9PVX6	E9PVX6 [2010-2021]; [2127-2138]		Jpt2	Jpt2_S69	Q6PGH2	Q6PGH2 [61-81]
Mki67	Mki67_[S2052/T2054]	E9PVX6	E9PVX6 [2030-2060]		Specc1	Specc1_S314	Q5SXY1	Q5SXY1 [310-320]
Mki67	Mki67_S2255	E9PVX6	E9PVX6 [2248-2258]		Zc3h4	Zc3h4_S1270;S1276	Q6ZPZ3	Q6ZPZ3 [1266-1293]
Mki67	Mki67_S2255	E9PVX6	E9PVX6 [2246-2258]		Tmsb4x	Tmsb4x_T29	P20065	P20065 [27-45]
Mki67	Mki67_[S2390/S2392]	E9PVX6	E9PVX6 [2390-2410]		Ubap2l	Ubap2l_S879	Q80X50	Q80X50 [870-884]
Mki67	Mki67_T3021	E9PVX6	E9PVX6 [3016-3027]		Nucks1	Nucks1_S181	Q80XU3	Q80XU3 [174-184]
Mki67	Mki67_S2392	E9PVX6	E9PVX6 [2389-2410]
Mki67	Mki67_T2162	E9PVX6	E9PVX6 [2147-2177]
Mki67	Mki67_S1825	E9PVX6	E9PVX6 [1821-1838]
Mki67	Mki67_[S1772/S1773]	E9PVX6	E9PVX6 [1764-1776]
Mki67	Mki67_T1175	E9PVX6	E9PVX6 [1156-1177]; [1986-2007]; [2224-2245]
Mki67	Mki67_S2333	E9PVX6	E9PVX6 [2330-2337]
Mki67	Mki67_S1352	E9PVX6	E9PVX6 [1351-1362]; [2061-2072]
Mki67	Mki67_T1952	E9PVX6	E9PVX6 [1940-1957]
Mki67	Mki67_S767	E9PVX6	E9PVX6 [764-771]
Mki67	Mki67_T1363;S1366	E9PVX6	E9PVX6 [1351-1369]; [2061-2079]
Mki67	Mki67_[S1186/S1187]	E9PVX6	E9PVX6 [1178-1190]
Mki67	Mki67_S2780	E9PVX6	E9PVX6 [2760-2782]
Mki67	Mki67_S1187	E9PVX6	E9PVX6 [1180-1190]
Mki67	Mki67_S2934	E9PVX6	E9PVX6 [2929-2936]
Mki67	Mki67_S1587	E9PVX6	E9PVX6 [1587-1594]
Mki67	Mki67_T1952;S1955	E9PVX6	E9PVX6 [1940-1957]
Mki67	Mki67_[T3059/S3061]	E9PVX6	E9PVX6 [3059-3074]
Mki67	Mki67_T2073;[S2076/T2077]	E9PVX6	E9PVX6 [1351-1368]; [2061-2078]
Mki67	Mki67_S1342	E9PVX6	E9PVX6 [1320-1350]
Mki67	Mki67_T1243;[S1246/T1247]	E9PVX6	E9PVX6 [1231-1248]
Mphosph10	Mphosph10_S164;S168;S172	Q810V0	Q810V0 [163-180]
Mphosph10	Mphosph10_S346	Q810V0	Q810V0 [333-351]
Mphosph10	Mphosph10_S164;S168	Q810V0	Q810V0 [163-180]
Mtss1l	Mtss1l_S575	Q6P9S0	Q6P9S0 [573-595]
Mybbp1a	Mybbp1a_S1253	Q7TPV4	Q7TPV4 [1244-1259]
Myh9	Myh9_[T1939/S1943]	Q8VDD5	Q8VDD5 [1937-1957]
Mylk	Mylk_S1798;S1795	Q6PDN3	Q6PDN3 [1793-1807]
Myo18a	Myo18a_S2039	Q9JMH9	Q9JMH9 [2031-2044]
Naca	Naca_S2138	P70670; Q60817	P70670 [2117-2151]
Nav1	Nav1_S651	Q8CH77	Q8CH77 [649-668]
Nav1	Nav1_S510	Q8CH77	Q8CH77 [506-516]
Ncl	Ncl_S145	P09405	P09405 [142-175]
Nedd1	Nedd1_S379	P33215	P33215 [377-385]
Nfkb1	Nfkb1_S940	P25799	P25799 [938-956]
Nmt1	Nmt1_S47	O70310	O70310 [44-55]
Nolc1	Nolc1_S238	E9Q5C9	E9Q5C9 [225-243]
Nolc1	Nolc1_[S370/S371/S372]	E9Q5C9	E9Q5C9 [367-393]
Npm1	Npm1_S4	Q61937	Q61937 [1-24]
Npm1	Npm1_S241	Q61937	Q61937 [238-246]
Npm3	Npm3_S147;S151;S155	Q9CPP0	Q9CPP0 [137-161]
Nsfl1c	Nsfl1c_S176	Q9CZ44	Q9CZ44 [174-185]
Nsrp1	Nsrp1_S31;S33	Q5NCR9	Q5NCR9 [22-46]
Nucb1	Nucb1_S456	Q02819	Q02819 [443-459]
Nucks1	Nucks1_S181	Q80XU3	Q80XU3 [176-184]
Nucks1	Nucks1_S58	Q80XU3	Q80XU3 [53-67]
Nucks1	Nucks1_S58	Q80XU3	Q80XU3 [50-67]
Nucks1	Nucks1_S58;S61	Q80XU3	Q80XU3 [50-67]
Nucks1	Nucks1_S144;S130	Q80XU3	Q80XU3 [129-150]
Nucks1	Nucks1_S58	Q80XU3	Q80XU3 [50-64]
Nucks1	Nucks1_S144	Q80XU3	Q80XU3 [129-150]
Nufip2	Nufip2_S213	Q5F2E7	Q5F2E7 [207-223]
Nup35	Nup35_S73	Q8R4R6	Q8R4R6 [66-83]
Nusap1	Nusap1_S69	Q9ERH4	Q9ERH4 [53-84]
Osbpl11	Osbpl11_S15	Q8CI95	Q8CI95 [12-30]
Ostf1	Ostf1_S214	Q62422	Q62422 [201-215]
Otud5	Otud5_S64	Q3U2S4	Q3U2S4 [63-80]
Otud5	Otud5_S165;S177	Q3U2S4	Q3U2S4 [154-187]
Otud5	Otud5_[S445/S447]	Q3U2S4	Q3U2S4 [424-449]
Otud5	Otud5_[T502/S503]	Q3U2S4	Q3U2S4 [501-515]
P58686	P58686_S82	P58686	P58686 [68-83]
Pcnt	Pcnt_S1437	P48725	P48725 [1435-1443]
Pdap1	Pdap1_S60	Q3UHX2	Q3UHX2 [57-74]
Pdlim2	Pdlim2_S120;S143;T138	Q8R1G6	Q8R1G6 [120-149]
Pdlim2	Pdlim2_S199;[S204/S205]	Q8R1G6	Q8R1G6 [195-207]
Pdlim4	Pdlim4_[S118/S119]	P70271	P70271 [117-129]
Pdlim5	Pdlim5_S228	Q8CI51	Q8CI51 [226-233]
Pds5b	Pds5b_S1281	Q4VA53	Q4VA53 [1268-1284]
Pds5b	Pds5b_S1166	Q4VA53	Q4VA53 [1152-1169]
Pds5b	Pds5b_S1281	Q4VA53	Q4VA53 [1268-1285]
Pds5b	Pds5b_S1356	Q4VA53	Q4VA53 [1354-1371]
Pea15	Pea15_S116	Q62048	Q62048 [114-122]
Pea15	Pea15_S116	Q62048	Q62048 [110-122]
Pex19	Pex19_S35	Q8VCI5	Q8VCI5 [32-52]
Phf2	Phf2_S534	Q9WTU0	Q9WTU0 [533-550]
Pias1	Pias1_S503	O88907	O88907 [494-507]
Pja2	Pja2_S320	Q80U04	Q80U04 [317-332]
Plekho2	Plekho2_S395	Q8K124	Q8K124 [393-401]
Plekho2	Plekho2_S236	Q8K124	Q8K124 [231-260]
Pml	Pml_S404	Q60953	Q60953 [398-432]
Pnisr	Pnisr_S211	A2AJT4	A2AJT4 [209-218]
Pnisr	Pnisr_S290	A2AJT4	A2AJT4 [286-307]
Pogz	Pogz_S422	Q8BZH4	Q8BZH4 [407-425]
Polr2a	Polr2a_T1915;	P08775	P08775 [1909-1922]; [1923-1936]
Pom121	Pom121_S355	Q8K3Z9	Q8K3Z9 [349-362]
Ppig	Ppig_S714	A2AR02	A2AR02 [712-718]
Ppp1r12a	Ppp1r12a_S870	Q9DBR7	Q9DBR7 [851-879]
Ppp1r18	Ppp1r18_S234	Q8BQ30	Q8BQ30 [217-240]
Ppp1r35	Ppp1r35_S44;S46	Q9D8C8	Q9D8C8 [34-55]
Prkar2b	Prkar2b_S112	P31324	P31324 [110-130]
Prpf40a	Prpf40a_S879;S881;S884	Q9R1C7	Q9R1C7 [877-890]
Prpf4b	Prpf4b_Y849	Q61136	Q61136 [832-853]
Prrc2a	Prrc2a_S1667	Q7TSC1	Q7TSC1 [1666-1673]
Prrc2a	Prrc2a_[S1104/T1106/S1108];S1104	Q7TSC1	Q7TSC1 [1101-1120]
Prrc2b	Prrc2b_S621	Q7TPM1	Q7TPM1 [618-628]
Prrc2b	Prrc2b_S387	Q7TPM1	Q7TPM1 [384-397]
Prrc2b	Prrc2b_S226	Q7TPM1	Q7TPM1 [216-233]
Prrc2c	Prrc2c_[S1221/S1222]	Q3TLH4	Q3TLH4 [1219-1229]
Prrc2c	Prrc2c_[S1933/S1935]	Q3TLH4	Q3TLH4 [1929-1947]
Prrc2c	Prrc2c_S1933	Q3TLH4	Q3TLH4 [1929-1947]
Psip1	Psip1_S272	Q99JF8	Q99JF8 [262-284]
Psma3	Psma3_S250	O70435	O70435 [242-255]
Psme3	Psme3_[T23/S24]	P61290	P61290 [22-36]
Ptprc	Ptprc_S964	P06800	P06800 [961-973]
Pym1	Pym1_S138	Q8CHP5	Q8CHP5 [115-149]
Q8BH50	Q8BH50_S66	Q8BH50	Q8BH50 [64-83]
Q8BH50	Q8BH50_S143;S145	Q8BH50	Q8BH50 [143-155]
Q8BH50	Q8BH50_S67	Q8BH50	Q8BH50 [65-83]
Rab11fip5	Rab11fip5_S474	Q8R361	Q8R361 [472-478]
Rabep1	Rabep1_S407;S410	O35551	O35551 [404-420]
Rabep2	Rabep2_S180	Q91WG2	Q91WG2 [173-188]
Rad23a	Rad23a_S125	P54726	P54726 [120-149]
Rad23a	Rad23a_S205	P54726	P54726 [194-236]
Rad51ap1	Rad51ap1_S276	Q8C551	Q8C551 [270-282]
Rad51ap1	Rad51ap1_S19;S23	Q8C551	Q8C551 [9-36]
Rad51ap1	Rad51ap1_S276	Q8C551	Q8C551 [270-282]
Rad51ap1	Rad51ap1_S254	Q8C551	Q8C551 [252-269]
Ranbp2	Ranbp2_S2505	Q9ERU9	Q9ERU9 [2499-2519]
Ranbp2	Ranbp2_S2505	Q9ERU9	Q9ERU9 [2499-2519]
Ranbp3	Ranbp3_S40	Q9CT10	Q9CT10 [28-53]
Ranbp3	Ranbp3_S283	Q9CT10	Q9CT10 [271-289]
Raver1	Raver1_S576	Q9CW46	Q9CW46 [574-582]
Rcsd1	Rcsd1_T256	Q3UZA1	Q3UZA1 [242-265]
Rcsd1	Rcsd1_S120;S127	Q3UZA1	Q3UZA1 [113-131]
Rcsd1	Rcsd1_S120;S127;S123	Q3UZA1	Q3UZA1 [113-131]
Rcsd1	Rcsd1_[S82/S83]	Q3UZA1	Q3UZA1 [80-88]
Rcsd1	Rcsd1_S105;S108	Q3UZA1	Q3UZA1 [89-112]
Reps1	Reps1_S708	O54916	O54916 [706-722]
Rfc1	Rfc1_S244	P35601	P35601 [242-260]
Rgs3	Rgs3_S686	Q9DC04	Q9DC04 [684-701]
Rif1	Rif1_[S1867/S1868]	Q6PR54	Q6PR54 [1863-1880]
Rplp0	Rplp0_S307	P14869	P14869 [298-317]
Rplp1	Rplp1_S104	P47955	P47955 [98-114]
Rplp2	Rplp2_S105	P99027	P99027 [99-115]
Rplp2	Rplp2_S105	P99027	P99027 [99-115]
Rragc	Rragc_S381	Q99K70	Q99K70 [375-386]
Rrm2	Rrm2_S20	P11157	P11157 [6-23]
Rrm2	Rrm2_S20	P11157	P11157 [6-24]
Rtn4	Rtn4_S651	Q99P72	Q99P72 [648-681]
Safb	Safb_S626	D3YXK2	D3YXK2 [623-629]
Sash1	Sash1_S83	P59808	P59808 [81-101]
Sash3	Sash3_S7	Q8K352	Q8K352 [4-17]
Sash3	Sash3_S38;S42	Q8K352	Q8K352 [34-67]
Scaf1	Scaf1_S240	Q5U4C3	Q5U4C3 [226-248]
Scnm1	Scnm1_S182	Q8K136	Q8K136 [171-186]
Sdhaf4	Sdhaf4_S56	Q8BTE0	Q8BTE0 [54-69]
Set	Set_S183	Q9EQU5	Q9EQU5 [181-188]
Sfswap	Sfswap_S903	Q3USH5	Q3USH5 [901-921]
Sgta	Sgta_T82	Q8BJU0	Q8BJU0 [78-94]
Sgta	Sgta_T305	Q8BJU0	Q8BJU0 [303-315]
Sh3kbp1	Sh3kbp1_S227	Q8R550	Q8R550 [221-236]
Sh3kbp1	Sh3kbp1_[S630/S631/S633]	Q8R550	Q8R550 [629-642]
Sh3kbp1	Sh3kbp1_S274	Q8R550	Q8R550 [274-286]
Sh3kbp1	Sh3kbp1_[S156/S159]	Q8R550	Q8R550 [154-172]
Ska3	Ska3_S119	Q8C263	Q8C263 [116-127]
Slbp	Slbp_S7	P97440	P97440 [7-14]
Slbp	Slbp_S182	P97440	P97440 [181-188]
Slc7a6os	Slc7a6os_S156	Q7TPE5	Q7TPE5 [154-170]
Slc9a1	Slc9a1_S697	Q61165	Q61165 [695-702]
Slc9a1	Slc9a1_S801	Q61165	Q61165 [799-818]
Slc9a3r1	Slc9a3r1_S297	P70441	P70441 [283-300]
Slco2b1	Slco2b1_S21	Q8BXB6	Q8BXB6 [19-34]
Smap2	Smap2_S239	Q7TN29	Q7TN29 [227-253]
Smarcc1	Smarcc1_S327;S329	P97496	P97496 [324-339]
Smarcc2	Smarcc2_S304;S306	Q6PDG5	Q6PDG5 [300-312]
Smc3	Smc3_S1067	Q9CW03	Q9CW03 [1059-1079]
Sorbs2	Sorbs2_S358	Q3UTJ2	Q3UTJ2 [357-373]
Sox6	Sox6_S399	P40645	P40645 [385-404]
Sox6	Sox6_S439;S442	P40645	P40645 [433-452]
Sox6	Sox6_T410	P40645	P40645 [408-417]
Sox6	Sox6_S454	P40645	P40645 [453-461]
Sox6	Sox6_S466	P40645	P40645 [462-474]
Sp1	Sp1_S7	O89090	O89090 [2-16]
Specc1	Specc1_S324	Q5SXY1	Q5SXY1 [321-350]
Specc1	Specc1_[T135/S136/S137]	Q5SXY1	Q5SXY1 [130-144]
Specc1	Specc1_[S355/T357]	Q5SXY1	Q5SXY1 [351-375]
Specc1	Specc1_S314	Q5SXY1	Q5SXY1 [310-320]
Spen	Spen_S758;S762	Q62504	Q62504 [755-768]
Srrm1	Srrm1_S743;T745	Q52KI8	Q52KI8 [742-749]
Srrm1	Srrm1_S655;S657	Q52KI8	Q52KI8 [654-661]
Srrm1	Srrm1_[S1138/S1140]	Q52KI8; B1AY13	Q52KI8 [672-678]; B1AY13 [1138-1144]
Srrm1	Srrm1_T633;S635	Q52KI8	Q52KI8 [633-641]
Srrm1	Srrm1_S626;[Y623/S624]	Q52KI8	Q52KI8 [623-630]
Srrm2	Srrm2_[S1556/S1557]	Q8BTI8	Q8BTI8 [1554-1561]
Srrm2	Srrm2_S454	Q8BTI8	Q8BTI8 [449-458]
Srrm2	Srrm2_T823	Q8BTI8	Q8BTI8 [821-844]
Srrm2	Srrm2_S454	Q8BTI8	Q8BTI8 [450-458]
Srrm2	Srrm2_S435;[S433/S434]	Q8BTI8	Q8BTI8 [431-448]
Srrm2	Srrm2_S814	Q8BTI8	Q8BTI8 [812-818]
Srrm2	Srrm2_S2224	Q8BTI8	Q8BTI8 [2213-2226]
Srrm2	Srrm2_[S1535/S1537/S1538];S1535	Q8BTI8	Q8BTI8 [1533-1544]
Srrm2	Srrm2_S1339	Q8BTI8	Q8BTI8 [1337-1349]
Srrm2	Srrm2_S323	Q8BTI8	Q8BTI8 [286-329]
Srrm2	Srrm2_[S1475/S1477]	Q8BTI8	Q8BTI8 [1473-1482]
Srrm2	Srrm2_S1339;S1343	Q8BTI8	Q8BTI8 [1337-1349]
Srrm2	Srrm2_S2404	Q8BTI8	Q8BTI8 [2386-2415]
Srrm2	Srrm2_[S1229/S1230]	Q8BTI8	Q8BTI8 [1221-1252]
Srrm2	Srrm2_S2052;S2054	Q8BTI8	Q8BTI8 [2050-2065]
Srrm2	Srrm2_S1380	Q8BTI8	Q8BTI8 [1376-1384]
Srrm2	Srrm2_S349	Q8BTI8	Q8BTI8 [344-354]
Srrm2	Srrm2_[S1193/S1194]	Q8BTI8	Q8BTI8 [1188-1203]
Srrm2	Srrm2_[S1193/S1194]	Q8BTI8	Q8BTI8 [1188-1203]
Srrm2	Srrm2_S1216;S1209	Q8BTI8	Q8BTI8 [1204-1220]
Srsf2	Srsf2_S191	Q62093	Q62093 [189-197]
Srsf4	Srsf4_S401	Q8VE97	Q8VE97 [395-404]
Srsf6	Srsf6_S316	Q3TWW8	Q3TWW8 [314-320]
Stab2	Stab2_S2503	Q8R4U0	Q8R4U0 [2500-2514]
Stip1	Stip1_S481	Q60864	Q60864 [479-486]
Stk10	Stk10_S437	O55098	O55098 [428-442]
Stk4	Stk4_S418	Q9JI11	Q9JI11 [414-420]
Stmn1	Stmn1_S38	P54227	P54227 [30-41]
Stmn1	Stmn1_S63	P54227	P54227 [61-70]
Stmn1	Stmn1_S63	P54227	P54227 [63-70]
Stmn1	Stmn1_S46	P54227; P55821	P54227 [44-52]
Stmn1	Stmn1_S16	P54227	P54227 [15-27]
Stmn1	Stmn1_S16;S25	P54227	P54227 [15-27]
Stmn1	Stmn1_S16;S25	P54227	P54227 [14-27]
Stmn1	Stmn1_S38	P54227	P54227 [30-42]
Synpo	Synpo_S134	Q8CC35	Q8CC35 [132-141]
Synpo	Synpo_S833	Q8CC35	Q8CC35 [831-848]
Tab3	Tab3_[S102/S103]	Q571K4	Q571K4 [97-115]
Taf7	Taf7_S256	Q9R1C0	Q9R1C0 [253-275]
Taf7	Taf7_S256	Q9R1C0	Q9R1C0 [253-275]
Tagln2	Tagln2_S163	Q9WVA4	Q9WVA4 [161-171]
Tal1	Tal1_S122	P22091	P22091 [118-134]
Talpid3	Talpid3_[S1223/S1224/T1225]	E9PV87	E9PV87 [1218-1241]
Tax1bp1	Tax1bp1_S693	Q3UKC1	Q3UKC1 [691-705]
Tbc1d5	Tbc1d5_S565	Q80XQ2	Q80XQ2 [559-573]
Tcea1	Tcea1_S100	P10711	P10711 [91-104]
Tcf12	Tcf12_S67	Q61286	Q61286 [55-74]
Tcf3	Tcf3_[S377/Y380]	P15806	P15806 [370-389]
Tcof1	Tcof1_S456	O08784	O08784 [443-459]
Tcof1	Tcof1_S169;T171	O08784	O08784 [157-185]
Tcof1	Tcof1_S1191	O08784	O08784 [1190-1200]
Tcof1	Tcof1_S88	O08784	O08784 [78-100]
Tcof1	Tcof1_S499	O08784	O08784 [481-502]
Tfeb	Tfeb_S108;S113	Q9R210	Q9R210 [103-125]
Tfeb	Tfeb_[T330/S331]	Q9R210	Q9R210 [324-346]
Thrap3	Thrap3_S679	Q569Z6	Q569Z6 [676-684]
Thrap3	Thrap3_S935	Q569Z6	Q569Z6 [923-951]
Thrap3	Thrap3_S315;S320	Q569Z6	Q569Z6 [315-333]
Thrap3	Thrap3_S207	Q569Z6	Q569Z6 [203-215]
Thumpd1	Thumpd1_S86;S88	Q99J36	Q99J36 [78-101]
Tmcc2	Tmcc2_S435	Q8R310; Q80W04	Q80W04 [433-443]
Tmcc2	Tmcc2_S435	Q80W04	Q80W04 [433-456]
Tmcc2	Tmcc2_S435	Q80W04	Q80W04 [433-456]
Tmcc2	Tmcc2_S461	Q80W04	Q80W04 [457-469]
Tmem184b	Tmem184b_S403	Q8BG09	Q8BG09 [398-407]
Tmf1	Tmf1_[S397/T399]	B9EKI3	B9EKI3 [397-437]
Tmpo	Tmpo_S157	Q61029; Q61033	Q61029 [157-172]; Q61033 [157-172]
Tmsb4x	Tmsb4x_T29	P20065; Q6ZWY8	P20065 [26-32]; Q6ZWY8 [20-26]
Tnip1	Tnip1_S448	Q9WUU8	Q9WUU8 [435-464]
Tnks1bp1	Tnks1bp1_S429	P58871	P58871 [427-442]
Tnks1bp1	Tnks1bp1_[S911/S912]	P58871	P58871 [909-924]
Tnrc6b	Tnrc6b_[S598/S599]	Q8BKI2	Q8BKI2 [598-616]
Tns3	Tns3_S752	Q5SSZ5	Q5SSZ5 [743-755]
Tns3	Tns3_S769	Q5SSZ5	Q5SSZ5 [767-785]
Top2a	Top2a_S1388	Q01320	Q01320 [1383-1407]
Top2a	Top2a_S1328;S1333;T1350	Q01320	Q01320 [1322-1353]
Top2a	Top2a_S1388	Q01320	Q01320 [1383-1408]
Top2a	Top2a_S1472	Q01320	Q01320 [1462-1476]
Top2a	Top2a_S1472	Q01320	Q01320 [1463-1476]
Top2a	Top2a_S1469;S1470	Q01320	Q01320 [1463-1476]
Top2b	Top2b_S1537	Q64511	Q64511 [1535-1549]
Top2b	Top2b_S1509;S1511	Q64511	Q64511 [1503-1519]
Tp53bp1	Tp53bp1_S1096	P70399	P70399 [1074-1102]
Tpx2	Tpx2_S737	A2APB8	A2APB8 [727-739]
Trappc12	Trappc12_S234	Q8K2L8	Q8K2L8 [232-244]
Treml1	Treml1_[S228/S229]	Q8K558	Q8K558 [228-241]
Trim28	Trim28_T599;S598;S600	Q62318	Q62318 [592-629]
Trim28	Trim28_[S823/S824]	Q62318	Q62318 [805-834]
Ubap2l	Ubap2l_S629	Q80X50	Q80X50 [622-632]
Ubap2l	Ubap2l_S628	Q80X50	Q80X50 [621-632]
Ubap2l	Ubap2l_S625;S628	Q80X50	Q80X50 [621-632]
Ubap2l	Ubap2l_S879	Q80X50	Q80X50 [870-884]
Ubxn1	Ubxn1_S187;S200	Q922Y1	Q922Y1 [187-209]
Uimc1	Uimc1_S689	Q5U5Q9	Q5U5Q9 [676-692]
Uimc1	Uimc1_S689	Q5U5Q9	Q5U5Q9 [676-692]
Unc119	Unc119_S41;S39	Q9Z2R6	Q9Z2R6 [24-50]
Usp10	Usp10_[T205/S208]	P52479	P52479 [205-227]
Usp7	Usp7_S19	Q6A4J8	Q6A4J8 [13-36]
Vasp	Vasp_S317	P70460	P70460 [315-341]
Vim	Vim_S325	P20152	P20152 [322-334]
Vim	Vim_S459	P20152	P20152 [451-466]
Wipi2	Wipi2_[S394/T397]	Q80W47	Q80W47 [389-398]
Wrnip1	Wrnip1_S65	Q91XU0	Q91XU0 [61-70]
Xrn2	Xrn2_S499;S501	Q9DBR1	Q9DBR1 [495-510]
Yap1	Yap1_S149	P46938	P46938 [147-166]
Ybx1	Ybx1_S163	P62960	P62960 [155-168]
Ybx3	Ybx3_S52	Q9JKB3	Q9JKB3 [33-76]
Ybx3	Ybx3_S2	Q9JKB3	Q9JKB3 [2-32]
Ythdf2	Ythdf2_S2	Q91YT7	Q91YT7 [2-12]
Zbp1	Zbp1_S384	Q9QY24	Q9QY24 [377-393]
Zc3h11a	Zc3h11a_S743;S740	Q6NZF1	Q6NZF1 [738-757]
Zc3h13	Zc3h13_S1090;S1093	E9Q784	E9Q784 [1086-1103]
Zc3h13	Zc3h13_S1086;S1090;S1093	E9Q784	E9Q784 [1086-1102]
Zc3h13	Zc3h13_S1090;S1093	E9Q784	E9Q784 [1086-1102]
Zc3h13	Zc3h13_S921	E9Q784	E9Q784 [919-936]
Zc3h13	Zc3h13_S1093	E9Q784	E9Q784 [1086-1102]
Zc3h14	Zc3h14_S515	Q8BJ05	Q8BJ05 [506-517]
Zc3h18	Zc3h18_S92;S106	Q0P678	Q0P678 [88-117]
Zc3h18	Zc3h18_S847	Q0P678	Q0P678 [843-850]
Zc3h18	Zc3h18_S888	Q0P678	Q0P678 [884-892]
Zc3h18	Zc3h18_[S530/S532]	Q0P678	Q0P678 [525-533]
Zc3h18	Zc3h18_S64	Q0P678	Q0P678 [56-74]
Zc3h18	Zc3h18_S71;T62	Q0P678	Q0P678 [56-74]
Zc3h4	Zc3h4_S92	Q6ZPZ3	Q6ZPZ3 [90-98]
Zcchc8	Zcchc8_T474	Q9CYA6	Q9CYA6 [463-493]
Zcchc8	Zcchc8_S429	Q9CYA6	Q9CYA6 [421-431]
Zgrf1	Zgrf1_S462	Q0VGT4	Q0VGT4 [443-470]
Zyx	Zyx_S336	Q62523	Q62523 [336-346]

## Sheet: Venn 2 WT vs T505A total CHK1i
Accession (WT total proteome changes with CHK1i)	Description (WT)	GN (WT)		Accession (T505A total proteome changes with CHK1i)	Description (T505A)	GN (T505A)
P00683	Ribonuclease pancreatic OS=Mus musculus OX=10090 GN=Rnase1 PE=1 SV=2	Rnase1		Q9CY02	Alpha-hemoglobin-stabilizing protein OS=Mus musculus OX=10090 GN=Ahsp PE=1 SV=1	Ahsp
Q9Z2N8	Actin-like protein 6A OS=Mus musculus OX=10090 GN=Actl6a PE=1 SV=2	Actl6a		Q91YJ3	Thymocyte nuclear protein 1 OS=Mus musculus OX=10090 GN=Thyn1 PE=1 SV=1	Thyn1
Q8VCM7	Fibrinogen gamma chain OS=Mus musculus OX=10090 GN=Fgg PE=1 SV=1	Fgg		Q9DBD5	Proline-, glutamic acid- and leucine-rich protein 1 OS=Mus musculus OX=10090 GN=Pelp1 PE=1 SV=2	Pelp1
P10649	Glutathione S-transferase Mu 1 OS=Mus musculus OX=10090 GN=Gstm1 PE=1 SV=2	Gstm1		Q60773	Cyclin-dependent kinase 4 inhibitor D OS=Mus musculus OX=10090 GN=Cdkn2d PE=1 SV=2	Cdkn2d
Q8VEE4	Replication protein A 70 kDa DNA-binding subunit OS=Mus musculus OX=10090 GN=Rpa1 PE=1 SV=1	Rpa1		Q78YZ6	Short coiled-coil protein OS=Mus musculus OX=10090 GN=Scoc PE=1 SV=1	Scoc
Q9D051	Pyruvate dehydrogenase E1 component subunit beta, mitochondrial OS=Mus musculus OX=10090 GN=Pdhb PE=1 SV=1	Pdhb		Q9CPY3	Sororin OS=Mus musculus OX=10090 GN=Cdca5 PE=1 SV=1	Cdca5
Q91VR5	ATP-dependent RNA helicase DDX1 OS=Mus musculus OX=10090 GN=Ddx1 PE=1 SV=1	Ddx1		P07759	Serine protease inhibitor A3K OS=Mus musculus OX=10090 GN=Serpina3k PE=1 SV=2	Serpina3k
P17918	Proliferating cell nuclear antigen OS=Mus musculus OX=10090 GN=Pcna PE=1 SV=2	Pcna		Q8K4Z5	Splicing factor 3A subunit 1 OS=Mus musculus OX=10090 GN=Sf3a1 PE=1 SV=1	Sf3a1
P51174	Long-chain specific acyl-CoA dehydrogenase, mitochondrial OS=Mus musculus OX=10090 GN=Acadl PE=1 SV=2	Acadl		Q91YU8	Suppressor of SWI4 1 homolog OS=Mus musculus OX=10090 GN=Ppan PE=1 SV=2	Ppan
Q8R5J9	PRA1 family protein 3 OS=Mus musculus OX=10090 GN=Arl6ip5 PE=1 SV=2	Arl6ip5		Q01279	Epidermal growth factor receptor OS=Mus musculus OX=10090 GN=Egfr PE=1 SV=1	Egfr
Q99LI8	Hepatocyte growth factor-regulated tyrosine kinase substrate OS=Mus musculus OX=10090 GN=Hgs PE=1 SV=2	Hgs		Q9JJ11	Transforming acidic coiled-coil-containing protein 3 OS=Mus musculus OX=10090 GN=Tacc3 PE=1 SV=1	Tacc3
Q60932	Voltage-dependent anion-selective channel protein 1 OS=Mus musculus OX=10090 GN=Vdac1 PE=1 SV=3	Vdac1		Q9QUH0	Glutaredoxin-1 OS=Mus musculus OX=10090 GN=Glrx PE=1 SV=3	Glrx
P11499	Heat shock protein HSP 90-beta OS=Mus musculus OX=10090 GN=Hsp90ab1 PE=1 SV=3	Hsp90ab1		P11688	Integrin alpha-5 OS=Mus musculus OX=10090 GN=Itga5 PE=1 SV=3	Itga5
Q61699	Heat shock protein 105 kDa OS=Mus musculus OX=10090 GN=Hsph1 PE=1 SV=2	Hsph1		Q8CIN4	Serine/threonine-protein kinase PAK 2 OS=Mus musculus OX=10090 GN=Pak2 PE=1 SV=1	Pak2
O35643	AP-1 complex subunit beta-1 OS=Mus musculus OX=10090 GN=Ap1b1 PE=1 SV=2	Ap1b1		Q8K0E8	Fibrinogen beta chain OS=Mus musculus OX=10090 GN=Fgb PE=1 SV=1	Fgb
P07901	Heat shock protein HSP 90-alpha OS=Mus musculus OX=10090 GN=Hsp90aa1 PE=1 SV=4	Hsp90aa1		O35177	Enhancer of filamentation 1 OS=Mus musculus OX=10090 GN=Nedd9 PE=1 SV=2	Nedd9
P26516	26S proteasome non-ATPase regulatory subunit 7 OS=Mus musculus OX=10090 GN=Psmd7 PE=1 SV=2	Psmd7		P62814	V-type proton ATPase subunit B, brain isoform OS=Mus musculus OX=10090 GN=Atp6v1b2 PE=1 SV=1	Atp6v1b2
Q8BMI3	ADP-ribosylation factor-binding protein GGA3 OS=Mus musculus OX=10090 GN=Gga3 PE=1 SV=2	Gga3		P42125	Enoyl-CoA delta isomerase 1, mitochondrial OS=Mus musculus OX=10090 GN=Eci1 PE=1 SV=2	Eci1
Q3TXS7	26S proteasome non-ATPase regulatory subunit 1 OS=Mus musculus OX=10090 GN=Psmd1 PE=1 SV=1	Psmd1		O08900	Zinc finger protein Aiolos OS=Mus musculus OX=10090 GN=Ikzf3 PE=1 SV=2	Ikzf3
Q9D0B6	Protein PBDC1 OS=Mus musculus OX=10090 GN=Pbdc1 PE=1 SV=1	Pbdc1		Q06890	Clusterin OS=Mus musculus OX=10090 GN=Clu PE=1 SV=1	Clu
Q80X19	Collagen alpha-1(XIV) chain OS=Mus musculus OX=10090 GN=Col14a1 PE=1 SV=2	Col14a1		Q6NVF9	Cleavage and polyadenylation specificity factor subunit 6 OS=Mus musculus OX=10090 GN=Cpsf6 PE=1 SV=1	Cpsf6
P14211	Calreticulin OS=Mus musculus OX=10090 GN=Calr PE=1 SV=1	Calr		Q8VCW8	Acyl-CoA synthetase family member 2, mitochondrial OS=Mus musculus OX=10090 GN=Acsf2 PE=1 SV=1	Acsf2
P09103	Protein disulfide-isomerase OS=Mus musculus OX=10090 GN=P4hb PE=1 SV=2	P4hb		O08677	Kininogen-1 OS=Mus musculus OX=10090 GN=Kng1 PE=1 SV=1	Kng1
Q9CZ13	Cytochrome b-c1 complex subunit 1, mitochondrial OS=Mus musculus OX=10090 GN=Uqcrc1 PE=1 SV=2	Uqcrc1		Q9ERH4	Nucleolar and spindle-associated protein 1 OS=Mus musculus OX=10090 GN=Nusap1 PE=1 SV=1	Nusap1
Q93092	Transaldolase OS=Mus musculus OX=10090 GN=Taldo1 PE=1 SV=2	Taldo1		P07758	Alpha-1-antitrypsin 1-1 OS=Mus musculus OX=10090 GN=Serpina1a PE=1 SV=4	Serpina1a
Q505F5	Leucine-rich repeat-containing protein 47 OS=Mus musculus OX=10090 GN=Lrrc47 PE=1 SV=1	Lrrc47		P98078	Disabled homolog 2 OS=Mus musculus OX=10090 GN=Dab2 PE=1 SV=2	Dab2
Q9CQN1	Heat shock protein 75 kDa, mitochondrial OS=Mus musculus OX=10090 GN=Trap1 PE=1 SV=1	Trap1		Q9QYJ3	DnaJ homolog subfamily B member 1 OS=Mus musculus OX=10090 GN=Dnajb1 PE=1 SV=3	Dnajb1
P62270	40S ribosomal protein S18 OS=Mus musculus OX=10090 GN=Rps18 PE=1 SV=3	Rps18		Q7TNV0	Protein DEK OS=Mus musculus OX=10090 GN=Dek PE=1 SV=1	Dek
Q8CIN4	Serine/threonine-protein kinase PAK 2 OS=Mus musculus OX=10090 GN=Pak2 PE=1 SV=1	Pak2		Q9Z2I9	Succinate--CoA ligase [ADP-forming] subunit beta, mitochondrial OS=Mus musculus OX=10090 GN=Sucla2 PE=1 SV=2	Sucla2
Q6PDG5	SWI/SNF complex subunit SMARCC2 OS=Mus musculus OX=10090 GN=Smarcc2 PE=1 SV=2	Smarcc2		Q0VGB7	Serine/threonine-protein phosphatase 4 regulatory subunit 2 OS=Mus musculus OX=10090 GN=Ppp4r2 PE=1 SV=1	Ppp4r2
P54775	26S proteasome regulatory subunit 6B OS=Mus musculus OX=10090 GN=Psmc4 PE=1 SV=2	Psmc4		Q9WVH4	Forkhead box protein O3 OS=Mus musculus OX=10090 GN=Foxo3 PE=1 SV=1	Foxo3
Q9CQI6	Coactosin-like protein OS=Mus musculus OX=10090 GN=Cotl1 PE=1 SV=3	Cotl1		P14733	Lamin-B1 OS=Mus musculus OX=10090 GN=Lmnb1 PE=1 SV=3	Lmnb1
P26369	Splicing factor U2AF 65 kDa subunit OS=Mus musculus OX=10090 GN=U2af2 PE=1 SV=3	U2af2		Q505F5	Leucine-rich repeat-containing protein 47 OS=Mus musculus OX=10090 GN=Lrrc47 PE=1 SV=1	Lrrc47
O35177	Enhancer of filamentation 1 OS=Mus musculus OX=10090 GN=Nedd9 PE=1 SV=2	Nedd9		Q9DBX1	Regulator of cell cycle RGCC OS=Mus musculus OX=10090 GN=Rgcc PE=1 SV=1	Rgcc
P62702	40S ribosomal protein S4, X isoform OS=Mus musculus OX=10090 GN=Rps4x PE=1 SV=2	Rps4x		P09813	Apolipoprotein A-II OS=Mus musculus OX=10090 GN=Apoa2 PE=1 SV=2	Apoa2
P19253	60S ribosomal protein L13a OS=Mus musculus OX=10090 GN=Rpl13a PE=1 SV=4	Rpl13a		Q01149	Collagen alpha-2(I) chain OS=Mus musculus OX=10090 GN=Col1a2 PE=1 SV=2	Col1a2
P25918	B-lymphocyte antigen CD19 OS=Mus musculus OX=10090 GN=Cd19 PE=1 SV=3	Cd19		Q9CPR7	Suppressor of IKBKE 1 OS=Mus musculus OX=10090 GN=Sike1 PE=1 SV=1	Sike1
P56480	ATP synthase subunit beta, mitochondrial OS=Mus musculus OX=10090 GN=Atp5f1b PE=1 SV=2	Atp5f1b		Q9D706	RNA polymerase II-associated protein 3 OS=Mus musculus OX=10090 GN=Rpap3 PE=1 SV=1	Rpap3
Q62465	Synaptic vesicle membrane protein VAT-1 homolog OS=Mus musculus OX=10090 GN=Vat1 PE=1 SV=3	Vat1		Q9JI11	Serine/threonine-protein kinase 4 OS=Mus musculus OX=10090 GN=Stk4 PE=1 SV=1	Stk4
Q3UM45	Protein phosphatase 1 regulatory subunit 7 OS=Mus musculus OX=10090 GN=Ppp1r7 PE=1 SV=2	Ppp1r7		O35286	Pre-mRNA-splicing factor ATP-dependent RNA helicase DHX15 OS=Mus musculus OX=10090 GN=Dhx15 PE=1 SV=2	Dhx15
P68040	Receptor of activated protein C kinase 1 OS=Mus musculus OX=10090 GN=Rack1 PE=1 SV=3	Rack1		Q9ERZ0	Hemogen OS=Mus musculus OX=10090 GN=Hemgn PE=1 SV=1	Hemgn
P20029	Endoplasmic reticulum chaperone BiP OS=Mus musculus OX=10090 GN=Hspa5 PE=1 SV=3	Hspa5		Q8K3K8	Optineurin OS=Mus musculus OX=10090 GN=Optn PE=1 SV=1	Optn
P18242	Cathepsin D OS=Mus musculus OX=10090 GN=Ctsd PE=1 SV=1	Ctsd		Q8JZX4	Splicing factor 45 OS=Mus musculus OX=10090 GN=Rbm17 PE=1 SV=1	Rbm17
P28665	Murinoglobulin-1 OS=Mus musculus OX=10090 GN=Mug1 PE=1 SV=3	Mug1		P28665	Murinoglobulin-1 OS=Mus musculus OX=10090 GN=Mug1 PE=1 SV=3	Mug1
P48678	Prelamin-A/C OS=Mus musculus OX=10090 GN=Lmna PE=1 SV=2	Lmna		Q99JI4	26S proteasome non-ATPase regulatory subunit 6 OS=Mus musculus OX=10090 GN=Psmd6 PE=1 SV=1	Psmd6
Q9CX86	Heterogeneous nuclear ribonucleoprotein A0 OS=Mus musculus OX=10090 GN=Hnrnpa0 PE=1 SV=1	Hnrnpa0		P97440	Histone RNA hairpin-binding protein OS=Mus musculus OX=10090 GN=Slbp PE=1 SV=1	Slbp
P63168	Dynein light chain 1, cytoplasmic OS=Mus musculus OX=10090 GN=Dynll1 PE=1 SV=1	Dynll1		Q8R0H9	ADP-ribosylation factor-binding protein GGA1 OS=Mus musculus OX=10090 GN=Gga1 PE=1 SV=1	Gga1
P61982	14-3-3 protein gamma OS=Mus musculus OX=10090 GN=Ywhag PE=1 SV=2	Ywhag		P21126	Ubiquitin-like protein 4A OS=Mus musculus OX=10090 GN=Ubl4a PE=1 SV=1	Ubl4a
P14869	60S acidic ribosomal protein P0 OS=Mus musculus OX=10090 GN=Rplp0 PE=1 SV=3	Rplp0		O09126	Semaphorin-4D OS=Mus musculus OX=10090 GN=Sema4d PE=1 SV=2	Sema4d
Q99KP6	Pre-mRNA-processing factor 19 OS=Mus musculus OX=10090 GN=Prpf19 PE=1 SV=1	Prpf19		P28740	Kinesin-like protein KIF2A OS=Mus musculus OX=10090 GN=Kif2a PE=1 SV=2	Kif2a
Q9CQE8	RNA transcription, translation and transport factor protein OS=Mus musculus OX=10090 GN=RTRAF PE=1 SV=1	RTRAF		P33622	Apolipoprotein C-III OS=Mus musculus OX=10090 GN=Apoc3 PE=1 SV=2	Apoc3
Q91VD9	NADH-ubiquinone oxidoreductase 75 kDa subunit, mitochondrial OS=Mus musculus OX=10090 GN=Ndufs1 PE=1 SV=2	Ndufs1		Q9Z1R2	Large proline-rich protein BAG6 OS=Mus musculus OX=10090 GN=Bag6 PE=1 SV=1	Bag6
P08113	Endoplasmin OS=Mus musculus OX=10090 GN=Hsp90b1 PE=1 SV=2	Hsp90b1		P11087	Collagen alpha-1(I) chain OS=Mus musculus OX=10090 GN=Col1a1 PE=1 SV=4	Col1a1
Q921M3	Splicing factor 3B subunit 3 OS=Mus musculus OX=10090 GN=Sf3b3 PE=1 SV=1	Sf3b3		Q00PI9	Heterogeneous nuclear ribonucleoprotein U-like protein 2 OS=Mus musculus OX=10090 GN=Hnrnpul2 PE=1 SV=2	Hnrnpul2
Q61838	Pregnancy zone protein OS=Mus musculus OX=10090 GN=Pzp PE=1 SV=3	Pzp		P63248	cAMP-dependent protein kinase inhibitor alpha OS=Mus musculus OX=10090 GN=Pkia PE=1 SV=2	Pkia
Q9JIF0	Protein arginine N-methyltransferase 1 OS=Mus musculus OX=10090 GN=Prmt1 PE=1 SV=1	Prmt1		P61082	NEDD8-conjugating enzyme Ubc12 OS=Mus musculus OX=10090 GN=Ube2m PE=1 SV=1	Ube2m
Q9CQU0	Thioredoxin domain-containing protein 12 OS=Mus musculus OX=10090 GN=Txndc12 PE=1 SV=1	Txndc12		Q8C7E9	Cleavage stimulation factor subunit 2 tau variant OS=Mus musculus OX=10090 GN=Cstf2t PE=1 SV=2	Cstf2t
Q9CQW9	Interferon-induced transmembrane protein 3 OS=Mus musculus OX=10090 GN=Ifitm3 PE=1 SV=1	Ifitm3		Q99LI8	Hepatocyte growth factor-regulated tyrosine kinase substrate OS=Mus musculus OX=10090 GN=Hgs PE=1 SV=2	Hgs
P17182	Alpha-enolase OS=Mus musculus OX=10090 GN=Eno1 PE=1 SV=3	Eno1		Q9Z2N8	Actin-like protein 6A OS=Mus musculus OX=10090 GN=Actl6a PE=1 SV=2	Actl6a
Q9JKB1	Ubiquitin carboxyl-terminal hydrolase isozyme L3 OS=Mus musculus OX=10090 GN=Uchl3 PE=1 SV=2	Uchl3		Q00623	Apolipoprotein A-I OS=Mus musculus OX=10090 GN=Apoa1 PE=1 SV=2	Apoa1
P52480	Pyruvate kinase PKM OS=Mus musculus OX=10090 GN=Pkm PE=1 SV=4	Pkm		Q3TXS7	26S proteasome non-ATPase regulatory subunit 1 OS=Mus musculus OX=10090 GN=Psmd1 PE=1 SV=1	Psmd1
Q9Z1X4	Interleukin enhancer-binding factor 3 OS=Mus musculus OX=10090 GN=Ilf3 PE=1 SV=2	Ilf3		Q62465	Synaptic vesicle membrane protein VAT-1 homolog OS=Mus musculus OX=10090 GN=Vat1 PE=1 SV=3	Vat1
P29788	Vitronectin OS=Mus musculus OX=10090 GN=Vtn PE=1 SV=2	Vtn		P99026	Proteasome subunit beta type-4 OS=Mus musculus OX=10090 GN=Psmb4 PE=1 SV=1	Psmb4
Q62048	Astrocytic phosphoprotein PEA-15 OS=Mus musculus OX=10090 GN=Pea15 PE=1 SV=1	Pea15		P10649	Glutathione S-transferase Mu 1 OS=Mus musculus OX=10090 GN=Gstm1 PE=1 SV=2	Gstm1
P14685	26S proteasome non-ATPase regulatory subunit 3 OS=Mus musculus OX=10090 GN=Psmd3 PE=1 SV=3	Psmd3		Q8JZQ9	Eukaryotic translation initiation factor 3 subunit B OS=Mus musculus OX=10090 GN=Eif3b PE=1 SV=1	Eif3b
O08915	AH receptor-interacting protein OS=Mus musculus OX=10090 GN=Aip PE=1 SV=1	Aip		Q8R3G9	Tetraspanin-8 OS=Mus musculus OX=10090 GN=Tspan8 PE=1 SV=1	Tspan8
Q61576	Peptidyl-prolyl cis-trans isomerase FKBP10 OS=Mus musculus OX=10090 GN=Fkbp10 PE=1 SV=2	Fkbp10		Q00196	POU domain, class 2, transcription factor 2 OS=Mus musculus OX=10090 GN=Pou2f2 PE=2 SV=4	Pou2f2
Q8BFZ3	Beta-actin-like protein 2 OS=Mus musculus OX=10090 GN=Actbl2 PE=1 SV=1	Actbl2		Q99NB9	Splicing factor 3B subunit 1 OS=Mus musculus OX=10090 GN=Sf3b1 PE=1 SV=1	Sf3b1
Q922K7	Probable 28S rRNA (cytosine-C(5))-methyltransferase OS=Mus musculus OX=10090 GN=Nop2 PE=1 SV=1	Nop2		Q6PR54	Telomere-associated protein RIF1 OS=Mus musculus OX=10090 GN=Rif1 PE=1 SV=2	Rif1
Q9Z1Q5	Chloride intracellular channel protein 1 OS=Mus musculus OX=10090 GN=Clic1 PE=1 SV=3	Clic1		Q9CT10	Ran-binding protein 3 OS=Mus musculus OX=10090 GN=Ranbp3 PE=1 SV=2	Ranbp3
Q9CY50	Translocon-associated protein subunit alpha OS=Mus musculus OX=10090 GN=Ssr1 PE=1 SV=1	Ssr1		P29699	Alpha-2-HS-glycoprotein OS=Mus musculus OX=10090 GN=Ahsg PE=1 SV=1	Ahsg
Q9D0M5	Dynein light chain 2, cytoplasmic OS=Mus musculus OX=10090 GN=Dynll2 PE=1 SV=1	Dynll2		P70697	Uroporphyrinogen decarboxylase OS=Mus musculus OX=10090 GN=Urod PE=1 SV=2	Urod
Q99K48	Non-POU domain-containing octamer-binding protein OS=Mus musculus OX=10090 GN=Nono PE=1 SV=3	Nono		Q08943	FACT complex subunit SSRP1 OS=Mus musculus OX=10090 GN=Ssrp1 PE=1 SV=2	Ssrp1
P63101	14-3-3 protein zeta/delta OS=Mus musculus OX=10090 GN=Ywhaz PE=1 SV=1	Ywhaz		P32261	Antithrombin-III OS=Mus musculus OX=10090 GN=Serpinc1 PE=1 SV=1	Serpinc1
P09411	Phosphoglycerate kinase 1 OS=Mus musculus OX=10090 GN=Pgk1 PE=1 SV=4	Pgk1		Q61233	Plastin-2 OS=Mus musculus OX=10090 GN=Lcp1 PE=1 SV=4	Lcp1
P16460	Argininosuccinate synthase OS=Mus musculus OX=10090 GN=Ass1 PE=1 SV=1	Ass1		Q9JMD0	BUB3-interacting and GLEBS motif-containing protein ZNF207 OS=Mus musculus OX=10090 GN=Znf207 PE=1 SV=1	Znf207
Q62192	CD180 antigen OS=Mus musculus OX=10090 GN=Cd180 PE=1 SV=2	Cd180		A2APB8	Targeting protein for Xklp2 OS=Mus musculus OX=10090 GN=Tpx2 PE=1 SV=1	Tpx2
P62259	14-3-3 protein epsilon OS=Mus musculus OX=10090 GN=Ywhae PE=1 SV=1	Ywhae		P19221	Prothrombin OS=Mus musculus OX=10090 GN=F2 PE=1 SV=1	F2
P58252	Elongation factor 2 OS=Mus musculus OX=10090 GN=Eef2 PE=1 SV=2	Eef2		Q9Z2U0	Proteasome subunit alpha type-7 OS=Mus musculus OX=10090 GN=Psma7 PE=1 SV=1	Psma7
Q9CXW4	60S ribosomal protein L11 OS=Mus musculus OX=10090 GN=Rpl11 PE=1 SV=4	Rpl11		Q8VCQ3	Nuclear receptor-binding factor 2 OS=Mus musculus OX=10090 GN=Nrbf2 PE=1 SV=1	Nrbf2
Q9R0P3	S-formylglutathione hydrolase OS=Mus musculus OX=10090 GN=Esd PE=1 SV=1	Esd		Q9Z103	Activity-dependent neuroprotector homeobox protein OS=Mus musculus OX=10090 GN=Adnp PE=1 SV=2	Adnp
O08810	116 kDa U5 small nuclear ribonucleoprotein component OS=Mus musculus OX=10090 GN=Eftud2 PE=1 SV=1	Eftud2		Q61646	Haptoglobin OS=Mus musculus OX=10090 GN=Hp PE=1 SV=1	Hp
P23198	Chromobox protein homolog 3 OS=Mus musculus OX=10090 GN=Cbx3 PE=1 SV=2	Cbx3		P48678	Prelamin-A/C OS=Mus musculus OX=10090 GN=Lmna PE=1 SV=2	Lmna
Q60972	Histone-binding protein RBBP4 OS=Mus musculus OX=10090 GN=Rbbp4 PE=1 SV=5	Rbbp4		Q9CZA6	Nuclear distribution protein nudE homolog 1 OS=Mus musculus OX=10090 GN=Nde1 PE=1 SV=1	Nde1
P62889	60S ribosomal protein L30 OS=Mus musculus OX=10090 GN=Rpl30 PE=1 SV=2	Rpl30		Q99M54	Cell division cycle-associated protein 3 OS=Mus musculus OX=10090 GN=Cdca3 PE=1 SV=2	Cdca3
Q9D1R9	60S ribosomal protein L34 OS=Mus musculus OX=10090 GN=Rpl34 PE=1 SV=2	Rpl34		P05201	Aspartate aminotransferase, cytoplasmic OS=Mus musculus OX=10090 GN=Got1 PE=1 SV=3	Got1
P15530	B-cell antigen receptor complex-associated protein beta chain OS=Mus musculus OX=10090 GN=Cd79b PE=1 SV=1	Cd79b		Q8K3A0	Iron-sulfur cluster co-chaperone protein HscB, mitochondrial OS=Mus musculus OX=10090 GN=Hscb PE=1 SV=2	Hscb
Q08943	FACT complex subunit SSRP1 OS=Mus musculus OX=10090 GN=Ssrp1 PE=1 SV=2	Ssrp1		Q3UJB9	Enhancer of mRNA-decapping protein 4 OS=Mus musculus OX=10090 GN=Edc4 PE=1 SV=2	Edc4
P06151	L-lactate dehydrogenase A chain OS=Mus musculus OX=10090 GN=Ldha PE=1 SV=3	Ldha		Q91VC3	Eukaryotic initiation factor 4A-III OS=Mus musculus OX=10090 GN=Eif4a3 PE=1 SV=3	Eif4a3
P57780	Alpha-actinin-4 OS=Mus musculus OX=10090 GN=Actn4 PE=1 SV=1	Actn4		Q62176	RNA-binding protein 38 OS=Mus musculus OX=10090 GN=Rbm38 PE=1 SV=2	Rbm38
P47754	F-actin-capping protein subunit alpha-2 OS=Mus musculus OX=10090 GN=Capza2 PE=1 SV=3	Capza2		Q9WV69	Dematin OS=Mus musculus OX=10090 GN=Dmtn PE=1 SV=1	Dmtn
Q61753	D-3-phosphoglycerate dehydrogenase OS=Mus musculus OX=10090 GN=Phgdh PE=1 SV=3	Phgdh		Q6PE01	U5 small nuclear ribonucleoprotein 40 kDa protein OS=Mus musculus OX=10090 GN=Snrnp40 PE=1 SV=1	Snrnp40
Q9JMA1	Ubiquitin carboxyl-terminal hydrolase 14 OS=Mus musculus OX=10090 GN=Usp14 PE=1 SV=3	Usp14		O35343	Importin subunit alpha-3 OS=Mus musculus OX=10090 GN=Kpna4 PE=1 SV=1	Kpna4
Q3UPL0	Protein transport protein Sec31A OS=Mus musculus OX=10090 GN=Sec31a PE=1 SV=2	Sec31a		Q80Y55	BSD domain-containing protein 1 OS=Mus musculus OX=10090 GN=Bsdc1 PE=1 SV=1	Bsdc1
P56399	Ubiquitin carboxyl-terminal hydrolase 5 OS=Mus musculus OX=10090 GN=Usp5 PE=1 SV=1	Usp5		O54774	AP-3 complex subunit delta-1 OS=Mus musculus OX=10090 GN=Ap3d1 PE=1 SV=1	Ap3d1
Q9Z1R2	Large proline-rich protein BAG6 OS=Mus musculus OX=10090 GN=Bag6 PE=1 SV=1	Bag6		Q6NV83	U2 snRNP-associated SURP motif-containing protein OS=Mus musculus OX=10090 GN=U2surp PE=1 SV=3	U2surp
P68510	14-3-3 protein eta OS=Mus musculus OX=10090 GN=Ywhah PE=1 SV=2	Ywhah		P08905	Lysozyme C-2 OS=Mus musculus OX=10090 GN=Lyz2 PE=1 SV=2	Lyz2
Q91YR9	Prostaglandin reductase 1 OS=Mus musculus OX=10090 GN=Ptgr1 PE=1 SV=2	Ptgr1		O09159	Lysosomal alpha-mannosidase OS=Mus musculus OX=10090 GN=Man2b1 PE=1 SV=4	Man2b1
P57776	Elongation factor 1-delta OS=Mus musculus OX=10090 GN=Eef1d PE=1 SV=3	Eef1d		Q3U1F9	Phosphoprotein associated with glycosphingolipid-enriched microdomains 1 OS=Mus musculus OX=10090 GN=Pag1 PE=1 SV=2	Pag1
P11276	Fibronectin OS=Mus musculus OX=10090 GN=Fn1 PE=1 SV=4	Fn1		Q9D1Q6	Endoplasmic reticulum resident protein 44 OS=Mus musculus OX=10090 GN=Erp44 PE=1 SV=1	Erp44
Q8BTM8	Filamin-A OS=Mus musculus OX=10090 GN=Flna PE=1 SV=5	Flna		Q9JLJ2	4-trimethylaminobutyraldehyde dehydrogenase OS=Mus musculus OX=10090 GN=Aldh9a1 PE=1 SV=1	Aldh9a1
Q61768	Kinesin-1 heavy chain OS=Mus musculus OX=10090 GN=Kif5b PE=1 SV=3	Kif5b		P11157	Ribonucleoside-diphosphate reductase subunit M2 OS=Mus musculus OX=10090 GN=Rrm2 PE=1 SV=1	Rrm2
P62962	Profilin-1 OS=Mus musculus OX=10090 GN=Pfn1 PE=1 SV=2	Pfn1		Q5BLK4	Terminal uridylyltransferase 7 OS=Mus musculus OX=10090 GN=Zcchc6 PE=1 SV=3	Zcchc6
P07758	Alpha-1-antitrypsin 1-1 OS=Mus musculus OX=10090 GN=Serpina1a PE=1 SV=4	Serpina1a		Q8CGF7	Transcription elongation regulator 1 OS=Mus musculus OX=10090 GN=Tcerg1 PE=1 SV=2	Tcerg1
P28656	Nucleosome assembly protein 1-like 1 OS=Mus musculus OX=10090 GN=Nap1l1 PE=1 SV=2	Nap1l1		Q8BUK6	Protein Hook homolog 3 OS=Mus musculus OX=10090 GN=Hook3 PE=1 SV=2	Hook3
P56873	Sjoegren syndrome/scleroderma autoantigen 1 homolog OS=Mus musculus OX=10090 GN=Sssca1 PE=1 SV=1	Sssca1		Q9CPV5	Polyamine-modulated factor 1 OS=Mus musculus OX=10090 GN=Pmf1 PE=1 SV=1	Pmf1
Q91W90	Thioredoxin domain-containing protein 5 OS=Mus musculus OX=10090 GN=Txndc5 PE=1 SV=2	Txndc5		Q8VCI0	Phospholipase B-like 1 OS=Mus musculus OX=10090 GN=Plbd1 PE=1 SV=1	Plbd1
P60710	Actin, cytoplasmic 1 OS=Mus musculus OX=10090 GN=Actb PE=1 SV=1	Actb		Q8BJ05	Zinc finger CCCH domain-containing protein 14 OS=Mus musculus OX=10090 GN=Zc3h14 PE=1 SV=1	Zc3h14
P68369	Tubulin alpha-1A chain OS=Mus musculus OX=10090 GN=Tuba1a PE=1 SV=1	Tuba1a		Q8CES0	N-alpha-acetyltransferase 30 OS=Mus musculus OX=10090 GN=Naa30 PE=1 SV=2	Naa30
P62334	26S proteasome regulatory subunit 10B OS=Mus musculus OX=10090 GN=Psmc6 PE=1 SV=1	Psmc6		Q80Y14	Glutaredoxin-related protein 5, mitochondrial OS=Mus musculus OX=10090 GN=Glrx5 PE=1 SV=2	Glrx5
Q61686	Chromobox protein homolog 5 OS=Mus musculus OX=10090 GN=Cbx5 PE=1 SV=1	Cbx5		P60229	Eukaryotic translation initiation factor 3 subunit E OS=Mus musculus OX=10090 GN=Eif3e PE=1 SV=1	Eif3e
P50580	Proliferation-associated protein 2G4 OS=Mus musculus OX=10090 GN=Pa2g4 PE=1 SV=3	Pa2g4		Q9CR86	Calcium-regulated heat stable protein 1 OS=Mus musculus OX=10090 GN=Carhsp1 PE=1 SV=1	Carhsp1
Q3UMT1	Protein phosphatase 1 regulatory subunit 12C OS=Mus musculus OX=10090 GN=Ppp1r12c PE=1 SV=1	Ppp1r12c		Q00547	Hyaluronan mediated motility receptor OS=Mus musculus OX=10090 GN=Hmmr PE=1 SV=4	Hmmr
Q99PT1	Rho GDP-dissociation inhibitor 1 OS=Mus musculus OX=10090 GN=Arhgdia PE=1 SV=3	Arhgdia		Q9QYY0	GRB2-associated-binding protein 1 OS=Mus musculus OX=10090 GN=Gab1 PE=1 SV=2	Gab1
O09117	Synaptophysin-like protein 1 OS=Mus musculus OX=10090 GN=Sypl1 PE=1 SV=2	Sypl1		O89020	Afamin OS=Mus musculus OX=10090 GN=Afm PE=1 SV=2	Afm
Q9CZ30	Obg-like ATPase 1 OS=Mus musculus OX=10090 GN=Ola1 PE=1 SV=1	Ola1		B2RRE7	OTU domain-containing protein 4 OS=Mus musculus OX=10090 GN=Otud4 PE=1 SV=1	Otud4
P38647	Stress-70 protein, mitochondrial OS=Mus musculus OX=10090 GN=Hspa9 PE=1 SV=3	Hspa9		Q5U5Q9	BRCA1-A complex subunit RAP80 OS=Mus musculus OX=10090 GN=Uimc1 PE=1 SV=2	Uimc1
P63038	60 kDa heat shock protein, mitochondrial OS=Mus musculus OX=10090 GN=Hspd1 PE=1 SV=1	Hspd1		P20060	Beta-hexosaminidase subunit beta OS=Mus musculus OX=10090 GN=Hexb PE=1 SV=2	Hexb
Q99KI0	Aconitate hydratase, mitochondrial OS=Mus musculus OX=10090 GN=Aco2 PE=1 SV=1	Aco2		Q7TPV4	Myb-binding protein 1A OS=Mus musculus OX=10090 GN=Mybbp1a PE=1 SV=2	Mybbp1a
Q7TPR4	Alpha-actinin-1 OS=Mus musculus OX=10090 GN=Actn1 PE=1 SV=1	Actn1		P04186	Complement factor B OS=Mus musculus OX=10090 GN=Cfb PE=1 SV=2	Cfb
Q00898	Alpha-1-antitrypsin 1-5 OS=Mus musculus OX=10090 GN=Serpina1e PE=1 SV=1	Serpina1e		Q60870	Receptor expression-enhancing protein 5 OS=Mus musculus OX=10090 GN=Reep5 PE=1 SV=1	Reep5
P19070	Complement receptor type 2 OS=Mus musculus OX=10090 GN=Cr2 PE=1 SV=1	Cr2		P34928	Apolipoprotein C-I OS=Mus musculus OX=10090 GN=Apoc1 PE=1 SV=1	Apoc1
Q9CX00	IST1 homolog OS=Mus musculus OX=10090 GN=Ist1 PE=1 SV=1	Ist1		Q8CHY6	Transcriptional repressor p66 alpha OS=Mus musculus OX=10090 GN=Gatad2a PE=1 SV=2	Gatad2a
P29533	Vascular cell adhesion protein 1 OS=Mus musculus OX=10090 GN=Vcam1 PE=1 SV=1	Vcam1		Q5SXY1	Cytospin-B OS=Mus musculus OX=10090 GN=Specc1 PE=1 SV=2	Specc1
P16858	Glyceraldehyde-3-phosphate dehydrogenase OS=Mus musculus OX=10090 GN=Gapdh PE=1 SV=2	Gapdh		Q9WV80	Sorting nexin-1 OS=Mus musculus OX=10090 GN=Snx1 PE=1 SV=1	Snx1
Q8BJU0	Small glutamine-rich tetratricopeptide repeat-containing protein alpha OS=Mus musculus OX=10090 GN=Sgta PE=1 SV=2	Sgta		Q8VD58	Protein EVI2B OS=Mus musculus OX=10090 GN=Evi2b PE=1 SV=1	Evi2b
P47757	F-actin-capping protein subunit beta OS=Mus musculus OX=10090 GN=Capzb PE=1 SV=3	Capzb		Q91VR5	ATP-dependent RNA helicase DDX1 OS=Mus musculus OX=10090 GN=Ddx1 PE=1 SV=1	Ddx1
Q9Z0N1	Eukaryotic translation initiation factor 2 subunit 3, X-linked OS=Mus musculus OX=10090 GN=Eif2s3x PE=1 SV=2	Eif2s3x		O55042	Alpha-synuclein OS=Mus musculus OX=10090 GN=Snca PE=1 SV=2	Snca
P62192	26S proteasome regulatory subunit 4 OS=Mus musculus OX=10090 GN=Psmc1 PE=1 SV=1	Psmc1		P28653	Biglycan OS=Mus musculus OX=10090 GN=Bgn PE=1 SV=1	Bgn
P56391	Cytochrome c oxidase subunit 6B1 OS=Mus musculus OX=10090 GN=Cox6b1 PE=1 SV=2	Cox6b1		P42128	Forkhead box protein K1 OS=Mus musculus OX=10090 GN=Foxk1 PE=1 SV=2	Foxk1
Q9EP71	Ankycorbin OS=Mus musculus OX=10090 GN=Rai14 PE=1 SV=1	Rai14		Q8VIJ6	Splicing factor, proline- and glutamine-rich OS=Mus musculus OX=10090 GN=Sfpq PE=1 SV=1	Sfpq
P14733	Lamin-B1 OS=Mus musculus OX=10090 GN=Lmnb1 PE=1 SV=3	Lmnb1		P16382	Interleukin-4 receptor subunit alpha OS=Mus musculus OX=10090 GN=Il4r PE=1 SV=1	Il4r
Q9ES97	Reticulon-3 OS=Mus musculus OX=10090 GN=Rtn3 PE=1 SV=2	Rtn3		Q9Z1X4	Interleukin enhancer-binding factor 3 OS=Mus musculus OX=10090 GN=Ilf3 PE=1 SV=2	Ilf3
P62301	40S ribosomal protein S13 OS=Mus musculus OX=10090 GN=Rps13 PE=1 SV=2	Rps13		Q9JKW0	ADP-ribosylation factor-like protein 6-interacting protein 1 OS=Mus musculus OX=10090 GN=Arl6ip1 PE=1 SV=1	Arl6ip1
Q8BG05	Heterogeneous nuclear ribonucleoprotein A3 OS=Mus musculus OX=10090 GN=Hnrnpa3 PE=1 SV=1	Hnrnpa3		Q8VHR5	Transcriptional repressor p66-beta OS=Mus musculus OX=10090 GN=Gatad2b PE=1 SV=1	Gatad2b
Q99L47	Hsc70-interacting protein OS=Mus musculus OX=10090 GN=St13 PE=1 SV=1	St13		P06797	Cathepsin L1 OS=Mus musculus OX=10090 GN=Ctsl PE=1 SV=2	Ctsl
P61161	Actin-related protein 2 OS=Mus musculus OX=10090 GN=Actr2 PE=1 SV=1	Actr2		Q61599	Rho GDP-dissociation inhibitor 2 OS=Mus musculus OX=10090 GN=Arhgdib PE=1 SV=3	Arhgdib
Q01339	Beta-2-glycoprotein 1 OS=Mus musculus OX=10090 GN=Apoh PE=1 SV=1	Apoh		Q5SW75	Protein phosphatase Slingshot homolog 2 OS=Mus musculus OX=10090 GN=Ssh2 PE=1 SV=2	Ssh2
Q00422	GA-binding protein alpha chain OS=Mus musculus OX=10090 GN=Gabpa PE=1 SV=2	Gabpa		Q62189	U1 small nuclear ribonucleoprotein A OS=Mus musculus OX=10090 GN=Snrpa PE=1 SV=3	Snrpa
P60867	40S ribosomal protein S20 OS=Mus musculus OX=10090 GN=Rps20 PE=1 SV=1	Rps20		P35831	Tyrosine-protein phosphatase non-receptor type 12 OS=Mus musculus OX=10090 GN=Ptpn12 PE=1 SV=3	Ptpn12
Q61074	Protein phosphatase 1G OS=Mus musculus OX=10090 GN=Ppm1g PE=1 SV=3	Ppm1g		Q9EP71	Ankycorbin OS=Mus musculus OX=10090 GN=Rai14 PE=1 SV=1	Rai14
Q8C1B7	Septin-11 OS=Mus musculus OX=10090 GN=Sept11 PE=1 SV=4	Sept11		Q61699	Heat shock protein 105 kDa OS=Mus musculus OX=10090 GN=Hsph1 PE=1 SV=2	Hsph1
Q9CVB6	Actin-related protein 2/3 complex subunit 2 OS=Mus musculus OX=10090 GN=Arpc2 PE=1 SV=3	Arpc2		Q8BGC0	HIV Tat-specific factor 1 homolog OS=Mus musculus OX=10090 GN=Htatsf1 PE=1 SV=1	Htatsf1
Q99JI6	Ras-related protein Rap-1b OS=Mus musculus OX=10090 GN=Rap1b PE=1 SV=2	Rap1b		Q8CH18	Cell division cycle and apoptosis regulator protein 1 OS=Mus musculus OX=10090 GN=Ccar1 PE=1 SV=1	Ccar1
P62827	GTP-binding nuclear protein Ran OS=Mus musculus OX=10090 GN=Ran PE=1 SV=3	Ran		Q6RT24	Centromere-associated protein E OS=Mus musculus OX=10090 GN=Cenpe PE=1 SV=1	Cenpe
Q9D1A2	Cytosolic non-specific dipeptidase OS=Mus musculus OX=10090 GN=Cndp2 PE=1 SV=1	Cndp2		Q8BG05	Heterogeneous nuclear ribonucleoprotein A3 OS=Mus musculus OX=10090 GN=Hnrnpa3 PE=1 SV=1	Hnrnpa3
P62245	40S ribosomal protein S15a OS=Mus musculus OX=10090 GN=Rps15a PE=1 SV=2	Rps15a		Q3TFK5	G patch domain-containing protein 4 OS=Mus musculus OX=10090 GN=Gpatch4 PE=1 SV=1	Gpatch4
P10126	Elongation factor 1-alpha 1 OS=Mus musculus OX=10090 GN=Eef1a1 PE=1 SV=3	Eef1a1		P24270	Catalase OS=Mus musculus OX=10090 GN=Cat PE=1 SV=4	Cat
P63242	Eukaryotic translation initiation factor 5A-1 OS=Mus musculus OX=10090 GN=Eif5a PE=1 SV=2	Eif5a		P01942	Hemoglobin subunit alpha OS=Mus musculus OX=10090 GN=Hba PE=1 SV=2	Hba
P59999	Actin-related protein 2/3 complex subunit 4 OS=Mus musculus OX=10090 GN=Arpc4 PE=1 SV=3	Arpc4		P62918	60S ribosomal protein L8 OS=Mus musculus OX=10090 GN=Rpl8 PE=1 SV=2	Rpl8
P80314	T-complex protein 1 subunit beta OS=Mus musculus OX=10090 GN=Cct2 PE=1 SV=4	Cct2		Q9CZ30	Obg-like ATPase 1 OS=Mus musculus OX=10090 GN=Ola1 PE=1 SV=1	Ola1
Q60848	Lymphocyte-specific helicase OS=Mus musculus OX=10090 GN=Hells PE=1 SV=2	Hells		P63260	Actin, cytoplasmic 2 OS=Mus musculus OX=10090 GN=Actg1 PE=1 SV=1	Actg1
Q3U1J4	DNA damage-binding protein 1 OS=Mus musculus OX=10090 GN=Ddb1 PE=1 SV=2	Ddb1		P97927	Laminin subunit alpha-4 OS=Mus musculus OX=10090 GN=Lama4 PE=1 SV=2	Lama4
Q6P549	Phosphatidylinositol 3,4,5-trisphosphate 5-phosphatase 2 OS=Mus musculus OX=10090 GN=Inppl1 PE=1 SV=1	Inppl1		Q9QUN3	B-cell linker protein OS=Mus musculus OX=10090 GN=Blnk PE=1 SV=1	Blnk
P63085	Mitogen-activated protein kinase 1 OS=Mus musculus OX=10090 GN=Mapk1 PE=1 SV=3	Mapk1		Q61191	Host cell factor 1 OS=Mus musculus OX=10090 GN=Hcfc1 PE=1 SV=2	Hcfc1
P35980	60S ribosomal protein L18 OS=Mus musculus OX=10090 GN=Rpl18 PE=1 SV=3	Rpl18		Q9QZ06	Toll-interacting protein OS=Mus musculus OX=10090 GN=Tollip PE=1 SV=1	Tollip
Q8QZT1	Acetyl-CoA acetyltransferase, mitochondrial OS=Mus musculus OX=10090 GN=Acat1 PE=1 SV=1	Acat1		Q6A068	Cell division cycle 5-like protein OS=Mus musculus OX=10090 GN=Cdc5l PE=1 SV=2	Cdc5l
O88342	WD repeat-containing protein 1 OS=Mus musculus OX=10090 GN=Wdr1 PE=1 SV=3	Wdr1
O54962	Barrier-to-autointegration factor OS=Mus musculus OX=10090 GN=Banf1 PE=1 SV=1	Banf1
P14206	40S ribosomal protein SA OS=Mus musculus OX=10090 GN=Rpsa PE=1 SV=4	Rpsa
P08003	Protein disulfide-isomerase A4 OS=Mus musculus OX=10090 GN=Pdia4 PE=1 SV=3	Pdia4
Q8K1B8	Fermitin family homolog 3 OS=Mus musculus OX=10090 GN=Fermt3 PE=1 SV=1	Fermt3
P80316	T-complex protein 1 subunit epsilon OS=Mus musculus OX=10090 GN=Cct5 PE=1 SV=1	Cct5
O88947	Coagulation factor X OS=Mus musculus OX=10090 GN=F10 PE=1 SV=1	F10
P35979	60S ribosomal protein L12 OS=Mus musculus OX=10090 GN=Rpl12 PE=1 SV=2	Rpl12
P48036	Annexin A5 OS=Mus musculus OX=10090 GN=Anxa5 PE=1 SV=1	Anxa5
Q8QZY9	Splicing factor 3B subunit 4 OS=Mus musculus OX=10090 GN=Sf3b4 PE=1 SV=1	Sf3b4
P07759	Serine protease inhibitor A3K OS=Mus musculus OX=10090 GN=Serpina3k PE=1 SV=2	Serpina3k
O88685	26S proteasome regulatory subunit 6A OS=Mus musculus OX=10090 GN=Psmc3 PE=1 SV=2	Psmc3
P62774	Myotrophin OS=Mus musculus OX=10090 GN=Mtpn PE=1 SV=2	Mtpn
Q8BMF4	Dihydrolipoyllysine-residue acetyltransferase component of pyruvate dehydrogenase complex, mitochondrial OS=Mus musculus OX=10090 GN=Dlat PE=1 SV=2	Dlat
P63328	Serine/threonine-protein phosphatase 2B catalytic subunit alpha isoform OS=Mus musculus OX=10090 GN=Ppp3ca PE=1 SV=1	Ppp3ca
P10107	Annexin A1 OS=Mus musculus OX=10090 GN=Anxa1 PE=1 SV=2	Anxa1
O35343	Importin subunit alpha-3 OS=Mus musculus OX=10090 GN=Kpna4 PE=1 SV=1	Kpna4
P22599	Alpha-1-antitrypsin 1-2 OS=Mus musculus OX=10090 GN=Serpina1b PE=1 SV=2	Serpina1b
P19783	Cytochrome c oxidase subunit 4 isoform 1, mitochondrial OS=Mus musculus OX=10090 GN=Cox4i1 PE=1 SV=2	Cox4i1
P50543	Protein S100-A11 OS=Mus musculus OX=10090 GN=S100a11 PE=1 SV=1	S100a11
Q03267	DNA-binding protein Ikaros OS=Mus musculus OX=10090 GN=Ikzf1 PE=1 SV=2	Ikzf1
O89110	Caspase-8 OS=Mus musculus OX=10090 GN=Casp8 PE=1 SV=1	Casp8
Q8BY89	Choline transporter-like protein 2 OS=Mus musculus OX=10090 GN=Slc44a2 PE=1 SV=2	Slc44a2
Q9Z1N5	Spliceosome RNA helicase Ddx39b OS=Mus musculus OX=10090 GN=Ddx39b PE=1 SV=1	Ddx39b
O89053	Coronin-1A OS=Mus musculus OX=10090 GN=Coro1a PE=1 SV=5	Coro1a
Q8BGQ7	Alanine--tRNA ligase, cytoplasmic OS=Mus musculus OX=10090 GN=Aars PE=1 SV=1	Aars
P14069	Protein S100-A6 OS=Mus musculus OX=10090 GN=S100a6 PE=1 SV=3	S100a6
P35700	Peroxiredoxin-1 OS=Mus musculus OX=10090 GN=Prdx1 PE=1 SV=1	Prdx1
P99024	Tubulin beta-5 chain OS=Mus musculus OX=10090 GN=Tubb5 PE=1 SV=1	Tubb5
Q9R0P5	Destrin OS=Mus musculus OX=10090 GN=Dstn PE=1 SV=3	Dstn
Q99LN9	Deoxyhypusine hydroxylase OS=Mus musculus OX=10090 GN=Dohh PE=1 SV=2	Dohh
P01882	Ig delta chain C region membrane-bound form OS=Mus musculus OX=10090 PE=1 SV=3	P01882
Q8BFR5	Elongation factor Tu, mitochondrial OS=Mus musculus OX=10090 GN=Tufm PE=1 SV=1	Tufm
P68254	14-3-3 protein theta OS=Mus musculus OX=10090 GN=Ywhaq PE=1 SV=1	Ywhaq
Q9JM76	Actin-related protein 2/3 complex subunit 3 OS=Mus musculus OX=10090 GN=Arpc3 PE=1 SV=3	Arpc3
P50247	Adenosylhomocysteinase OS=Mus musculus OX=10090 GN=Ahcy PE=1 SV=3	Ahcy
Q99JY9	Actin-related protein 3 OS=Mus musculus OX=10090 GN=Actr3 PE=1 SV=3	Actr3
P60335	Poly(rC)-binding protein 1 OS=Mus musculus OX=10090 GN=Pcbp1 PE=1 SV=1	Pcbp1
P01887	Beta-2-microglobulin OS=Mus musculus OX=10090 GN=B2m PE=1 SV=2	B2m
P21981	Protein-glutamine gamma-glutamyltransferase 2 OS=Mus musculus OX=10090 GN=Tgm2 PE=1 SV=4	Tgm2
Q8JZQ9	Eukaryotic translation initiation factor 3 subunit B OS=Mus musculus OX=10090 GN=Eif3b PE=1 SV=1	Eif3b
Q9CXW3	Calcyclin-binding protein OS=Mus musculus OX=10090 GN=Cacybp PE=1 SV=1	Cacybp
P16110	Galectin-3 OS=Mus musculus OX=10090 GN=Lgals3 PE=1 SV=3	Lgals3
O70200	Allograft inflammatory factor 1 OS=Mus musculus OX=10090 GN=Aif1 PE=1 SV=1	Aif1
P26039	Talin-1 OS=Mus musculus OX=10090 GN=Tln1 PE=1 SV=2	Tln1
P41105	60S ribosomal protein L28 OS=Mus musculus OX=10090 GN=Rpl28 PE=1 SV=2	Rpl28
Q8CDN6	Thioredoxin-like protein 1 OS=Mus musculus OX=10090 GN=Txnl1 PE=1 SV=3	Txnl1
P62715	Serine/threonine-protein phosphatase 2A catalytic subunit beta isoform OS=Mus musculus OX=10090 GN=Ppp2cb PE=1 SV=1	Ppp2cb
P57716	Nicastrin OS=Mus musculus OX=10090 GN=Ncstn PE=1 SV=3	Ncstn
Q921Z5	Tumor necrosis factor alpha-induced protein 8 OS=Mus musculus OX=10090 GN=Tnfaip8 PE=1 SV=1	Tnfaip8
P26638	Serine--tRNA ligase, cytoplasmic OS=Mus musculus OX=10090 GN=Sars PE=1 SV=3	Sars
Q9CQK7	RWD domain-containing protein 1 OS=Mus musculus OX=10090 GN=Rwdd1 PE=1 SV=1	Rwdd1
Q9CWZ3	RNA-binding protein 8A OS=Mus musculus OX=10090 GN=Rbm8a PE=1 SV=4	Rbm8a
P68033	Actin, alpha cardiac muscle 1 OS=Mus musculus OX=10090 GN=Actc1 PE=1 SV=1	Actc1
Q9WUM3	Coronin-1B OS=Mus musculus OX=10090 GN=Coro1b PE=1 SV=1	Coro1b
Q76MZ3	Serine/threonine-protein phosphatase 2A 65 kDa regulatory subunit A alpha isoform OS=Mus musculus OX=10090 GN=Ppp2r1a PE=1 SV=3	Ppp2r1a
P14115	60S ribosomal protein L27a OS=Mus musculus OX=10090 GN=Rpl27a PE=1 SV=5	Rpl27a
Q9CWJ9	Bifunctional purine biosynthesis protein PURH OS=Mus musculus OX=10090 GN=Atic PE=1 SV=2	Atic
Q9CPX6	Ubiquitin-like-conjugating enzyme ATG3 OS=Mus musculus OX=10090 GN=Atg3 PE=1 SV=1	Atg3
P19536	Cytochrome c oxidase subunit 5B, mitochondrial OS=Mus musculus OX=10090 GN=Cox5b PE=1 SV=1	Cox5b
Q9D7S7	60S ribosomal protein L22-like 1 OS=Mus musculus OX=10090 GN=Rpl22l1 PE=1 SV=1	Rpl22l1
Q9CQ60	6-phosphogluconolactonase OS=Mus musculus OX=10090 GN=Pgls PE=1 SV=1	Pgls
P37804	Transgelin OS=Mus musculus OX=10090 GN=Tagln PE=1 SV=3	Tagln
Q91VC3	Eukaryotic initiation factor 4A-III OS=Mus musculus OX=10090 GN=Eif4a3 PE=1 SV=3	Eif4a3
O54998	Peptidyl-prolyl cis-trans isomerase FKBP7 OS=Mus musculus OX=10090 GN=Fkbp7 PE=1 SV=1	Fkbp7
P07091	Protein S100-A4 OS=Mus musculus OX=10090 GN=S100a4 PE=1 SV=1	S100a4
Q03265	ATP synthase subunit alpha, mitochondrial OS=Mus musculus OX=10090 GN=Atp5f1a PE=1 SV=1	Atp5f1a
Q61990	Poly(rC)-binding protein 2 OS=Mus musculus OX=10090 GN=Pcbp2 PE=1 SV=1	Pcbp2
Q6A068	Cell division cycle 5-like protein OS=Mus musculus OX=10090 GN=Cdc5l PE=1 SV=2	Cdc5l
Q05144	Ras-related C3 botulinum toxin substrate 2 OS=Mus musculus OX=10090 GN=Rac2 PE=1 SV=1	Rac2
Q62230	Sialoadhesin OS=Mus musculus OX=10090 GN=Siglec1 PE=1 SV=2	Siglec1
P25206	DNA replication licensing factor MCM3 OS=Mus musculus OX=10090 GN=Mcm3 PE=1 SV=2	Mcm3
P97372	Proteasome activator complex subunit 2 OS=Mus musculus OX=10090 GN=Psme2 PE=1 SV=4	Psme2
P11983	T-complex protein 1 subunit alpha OS=Mus musculus OX=10090 GN=Tcp1 PE=1 SV=3	Tcp1
P63017	Heat shock cognate 71 kDa protein OS=Mus musculus OX=10090 GN=Hspa8 PE=1 SV=1	Hspa8
P60003	Transcription elongation factor 1 homolog OS=Mus musculus OX=10090 GN=Elof1 PE=1 SV=1	Elof1
Q9D8N0	Elongation factor 1-gamma OS=Mus musculus OX=10090 GN=Eef1g PE=1 SV=3	Eef1g
Q61598	Rab GDP dissociation inhibitor beta OS=Mus musculus OX=10090 GN=Gdi2 PE=1 SV=1	Gdi2
Q60710	Deoxynucleoside triphosphate triphosphohydrolase SAMHD1 OS=Mus musculus OX=10090 GN=Samhd1 PE=1 SV=2	Samhd1
Q64092	Transcription factor E3 OS=Mus musculus OX=10090 GN=Tfe3 PE=1 SV=2	Tfe3
Q3THS6	S-adenosylmethionine synthase isoform type-2 OS=Mus musculus OX=10090 GN=Mat2a PE=1 SV=2	Mat2a
Q9EST5	Acidic leucine-rich nuclear phosphoprotein 32 family member B OS=Mus musculus OX=10090 GN=Anp32b PE=1 SV=1	Anp32b
P14824	Annexin A6 OS=Mus musculus OX=10090 GN=Anxa6 PE=1 SV=3	Anxa6
P24369	Peptidyl-prolyl cis-trans isomerase B OS=Mus musculus OX=10090 GN=Ppib PE=1 SV=2	Ppib
P42225	Signal transducer and activator of transcription 1 OS=Mus musculus OX=10090 GN=Stat1 PE=1 SV=1	Stat1
P24668	Cation-dependent mannose-6-phosphate receptor OS=Mus musculus OX=10090 GN=M6pr PE=1 SV=1	M6pr
Q3UMY5	Echinoderm microtubule-associated protein-like 4 OS=Mus musculus OX=10090 GN=Eml4 PE=1 SV=1	Eml4
P68372	Tubulin beta-4B chain OS=Mus musculus OX=10090 GN=Tubb4b PE=1 SV=1	Tubb4b
Q9CQV8	14-3-3 protein beta/alpha OS=Mus musculus OX=10090 GN=Ywhab PE=1 SV=3	Ywhab
P06797	Cathepsin L1 OS=Mus musculus OX=10090 GN=Ctsl PE=1 SV=2	Ctsl
P19437	B-lymphocyte antigen CD20 OS=Mus musculus OX=10090 GN=Ms4a1 PE=1 SV=1	Ms4a1
P47738	Aldehyde dehydrogenase, mitochondrial OS=Mus musculus OX=10090 GN=Aldh2 PE=1 SV=1	Aldh2
Q9D1D4	Transmembrane emp24 domain-containing protein 10 OS=Mus musculus OX=10090 GN=Tmed10 PE=1 SV=1	Tmed10
P17225	Polypyrimidine tract-binding protein 1 OS=Mus musculus OX=10090 GN=Ptbp1 PE=1 SV=2	Ptbp1
Q61543	Golgi apparatus protein 1 OS=Mus musculus OX=10090 GN=Glg1 PE=1 SV=1	Glg1
P68368	Tubulin alpha-4A chain OS=Mus musculus OX=10090 GN=Tuba4a PE=1 SV=1	Tuba4a
O35685	Nuclear migration protein nudC OS=Mus musculus OX=10090 GN=Nudc PE=1 SV=1	Nudc
Q8R081	Heterogeneous nuclear ribonucleoprotein L OS=Mus musculus OX=10090 GN=Hnrnpl PE=1 SV=2	Hnrnpl
Q3UEB3	Poly(U)-binding-splicing factor PUF60 OS=Mus musculus OX=10090 GN=Puf60 PE=1 SV=2	Puf60
Q9CW03	Structural maintenance of chromosomes protein 3 OS=Mus musculus OX=10090 GN=Smc3 PE=1 SV=2	Smc3
O08795	Glucosidase 2 subunit beta OS=Mus musculus OX=10090 GN=Prkcsh PE=1 SV=1	Prkcsh
P53026	60S ribosomal protein L10a OS=Mus musculus OX=10090 GN=Rpl10a PE=1 SV=3	Rpl10a
P24527	Leukotriene A-4 hydrolase OS=Mus musculus OX=10090 GN=Lta4h PE=1 SV=4	Lta4h
P05064	Fructose-bisphosphate aldolase A OS=Mus musculus OX=10090 GN=Aldoa PE=1 SV=2	Aldoa
Q8VDD5	Myosin-9 OS=Mus musculus OX=10090 GN=Myh9 PE=1 SV=4	Myh9
Q8JZX4	Splicing factor 45 OS=Mus musculus OX=10090 GN=Rbm17 PE=1 SV=1	Rbm17
Q9Z1D1	Eukaryotic translation initiation factor 3 subunit G OS=Mus musculus OX=10090 GN=Eif3g PE=1 SV=2	Eif3g
P07214	SPARC OS=Mus musculus OX=10090 GN=Sparc PE=1 SV=1	Sparc
Q9CYA6	Zinc finger CCHC domain-containing protein 8 OS=Mus musculus OX=10090 GN=Zcchc8 PE=1 SV=3	Zcchc8
P63323	40S ribosomal protein S12 OS=Mus musculus OX=10090 GN=Rps12 PE=1 SV=2	Rps12
Q9D172	ES1 protein homolog, mitochondrial OS=Mus musculus OX=10090 GN=D10Jhu81e PE=1 SV=1	D10Jhu81e
Q91VR8	Protein BRICK1 OS=Mus musculus OX=10090 GN=Brk1 PE=1 SV=1	Brk1
P23506	Protein-L-isoaspartate(D-aspartate) O-methyltransferase OS=Mus musculus OX=10090 GN=Pcmt1 PE=1 SV=3	Pcmt1
P28474	Alcohol dehydrogenase class-3 OS=Mus musculus OX=10090 GN=Adh5 PE=1 SV=3	Adh5
P42932	T-complex protein 1 subunit theta OS=Mus musculus OX=10090 GN=Cct8 PE=1 SV=3	Cct8
Q8BFR4	N-acetylglucosamine-6-sulfatase OS=Mus musculus OX=10090 GN=Gns PE=1 SV=1	Gns
P11103	Poly [ADP-ribose] polymerase 1 OS=Mus musculus OX=10090 GN=Parp1 PE=1 SV=3	Parp1
Q99J36	THUMP domain-containing protein 1 OS=Mus musculus OX=10090 GN=Thumpd1 PE=1 SV=1	Thumpd1
Q3UBX0	Transmembrane protein 109 OS=Mus musculus OX=10090 GN=Tmem109 PE=1 SV=2	Tmem109
Q9CZU3	Exosome RNA helicase MTR4 OS=Mus musculus OX=10090 GN=Mtrex PE=1 SV=1	Mtrex
Q8BK64	Activator of 90 kDa heat shock protein ATPase homolog 1 OS=Mus musculus OX=10090 GN=Ahsa1 PE=1 SV=2	Ahsa1
Q922R8	Protein disulfide-isomerase A6 OS=Mus musculus OX=10090 GN=Pdia6 PE=1 SV=3	Pdia6
P51410	60S ribosomal protein L9 OS=Mus musculus OX=10090 GN=Rpl9 PE=2 SV=2	Rpl9
Q61035	Histidine--tRNA ligase, cytoplasmic OS=Mus musculus OX=10090 GN=Hars PE=1 SV=2	Hars
P14152	Malate dehydrogenase, cytoplasmic OS=Mus musculus OX=10090 GN=Mdh1 PE=1 SV=3	Mdh1
P24270	Catalase OS=Mus musculus OX=10090 GN=Cat PE=1 SV=4	Cat
P61222	ATP-binding cassette sub-family E member 1 OS=Mus musculus OX=10090 GN=Abce1 PE=1 SV=1	Abce1
Q9JKF1	Ras GTPase-activating-like protein IQGAP1 OS=Mus musculus OX=10090 GN=Iqgap1 PE=1 SV=2	Iqgap1
Q9D7G0	Ribose-phosphate pyrophosphokinase 1 OS=Mus musculus OX=10090 GN=Prps1 PE=1 SV=4	Prps1
Q9JII6	Alcohol dehydrogenase [NADP(+)] OS=Mus musculus OX=10090 GN=Akr1a1 PE=1 SV=3	Akr1a1
Q8R2Y2	Cell surface glycoprotein MUC18 OS=Mus musculus OX=10090 GN=Mcam PE=1 SV=1	Mcam
P49717	DNA replication licensing factor MCM4 OS=Mus musculus OX=10090 GN=Mcm4 PE=1 SV=1	Mcm4
Q9CQM5	Thioredoxin domain-containing protein 17 OS=Mus musculus OX=10090 GN=Txndc17 PE=1 SV=1	Txndc17
Q00897	Alpha-1-antitrypsin 1-4 OS=Mus musculus OX=10090 GN=Serpina1d PE=1 SV=1	Serpina1d
P63248	cAMP-dependent protein kinase inhibitor alpha OS=Mus musculus OX=10090 GN=Pkia PE=1 SV=2	Pkia
Q923D2	Flavin reductase (NADPH) OS=Mus musculus OX=10090 GN=Blvrb PE=1 SV=3	Blvrb
Q9QYI3	DnaJ homolog subfamily C member 7 OS=Mus musculus OX=10090 GN=Dnajc7 PE=1 SV=2	Dnajc7
Q61316	Heat shock 70 kDa protein 4 OS=Mus musculus OX=10090 GN=Hspa4 PE=1 SV=1	Hspa4
Q01768	Nucleoside diphosphate kinase B OS=Mus musculus OX=10090 GN=Nme2 PE=1 SV=1	Nme2
O09164	Extracellular superoxide dismutase [Cu-Zn] OS=Mus musculus OX=10090 GN=Sod3 PE=1 SV=1	Sod3
Q8CBW3	Abl interactor 1 OS=Mus musculus OX=10090 GN=Abi1 PE=1 SV=3	Abi1
Q91W50	Cold shock domain-containing protein E1 OS=Mus musculus OX=10090 GN=Csde1 PE=1 SV=1	Csde1
P11911	B-cell antigen receptor complex-associated protein alpha chain OS=Mus musculus OX=10090 GN=Cd79a PE=1 SV=2	Cd79a
Q9ERL7	Glia maturation factor gamma OS=Mus musculus OX=10090 GN=Gmfg PE=1 SV=1	Gmfg
P14434	H-2 class II histocompatibility antigen, A-B alpha chain OS=Mus musculus OX=10090 GN=H2-Aa PE=1 SV=2	H2-Aa
P70398	Probable ubiquitin carboxyl-terminal hydrolase FAF-X OS=Mus musculus OX=10090 GN=Usp9x PE=1 SV=2	Usp9x
P18760	Cofilin-1 OS=Mus musculus OX=10090 GN=Cfl1 PE=1 SV=3	Cfl1
Q7TSG2	RNA polymerase II subunit A C-terminal domain phosphatase OS=Mus musculus OX=10090 GN=Ctdp1 PE=1 SV=1	Ctdp1
P61087	Ubiquitin-conjugating enzyme E2 K OS=Mus musculus OX=10090 GN=Ube2k PE=1 SV=3	Ube2k
Q56A08	G-patch domain and KOW motifs-containing protein OS=Mus musculus OX=10090 GN=Gpkow PE=1 SV=2	Gpkow
P40124	Adenylyl cyclase-associated protein 1 OS=Mus musculus OX=10090 GN=Cap1 PE=1 SV=4	Cap1
P62908	40S ribosomal protein S3 OS=Mus musculus OX=10090 GN=Rps3 PE=1 SV=1	Rps3
P70297	Signal transducing adapter molecule 1 OS=Mus musculus OX=10090 GN=Stam PE=1 SV=3	Stam
Q9JKW0	ADP-ribosylation factor-like protein 6-interacting protein 1 OS=Mus musculus OX=10090 GN=Arl6ip1 PE=1 SV=1	Arl6ip1
P21619	Lamin-B2 OS=Mus musculus OX=10090 GN=Lmnb2 PE=1 SV=2	Lmnb2
Q61081	Hsp90 co-chaperone Cdc37 OS=Mus musculus OX=10090 GN=Cdc37 PE=1 SV=1	Cdc37
Q62425	Cytochrome c oxidase subunit NDUFA4 OS=Mus musculus OX=10090 GN=Ndufa4 PE=1 SV=2	Ndufa4
P61089	Ubiquitin-conjugating enzyme E2 N OS=Mus musculus OX=10090 GN=Ube2n PE=1 SV=1	Ube2n
Q9Z1Z2	Serine-threonine kinase receptor-associated protein OS=Mus musculus OX=10090 GN=Strap PE=1 SV=2	Strap
Q6P5G6	UBX domain-containing protein 7 OS=Mus musculus OX=10090 GN=Ubxn7 PE=1 SV=2	Ubxn7
O35427	DNA-directed RNA polymerase III subunit RPC9 OS=Mus musculus OX=10090 GN=Crcp PE=2 SV=1	Crcp
P10605	Cathepsin B OS=Mus musculus OX=10090 GN=Ctsb PE=1 SV=2	Ctsb
Q9ERU9	E3 SUMO-protein ligase RanBP2 OS=Mus musculus OX=10090 GN=Ranbp2 PE=1 SV=2	Ranbp2
Q9ESP1	Stromal cell-derived factor 2-like protein 1 OS=Mus musculus OX=10090 GN=Sdf2l1 PE=1 SV=2	Sdf2l1
P47753	F-actin-capping protein subunit alpha-1 OS=Mus musculus OX=10090 GN=Capza1 PE=1 SV=4	Capza1
Q3TWW8	Serine/arginine-rich splicing factor 6 OS=Mus musculus OX=10090 GN=Srsf6 PE=1 SV=1	Srsf6
Q6PE01	U5 small nuclear ribonucleoprotein 40 kDa protein OS=Mus musculus OX=10090 GN=Snrnp40 PE=1 SV=1	Snrnp40
Q8CIZ8	von Willebrand factor OS=Mus musculus OX=10090 GN=Vwf PE=1 SV=2	Vwf
Q99MR6	Serrate RNA effector molecule homolog OS=Mus musculus OX=10090 GN=Srrt PE=1 SV=1	Srrt
P07356	Annexin A2 OS=Mus musculus OX=10090 GN=Anxa2 PE=1 SV=2	Anxa2
P31001	Desmin OS=Mus musculus OX=10090 GN=Des PE=1 SV=3	Des
Q9QUI0	Transforming protein RhoA OS=Mus musculus OX=10090 GN=Rhoa PE=1 SV=1	Rhoa
P70372	ELAV-like protein 1 OS=Mus musculus OX=10090 GN=Elavl1 PE=1 SV=2	Elavl1
Q9Z0M6	CD97 antigen OS=Mus musculus OX=10090 GN=Cd97 PE=1 SV=2	Cd97
O09061	Proteasome subunit beta type-1 OS=Mus musculus OX=10090 GN=Psmb1 PE=1 SV=1	Psmb1
O09159	Lysosomal alpha-mannosidase OS=Mus musculus OX=10090 GN=Man2b1 PE=1 SV=4	Man2b1
Q9CPQ3	Mitochondrial import receptor subunit TOM22 homolog OS=Mus musculus OX=10090 GN=Tomm22 PE=1 SV=3	Tomm22
P83917	Chromobox protein homolog 1 OS=Mus musculus OX=10090 GN=Cbx1 PE=1 SV=1	Cbx1
Q9D819	Inorganic pyrophosphatase OS=Mus musculus OX=10090 GN=Ppa1 PE=1 SV=1	Ppa1
P62075	Mitochondrial import inner membrane translocase subunit Tim13 OS=Mus musculus OX=10090 GN=Timm13 PE=1 SV=1	Timm13
Q9DBP5	UMP-CMP kinase OS=Mus musculus OX=10090 GN=Cmpk1 PE=1 SV=1	Cmpk1
P01872	Immunoglobulin heavy constant mu OS=Mus musculus OX=10090 GN=Ighm PE=1 SV=2	Ighm
O35551	Rab GTPase-binding effector protein 1 OS=Mus musculus OX=10090 GN=Rabep1 PE=1 SV=2	Rabep1
P54071	Isocitrate dehydrogenase [NADP], mitochondrial OS=Mus musculus OX=10090 GN=Idh2 PE=1 SV=3	Idh2
Q99LC5	Electron transfer flavoprotein subunit alpha, mitochondrial OS=Mus musculus OX=10090 GN=Etfa PE=1 SV=2	Etfa
Q3V3R1	Monofunctional C1-tetrahydrofolate synthase, mitochondrial OS=Mus musculus OX=10090 GN=Mthfd1l PE=1 SV=2	Mthfd1l
Q64727	Vinculin OS=Mus musculus OX=10090 GN=Vcl PE=1 SV=4	Vcl
Q9D6J6	NADH dehydrogenase [ubiquinone] flavoprotein 2, mitochondrial OS=Mus musculus OX=10090 GN=Ndufv2 PE=1 SV=2	Ndufv2
Q68FD5	Clathrin heavy chain 1 OS=Mus musculus OX=10090 GN=Cltc PE=1 SV=3	Cltc
Q8VDW0	ATP-dependent RNA helicase DDX39A OS=Mus musculus OX=10090 GN=Ddx39a PE=1 SV=1	Ddx39a
P16546	Spectrin alpha chain, non-erythrocytic 1 OS=Mus musculus OX=10090 GN=Sptan1 PE=1 SV=4	Sptan1
P60122	RuvB-like 1 OS=Mus musculus OX=10090 GN=Ruvbl1 PE=1 SV=1	Ruvbl1
P11438	Lysosome-associated membrane glycoprotein 1 OS=Mus musculus OX=10090 GN=Lamp1 PE=1 SV=2	Lamp1
P17047	Lysosome-associated membrane glycoprotein 2 OS=Mus musculus OX=10090 GN=Lamp2 PE=1 SV=2	Lamp2
P80313	T-complex protein 1 subunit eta OS=Mus musculus OX=10090 GN=Cct7 PE=1 SV=1	Cct7
P17665	Cytochrome c oxidase subunit 7C, mitochondrial OS=Mus musculus OX=10090 GN=Cox7c PE=1 SV=1	Cox7c
Q9D0T1	NHP2-like protein 1 OS=Mus musculus OX=10090 GN=Snu13 PE=1 SV=4	Snu13
O70194	Eukaryotic translation initiation factor 3 subunit D OS=Mus musculus OX=10090 GN=Eif3d PE=1 SV=2	Eif3d
Q9CT10	Ran-binding protein 3 OS=Mus musculus OX=10090 GN=Ranbp3 PE=1 SV=2	Ranbp3
Q9D287	Pre-mRNA-splicing factor SPF27 OS=Mus musculus OX=10090 GN=Bcas2 PE=1 SV=1	Bcas2
Q05816	Fatty acid-binding protein, epidermal OS=Mus musculus OX=10090 GN=Fabp5 PE=1 SV=3	Fabp5
P20108	Thioredoxin-dependent peroxide reductase, mitochondrial OS=Mus musculus OX=10090 GN=Prdx3 PE=1 SV=1	Prdx3
Q8K262	Placenta-specific protein 9 OS=Mus musculus OX=10090 GN=Plac9 PE=2 SV=1	Plac9
Q921C5	Protein bicaudal D homolog 2 OS=Mus musculus OX=10090 GN=Bicd2 PE=1 SV=1	Bicd2
Q9QXS6	Drebrin OS=Mus musculus OX=10090 GN=Dbn1 PE=1 SV=4	Dbn1
Q9JIH2	Nuclear pore complex protein Nup50 OS=Mus musculus OX=10090 GN=Nup50 PE=1 SV=3	Nup50
P45376	Aldose reductase OS=Mus musculus OX=10090 GN=Akr1b1 PE=1 SV=3	Akr1b1
P28798	Granulins OS=Mus musculus OX=10090 GN=Grn PE=1 SV=2	Grn
P54116	Erythrocyte band 7 integral membrane protein OS=Mus musculus OX=10090 GN=Stom PE=1 SV=3	Stom
P08249	Malate dehydrogenase, mitochondrial OS=Mus musculus OX=10090 GN=Mdh2 PE=1 SV=3	Mdh2
Q9D883	Splicing factor U2AF 35 kDa subunit OS=Mus musculus OX=10090 GN=U2af1 PE=1 SV=4	U2af1
Q9JHJ0	Tropomodulin-3 OS=Mus musculus OX=10090 GN=Tmod3 PE=1 SV=1	Tmod3
Q61233	Plastin-2 OS=Mus musculus OX=10090 GN=Lcp1 PE=1 SV=4	Lcp1
Q9CQB5	CDGSH iron-sulfur domain-containing protein 2 OS=Mus musculus OX=10090 GN=Cisd2 PE=1 SV=1	Cisd2
Q01853	Transitional endoplasmic reticulum ATPase OS=Mus musculus OX=10090 GN=Vcp PE=1 SV=4	Vcp
O35127	Protein C10 OS=Mus musculus OX=10090 GN=Grcc10 PE=1 SV=1	Grcc10
Q8K0B2	Probable lysosomal cobalamin transporter OS=Mus musculus OX=10090 GN=Lmbrd1 PE=1 SV=1	Lmbrd1
P83940	Elongin-C OS=Mus musculus OX=10090 GN=Eloc PE=1 SV=1	Eloc
Q9DB91	Mediator of RNA polymerase II transcription subunit 29 OS=Mus musculus OX=10090 GN=Med29 PE=2 SV=1	Med29
Q9QXZ0	Microtubule-actin cross-linking factor 1 OS=Mus musculus OX=10090 GN=Macf1 PE=1 SV=2	Macf1
O70439	Syntaxin-7 OS=Mus musculus OX=10090 GN=Stx7 PE=1 SV=3	Stx7
Q9D8U8	Sorting nexin-5 OS=Mus musculus OX=10090 GN=Snx5 PE=1 SV=1	Snx5
P62073	Mitochondrial import inner membrane translocase subunit Tim10 OS=Mus musculus OX=10090 GN=Timm10 PE=1 SV=1	Timm10
Q8BJ71	Nuclear pore complex protein Nup93 OS=Mus musculus OX=10090 GN=Nup93 PE=1 SV=1	Nup93
P17751	Triosephosphate isomerase OS=Mus musculus OX=10090 GN=Tpi1 PE=1 SV=4	Tpi1
P62821	Ras-related protein Rab-1A OS=Mus musculus OX=10090 GN=Rab1A PE=1 SV=3	Rab1A
Q9DB77	Cytochrome b-c1 complex subunit 2, mitochondrial OS=Mus musculus OX=10090 GN=Uqcrc2 PE=1 SV=1	Uqcrc2
P10637	Microtubule-associated protein tau OS=Mus musculus OX=10090 GN=Mapt PE=1 SV=3	Mapt
Q99JY3	GTPase IMAP family member 4 OS=Mus musculus OX=10090 GN=Gimap4 PE=1 SV=1	Gimap4
P11835	Integrin beta-2 OS=Mus musculus OX=10090 GN=Itgb2 PE=1 SV=2	Itgb2
P55937	Golgin subfamily A member 3 OS=Mus musculus OX=10090 GN=Golga3 PE=1 SV=3	Golga3
Q07797	Galectin-3-binding protein OS=Mus musculus OX=10090 GN=Lgals3bp PE=1 SV=1	Lgals3bp
Q8R050	Eukaryotic peptide chain release factor GTP-binding subunit ERF3A OS=Mus musculus OX=10090 GN=Gspt1 PE=1 SV=2	Gspt1
P70168	Importin subunit beta-1 OS=Mus musculus OX=10090 GN=Kpnb1 PE=1 SV=2	Kpnb1
Q62318	Transcription intermediary factor 1-beta OS=Mus musculus OX=10090 GN=Trim28 PE=1 SV=3	Trim28
P06800	Receptor-type tyrosine-protein phosphatase C OS=Mus musculus OX=10090 GN=Ptprc PE=1 SV=4	Ptprc
Q9QYB1	Chloride intracellular channel protein 4 OS=Mus musculus OX=10090 GN=Clic4 PE=1 SV=3	Clic4
Q9CR09	Ubiquitin-fold modifier-conjugating enzyme 1 OS=Mus musculus OX=10090 GN=Ufc1 PE=1 SV=1	Ufc1
P15532	Nucleoside diphosphate kinase A OS=Mus musculus OX=10090 GN=Nme1 PE=1 SV=1	Nme1
P97807	Fumarate hydratase, mitochondrial OS=Mus musculus OX=10090 GN=Fh PE=1 SV=3	Fh
Q8BV49	Pyrin and HIN domain-containing protein 1 OS=Mus musculus OX=10090 GN=Pyhin1 PE=1 SV=1	Pyhin1
Q60870	Receptor expression-enhancing protein 5 OS=Mus musculus OX=10090 GN=Reep5 PE=1 SV=1	Reep5
Q62384	Zinc finger protein ZPR1 OS=Mus musculus OX=10090 GN=Zpr1 PE=1 SV=1	Zpr1
Q91WG2	Rab GTPase-binding effector protein 2 OS=Mus musculus OX=10090 GN=Rabep2 PE=1 SV=3	Rabep2
P70296	Phosphatidylethanolamine-binding protein 1 OS=Mus musculus OX=10090 GN=Pebp1 PE=1 SV=3	Pebp1
P13597	Intercellular adhesion molecule 1 OS=Mus musculus OX=10090 GN=Icam1 PE=1 SV=1	Icam1
D3YXK2	Scaffold attachment factor B1 OS=Mus musculus OX=10090 GN=Safb PE=1 SV=2	Safb
Q63943	Myocyte-specific enhancer factor 2D OS=Mus musculus OX=10090 GN=Mef2d PE=1 SV=2	Mef2d
O55201	Transcription elongation factor SPT5 OS=Mus musculus OX=10090 GN=Supt5h PE=1 SV=1	Supt5h
P08752	Guanine nucleotide-binding protein G(i) subunit alpha-2 OS=Mus musculus OX=10090 GN=Gnai2 PE=1 SV=5	Gnai2
O08553	Dihydropyrimidinase-related protein 2 OS=Mus musculus OX=10090 GN=Dpysl2 PE=1 SV=2	Dpysl2
O54826	Protein AF-10 OS=Mus musculus OX=10090 GN=Mllt10 PE=1 SV=2	Mllt10
P04441	H-2 class II histocompatibility antigen gamma chain OS=Mus musculus OX=10090 GN=Cd74 PE=1 SV=3	Cd74
P97371	Proteasome activator complex subunit 1 OS=Mus musculus OX=10090 GN=Psme1 PE=1 SV=2	Psme1
Q04447	Creatine kinase B-type OS=Mus musculus OX=10090 GN=Ckb PE=1 SV=1	Ckb
O89090	Transcription factor Sp1 OS=Mus musculus OX=10090 GN=Sp1 PE=1 SV=2	Sp1
B2RY56	RNA-binding protein 25 OS=Mus musculus OX=10090 GN=Rbm25 PE=1 SV=2	Rbm25
P01899	H-2 class I histocompatibility antigen, D-B alpha chain OS=Mus musculus OX=10090 GN=H2-D1 PE=1 SV=2	H2-D1
P27773	Protein disulfide-isomerase A3 OS=Mus musculus OX=10090 GN=Pdia3 PE=1 SV=2	Pdia3
Q8VDP3	[F-actin]-monooxygenase MICAL1 OS=Mus musculus OX=10090 GN=Mical1 PE=1 SV=1	Mical1
Q9Z0J0	NPC intracellular cholesterol transporter 2 OS=Mus musculus OX=10090 GN=Npc2 PE=1 SV=1	Npc2
P26041	Moesin OS=Mus musculus OX=10090 GN=Msn PE=1 SV=3	Msn
Q91ZX7	Prolow-density lipoprotein receptor-related protein 1 OS=Mus musculus OX=10090 GN=Lrp1 PE=1 SV=1	Lrp1
P01901	H-2 class I histocompatibility antigen, K-B alpha chain OS=Mus musculus OX=10090 GN=H2-K1 PE=1 SV=1	H2-K1
P49312	Heterogeneous nuclear ribonucleoprotein A1 OS=Mus musculus OX=10090 GN=Hnrnpa1 PE=1 SV=2	Hnrnpa1
Q9QY24	Z-DNA-binding protein 1 OS=Mus musculus OX=10090 GN=Zbp1 PE=1 SV=1	Zbp1
Q9WV80	Sorting nexin-1 OS=Mus musculus OX=10090 GN=Snx1 PE=1 SV=1	Snx1
Q9CZN7	Serine hydroxymethyltransferase, mitochondrial OS=Mus musculus OX=10090 GN=Shmt2 PE=1 SV=1	Shmt2
Q9CQM9	Glutaredoxin-3 OS=Mus musculus OX=10090 GN=Glrx3 PE=1 SV=1	Glrx3
Q61599	Rho GDP-dissociation inhibitor 2 OS=Mus musculus OX=10090 GN=Arhgdib PE=1 SV=3	Arhgdib
Q9QVP9	Protein-tyrosine kinase 2-beta OS=Mus musculus OX=10090 GN=Ptk2b PE=1 SV=2	Ptk2b
Q9Z2U0	Proteasome subunit alpha type-7 OS=Mus musculus OX=10090 GN=Psma7 PE=1 SV=1	Psma7
Q62261	Spectrin beta chain, non-erythrocytic 1 OS=Mus musculus OX=10090 GN=Sptbn1 PE=1 SV=2	Sptbn1
P61961	Ubiquitin-fold modifier 1 OS=Mus musculus OX=10090 GN=Ufm1 PE=1 SV=1	Ufm1
Q80U16	Rho family-interacting cell polarization regulator 2 OS=Mus musculus OX=10090 GN=Ripor2 PE=1 SV=2	Ripor2
Q9JJU8	SH3 domain-binding glutamic acid-rich-like protein OS=Mus musculus OX=10090 GN=Sh3bgrl PE=1 SV=1	Sh3bgrl
P62754	40S ribosomal protein S6 OS=Mus musculus OX=10090 GN=Rps6 PE=1 SV=1	Rps6
Q6ZWU9	40S ribosomal protein S27 OS=Mus musculus OX=10090 GN=Rps27 PE=1 SV=3	Rps27
P99029	Peroxiredoxin-5, mitochondrial OS=Mus musculus OX=10090 GN=Prdx5 PE=1 SV=2	Prdx5
P13020	Gelsolin OS=Mus musculus OX=10090 GN=Gsn PE=1 SV=3	Gsn
Q9D7M8	DNA-directed RNA polymerase II subunit RPB4 OS=Mus musculus OX=10090 GN=Polr2d PE=1 SV=2	Polr2d
Q62523	Zyxin OS=Mus musculus OX=10090 GN=Zyx PE=1 SV=2	Zyx
Q9CZ44	NSFL1 cofactor p47 OS=Mus musculus OX=10090 GN=Nsfl1c PE=1 SV=1	Nsfl1c
Q9CQI3	Glia maturation factor beta OS=Mus musculus OX=10090 GN=Gmfb PE=1 SV=3	Gmfb
Q9R1C7	Pre-mRNA-processing factor 40 homolog A OS=Mus musculus OX=10090 GN=Prpf40a PE=1 SV=1	Prpf40a
Q60864	Stress-induced-phosphoprotein 1 OS=Mus musculus OX=10090 GN=Stip1 PE=1 SV=1	Stip1
Q61335	B-cell receptor-associated protein 31 OS=Mus musculus OX=10090 GN=Bcap31 PE=1 SV=4	Bcap31
Q61207	Prosaposin OS=Mus musculus OX=10090 GN=Psap PE=1 SV=2	Psap
Q640N3	Rho GTPase-activating protein 30 OS=Mus musculus OX=10090 GN=Arhgap30 PE=1 SV=3	Arhgap30
P49817	Caveolin-1 OS=Mus musculus OX=10090 GN=Cav1 PE=1 SV=1	Cav1
Q7TPV4	Myb-binding protein 1A OS=Mus musculus OX=10090 GN=Mybbp1a PE=1 SV=2	Mybbp1a
Q62418	Drebrin-like protein OS=Mus musculus OX=10090 GN=Dbnl PE=1 SV=2	Dbnl
Q8R550	SH3 domain-containing kinase-binding protein 1 OS=Mus musculus OX=10090 GN=Sh3kbp1 PE=1 SV=1	Sh3kbp1
Q61656	Probable ATP-dependent RNA helicase DDX5 OS=Mus musculus OX=10090 GN=Ddx5 PE=1 SV=2	Ddx5
Q8K124	Pleckstrin homology domain-containing family O member 2 OS=Mus musculus OX=10090 GN=Plekho2 PE=1 SV=1	Plekho2
Q8C129	Leucyl-cystinyl aminopeptidase OS=Mus musculus OX=10090 GN=Lnpep PE=1 SV=1	Lnpep
P26883	Peptidyl-prolyl cis-trans isomerase FKBP1A OS=Mus musculus OX=10090 GN=Fkbp1a PE=1 SV=2	Fkbp1a
O54916	RalBP1-associated Eps domain-containing protein 1 OS=Mus musculus OX=10090 GN=Reps1 PE=1 SV=2	Reps1
Q99LX0	Protein/nucleic acid deglycase DJ-1 OS=Mus musculus OX=10090 GN=Park7 PE=1 SV=1	Park7
Q3V3R4	Integrin alpha-1 OS=Mus musculus OX=10090 GN=Itga1 PE=1 SV=2	Itga1
Q9WV98	Mitochondrial import inner membrane translocase subunit Tim9 OS=Mus musculus OX=10090 GN=Timm9 PE=1 SV=1	Timm9
P17742	Peptidyl-prolyl cis-trans isomerase A OS=Mus musculus OX=10090 GN=Ppia PE=1 SV=2	Ppia
Q9QXS1	Plectin OS=Mus musculus OX=10090 GN=Plec PE=1 SV=3	Plec
Q9ERG0	LIM domain and actin-binding protein 1 OS=Mus musculus OX=10090 GN=Lima1 PE=1 SV=3	Lima1
O35601	FYN-binding protein 1 OS=Mus musculus OX=10090 GN=Fyb1 PE=1 SV=2	Fyb1
O88569	Heterogeneous nuclear ribonucleoproteins A2/B1 OS=Mus musculus OX=10090 GN=Hnrnpa2b1 PE=1 SV=2	Hnrnpa2b1
E9PV24	Fibrinogen alpha chain OS=Mus musculus OX=10090 GN=Fga PE=1 SV=1	Fga
C0HKD9	Microfibrillar-associated protein 1B OS=Mus musculus OX=10090 GN=Mfap1b PE=1 SV=1	Mfap1b
Q99PM3	Transcription initiation factor IIA subunit 1 OS=Mus musculus OX=10090 GN=Gtf2a1 PE=1 SV=2	Gtf2a1
Q9JJ48	Zinc finger CCCH domain-containing protein 8 OS=Mus musculus OX=10090 GN=Zc3h8 PE=1 SV=2	Zc3h8
Q8K039	Uncharacterized protein KIAA1143 homolog OS=Mus musculus OX=10090 PE=1 SV=1	Q8K039
A2AR02	Peptidyl-prolyl cis-trans isomerase G OS=Mus musculus OX=10090 GN=Ppig PE=1 SV=1	Ppig
Q9CR80	Protein FAM32A OS=Mus musculus OX=10090 GN=Fam32a PE=2 SV=1	Fam32a
P61957	Small ubiquitin-related modifier 2 OS=Mus musculus OX=10090 GN=Sumo2 PE=1 SV=1	Sumo2
P35762	CD81 antigen OS=Mus musculus OX=10090 GN=Cd81 PE=1 SV=2	Cd81
P51125	Calpastatin OS=Mus musculus OX=10090 GN=Cast PE=1 SV=2	Cast
Q8BGD9	Eukaryotic translation initiation factor 4B OS=Mus musculus OX=10090 GN=Eif4b PE=1 SV=1	Eif4b
P62960	Nuclease-sensitive element-binding protein 1 OS=Mus musculus OX=10090 GN=Ybx1 PE=1 SV=3	Ybx1
E9Q6J5	Biorientation of chromosomes in cell division protein 1-like 1 OS=Mus musculus OX=10090 GN=Bod1l PE=1 SV=1	Bod1l
P59328	WD repeat and HMG-box DNA-binding protein 1 OS=Mus musculus OX=10090 GN=Wdhd1 PE=1 SV=2	Wdhd1
Q9CR00	26S proteasome non-ATPase regulatory subunit 9 OS=Mus musculus OX=10090 GN=Psmd9 PE=1 SV=1	Psmd9
O35047	Homologous-pairing protein 2 homolog OS=Mus musculus OX=10090 GN=Psmc3ip PE=1 SV=1	Psmc3ip
Q9DC33	High mobility group protein 20A OS=Mus musculus OX=10090 GN=Hmg20a PE=1 SV=1	Hmg20a
Q9D8S3	ADP-ribosylation factor GTPase-activating protein 3 OS=Mus musculus OX=10090 GN=Arfgap3 PE=1 SV=2	Arfgap3
Q9CY58	Plasminogen activator inhibitor 1 RNA-binding protein OS=Mus musculus OX=10090 GN=Serbp1 PE=1 SV=2	Serbp1
Q501J7	Phosphatase and actin regulator 4 OS=Mus musculus OX=10090 GN=Phactr4 PE=1 SV=2	Phactr4
P26350	Prothymosin alpha OS=Mus musculus OX=10090 GN=Ptma PE=1 SV=2	Ptma
Q3UHX2	28 kDa heat- and acid-stable phosphoprotein OS=Mus musculus OX=10090 GN=Pdap1 PE=1 SV=1	Pdap1
Q6NXH3	Vasculin OS=Mus musculus OX=10090 GN=Gpbp1 PE=1 SV=1	Gpbp1
Q9JJ94	Sjoegren syndrome nuclear autoantigen 1 homolog OS=Mus musculus OX=10090 GN=Ssna1 PE=1 SV=1	Ssna1
Q9CR02	Translation machinery-associated protein 16 OS=Mus musculus OX=10090 GN=Tma16 PE=1 SV=1	Tma16
P67984	60S ribosomal protein L22 OS=Mus musculus OX=10090 GN=Rpl22 PE=1 SV=2	Rpl22
O88271	Craniofacial development protein 1 OS=Mus musculus OX=10090 GN=Cfdp1 PE=1 SV=1	Cfdp1
Q9CPW7	Zinc finger matrin-type protein 2 OS=Mus musculus OX=10090 GN=Zmat2 PE=2 SV=1	Zmat2
Q9JMG1	Endothelial differentiation-related factor 1 OS=Mus musculus OX=10090 GN=Edf1 PE=1 SV=1	Edf1
O35857	Mitochondrial import inner membrane translocase subunit TIM44 OS=Mus musculus OX=10090 GN=Timm44 PE=1 SV=2	Timm44
Q6P8I4	PEST proteolytic signal-containing nuclear protein OS=Mus musculus OX=10090 GN=Pcnp PE=1 SV=1	Pcnp
Q9CQX8	28S ribosomal protein S36, mitochondrial OS=Mus musculus OX=10090 GN=Mrps36 PE=1 SV=1	Mrps36
Q64152	Transcription factor BTF3 OS=Mus musculus OX=10090 GN=Btf3 PE=1 SV=3	Btf3
Q08288	Cell growth-regulating nucleolar protein OS=Mus musculus OX=10090 GN=Lyar PE=1 SV=2	Lyar
Q91Z38	Tetratricopeptide repeat protein 1 OS=Mus musculus OX=10090 GN=Ttc1 PE=1 SV=1	Ttc1
P56394	Cytochrome c oxidase copper chaperone OS=Mus musculus OX=10090 GN=Cox17 PE=1 SV=2	Cox17
P18572	Basigin OS=Mus musculus OX=10090 GN=Bsg PE=1 SV=2	Bsg
P62897	Cytochrome c, somatic OS=Mus musculus OX=10090 GN=Cycs PE=1 SV=2	Cycs
Q8VE88	Protein FAM114A2 OS=Mus musculus OX=10090 GN=Fam114a2 PE=1 SV=2	Fam114a2
Q9EST3	Eukaryotic translation initiation factor 4E transporter OS=Mus musculus OX=10090 GN=Eif4enif1 PE=1 SV=2	Eif4enif1
P15508	Spectrin beta chain, erythrocytic OS=Mus musculus OX=10090 GN=Sptb PE=1 SV=4	Sptb
P04919	Band 3 anion transport protein OS=Mus musculus OX=10090 GN=Slc4a1 PE=1 SV=1	Slc4a1
Q8K4G5	Actin-binding LIM protein 1 OS=Mus musculus OX=10090 GN=Ablim1 PE=1 SV=1	Ablim1
Q8C263	Spindle and kinetochore-associated protein 3 OS=Mus musculus OX=10090 GN=Ska3 PE=2 SV=1	Ska3
P54227	Stathmin OS=Mus musculus OX=10090 GN=Stmn1 PE=1 SV=2	Stmn1
Q60980	Krueppel-like factor 3 OS=Mus musculus OX=10090 GN=Klf3 PE=1 SV=1	Klf3
Q91VX2	Ubiquitin-associated protein 2 OS=Mus musculus OX=10090 GN=Ubap2 PE=1 SV=1	Ubap2
P48024	Eukaryotic translation initiation factor 1 OS=Mus musculus OX=10090 GN=Eif1 PE=1 SV=2	Eif1
Q66JQ7	Kinetochore scaffold 1 OS=Mus musculus OX=10090 GN=Knl1 PE=1 SV=3	Knl1
P48193	Protein 4.1 OS=Mus musculus OX=10090 GN=Epb41 PE=1 SV=2	Epb41
Q8BHL8	Proteasome inhibitor PI31 subunit OS=Mus musculus OX=10090 GN=Psmf1 PE=1 SV=1	Psmf1
Q8BH93	MAPK-interacting and spindle-stabilizing protein-like OS=Mus musculus OX=10090 GN=Mapk1ip1l PE=2 SV=3	Mapk1ip1l
Q61286	Transcription factor 12 OS=Mus musculus OX=10090 GN=Tcf12 PE=1 SV=2	Tcf12
P01942	Hemoglobin subunit alpha OS=Mus musculus OX=10090 GN=Hba PE=1 SV=2	Hba
Q02357	Ankyrin-1 OS=Mus musculus OX=10090 GN=Ank1 PE=1 SV=2	Ank1
Q8BKI2	Trinucleotide repeat-containing gene 6B protein OS=Mus musculus OX=10090 GN=Tnrc6b PE=1 SV=2	Tnrc6b
Q62084	Protein phosphatase 1 regulatory subunit 14B OS=Mus musculus OX=10090 GN=Ppp1r14b PE=1 SV=2	Ppp1r14b
P97825	Jupiter microtubule associated homolog 1 OS=Mus musculus OX=10090 GN=Jpt1 PE=1 SV=3	Jpt1
Q8R3Q6	Coiled-coil domain-containing protein 58 OS=Mus musculus OX=10090 GN=Ccdc58 PE=1 SV=1	Ccdc58
Q99LQ4	Small vasohibin-binding protein OS=Mus musculus OX=10090 GN=Svbp PE=2 SV=1	Svbp
Q9DCH6	AN1-type zinc finger protein 6 OS=Mus musculus OX=10090 GN=Zfand6 PE=1 SV=1	Zfand6
Q60952	Centrosome-associated protein CEP250 OS=Mus musculus OX=10090 GN=Cep250 PE=1 SV=4	Cep250
O35143	ATPase inhibitor, mitochondrial OS=Mus musculus OX=10090 GN=Atpif1 PE=1 SV=2	Atpif1
Q9QY93	dCTP pyrophosphatase 1 OS=Mus musculus OX=10090 GN=Dctpp1 PE=1 SV=1	Dctpp1
Q8K3K8	Optineurin OS=Mus musculus OX=10090 GN=Optn PE=1 SV=1	Optn
Q91WA1	TIMELESS-interacting protein OS=Mus musculus OX=10090 GN=Tipin PE=1 SV=2	Tipin
O08992	Syntenin-1 OS=Mus musculus OX=10090 GN=Sdcbp PE=1 SV=1	Sdcbp
P97814	Proline-serine-threonine phosphatase-interacting protein 1 OS=Mus musculus OX=10090 GN=Pstpip1 PE=1 SV=1	Pstpip1
Q91X58	AN1-type zinc finger protein 2B OS=Mus musculus OX=10090 GN=Zfand2b PE=1 SV=1	Zfand2b
Q8C551	RAD51-associated protein 1 OS=Mus musculus OX=10090 GN=Rad51ap1 PE=1 SV=2	Rad51ap1
Q8K0C8	Cytochrome c oxidase assembly protein COX19 OS=Mus musculus OX=10090 GN=Cox19 PE=1 SV=1	Cox19
Q9QYJ3	DnaJ homolog subfamily B member 1 OS=Mus musculus OX=10090 GN=Dnajb1 PE=1 SV=3	Dnajb1
Q9D735	Telomerase RNA component interacting RNase OS=Mus musculus OX=10090 GN=Trir PE=1 SV=1	Trir
O35988	Syndecan-4 OS=Mus musculus OX=10090 GN=Sdc4 PE=1 SV=1	Sdc4
Q9CR86	Calcium-regulated heat stable protein 1 OS=Mus musculus OX=10090 GN=Carhsp1 PE=1 SV=1	Carhsp1
Q80WC7	Arf-GAP domain and FG repeat-containing protein 2 OS=Mus musculus OX=10090 GN=Agfg2 PE=1 SV=1	Agfg2
P58044	Isopentenyl-diphosphate Delta-isomerase 1 OS=Mus musculus OX=10090 GN=Idi1 PE=1 SV=1	Idi1
Q62351	Transferrin receptor protein 1 OS=Mus musculus OX=10090 GN=Tfrc PE=1 SV=1	Tfrc
Q7M6Y3	Phosphatidylinositol-binding clathrin assembly protein OS=Mus musculus OX=10090 GN=Picalm PE=1 SV=1	Picalm
O08789	Max-binding protein MNT OS=Mus musculus OX=10090 GN=Mnt PE=2 SV=2	Mnt
P70444	BH3-interacting domain death agonist OS=Mus musculus OX=10090 GN=Bid PE=1 SV=2	Bid
Q8VCE4	Uncharacterized protein C9orf40 homolog OS=Mus musculus OX=10090 PE=1 SV=1	Q8VCE4
Q80WR5	UPF0688 protein C1orf174 homolog OS=Mus musculus OX=10090 PE=1 SV=1	Q80WR5
P59808	SAM and SH3 domain-containing protein 1 OS=Mus musculus OX=10090 GN=Sash1 PE=1 SV=1	Sash1
Q9JKB3	Y-box-binding protein 3 OS=Mus musculus OX=10090 GN=Ybx3 PE=1 SV=2	Ybx3
P70670	Nascent polypeptide-associated complex subunit alpha, muscle-specific form OS=Mus musculus OX=10090 GN=Naca PE=1 SV=2	Naca
Q6P9P6	Kinesin-like protein KIF11 OS=Mus musculus OX=10090 GN=Kif11 PE=1 SV=1	Kif11
Q3U2S4	OTU domain-containing protein 5 OS=Mus musculus OX=10090 GN=Otud5 PE=1 SV=2	Otud5
P40237	CD82 antigen OS=Mus musculus OX=10090 GN=Cd82 PE=1 SV=1	Cd82
Q9D1J1	Adaptin ear-binding coat-associated protein 2 OS=Mus musculus OX=10090 GN=Necap2 PE=1 SV=1	Necap2
Q80Y55	BSD domain-containing protein 1 OS=Mus musculus OX=10090 GN=Bsdc1 PE=1 SV=1	Bsdc1
Q8BSM7	Large neutral amino acids transporter small subunit 3 OS=Mus musculus OX=10090 GN=Slc43a1 PE=1 SV=1	Slc43a1
Q9CQX4	PCNA-associated factor OS=Mus musculus OX=10090 GN=Pclaf PE=1 SV=1	Pclaf
Q9CPY3	Sororin OS=Mus musculus OX=10090 GN=Cdca5 PE=1 SV=1	Cdca5
Q9D9Z1	Small kinetochore-associated protein OS=Mus musculus OX=10090 GN=Knstrn PE=2 SV=2	Knstrn
Q8BH50	Uncharacterized protein C18orf25 homolog OS=Mus musculus OX=10090 PE=1 SV=1	Q8BH50
O88513	Geminin OS=Mus musculus OX=10090 GN=Gmnn PE=1 SV=1	Gmnn
Q9WVH4	Forkhead box protein O3 OS=Mus musculus OX=10090 GN=Foxo3 PE=1 SV=1	Foxo3
Q8R0K9	Transcription factor E2F4 OS=Mus musculus OX=10090 GN=E2f4 PE=1 SV=1	E2f4
P22091	T-cell acute lymphocytic leukemia protein 1 homolog OS=Mus musculus OX=10090 GN=Tal1 PE=1 SV=1	Tal1
Q9QYB8	Beta-adducin OS=Mus musculus OX=10090 GN=Add2 PE=1 SV=4	Add2
Q8BS39	Coiled-coil domain-containing protein 32 OS=Mus musculus OX=10090 GN=Ccdc32 PE=2 SV=2	Ccdc32
P70677	Caspase-3 OS=Mus musculus OX=10090 GN=Casp3 PE=1 SV=1	Casp3
Q9JJ11	Transforming acidic coiled-coil-containing protein 3 OS=Mus musculus OX=10090 GN=Tacc3 PE=1 SV=1	Tacc3
P47791	Glutathione reductase, mitochondrial OS=Mus musculus OX=10090 GN=Gsr PE=1 SV=3	Gsr
E9PVX6	Proliferation marker protein Ki-67 OS=Mus musculus OX=10090 GN=Mki67 PE=1 SV=1	Mki67
A2APB8	Targeting protein for Xklp2 OS=Mus musculus OX=10090 GN=Tpx2 PE=1 SV=1	Tpx2
P51943	Cyclin-A2 OS=Mus musculus OX=10090 GN=Ccna2 PE=1 SV=2	Ccna2
Q62176	RNA-binding protein 38 OS=Mus musculus OX=10090 GN=Rbm38 PE=1 SV=2	Rbm38
Q91W18	Tudor domain-containing protein 3 OS=Mus musculus OX=10090 GN=Tdrd3 PE=1 SV=4	Tdrd3
Q99N91	39S ribosomal protein L34, mitochondrial OS=Mus musculus OX=10090 GN=Mrpl34 PE=1 SV=1	Mrpl34
Q8BMK1	Methyltransferase-like protein 2 OS=Mus musculus OX=10090 GN=Mettl2 PE=2 SV=2	Mettl2
Q921I1	Serotransferrin OS=Mus musculus OX=10090 GN=Tf PE=1 SV=1	Tf
P11157	Ribonucleoside-diphosphate reductase subunit M2 OS=Mus musculus OX=10090 GN=Rrm2 PE=1 SV=1	Rrm2
Q8K298	Anillin OS=Mus musculus OX=10090 GN=Anln PE=1 SV=2	Anln
P62313	U6 snRNA-associated Sm-like protein LSm6 OS=Mus musculus OX=10090 GN=Lsm6 PE=1 SV=1	Lsm6
Q5SXY1	Cytospin-B OS=Mus musculus OX=10090 GN=Specc1 PE=1 SV=2	Specc1
P54726	UV excision repair protein RAD23 homolog A OS=Mus musculus OX=10090 GN=Rad23a PE=1 SV=2	Rad23a
Q59J78	NADH dehydrogenase [ubiquinone] 1 alpha subcomplex assembly factor 2 OS=Mus musculus OX=10090 GN=Ndufaf2 PE=1 SV=1	Ndufaf2
Q9ERH4	Nucleolar and spindle-associated protein 1 OS=Mus musculus OX=10090 GN=Nusap1 PE=1 SV=1	Nusap1
Q8CFK2	Transcription factor IIIB 90 kDa subunit OS=Mus musculus OX=10090 GN=Brf1 PE=1 SV=1	Brf1
O54879	High mobility group protein B3 OS=Mus musculus OX=10090 GN=Hmgb3 PE=1 SV=3	Hmgb3
P02088	Hemoglobin subunit beta-1 OS=Mus musculus OX=10090 GN=Hbb-b1 PE=1 SV=2	Hbb-b1
Q80W04	Transmembrane and coiled-coil domains protein 2 OS=Mus musculus OX=10090 GN=Tmcc2 PE=1 SV=1	Tmcc2
Q04758	cAMP-dependent protein kinase inhibitor beta OS=Mus musculus OX=10090 GN=Pkib PE=3 SV=1	Pkib
P56395	Cytochrome b5 OS=Mus musculus OX=10090 GN=Cyb5a PE=1 SV=2	Cyb5a
Q9WV69	Dematin OS=Mus musculus OX=10090 GN=Dmtn PE=1 SV=1	Dmtn
Q02013	Aquaporin-1 OS=Mus musculus OX=10090 GN=Aqp1 PE=1 SV=3	Aqp1
O08749	Dihydrolipoyl dehydrogenase, mitochondrial OS=Mus musculus OX=10090 GN=Dld PE=1 SV=2	Dld
Q80YR7	Claspin OS=Mus musculus OX=10090 GN=Clspn PE=1 SV=2	Clspn
P09671	Superoxide dismutase [Mn], mitochondrial OS=Mus musculus OX=10090 GN=Sod2 PE=1 SV=3	Sod2
Q8R0F8	Acylpyruvase FAHD1, mitochondrial OS=Mus musculus OX=10090 GN=Fahd1 PE=1 SV=2	Fahd1
Q9QXA5	U6 snRNA-associated Sm-like protein LSm4 OS=Mus musculus OX=10090 GN=Lsm4 PE=1 SV=1	Lsm4
P47968	Ribose-5-phosphate isomerase OS=Mus musculus OX=10090 GN=Rpia PE=1 SV=2	Rpia
Q8VC85	U6 snRNA-associated Sm-like protein LSm1 OS=Mus musculus OX=10090 GN=Lsm1 PE=1 SV=1	Lsm1
O70237	Zinc finger protein Gfi-1b OS=Mus musculus OX=10090 GN=Gfi1b PE=1 SV=1	Gfi1b
P14220	Glycophorin-A OS=Mus musculus OX=10090 GN=Gypa PE=1 SV=2	Gypa
O55042	Alpha-synuclein OS=Mus musculus OX=10090 GN=Snca PE=1 SV=2	Snca
Q7TMF2	3'-5' exoribonuclease 1 OS=Mus musculus OX=10090 GN=Eri1 PE=1 SV=2	Eri1
Q9WUF3	CASP8-associated protein 2 OS=Mus musculus OX=10090 GN=Casp8ap2 PE=1 SV=2	Casp8ap2
P46099	Krueppel-like factor 1 OS=Mus musculus OX=10090 GN=Klf1 PE=1 SV=2	Klf1
O35900	U6 snRNA-associated Sm-like protein LSm2 OS=Mus musculus OX=10090 GN=Lsm2 PE=1 SV=1	Lsm2
Q9CQJ7	Securin OS=Mus musculus OX=10090 GN=Pttg1 PE=1 SV=1	Pttg1
Q99M54	Cell division cycle-associated protein 3 OS=Mus musculus OX=10090 GN=Cdca3 PE=1 SV=2	Cdca3
P17679	Erythroid transcription factor OS=Mus musculus OX=10090 GN=Gata1 PE=1 SV=1	Gata1
Q9CY02	Alpha-hemoglobin-stabilizing protein OS=Mus musculus OX=10090 GN=Ahsp PE=1 SV=1	Ahsp
Q8R3G9	Tetraspanin-8 OS=Mus musculus OX=10090 GN=Tspan8 PE=1 SV=1	Tspan8
Q99JR1	Sideroflexin-1 OS=Mus musculus OX=10090 GN=Sfxn1 PE=1 SV=3	Sfxn1
Q8K0D0	Cyclin-dependent kinase 17 OS=Mus musculus OX=10090 GN=Cdk17 PE=1 SV=2	Cdk17
Q9Z2W0	Aspartyl aminopeptidase OS=Mus musculus OX=10090 GN=Dnpep PE=1 SV=2	Dnpep
P61290	Proteasome activator complex subunit 3 OS=Mus musculus OX=10090 GN=Psme3 PE=1 SV=1	Psme3
P40645	Transcription factor SOX-6 OS=Mus musculus OX=10090 GN=Sox6 PE=1 SV=2	Sox6
Q05915	GTP cyclohydrolase 1 OS=Mus musculus OX=10090 GN=Gch1 PE=1 SV=1	Gch1
P11352	Glutathione peroxidase 1 OS=Mus musculus OX=10090 GN=Gpx1 PE=1 SV=2	Gpx1
Q60773	Cyclin-dependent kinase 4 inhibitor D OS=Mus musculus OX=10090 GN=Cdkn2d PE=1 SV=2	Cdkn2d
Q9ERZ0	Hemogen OS=Mus musculus OX=10090 GN=Hemgn PE=1 SV=1	Hemgn
Q9DBX1	Regulator of cell cycle RGCC OS=Mus musculus OX=10090 GN=Rgcc PE=1 SV=1	Rgcc
P22907	Porphobilinogen deaminase OS=Mus musculus OX=10090 GN=Hmbs PE=1 SV=2	Hmbs
O55023	Inositol monophosphatase 1 OS=Mus musculus OX=10090 GN=Impa1 PE=1 SV=1	Impa1

## Sheet: Venn 3 mRNA vs protein (WT_505)
Accession (Proteome changes WT vs T505A lymphomas no CHK1i)	Description (proteome WT vs T505A	GN (proteome WT vs T505A)		Gene (RNA Seq changes WT vs T505A lymphomas no CHK1i)	symbol (RNA Seq proteome vs T505A)	Edited symbol removing "-" (RNA Seq proteome vs T505A)	log2FoldChange (RNA Seq WT vs T505A)	pvalue (RNA Seq WT vs T505A)	padj (RNA Seq WT vs T505A)	description (RNA Seq WT vs T505A)
Q5NBU8	XIAP-associated factor 1 OS=Mus musculus OX=10090 GN=Xaf1 PE=1 SV=3	Xaf1		ENSMUSG00000075053	Vdac3-ps1	Vdac3	-20.9203	3.57114e-13	9.06008e-11	voltage-dependent anion channel 3, pseudogene 1 [Source:MGI Symbol;Acc:MGI:1270159]
P35459	Lymphocyte antigen 6D OS=Mus musculus OX=10090 GN=Ly6d PE=1 SV=1	Ly6d		ENSMUSG00000096078	Ighv1-62-2	Ighv1	-8.77331	1.53918e-138	1.44483e-134	immunoglobulin heavy variable 1-62-2 [Source:MGI Symbol;Acc:MGI:3644968]
P11911	B-cell antigen receptor complex-associated protein alpha chain OS=Mus musculus OX=10090 GN=Cd79a PE=1 SV=2	Cd79a		ENSMUSG00000095661	Gm8935	Gm8935	-8.47939	3.72937e-16	1.34645e-13	predicted pseudogene 8935 [Source:MGI Symbol;Acc:MGI:3643401]
P11672	Neutrophil gelatinase-associated lipocalin OS=Mus musculus OX=10090 GN=Lcn2 PE=1 SV=1	Lcn2		ENSMUSG00000078498	Zfp988	Zfp988	-8.10795	2.21049e-17	9.22215e-15	zinc finger protein 988 [Source:MGI Symbol;Acc:MGI:3651985]
P42125	Enoyl-CoA delta isomerase 1, mitochondrial OS=Mus musculus OX=10090 GN=Eci1 PE=1 SV=2	Eci1		ENSMUSG00000103334	Gm29771	Gm29771	-7.79448	3.6749e-16	1.34645e-13	predicted gene, 29771 [Source:MGI Symbol;Acc:MGI:5588930]
Q8VDI1	Epithelial-stromal interaction protein 1 OS=Mus musculus OX=10090 GN=Epsti1 PE=1 SV=2	Epsti1		ENSMUSG00000070732	Rbm44	Rbm44	-7.57161	6.01507e-48	1.12927e-44	RNA binding motif protein 44 [Source:MGI Symbol;Acc:MGI:2685663]
Q9R0P9	Ubiquitin carboxyl-terminal hydrolase isozyme L1 OS=Mus musculus OX=10090 GN=Uchl1 PE=1 SV=1	Uchl1		ENSMUSG00000021631	Mrps36-ps1	Mrps36	-7.18192	0.00111629	0.0240611	mitichondrial ribosomal protein S36, pseudogene 1 [Source:MGI Symbol;Acc:MGI:3809201]
P10922	Histone H1.0 OS=Mus musculus OX=10090 GN=H1f0 PE=2 SV=4	H1f0		ENSMUSG00000096577	Ighv1-71	Ighv1	-6.18007	5.52114e-08	5.34299e-06	immunoglobulin heavy variable 1-71 [Source:MGI Symbol;Acc:MGI:3643033]
Q9D8C4	Interferon-induced 35 kDa protein homolog OS=Mus musculus OX=10090 GN=Ifi35 PE=1 SV=3	Ifi35		ENSMUSG00000066009	Zfp987	Zfp987	-6.01261	5.34307e-40	7.16506e-37	zinc finger protein 987 [Source:MGI Symbol;Acc:MGI:3702694]
Q8VC57	BTB/POZ domain-containing protein KCTD5 OS=Mus musculus OX=10090 GN=Kctd5 PE=1 SV=1	Kctd5		ENSMUSG00000043773	1700048O20Rik	1700048O20Rik	-5.74205	7.56657e-58	2.02936e-54	RIKEN cDNA 1700048O20 gene [Source:MGI Symbol;Acc:MGI:1920637]
Q9Z126	Platelet factor 4 OS=Mus musculus OX=10090 GN=Pf4 PE=1 SV=1	Pf4		ENSMUSG00000081748	Gm14870	Gm14870	-5.14689	2.06697e-06	0.000134275	predicted gene 14870 [Source:MGI Symbol;Acc:MGI:3705444]
Q62095	ATP-dependent RNA helicase DDX3Y OS=Mus musculus OX=10090 GN=Ddx3y PE=1 SV=2	Ddx3y		ENSMUSG00000095429	Ighv5-12	Ighv5	-5.06959	0.000611397	0.015094	immunoglobulin heavy variable 5-12 [Source:MGI Symbol;Acc:MGI:4439516]
Q61644	Protein kinase C and casein kinase substrate in neurons protein 1 OS=Mus musculus OX=10090 GN=Pacsin1 PE=1 SV=1	Pacsin1		ENSMUSG00000019851	Perp	Perp	-4.95269	0.000136149	0.00463054	PERP, TP53 apoptosis effector [Source:MGI Symbol;Acc:MGI:1929938]
P14434	H-2 class II histocompatibility antigen, A-B alpha chain OS=Mus musculus OX=10090 GN=H2-Aa PE=1 SV=2	H2-Aa		ENSMUSG00000101499	Vmn2r-ps139	Vmn2r	-4.79358	2.14904e-05	NA	vomeronasal 2, receptor, pseudogene 139 [Source:MGI Symbol;Acc:MGI:3761343]
Q8VCI0	Phospholipase B-like 1 OS=Mus musculus OX=10090 GN=Plbd1 PE=1 SV=1	Plbd1		ENSMUSG00000102428	Pcdhga12	Pcdhga12	-4.70857	7.42145e-39	9.28869e-36	protocadherin gamma subfamily A, 12 [Source:MGI Symbol;Acc:MGI:1935229]
Q80X41	Serine/threonine-protein kinase VRK1 OS=Mus musculus OX=10090 GN=Vrk1 PE=1 SV=2	Vrk1		ENSMUSG00000038233	Fam198a	Fam198a	-4.67869	1.20329e-10	1.9644e-08	family with sequence similarity 198, member A [Source:MGI Symbol;Acc:MGI:3041196]
Q9Z204	Heterogeneous nuclear ribonucleoproteins C1/C2 OS=Mus musculus OX=10090 GN=Hnrnpc PE=1 SV=1	Hnrnpc		ENSMUSG00000113535	AC068459.2	AC068459.2	-4.65415	1.35242e-05	0.000657781
O88783	Coagulation factor V OS=Mus musculus OX=10090 GN=F5 PE=1 SV=1	F5		ENSMUSG00000104031	Gm17771	Gm17771	-4.62971	1.50486e-05	0.000722564	predicted gene, 17771 [Source:MGI Symbol;Acc:MGI:5009935]
Q8BP67	60S ribosomal protein L24 OS=Mus musculus OX=10090 GN=Rpl24 PE=1 SV=2	Rpl24		ENSMUSG00000111053	AC164092.2	AC164092.2	-4.57996	0.00105386	NA
P04441	H-2 class II histocompatibility antigen gamma chain OS=Mus musculus OX=10090 GN=Cd74 PE=1 SV=3	Cd74		ENSMUSG00000067220	Cnga1	Cnga1	-4.53936	0.000635038	0.0154547	cyclic nucleotide gated channel alpha 1 [Source:MGI Symbol;Acc:MGI:88436]
P47962	60S ribosomal protein L5 OS=Mus musculus OX=10090 GN=Rpl5 PE=1 SV=3	Rpl5		ENSMUSG00000001021	S100a3	S100a3	-4.44605	0.00213037	0.039327	S100 calcium binding protein A3 [Source:MGI Symbol;Acc:MGI:1338849]
Q9EP71	Ankycorbin OS=Mus musculus OX=10090 GN=Rai14 PE=1 SV=1	Rai14		ENSMUSG00000022455	Wbp2nl	Wbp2nl	-4.35455	0.000881273	NA	WBP2 N-terminal like [Source:MGI Symbol;Acc:MGI:1921966]
P28653	Biglycan OS=Mus musculus OX=10090 GN=Bgn PE=1 SV=1	Bgn		ENSMUSG00000105296	Gm19708	Gm19708	-4.21766	0.000204284	0.00638338	predicted gene, 19708 [Source:MGI Symbol;Acc:MGI:5011893]
Q91YU8	Suppressor of SWI4 1 homolog OS=Mus musculus OX=10090 GN=Ppan PE=1 SV=2	Ppan		ENSMUSG00000076621	Ighj1	Ighj1	-4.2158	2.01922e-28	1.80518e-25	immunoglobulin heavy joining 1 [Source:MGI Symbol;Acc:MGI:4439802]
P14483	H-2 class II histocompatibility antigen, A beta chain OS=Mus musculus OX=10090 GN=H2-Ab1 PE=1 SV=1	H2-Ab1		ENSMUSG00000021340	Gpld1	Gpld1	-4.17561	4.82504e-05	0.00195465	glycosylphosphatidylinositol specific phospholipase D1 [Source:MGI Symbol;Acc:MGI:106604]
P31001	Desmin OS=Mus musculus OX=10090 GN=Des PE=1 SV=3	Des		ENSMUSG00000067704	Wfdc13	Wfdc13	-4.14138	0.000509034	NA	WAP four-disulfide core domain 13 [Source:MGI Symbol;Acc:MGI:3582777]
P05201	Aspartate aminotransferase, cytoplasmic OS=Mus musculus OX=10090 GN=Got1 PE=1 SV=3	Got1		ENSMUSG00000021797	9230112D13Rik	9230112D13Rik	-4.00221	0.0025024	NA	RIKEN cDNA 9230112D13 gene [Source:MGI Symbol;Acc:MGI:1925493]
Q8K352	SAM and SH3 domain-containing protein 3 OS=Mus musculus OX=10090 GN=Sash3 PE=1 SV=2	Sash3		ENSMUSG00000070891	Gm12689	Gm12689	-3.88714	0.000143973	0.00483533	predicted gene 12689 [Source:MGI Symbol;Acc:MGI:3650433]
P15530	B-cell antigen receptor complex-associated protein beta chain OS=Mus musculus OX=10090 GN=Cd79b PE=1 SV=1	Cd79b		ENSMUSG00000057914	Cacnb2	Cacnb2	-3.84865	0.000630853	0.0154214	calcium channel, voltage-dependent, beta 2 subunit [Source:MGI Symbol;Acc:MGI:894644]
B2RPV6	Multimerin-1 OS=Mus musculus OX=10090 GN=Mmrn1 PE=1 SV=2	Mmrn1		ENSMUSG00000094094	Igkv5-45	Igkv5	-3.80755	0.000183835	0.00584969	immunoglobulin kappa chain variable 5-45 [Source:MGI Symbol;Acc:MGI:4439774]
Q9DBE9	pre-rRNA processing protein FTSJ3 OS=Mus musculus OX=10090 GN=Ftsj3 PE=1 SV=1	Ftsj3		ENSMUSG00000097330	Gm26672	Gm26672	-3.7889	0.00267532	NA	predicted gene, 26672 [Source:MGI Symbol;Acc:MGI:5477166]
O35737	Heterogeneous nuclear ribonucleoprotein H OS=Mus musculus OX=10090 GN=Hnrnph1 PE=1 SV=3	Hnrnph1		ENSMUSG00000078686	Mup9	Mup9	-3.7836	0.000269211	0.00798446	major urinary protein 9 [Source:MGI Symbol;Acc:MGI:3782918]
P51885	Lumican OS=Mus musculus OX=10090 GN=Lum PE=1 SV=2	Lum		ENSMUSG00000023036	Pcdhgc4	Pcdhgc4	-3.69007	7.07457e-09	8.19864e-07	protocadherin gamma subfamily C, 4 [Source:MGI Symbol;Acc:MGI:1935203]
Q6ZWV3	60S ribosomal protein L10 OS=Mus musculus OX=10090 GN=Rpl10 PE=1 SV=3	Rpl10		ENSMUSG00000015112	Slc25a13	Slc25a13	-3.66714	2.87248e-29	2.99599e-26	solute carrier family 25 (mitochondrial carrier, adenine nucleotide translocator), member 13 [Source:MGI Symbol;Acc:MGI:1354721]
P97430	Antileukoproteinase OS=Mus musculus OX=10090 GN=Slpi PE=1 SV=1	Slpi		ENSMUSG00000074657	Kif5a	Kif5a	-3.65986	1.053e-43	1.79718e-40	kinesin family member 5A [Source:MGI Symbol;Acc:MGI:109564]
Q91VE6	MKI67 FHA domain-interacting nucleolar phosphoprotein OS=Mus musculus OX=10090 GN=Nifk PE=1 SV=1	Nifk		ENSMUSG00000073485	H3f3aos	H3f3aos	-3.65115	0.000647047	0.0155939	H3 histone, family 3A, opposite strand [Source:MGI Symbol;Acc:MGI:3802006]
Q01102	P-selectin OS=Mus musculus OX=10090 GN=Selp PE=1 SV=1	Selp		ENSMUSG00000037977	6430571L13Rik	6430571L13Rik	-3.60655	0.0015613	NA	RIKEN cDNA 6430571L13 gene [Source:MGI Symbol;Acc:MGI:2445137]
P01592	Immunoglobulin J chain OS=Mus musculus OX=10090 GN=Jchain PE=1 SV=4	Jchain		ENSMUSG00000110170	St6galnac2	St6galnac2	-3.46167	0.00138804	0.0281415	ST6 (alpha-N-acetyl-neuraminyl-2,3-beta-galactosyl-1,3)-N-acetylgalactosaminide alpha-2,6-sialyltransferase 2 [Source:MGI Symbol;Acc:MGI:107553]
P62830	60S ribosomal protein L23 OS=Mus musculus OX=10090 GN=Rpl23 PE=1 SV=1	Rpl23		ENSMUSG00000022899	Slc15a2	Slc15a2	-3.45732	7.34386e-07	5.36473e-05	solute carrier family 15 (H+/peptide transporter), member 2 [Source:MGI Symbol;Acc:MGI:1890457]
Q9WV02	RNA-binding motif protein, X chromosome OS=Mus musculus OX=10090 GN=Rbmx PE=1 SV=1	Rbmx		ENSMUSG00000101059	Gm4017	Gm4017	-3.2649	0.00268837	NA	predicted gene 4017 [Source:MGI Symbol;Acc:MGI:3782191]
P01831	Thy-1 membrane glycoprotein OS=Mus musculus OX=10090 GN=Thy1 PE=1 SV=1	Thy1		ENSMUSG00000020607	Fam84a	Fam84a	-3.23559	0.000394094	0.0108805	family with sequence similarity 84, member A [Source:MGI Symbol;Acc:MGI:2145011]
Q8CIZ8	von Willebrand factor OS=Mus musculus OX=10090 GN=Vwf PE=1 SV=2	Vwf		ENSMUSG00000025089	Gfra1	Gfra1	-3.15483	1.57873e-10	2.49068e-08	glial cell line derived neurotrophic factor family receptor alpha 1 [Source:MGI Symbol;Acc:MGI:1100842]
P07091	Protein S100-A4 OS=Mus musculus OX=10090 GN=S100a4 PE=1 SV=1	S100a4		ENSMUSG00000099876	Gm29650	Gm29650	-3.14991	1.09665e-14	3.37515e-12	predicted gene 29650 [Source:MGI Symbol;Acc:MGI:5580356]
P25444	40S ribosomal protein S2 OS=Mus musculus OX=10090 GN=Rps2 PE=1 SV=3	Rps2		ENSMUSG00000003559	As3mt	As3mt	-3.09295	8.78229e-90	4.12197e-86	arsenic (+3 oxidation state) methyltransferase [Source:MGI Symbol;Acc:MGI:1929882]
O35892	Nuclear autoantigen Sp-100 OS=Mus musculus OX=10090 GN=Sp100 PE=1 SV=2	Sp100		ENSMUSG00000076620	Ighj2	Ighj2	-3.01161	0.000369206	0.0104233	immunoglobulin heavy joining 2 [Source:MGI Symbol;Acc:MGI:4439803]
Q9CYH6	Ribosome biogenesis regulatory protein homolog OS=Mus musculus OX=10090 GN=Rrs1 PE=1 SV=1	Rrs1		ENSMUSG00000096150	Ighv1-85	Ighv1	-2.94777	0.00173169	0.0335856	immunoglobulin heavy variable 1-85 [Source:MGI Symbol;Acc:MGI:3645723]
P01872	Immunoglobulin heavy constant mu OS=Mus musculus OX=10090 GN=Ighm PE=1 SV=2	Ighm		ENSMUSG00000045318	Adra2c	Adra2c	-2.92422	1.42096e-14	4.16828e-12	adrenergic receptor, alpha 2c [Source:MGI Symbol;Acc:MGI:87936]
O54724	Caveolae-associated protein 1 OS=Mus musculus OX=10090 GN=Cavin1 PE=1 SV=1	Cavin1		ENSMUSG00000054612	Mgmt	Mgmt	-2.64653	5.17711e-21	2.9453e-18	O-6-methylguanine-DNA methyltransferase [Source:MGI Symbol;Acc:MGI:96977]
P70333	Heterogeneous nuclear ribonucleoprotein H2 OS=Mus musculus OX=10090 GN=Hnrnph2 PE=1 SV=1	Hnrnph2		ENSMUSG00000072964	Bhlhb9	Bhlhb9	-2.57074	3.29573e-33	3.86713e-30	basic helix-loop-helix domain containing, class B9 [Source:MGI Symbol;Acc:MGI:1917487]
Q9WTL7	Acyl-protein thioesterase 2 OS=Mus musculus OX=10090 GN=Lypla2 PE=1 SV=1	Lypla2		ENSMUSG00000073535	Gm5532	Gm5532	-2.55976	3.00991e-06	0.00018836	predicted gene 5532 [Source:MGI Symbol;Acc:MGI:3646828]
Q6P2L6	Histone-lysine N-methyltransferase NSD3 OS=Mus musculus OX=10090 GN=Nsd3 PE=1 SV=2	Nsd3		ENSMUSG00000111293	AC125206.2	AC125206.2	-2.55669	8.47939e-13	2.09463e-10
Q3U9G9	Lamin-B receptor OS=Mus musculus OX=10090 GN=Lbr PE=1 SV=2	Lbr		ENSMUSG00000067768	Xlr4b	Xlr4b	-2.55144	1.14606e-15	3.91202e-13	X-linked lymphocyte-regulated 4B [Source:MGI Symbol;Acc:MGI:1350975]
P14733	Lamin-B1 OS=Mus musculus OX=10090 GN=Lmnb1 PE=1 SV=3	Lmnb1		ENSMUSG00000069049	Eif2s3y	Eif2s3y	-2.53895	1.02425e-76	3.84586e-73	eukaryotic translation initiation factor 2, subunit 3, structural gene Y-linked [Source:MGI Symbol;Acc:MGI:1349430]
O35598	Disintegrin and metalloproteinase domain-containing protein 10 OS=Mus musculus OX=10090 GN=Adam10 PE=1 SV=2	Adam10		ENSMUSG00000056673	Kdm5d	Kdm5d	-2.51658	2.21116e-62	6.91873e-59	lysine (K)-specific demethylase 5D [Source:MGI Symbol;Acc:MGI:99780]
Q62348	Translin OS=Mus musculus OX=10090 GN=Tsn PE=1 SV=1	Tsn		ENSMUSG00000076514	Igkv17-121	Igkv17	-2.51298	7.37508e-05	0.00278032	immunoglobulin kappa variable 17-121 [Source:MGI Symbol;Acc:MGI:3647671]
P08207	Protein S100-A10 OS=Mus musculus OX=10090 GN=S100a10 PE=1 SV=2	S100a10		ENSMUSG00000023873	1700010I14Rik	1700010I14Rik	-2.46913	2.35805e-20	1.22972e-17	RIKEN cDNA 1700010I14 gene [Source:MGI Symbol;Acc:MGI:1914181]
Q91VM5	RNA binding motif protein, X-linked-like-1 OS=Mus musculus OX=10090 GN=Rbmxl1 PE=1 SV=1	Rbmxl1		ENSMUSG00000003271	Sult2b1	Sult2b1	-2.446	0.000538638	0.013721	sulfotransferase family, cytosolic, 2B, member 1 [Source:MGI Symbol;Acc:MGI:1926342]
Q9Z2X1	Heterogeneous nuclear ribonucleoprotein F OS=Mus musculus OX=10090 GN=Hnrnpf PE=1 SV=3	Hnrnpf		ENSMUSG00000037624	Kcnk2	Kcnk2	-2.42768	0.00171394	0.0333984	potassium channel, subfamily K, member 2 [Source:MGI Symbol;Acc:MGI:109366]
Q9DAU1	Protein canopy homolog 3 OS=Mus musculus OX=10090 GN=Cnpy3 PE=1 SV=1	Cnpy3		ENSMUSG00000041737	Tmem45b	Tmem45b	-2.42538	0.000196571	0.00619199	transmembrane protein 45b [Source:MGI Symbol;Acc:MGI:2384574]
O70209	PDZ and LIM domain protein 3 OS=Mus musculus OX=10090 GN=Pdlim3 PE=1 SV=1	Pdlim3		ENSMUSG00000069045	Ddx3y	Ddx3y	-2.34529	7.09124e-56	1.66414e-52	DEAD (Asp-Glu-Ala-Asp) box polypeptide 3, Y-linked [Source:MGI Symbol;Acc:MGI:1349406]
Q8K1T1	Leucine-rich repeat-containing protein 25 OS=Mus musculus OX=10090 GN=Lrrc25 PE=1 SV=1	Lrrc25		ENSMUSG00000104384	Gm37031	Gm37031	-2.33201	3.17147e-14	8.75605e-12	predicted gene, 37031 [Source:MGI Symbol;Acc:MGI:5610259]
Q9JKX4	Protein AATF OS=Mus musculus OX=10090 GN=Aatf PE=1 SV=1	Aatf		ENSMUSG00000000690	Hoxb6	Hoxb6	-2.31486	1.13131e-16	4.6172e-14	homeobox B6 [Source:MGI Symbol;Acc:MGI:96187]
Q70IV5	Synemin OS=Mus musculus OX=10090 GN=Synm PE=1 SV=2	Synm		ENSMUSG00000006154	Eps8l1	Eps8l1	-2.28886	4.22321e-06	0.000252505	EPS8-like 1 [Source:MGI Symbol;Acc:MGI:1914675]
Q9QY24	Z-DNA-binding protein 1 OS=Mus musculus OX=10090 GN=Zbp1 PE=1 SV=1	Zbp1		ENSMUSG00000083718	Ccnb2-ps	Ccnb2	-2.25103	0.0026004	0.0455835	cyclin B2, pseudogene [Source:MGI Symbol;Acc:MGI:3779896]
P09405	Nucleolin OS=Mus musculus OX=10090 GN=Ncl PE=1 SV=2	Ncl		ENSMUSG00000092178	Gm45351	Gm45351	-2.23051	1.97421e-05	0.000910659	predicted gene 45351 [Source:MGI Symbol;Acc:MGI:5791187]
Q99MR6	Serrate RNA effector molecule homolog OS=Mus musculus OX=10090 GN=Srrt PE=1 SV=1	Srrt		ENSMUSG00000052374	Actn2	Actn2	-2.22611	0.000216971	0.00664504	actinin alpha 2 [Source:MGI Symbol;Acc:MGI:109192]
Q9EP52	Twisted gastrulation protein homolog 1 OS=Mus musculus OX=10090 GN=Twsg1 PE=1 SV=1	Twsg1		ENSMUSG00000039601	Rcan2	Rcan2	-2.20791	0.000386015	0.0107843	regulator of calcineurin 2 [Source:MGI Symbol;Acc:MGI:1858219]
P23198	Chromobox protein homolog 3 OS=Mus musculus OX=10090 GN=Cbx3 PE=1 SV=2	Cbx3		ENSMUSG00000022485	Hoxc5	Hoxc5	-2.17768	0.000806998	0.0187044	homeobox C5 [Source:MGI Symbol;Acc:MGI:96196]
P11087	Collagen alpha-1(I) chain OS=Mus musculus OX=10090 GN=Col1a1 PE=1 SV=4	Col1a1		ENSMUSG00000025037	Maoa	Maoa	-2.16538	1.59126e-24	1.19497e-21	monoamine oxidase A [Source:MGI Symbol;Acc:MGI:96915]
P20060	Beta-hexosaminidase subunit beta OS=Mus musculus OX=10090 GN=Hexb PE=1 SV=2	Hexb		ENSMUSG00000068457	Uty	Uty	-2.10893	2.2923e-40	3.5863e-37	ubiquitously transcribed tetratricopeptide repeat gene, Y chromosome [Source:MGI Symbol;Acc:MGI:894810]
Q8BTM8	Filamin-A OS=Mus musculus OX=10090 GN=Flna PE=1 SV=5	Flna		ENSMUSG00000086000	Gm12493	Gm12493	-2.07554	0.000211526	0.00652083	predicted gene 12493 [Source:MGI Symbol;Acc:MGI:3651194]
P58501	PAX3- and PAX7-binding protein 1 OS=Mus musculus OX=10090 GN=Paxbp1 PE=1 SV=3	Paxbp1		ENSMUSG00000038700	Hoxb5	Hoxb5	-2.02533	1.01166e-08	1.13053e-06	homeobox B5 [Source:MGI Symbol;Acc:MGI:96186]
Q3V1V3	ESF1 homolog OS=Mus musculus OX=10090 GN=Esf1 PE=1 SV=1	Esf1		ENSMUSG00000094872	Igkv9-120	Igkv9	-2.01729	0.002449	0.0438717	immunoglobulin kappa chain variable 9-120 [Source:MGI Symbol;Acc:MGI:3647784]
Q9CQK7	RWD domain-containing protein 1 OS=Mus musculus OX=10090 GN=Rwdd1 PE=1 SV=1	Rwdd1		ENSMUSG00000035299	Mid1	Mid1	-1.98933	6.34363e-07	4.74483e-05	midline 1 [Source:MGI Symbol;Acc:MGI:1100537]
Q9CPR4	60S ribosomal protein L17 OS=Mus musculus OX=10090 GN=Rpl17 PE=1 SV=3	Rpl17		ENSMUSG00000020160	Meis1	Meis1	-1.95339	1.7681e-06	0.00011771	Meis homeobox 1 [Source:MGI Symbol;Acc:MGI:104717]
Q810V0	U3 small nucleolar ribonucleoprotein protein MPP10 OS=Mus musculus OX=10090 GN=Mphosph10 PE=1 SV=2	Mphosph10		ENSMUSG00000021796	Bmpr1a	Bmpr1a	-1.92638	1.2878e-24	1.00738e-21	bone morphogenetic protein receptor, type 1A [Source:MGI Symbol;Acc:MGI:1338938]
Q05816	Fatty acid-binding protein, epidermal OS=Mus musculus OX=10090 GN=Fabp5 PE=1 SV=3	Fabp5		ENSMUSG00000062380	Tubb3	Tubb3	-1.89149	1.20287e-12	2.80831e-10	tubulin, beta 3 class III [Source:MGI Symbol;Acc:MGI:107813]
Q8BZR9	Nuclear cap-binding protein subunit 3 OS=Mus musculus OX=10090 GN=Ncbp3 PE=1 SV=1	Ncbp3		ENSMUSG00000035561	Aldh1b1	Aldh1b1	-1.89029	2.05173e-09	2.65649e-07	aldehyde dehydrogenase 1 family, member B1 [Source:MGI Symbol;Acc:MGI:1919785]
Q62048	Astrocytic phosphoprotein PEA-15 OS=Mus musculus OX=10090 GN=Pea15 PE=1 SV=1	Pea15		ENSMUSG00000111360	AC110091.3	AC110091.3	-1.88245	0.00178353	0.0343426
Q8R550	SH3 domain-containing kinase-binding protein 1 OS=Mus musculus OX=10090 GN=Sh3kbp1 PE=1 SV=1	Sh3kbp1		ENSMUSG00000075256	Cerkl	Cerkl	-1.86311	2.14151e-05	0.00096414	ceramide kinase-like [Source:MGI Symbol;Acc:MGI:3037816]
Q9R069	Basal cell adhesion molecule OS=Mus musculus OX=10090 GN=Bcam PE=1 SV=1	Bcam		ENSMUSG00000002578	Ikzf4	Ikzf4	-1.8627	0.000522673	0.0134604	IKAROS family zinc finger 4 [Source:MGI Symbol;Acc:MGI:1343139]
P16546	Spectrin alpha chain, non-erythrocytic 1 OS=Mus musculus OX=10090 GN=Sptan1 PE=1 SV=4	Sptan1		ENSMUSG00000046572	Zfp518b	Zfp518b	-1.83878	2.04929e-11	3.80924e-09	zinc finger protein 518B [Source:MGI Symbol;Acc:MGI:2140750]
Q01320	DNA topoisomerase 2-alpha OS=Mus musculus OX=10090 GN=Top2a PE=1 SV=2	Top2a		ENSMUSG00000078877	Gm14295	Gm14295	-1.79993	4.76253e-07	3.71003e-05	predicted gene 14295 [Source:MGI Symbol;Acc:MGI:3709624]
O35551	Rab GTPase-binding effector protein 1 OS=Mus musculus OX=10090 GN=Rabep1 PE=1 SV=2	Rabep1		ENSMUSG00000091754	Gm3636	Gm3636	-1.79692	0.000450328	0.0119921	predicted gene 3636 [Source:MGI Symbol;Acc:MGI:3781812]
Q8CI59	Metalloreductase STEAP3 OS=Mus musculus OX=10090 GN=Steap3 PE=1 SV=1	Steap3		ENSMUSG00000036185	Sapcd1	Sapcd1	-1.78479	4.53044e-09	5.48739e-07	suppressor APC domain containing 1 [Source:MGI Symbol;Acc:MGI:2388100]
P50543	Protein S100-A11 OS=Mus musculus OX=10090 GN=S100a11 PE=1 SV=1	S100a11		ENSMUSG00000099370	Platr10	Platr10	-1.76781	0.0027388	0.0471727	pluripotency associated transcript 10 [Source:MGI Symbol;Acc:MGI:1916443]
Q61136	Serine/threonine-protein kinase PRP4 homolog OS=Mus musculus OX=10090 GN=Prpf4b PE=1 SV=3	Prpf4b		ENSMUSG00000039298	Cdk5rap2	Cdk5rap2	-1.73773	4.37811e-08	4.34892e-06	CDK5 regulatory subunit associated protein 2 [Source:MGI Symbol;Acc:MGI:2384875]
O70310	Glycylpeptide N-tetradecanoyltransferase 1 OS=Mus musculus OX=10090 GN=Nmt1 PE=1 SV=1	Nmt1		ENSMUSG00000112082	AC101882.1	AC101882.1	-1.73339	0.000113735	0.00399861
Q9Z1X4	Interleukin enhancer-binding factor 3 OS=Mus musculus OX=10090 GN=Ilf3 PE=1 SV=2	Ilf3		ENSMUSG00000025602	Zfp202	Zfp202	-1.7182	2.30218e-20	1.22972e-17	zinc finger protein 202 [Source:MGI Symbol;Acc:MGI:1933401]
Q00420	GA-binding protein subunit beta-1 OS=Mus musculus OX=10090 GN=Gabpb1 PE=1 SV=2	Gabpb1		ENSMUSG00000075394	Hoxc4	Hoxc4	-1.71446	5.17728e-05	0.00207246	homeobox C4 [Source:MGI Symbol;Acc:MGI:96195]
P42703	Leukemia inhibitory factor receptor OS=Mus musculus OX=10090 GN=Lifr PE=1 SV=1	Lifr		ENSMUSG00000086606	Gm13205	Gm13205	-1.71336	6.04093e-05	0.00233359	predicted gene 13205 [Source:MGI Symbol;Acc:MGI:3700976]
Q9CRB6	Tubulin polymerization-promoting protein family member 3 OS=Mus musculus OX=10090 GN=Tppp3 PE=1 SV=1	Tppp3		ENSMUSG00000052560	Cpne8	Cpne8	-1.68784	1.17564e-12	2.79386e-10	copine VIII [Source:MGI Symbol;Acc:MGI:1914121]
Q01149	Collagen alpha-2(I) chain OS=Mus musculus OX=10090 GN=Col1a2 PE=1 SV=2	Col1a2		ENSMUSG00000025330	Padi4	Padi4	-1.65268	4.68711e-05	0.00191171	peptidyl arginine deiminase, type IV [Source:MGI Symbol;Acc:MGI:1338898]
Q8BTJ4	Bis(5'-adenosyl)-triphosphatase enpp4 OS=Mus musculus OX=10090 GN=Enpp4 PE=1 SV=1	Enpp4		ENSMUSG00000070369	Itgad	Itgad	-1.64196	0.000934787	0.0210681	integrin, alpha D [Source:MGI Symbol;Acc:MGI:3578624]
Q64511	DNA topoisomerase 2-beta OS=Mus musculus OX=10090 GN=Top2b PE=1 SV=2	Top2b		ENSMUSG00000109602	Gm31597	Gm31597	-1.61495	2.66586e-05	0.00117486	predicted gene, 31597 [Source:MGI Symbol;Acc:MGI:5590756]
Q7TNC4	Putative RNA-binding protein Luc7-like 2 OS=Mus musculus OX=10090 GN=Luc7l2 PE=1 SV=1	Luc7l2		ENSMUSG00000116632	NA	NA	-1.60282	9.982e-12	1.93198e-09	NA
Q80TY0	Formin-binding protein 1 OS=Mus musculus OX=10090 GN=Fnbp1 PE=1 SV=2	Fnbp1		ENSMUSG00000115699	NA	NA	-1.55398	5.75154e-05	0.00224023	NA
P06800	Receptor-type tyrosine-protein phosphatase C OS=Mus musculus OX=10090 GN=Ptprc PE=1 SV=4	Ptprc		ENSMUSG00000028576	Ift74	Ift74	-1.52724	4.45273e-12	9.2884e-10	intraflagellar transport 74 [Source:MGI Symbol;Acc:MGI:1914944]
Q9JJI8	60S ribosomal protein L38 OS=Mus musculus OX=10090 GN=Rpl38 PE=1 SV=3	Rpl38		ENSMUSG00000034855	Cxcl10	Cxcl10	-1.52118	0.000540554	0.0137326	chemokine (C-X-C motif) ligand 10 [Source:MGI Symbol;Acc:MGI:1352450]
Q569Z6	Thyroid hormone receptor-associated protein 3 OS=Mus musculus OX=10090 GN=Thrap3 PE=1 SV=1	Thrap3		ENSMUSG00000052974	Cyp2f2	Cyp2f2	-1.51905	0.00125302	0.0262407	cytochrome P450, family 2, subfamily f, polypeptide 2 [Source:MGI Symbol;Acc:MGI:88608]
Q64012	RNA-binding protein Raly OS=Mus musculus OX=10090 GN=Raly PE=1 SV=3	Raly		ENSMUSG00000098055	Gm26947	Gm26947	-1.49105	1.55749e-09	2.08859e-07	predicted gene, 26947 [Source:MGI Symbol;Acc:MGI:5504062]
E9PVX6	Proliferation marker protein Ki-67 OS=Mus musculus OX=10090 GN=Mki67 PE=1 SV=1	Mki67		ENSMUSG00000059027	9630013D21Rik	9630013D21Rik	-1.47593	0.000294704	0.00863147	RIKEN cDNA 9630013D21 gene [Source:MGI Symbol;Acc:MGI:2442649]
Q9ER69	Pre-mRNA-splicing regulator WTAP OS=Mus musculus OX=10090 GN=Wtap PE=1 SV=3	Wtap		ENSMUSG00000048142	Nat8l	Nat8l	-1.46579	0.0012921	0.0267082	N-acetyltransferase 8-like [Source:MGI Symbol;Acc:MGI:2447776]
Q59J78	NADH dehydrogenase [ubiquinone] 1 alpha subcomplex assembly factor 2 OS=Mus musculus OX=10090 GN=Ndufaf2 PE=1 SV=1	Ndufaf2		ENSMUSG00000079608	Stard6	Stard6	-1.4626	0.00286139	0.0486402	StAR-related lipid transfer (START) domain containing 6 [Source:MGI Symbol;Acc:MGI:2156774]
P20029	Endoplasmic reticulum chaperone BiP OS=Mus musculus OX=10090 GN=Hspa5 PE=1 SV=3	Hspa5		ENSMUSG00000033060	Lmo7	Lmo7	-1.45955	0.00131563	0.0270829	LIM domain only 7 [Source:MGI Symbol;Acc:MGI:1353586]
O08638	Myosin-11 OS=Mus musculus OX=10090 GN=Myh11 PE=1 SV=1	Myh11		ENSMUSG00000025329	Padi1	Padi1	-1.45834	0.000132888	0.00455262	peptidyl arginine deiminase, type I [Source:MGI Symbol;Acc:MGI:1338893]
P35441	Thrombospondin-1 OS=Mus musculus OX=10090 GN=Thbs1 PE=1 SV=1	Thbs1		ENSMUSG00000087141	Plcxd2	Plcxd2	-1.45811	1.84238e-11	3.45889e-09	phosphatidylinositol-specific phospholipase C, X domain containing 2 [Source:MGI Symbol;Acc:MGI:3647874]
Q99LH1	Nucleolar GTP-binding protein 2 OS=Mus musculus OX=10090 GN=Gnl2 PE=1 SV=2	Gnl2		ENSMUSG00000049191	Rgag4	Rgag4	-1.43479	1.21039e-07	1.09777e-05	retrotransposon gag domain containing 4 [Source:MGI Symbol;Acc:MGI:3045324]
Q8BMF4	Dihydrolipoyllysine-residue acetyltransferase component of pyruvate dehydrogenase complex, mitochondrial OS=Mus musculus OX=10090 GN=Dlat PE=1 SV=2	Dlat		ENSMUSG00000020467	Efemp1	Efemp1	-1.43387	0.000135143	0.00460469	epidermal growth factor-containing fibulin-like extracellular matrix protein 1 [Source:MGI Symbol;Acc:MGI:1339998]
Q8VDD5	Myosin-9 OS=Mus musculus OX=10090 GN=Myh9 PE=1 SV=4	Myh9		ENSMUSG00000063145	Bbs5	Bbs5	-1.42671	0.00140461	0.0283245	Bardet-Biedl syndrome 5 (human) [Source:MGI Symbol;Acc:MGI:1919819]
Q9WTX5	S-phase kinase-associated protein 1 OS=Mus musculus OX=10090 GN=Skp1 PE=1 SV=3	Skp1		ENSMUSG00000038721	Hoxb7	Hoxb7	-1.42561	1.99278e-06	0.000129904	homeobox B7 [Source:MGI Symbol;Acc:MGI:96188]
Q8R3N1	Nucleolar protein 14 OS=Mus musculus OX=10090 GN=Nop14 PE=1 SV=2	Nop14		ENSMUSG00000028578	Caap1	Caap1	-1.42447	2.69195e-24	1.8718e-21	caspase activity and apoptosis inhibitor 1 [Source:MGI Symbol;Acc:MGI:1915020]
P32067	Lupus La protein homolog OS=Mus musculus OX=10090 GN=Ssb PE=1 SV=1	Ssb		ENSMUSG00000015981	Stk32c	Stk32c	-1.42366	5.19436e-08	5.10571e-06	serine/threonine kinase 32C [Source:MGI Symbol;Acc:MGI:2385336]
P11835	Integrin beta-2 OS=Mus musculus OX=10090 GN=Itgb2 PE=1 SV=2	Itgb2		ENSMUSG00000020541	Tom1l1	Tom1l1	-1.41071	4.35924e-05	0.00180507	target of myb1-like 1 (chicken) [Source:MGI Symbol;Acc:MGI:1919193]
P97351	40S ribosomal protein S3a OS=Mus musculus OX=10090 GN=Rps3a PE=1 SV=3	Rps3a		ENSMUSG00000099693	Gm29284	Gm29284	-1.36275	4.76216e-05	0.00193517	predicted gene 29284 [Source:MGI Symbol;Acc:MGI:5579990]
P83917	Chromobox protein homolog 1 OS=Mus musculus OX=10090 GN=Cbx1 PE=1 SV=1	Cbx1		ENSMUSG00000035142	Nubpl	Nubpl	-1.33793	0.00108546	0.0234884	nucleotide binding protein-like [Source:MGI Symbol;Acc:MGI:1924076]
O55098	Serine/threonine-protein kinase 10 OS=Mus musculus OX=10090 GN=Stk10 PE=1 SV=2	Stk10		ENSMUSG00000026170	Cyp27a1	Cyp27a1	-1.33427	3.8737e-10	5.79334e-08	cytochrome P450, family 27, subfamily a, polypeptide 1 [Source:MGI Symbol;Acc:MGI:88594]
Q8BVK9	Sp110 nuclear body protein OS=Mus musculus OX=10090 GN=Sp110 PE=1 SV=1	Sp110		ENSMUSG00000036412	Arsi	Arsi	-1.31168	8.41853e-05	0.00311121	arylsulfatase i [Source:MGI Symbol;Acc:MGI:2670959]
O55201	Transcription elongation factor SPT5 OS=Mus musculus OX=10090 GN=Supt5h PE=1 SV=1	Supt5h		ENSMUSG00000115569	NA	NA	-1.30357	6.02903e-05	0.00233359	NA
P21981	Protein-glutamine gamma-glutamyltransferase 2 OS=Mus musculus OX=10090 GN=Tgm2 PE=1 SV=4	Tgm2		ENSMUSG00000114306	AC144938.1	AC144938.1	-1.27898	5.6415e-05	0.00220653
Q921M7	Protein FAM49B OS=Mus musculus OX=10090 GN=Fam49b PE=1 SV=1	Fam49b		ENSMUSG00000044338	Aplnr	Aplnr	-1.26913	0.00178982	0.0344283	apelin receptor [Source:MGI Symbol;Acc:MGI:1346086]
Q3TYD6	Serine/threonine-protein kinase LMTK2 OS=Mus musculus OX=10090 GN=Lmtk2 PE=1 SV=3	Lmtk2		ENSMUSG00000046152	Fut10	Fut10	-1.26741	6.43855e-05	0.00246186	fucosyltransferase 10 [Source:MGI Symbol;Acc:MGI:2384748]
Q91YE8	Synaptopodin-2 OS=Mus musculus OX=10090 GN=Synpo2 PE=1 SV=2	Synpo2		ENSMUSG00000073792	Alg6	Alg6	-1.22848	9.42572e-05	0.00341619	asparagine-linked glycosylation 6 (alpha-1,3,-glucosyltransferase) [Source:MGI Symbol;Acc:MGI:2444031]
P48678	Prelamin-A/C OS=Mus musculus OX=10090 GN=Lmna PE=1 SV=2	Lmna		ENSMUSG00000038422	Hdhd3	Hdhd3	-1.21605	0.00241394	0.0434926	haloacid dehalogenase-like hydrolase domain containing 3 [Source:MGI Symbol;Acc:MGI:1919998]
Q9CPY3	Sororin OS=Mus musculus OX=10090 GN=Cdca5 PE=1 SV=1	Cdca5		ENSMUSG00000028228	Cpne3	Cpne3	-1.21072	1.97083e-09	2.56947e-07	copine III [Source:MGI Symbol;Acc:MGI:1917818]
Q8K4P0	pre-mRNA 3' end processing protein WDR33 OS=Mus musculus OX=10090 GN=Wdr33 PE=1 SV=1	Wdr33		ENSMUSG00000040446	Rprd1a	Rprd1a	-1.19802	2.00905e-28	1.80518e-25	regulation of nuclear pre-mRNA domain containing 1A [Source:MGI Symbol;Acc:MGI:2385066]
Q61768	Kinesin-1 heavy chain OS=Mus musculus OX=10090 GN=Kif5b PE=1 SV=3	Kif5b		ENSMUSG00000087242	C78197	C78197	-1.19161	0.000207403	0.00646808	expressed sequence C78197 [Source:MGI Symbol;Acc:MGI:2144636]
Q9DC48	Pre-mRNA-processing factor 17 OS=Mus musculus OX=10090 GN=Cdc40 PE=2 SV=1	Cdc40		ENSMUSG00000104965	Gm43437	Gm43437	-1.18372	0.00218839	0.0402398	predicted gene 43437 [Source:MGI Symbol;Acc:MGI:5663574]
P28740	Kinesin-like protein KIF2A OS=Mus musculus OX=10090 GN=Kif2a PE=1 SV=2	Kif2a		ENSMUSG00000019845	Tube1	Tube1	-1.17518	1.20559e-06	8.38287e-05	epsilon-tubulin 1 [Source:MGI Symbol;Acc:MGI:1919174]
Q5FWK3	Rho GTPase-activating protein 1 OS=Mus musculus OX=10090 GN=Arhgap1 PE=1 SV=1	Arhgap1		ENSMUSG00000028560	Usp1	Usp1	-1.16202	7.02684e-11	1.21029e-08	ubiquitin specific peptidase 1 [Source:MGI Symbol;Acc:MGI:2385198]
Q8BFR4	N-acetylglucosamine-6-sulfatase OS=Mus musculus OX=10090 GN=Gns PE=1 SV=1	Gns		ENSMUSG00000107096	Gm43597	Gm43597	-1.13626	0.000664696	0.0159171	predicted gene 43597 [Source:MGI Symbol;Acc:MGI:5663734]
Q62261	Spectrin beta chain, non-erythrocytic 1 OS=Mus musculus OX=10090 GN=Sptbn1 PE=1 SV=2	Sptbn1		ENSMUSG00000079339	Ifit1bl1	Ifit1bl1	-1.11697	0.00246462	0.0439001	interferon induced protein with tetratricpeptide repeats 1B like 1 [Source:MGI Symbol;Acc:MGI:3650685]
Q3UTJ2	Sorbin and SH3 domain-containing protein 2 OS=Mus musculus OX=10090 GN=Sorbs2 PE=1 SV=2	Sorbs2		ENSMUSG00000028550	Atg4c	Atg4c	-1.11594	8.17051e-12	1.61467e-09	autophagy related 4C, cysteine peptidase [Source:MGI Symbol;Acc:MGI:2651854]
O08900	Zinc finger protein Aiolos OS=Mus musculus OX=10090 GN=Ikzf3 PE=1 SV=2	Ikzf3		ENSMUSG00000020808	Pimreg	Pimreg	-1.11262	0.000114624	0.00402233	PICALM interacting mitotic regulator [Source:MGI Symbol;Acc:MGI:1924434]
Q8VDY9	Caspase activity and apoptosis inhibitor 1 OS=Mus musculus OX=10090 GN=Caap1 PE=1 SV=2	Caap1		ENSMUSG00000041272	Tox	Tox	-1.10821	0.00266192	0.0462302	thymocyte selection-associated high mobility group box [Source:MGI Symbol;Acc:MGI:2181659]
Q9QXZ0	Microtubule-actin cross-linking factor 1 OS=Mus musculus OX=10090 GN=Macf1 PE=1 SV=2	Macf1		ENSMUSG00000113948	AC147029.1	AC147029.1	-1.09016	0.00176282	0.0341188
P07309	Transthyretin OS=Mus musculus OX=10090 GN=Ttr PE=1 SV=1	Ttr		ENSMUSG00000006850	Tmco6	Tmco6	-1.08696	6.02883e-12	1.23027e-09	transmembrane and coiled-coil domains 6 [Source:MGI Symbol;Acc:MGI:1919233]
Q9ESX5	H/ACA ribonucleoprotein complex subunit 4 OS=Mus musculus OX=10090 GN=Dkc1 PE=1 SV=4	Dkc1		ENSMUSG00000028577	Plaa	Plaa	-1.08372	6.66679e-11	1.16974e-08	phospholipase A2, activating protein [Source:MGI Symbol;Acc:MGI:104810]
Q8CBY0	Glutamyl-tRNA(Gln) amidotransferase subunit C, mitochondrial OS=Mus musculus OX=10090 GN=Gatc PE=1 SV=1	Gatc		ENSMUSG00000098270	Gm27221	Gm27221	-1.07763	0.000797563	0.0185315	predicted gene 27221 [Source:MGI Symbol;Acc:MGI:5521064]
Q8K2H1	Periphilin-1 OS=Mus musculus OX=10090 GN=Pphln1 PE=1 SV=1	Pphln1		ENSMUSG00000019797	1700021F05Rik	1700021F05Rik	-1.07346	1.10686e-10	1.83318e-08	RIKEN cDNA 1700021F05 gene [Source:MGI Symbol;Acc:MGI:1915101]
P45952	Medium-chain specific acyl-CoA dehydrogenase, mitochondrial OS=Mus musculus OX=10090 GN=Acadm PE=1 SV=1	Acadm		ENSMUSG00000028549	Itgb3bp	Itgb3bp	-1.07136	1.76803e-09	2.32119e-07	integrin beta 3 binding protein (beta3-endonexin) [Source:MGI Symbol;Acc:MGI:1914983]
Q6A068	Cell division cycle 5-like protein OS=Mus musculus OX=10090 GN=Cdc5l PE=1 SV=2	Cdc5l		ENSMUSG00000110185	Igip	Igip	-1.06634	0.000425869	0.0114874	IgA inducing protein [Source:MGI Symbol;Acc:MGI:1924271]
Q8VEK3	Heterogeneous nuclear ribonucleoprotein U OS=Mus musculus OX=10090 GN=Hnrnpu PE=1 SV=1	Hnrnpu		ENSMUSG00000105501	5330426L24Rik	5330426L24Rik	-1.06331	6.80929e-05	0.00259832	RIKEN cDNA 5330426L24 gene [Source:MGI Symbol;Acc:MGI:1925535]
Q921M4	Golgin subfamily A member 2 OS=Mus musculus OX=10090 GN=Golga2 PE=1 SV=3	Golga2		ENSMUSG00000050730	Arhgap42	Arhgap42	-1.05469	0.00193324	0.0366613	Rho GTPase activating protein 42 [Source:MGI Symbol;Acc:MGI:1918794]
Q3TCN2	Putative phospholipase B-like 2 OS=Mus musculus OX=10090 GN=Plbd2 PE=1 SV=2	Plbd2		ENSMUSG00000019945	1700040L02Rik	1700040L02Rik	-1.0537	9.69607e-05	0.00349393	RIKEN cDNA 1700040L02 gene [Source:MGI Symbol;Acc:MGI:1920537]
P08032	Spectrin alpha chain, erythrocytic 1 OS=Mus musculus OX=10090 GN=Spta1 PE=1 SV=3	Spta1		ENSMUSG00000019777	Hdac2	Hdac2	-1.05057	2.2465e-12	4.7927e-10	histone deacetylase 2 [Source:MGI Symbol;Acc:MGI:1097691]
Q68FG3	Protein SPT2 homolog OS=Mus musculus OX=10090 GN=Spty2d1 PE=2 SV=1	Spty2d1		ENSMUSG00000042097	Zfp239	Zfp239	-1.03825	0.000565117	0.0142219	zinc finger protein 239 [Source:MGI Symbol;Acc:MGI:1306812]
P97449	Aminopeptidase N OS=Mus musculus OX=10090 GN=Anpep PE=1 SV=4	Anpep		ENSMUSG00000027001	Dusp19	Dusp19	-1.038	5.49005e-08	5.34043e-06	dual specificity phosphatase 19 [Source:MGI Symbol;Acc:MGI:1915332]
Q9DBR7	Protein phosphatase 1 regulatory subunit 12A OS=Mus musculus OX=10090 GN=Ppp1r12a PE=1 SV=2	Ppp1r12a		ENSMUSG00000100213	Gm28151	Gm28151	-1.03236	5.4543e-06	0.000308693	predicted gene 28151 [Source:MGI Symbol;Acc:MGI:5578857]
Q64518	Sarcoplasmic/endoplasmic reticulum calcium ATPase 3 OS=Mus musculus OX=10090 GN=Atp2a3 PE=1 SV=3	Atp2a3		ENSMUSG00000022994	Adcy6	Adcy6	-1.01966	0.00056335	0.0142155	adenylate cyclase 6 [Source:MGI Symbol;Acc:MGI:87917]
P29391	Ferritin light chain 1 OS=Mus musculus OX=10090 GN=Ftl1 PE=1 SV=2	Ftl1		ENSMUSG00000034361	Cpne2	Cpne2	-1.01951	0.000620969	0.0152427	copine II [Source:MGI Symbol;Acc:MGI:2387578]
D3YZP9	Coiled-coil domain-containing protein 6 OS=Mus musculus OX=10090 GN=Ccdc6 PE=1 SV=1	Ccdc6		ENSMUSG00000079455	Gm16026	Gm16026	-1.01761	3.99676e-06	0.000239729	predicted pseudogene 16026 [Source:MGI Symbol;Acc:MGI:3783243]
Q3SXD3	HD domain-containing protein 2 OS=Mus musculus OX=10090 GN=Hddc2 PE=1 SV=1	Hddc2		ENSMUSG00000074006	Omp	Omp	-1.01452	5.59051e-05	0.00219574	olfactory marker protein [Source:MGI Symbol;Acc:MGI:97436]
Q62230	Sialoadhesin OS=Mus musculus OX=10090 GN=Siglec1 PE=1 SV=2	Siglec1		ENSMUSG00000037108	Zcwpw1	Zcwpw1	-1.01315	5.12799e-07	3.92951e-05	zinc finger, CW type with PWWP domain 1 [Source:MGI Symbol;Acc:MGI:2685899]
Q3TFK5	G patch domain-containing protein 4 OS=Mus musculus OX=10090 GN=Gpatch4 PE=1 SV=1	Gpatch4		ENSMUSG00000027533	Fabp5	Fabp5	-0.99979	3.86775e-06	0.000233483	fatty acid binding protein 5, epidermal [Source:MGI Symbol;Acc:MGI:101790]
Q8CH25	SAFB-like transcription modulator OS=Mus musculus OX=10090 GN=Sltm PE=1 SV=1	Sltm		ENSMUSG00000090252	Gm16028	Gm16028	-0.999594	0.00137514	0.0280618	predicted gene 16028 [Source:MGI Symbol;Acc:MGI:3801982]
Q9QYI3	DnaJ homolog subfamily C member 7 OS=Mus musculus OX=10090 GN=Dnajc7 PE=1 SV=2	Dnajc7		ENSMUSG00000090210	Itga10	Itga10	-0.993491	0.00151853	0.0301363	integrin, alpha 10 [Source:MGI Symbol;Acc:MGI:2153482]
Q9CWG9	Biogenesis of lysosome-related organelles complex 1 subunit 2 OS=Mus musculus OX=10090 GN=Bloc1s2 PE=1 SV=1	Bloc1s2		ENSMUSG00000009092	Derl3	Derl3	-0.99295	0.000228082	0.00694006	Der1-like domain family, member 3 [Source:MGI Symbol;Acc:MGI:1917627]
Q9Z0M6	CD97 antigen OS=Mus musculus OX=10090 GN=Cd97 PE=1 SV=2	Cd97		ENSMUSG00000025324	Atp10a	Atp10a	-0.960435	1.22194e-14	3.7001e-12	ATPase, class V, type 10A [Source:MGI Symbol;Acc:MGI:1330809]
P61148	Fibroblast growth factor 1 OS=Mus musculus OX=10090 GN=Fgf1 PE=1 SV=1	Fgf1		ENSMUSG00000044906	4930503L19Rik	4930503L19Rik	-0.950768	1.8107e-18	8.29126e-16	RIKEN cDNA 4930503L19 gene [Source:MGI Symbol;Acc:MGI:1922045]
P57780	Alpha-actinin-4 OS=Mus musculus OX=10090 GN=Actn4 PE=1 SV=1	Actn4		ENSMUSG00000097779	4833407H14Rik	4833407H14Rik	-0.947525	9.32067e-07	6.67183e-05	RIKEN cDNA 4833407H14 gene [Source:MGI Symbol;Acc:MGI:1921149]
Q9CQ19	Myosin regulatory light polypeptide 9 OS=Mus musculus OX=10090 GN=Myl9 PE=1 SV=3	Myl9		ENSMUSG00000062627	Mysm1	Mysm1	-0.938157	9.22165e-08	8.52844e-06	myb-like, SWIRM and MPN domains 1 [Source:MGI Symbol;Acc:MGI:2444584]
Q8CB77	Elongin-A OS=Mus musculus OX=10090 GN=Eloa PE=1 SV=3	Eloa		ENSMUSG00000087177	E130307A14Rik	E130307A14Rik	-0.934423	1.90326e-07	1.66194e-05	RIKEN cDNA E130307A14 gene [Source:MGI Symbol;Acc:MGI:3036287]
P18181	CD48 antigen OS=Mus musculus OX=10090 GN=Cd48 PE=1 SV=1	Cd48		ENSMUSG00000073633	Fbxo36	Fbxo36	-0.929076	0.000730478	0.0172503	F-box protein 36 [Source:MGI Symbol;Acc:MGI:1289192]
O08784	Treacle protein OS=Mus musculus OX=10090 GN=Tcof1 PE=1 SV=1	Tcof1		ENSMUSG00000033111	3830406C13Rik	3830406C13Rik	-0.925887	3.43948e-09	4.27634e-07	RIKEN cDNA 3830406C13 gene [Source:MGI Symbol;Acc:MGI:1917937]
Q2VLH6	Scavenger receptor cysteine-rich type 1 protein M130 OS=Mus musculus OX=10090 GN=Cd163 PE=1 SV=2	Cd163		ENSMUSG00000062590	Armc9	Armc9	-0.92515	0.000313366	0.00909293	armadillo repeat containing 9 [Source:MGI Symbol;Acc:MGI:1926045]
O08539	Myc box-dependent-interacting protein 1 OS=Mus musculus OX=10090 GN=Bin1 PE=1 SV=1	Bin1		ENSMUSG00000019864	Rtn4ip1	Rtn4ip1	-0.918121	1.11315e-10	1.83318e-08	reticulon 4 interacting protein 1 [Source:MGI Symbol;Acc:MGI:2178759]
Q8BV49	Pyrin and HIN domain-containing protein 1 OS=Mus musculus OX=10090 GN=Pyhin1 PE=1 SV=1	Pyhin1		ENSMUSG00000040415	Dtx3	Dtx3	-0.914248	3.56418e-05	0.00151478	deltex 3, E3 ubiquitin ligase [Source:MGI Symbol;Acc:MGI:2135752]
O35114	Lysosome membrane protein 2 OS=Mus musculus OX=10090 GN=Scarb2 PE=1 SV=3	Scarb2		ENSMUSG00000116097	NA	NA	-0.913996	0.00200627	0.0375906	NA
Q63918	Caveolae-associated protein 2 OS=Mus musculus OX=10090 GN=Cavin2 PE=1 SV=3	Cavin2		ENSMUSG00000038425	Poli	Poli	-0.91295	1.36393e-16	5.33468e-14	polymerase (DNA directed), iota [Source:MGI Symbol;Acc:MGI:1347081]
Q9WTU0	Lysine-specific demethylase PHF2 OS=Mus musculus OX=10090 GN=Phf2 PE=1 SV=2	Phf2		ENSMUSG00000111390	CT025660.2	CT025660.2	-0.911425	0.00172802	0.0335491
O88447	Kinesin light chain 1 OS=Mus musculus OX=10090 GN=Klc1 PE=1 SV=3	Klc1		ENSMUSG00000071103	1700029J07Rik	1700029J07Rik	-0.898729	0.00116567	0.0248684	RIKEN cDNA 1700029J07 gene [Source:MGI Symbol;Acc:MGI:1916729]
P42225	Signal transducer and activator of transcription 1 OS=Mus musculus OX=10090 GN=Stat1 PE=1 SV=1	Stat1		ENSMUSG00000019768	Esr1	Esr1	-0.898094	0.00151024	0.030067	estrogen receptor 1 (alpha) [Source:MGI Symbol;Acc:MGI:1352467]
Q99KJ8	Dynactin subunit 2 OS=Mus musculus OX=10090 GN=Dctn2 PE=1 SV=3	Dctn2		ENSMUSG00000042514	Klhl14	Klhl14	-0.896441	9.56491e-08	8.80253e-06	kelch-like 14 [Source:MGI Symbol;Acc:MGI:1921249]
Q4PZA2	Endothelin-converting enzyme 1 OS=Mus musculus OX=10090 GN=Ece1 PE=1 SV=1	Ece1		ENSMUSG00000035547	Capn5	Capn5	-0.892263	0.000393113	0.0108805	calpain 5 [Source:MGI Symbol;Acc:MGI:1100859]
Q08857	Platelet glycoprotein 4 OS=Mus musculus OX=10090 GN=Cd36 PE=1 SV=2	Cd36		ENSMUSG00000075266	Cenpw	Cenpw	-0.887202	0.00101029	0.0223406	centromere protein W [Source:MGI Symbol;Acc:MGI:1913561]
Q9JMH9	Unconventional myosin-XVIIIa OS=Mus musculus OX=10090 GN=Myo18a PE=1 SV=2	Myo18a		ENSMUSG00000023963	Cyp39a1	Cyp39a1	-0.88654	0.00293251	0.0494209	cytochrome P450, family 39, subfamily a, polypeptide 1 [Source:MGI Symbol;Acc:MGI:1927096]
Q61818	Retinoic acid-induced protein 1 OS=Mus musculus OX=10090 GN=Rai1 PE=1 SV=3	Rai1		ENSMUSG00000051705	Senp8	Senp8	-0.886353	0.00256637	0.0451757	SUMO/sentrin specific peptidase 8 [Source:MGI Symbol;Acc:MGI:1918849]
P61953	Guanine nucleotide-binding protein G(I)/G(S)/G(O) subunit gamma-11 OS=Mus musculus OX=10090 GN=Gng11 PE=1 SV=1	Gng11		ENSMUSG00000036825	Ssx2ip	Ssx2ip	-0.884498	1.09394e-05	0.000555073	synovial sarcoma, X 2 interacting protein [Source:MGI Symbol;Acc:MGI:2139150]
Q80SY5	Pre-mRNA-splicing factor 38B OS=Mus musculus OX=10090 GN=Prpf38b PE=1 SV=1	Prpf38b		ENSMUSG00000059743	Fdps	Fdps	-0.879938	0.0002631	0.00785283	farnesyl diphosphate synthetase [Source:MGI Symbol;Acc:MGI:104888]
P01901	H-2 class I histocompatibility antigen, K-B alpha chain OS=Mus musculus OX=10090 GN=H2-K1 PE=1 SV=1	H2-K1		ENSMUSG00000021044	Adck1	Adck1	-0.878209	1.05174e-22	6.17041e-20	aarF domain containing kinase 1 [Source:MGI Symbol;Acc:MGI:1919363]
Q9Z2D6	Methyl-CpG-binding protein 2 OS=Mus musculus OX=10090 GN=Mecp2 PE=1 SV=1	Mecp2		ENSMUSG00000003824	Syce2	Syce2	-0.868002	0.000618479	0.0152222	synaptonemal complex central element protein 2 [Source:MGI Symbol;Acc:MGI:1919096]
P14873	Microtubule-associated protein 1B OS=Mus musculus OX=10090 GN=Map1b PE=1 SV=2	Map1b		ENSMUSG00000072704	Smim10l1	Smim10l1	-0.867485	3.23813e-07	2.62037e-05	small integral membrane protein 10 like 1 [Source:MGI Symbol;Acc:MGI:1914379]
Q8VDD9	PH-interacting protein OS=Mus musculus OX=10090 GN=Phip PE=1 SV=2	Phip		ENSMUSG00000027327	1700037H04Rik	1700037H04Rik	-0.867475	3.56216e-09	4.39974e-07	RIKEN cDNA 1700037H04 gene [Source:MGI Symbol;Acc:MGI:1914576]
Q8K310	Matrin-3 OS=Mus musculus OX=10090 GN=Matr3 PE=1 SV=1	Matr3		ENSMUSG00000025791	Pgm2	Pgm2	-0.866515	6.63619e-13	1.66117e-10	phosphoglucomutase 2 [Source:MGI Symbol;Acc:MGI:97565]
Q60749	KH domain-containing, RNA-binding, signal transduction-associated protein 1 OS=Mus musculus OX=10090 GN=Khdrbs1 PE=1 SV=2	Khdrbs1		ENSMUSG00000004931	Apba3	Apba3	-0.860577	2.24795e-09	2.87095e-07	amyloid beta (A4) precursor protein-binding, family A, member 3 [Source:MGI Symbol;Acc:MGI:1888527]
P62874	Guanine nucleotide-binding protein G(I)/G(S)/G(T) subunit beta-1 OS=Mus musculus OX=10090 GN=Gnb1 PE=1 SV=3	Gnb1		ENSMUSG00000038822	Hace1	Hace1	-0.85946	0.000112732	0.0039708	HECT domain and ankyrin repeat containing, E3 ubiquitin protein ligase 1 [Source:MGI Symbol;Acc:MGI:2446110]
Q5SVQ0	Histone acetyltransferase KAT7 OS=Mus musculus OX=10090 GN=Kat7 PE=1 SV=1	Kat7		ENSMUSG00000029603	Dtx1	Dtx1	-0.859187	0.000854025	0.0195292	deltex 1, E3 ubiquitin ligase [Source:MGI Symbol;Acc:MGI:1352744]
Q00PI9	Heterogeneous nuclear ribonucleoprotein U-like protein 2 OS=Mus musculus OX=10090 GN=Hnrnpul2 PE=1 SV=2	Hnrnpul2		ENSMUSG00000052477	C130026I21Rik	C130026I21Rik	-0.856758	4.77766e-06	0.000279426	RIKEN cDNA C130026I21 gene [Source:MGI Symbol;Acc:MGI:3612702]
Q8BK35	Ribosome biogenesis protein NOP53 OS=Mus musculus OX=10090 GN=Nop53 PE=1 SV=1	Nop53		ENSMUSG00000003778	Brd8	Brd8	-0.854601	4.41191e-08	4.35943e-06	bromodomain containing 8 [Source:MGI Symbol;Acc:MGI:1925906]
P62996	Transformer-2 protein homolog beta OS=Mus musculus OX=10090 GN=Tra2b PE=1 SV=1	Tra2b		ENSMUSG00000028563	Tm2d1	Tm2d1	-0.852633	1.47442e-07	1.31813e-05	TM2 domain containing 1 [Source:MGI Symbol;Acc:MGI:2137022]
Q8BQ47	Protein canopy homolog 4 OS=Mus musculus OX=10090 GN=Cnpy4 PE=1 SV=1	Cnpy4		ENSMUSG00000024442	0610009O20Rik	0610009O20Rik	-0.837825	3.16939e-16	1.21433e-13	RIKEN cDNA 0610009O20 gene [Source:MGI Symbol;Acc:MGI:1914089]
Q9QXS1	Plectin OS=Mus musculus OX=10090 GN=Plec PE=1 SV=3	Plec		ENSMUSG00000111758	AC126459.5	AC126459.5	-0.831418	8.00796e-06	0.000425896
E9Q7G0	Nuclear mitotic apparatus protein 1 OS=Mus musculus OX=10090 GN=Numa1 PE=1 SV=1	Numa1		ENSMUSG00000024317	Rnf138	Rnf138	-0.83023	5.45192e-07	4.1439e-05	ring finger protein 138 [Source:MGI Symbol;Acc:MGI:1929211]
Q9JMG7	Hepatoma-derived growth factor-related protein 3 OS=Mus musculus OX=10090 GN=Hdgfl3 PE=1 SV=2	Hdgfl3		ENSMUSG00000026000	Lancl1	Lancl1	-0.83018	1.01191e-06	7.14198e-05	LanC (bacterial lantibiotic synthetase component C)-like 1 [Source:MGI Symbol;Acc:MGI:1336997]
P61979	Heterogeneous nuclear ribonucleoprotein K OS=Mus musculus OX=10090 GN=Hnrnpk PE=1 SV=1	Hnrnpk		ENSMUSG00000019863	Qrsl1	Qrsl1	-0.828212	1.76548e-08	1.89401e-06	glutaminyl-tRNA synthase (glutamine-hydrolyzing)-like 1 [Source:MGI Symbol;Acc:MGI:1923813]
Q6R891	Neurabin-2 OS=Mus musculus OX=10090 GN=Ppp1r9b PE=1 SV=1	Ppp1r9b		ENSMUSG00000051675	Trim32	Trim32	-0.828175	4.44248e-09	5.41579e-07	tripartite motif-containing 32 [Source:MGI Symbol;Acc:MGI:1917057]
Q8R0A5	Transcription elongation factor A protein-like 3 OS=Mus musculus OX=10090 GN=Tceal3 PE=1 SV=2	Tceal3		ENSMUSG00000038692	Hoxb4	Hoxb4	-0.8278	3.15574e-06	0.000196138	homeobox B4 [Source:MGI Symbol;Acc:MGI:96185]
P15508	Spectrin beta chain, erythrocytic OS=Mus musculus OX=10090 GN=Sptb PE=1 SV=4	Sptb		ENSMUSG00000024597	Slc12a2	Slc12a2	-0.826547	1.15454e-05	0.000579555	solute carrier family 12, member 2 [Source:MGI Symbol;Acc:MGI:101924]
Q6PAQ4	RNA exonuclease 4 OS=Mus musculus OX=10090 GN=Rexo4 PE=2 SV=2	Rexo4		ENSMUSG00000043885	Slc36a4	Slc36a4	-0.819749	0.00123275	0.0259749	solute carrier family 36 (proton/amino acid symporter), member 4 [Source:MGI Symbol;Acc:MGI:2442595]
P08003	Protein disulfide-isomerase A4 OS=Mus musculus OX=10090 GN=Pdia4 PE=1 SV=3	Pdia4		ENSMUSG00000029314	Gpat3	Gpat3	-0.808701	0.000977649	0.0217469	glycerol-3-phosphate acyltransferase 3 [Source:MGI Symbol;Acc:MGI:3603816]
Q8R361	Rab11 family-interacting protein 5 OS=Mus musculus OX=10090 GN=Rab11fip5 PE=1 SV=2	Rab11fip5		ENSMUSG00000019813	Cep57l1	Cep57l1	-0.808599	5.94233e-06	0.000331043	centrosomal protein 57-like 1 [Source:MGI Symbol;Acc:MGI:1915511]
Q3U1Z5	G-protein-signaling modulator 3 OS=Mus musculus OX=10090 GN=Gpsm3 PE=1 SV=2	Gpsm3		ENSMUSG00000064337	mt-Rnr1	mt	-0.806226	8.35398e-05	0.00309344	mitochondrially encoded 12S rRNA [Source:MGI Symbol;Acc:MGI:102493]
Q80Y44	Probable ATP-dependent RNA helicase DDX10 OS=Mus musculus OX=10090 GN=Ddx10 PE=1 SV=2	Ddx10		ENSMUSG00000097519	4930558J18Rik	4930558J18Rik	-0.805376	0.000810881	0.0187712	RIKEN cDNA 4930558J18 gene [Source:MGI Symbol;Acc:MGI:1922573]
A2AR02	Peptidyl-prolyl cis-trans isomerase G OS=Mus musculus OX=10090 GN=Ppig PE=1 SV=1	Ppig		ENSMUSG00000098702	1500015A07Rik	1500015A07Rik	-0.798232	1.61646e-07	1.42476e-05	RIKEN cDNA 1500015A07 gene [Source:MGI Symbol;Acc:MGI:1916232]
Q9EPU0	Regulator of nonsense transcripts 1 OS=Mus musculus OX=10090 GN=Upf1 PE=1 SV=2	Upf1		ENSMUSG00000039531	Zufsp	Zufsp	-0.794347	1.00195e-07	9.17588e-06	zinc finger with UFM1-specific peptidase domain [Source:MGI Symbol;Acc:MGI:1919830]
P01899	H-2 class I histocompatibility antigen, D-B alpha chain OS=Mus musculus OX=10090 GN=H2-D1 PE=1 SV=2	H2-D1		ENSMUSG00000023007	Prpf40b	Prpf40b	-0.7889	9.82526e-05	0.00352022	pre-mRNA processing factor 40B [Source:MGI Symbol;Acc:MGI:1925583]
O08788	Dynactin subunit 1 OS=Mus musculus OX=10090 GN=Dctn1 PE=1 SV=3	Dctn1		ENSMUSG00000053644	Aldh7a1	Aldh7a1	-0.786951	0.00216915	0.0399251	aldehyde dehydrogenase family 7, member A1 [Source:MGI Symbol;Acc:MGI:108186]
Q9R059	Four and a half LIM domains protein 3 OS=Mus musculus OX=10090 GN=Fhl3 PE=1 SV=2	Fhl3		ENSMUSG00000026500	Cox20	Cox20	-0.785074	1.81218e-08	1.91704e-06	COX20 Cox2 chaperone [Source:MGI Symbol;Acc:MGI:1913609]
Q9QYE3	B-cell lymphoma/leukemia 11A OS=Mus musculus OX=10090 GN=Bcl11a PE=1 SV=1	Bcl11a		ENSMUSG00000039697	Ncoa7	Ncoa7	-0.783848	1.45806e-06	9.91801e-05	nuclear receptor coactivator 7 [Source:MGI Symbol;Acc:MGI:2444847]
Q3TEA8	Heterochromatin protein 1-binding protein 3 OS=Mus musculus OX=10090 GN=Hp1bp3 PE=1 SV=1	Hp1bp3		ENSMUSG00000039270	Megf9	Megf9	-0.783311	0.000705086	0.0167137	multiple EGF-like-domains 9 [Source:MGI Symbol;Acc:MGI:1918264]
Q68FL4	Putative adenosylhomocysteinase 3 OS=Mus musculus OX=10090 GN=Ahcyl2 PE=1 SV=1	Ahcyl2		ENSMUSG00000026222	Sp100	Sp100	-0.782523	2.20318e-06	0.000142139	nuclear antigen Sp100 [Source:MGI Symbol;Acc:MGI:109561]
Q9ET39	SLAM family member 6 OS=Mus musculus OX=10090 GN=Slamf6 PE=1 SV=1	Slamf6		ENSMUSG00000073755	5730409E04Rik	5730409E04Rik	-0.777332	6.41784e-05	0.00246186	RIKEN cDNA 5730409E04Rik gene [Source:MGI Symbol;Acc:MGI:3609248]
P01837	Immunoglobulin kappa constant OS=Mus musculus OX=10090 GN=Igkc PE=1 SV=2	Igkc		ENSMUSG00000024645	Timm21	Timm21	-0.774067	2.52718e-09	3.20576e-07	tranlocase of inner mitochondrial membrane 21 [Source:MGI Symbol;Acc:MGI:1920595]
Q9Z148	Histone-lysine N-methyltransferase EHMT2 OS=Mus musculus OX=10090 GN=Ehmt2 PE=1 SV=2	Ehmt2		ENSMUSG00000087213	2810408I11Rik	2810408I11Rik	-0.772834	0.000610648	0.015094	RIKEN cDNA 2810408I11 gene [Source:MGI Symbol;Acc:MGI:1917191]
P55937	Golgin subfamily A member 3 OS=Mus musculus OX=10090 GN=Golga3 PE=1 SV=3	Golga3		ENSMUSG00000091896	Ube2d2a	Ube2d2a	-0.76994	6.50551e-18	2.84034e-15	ubiquitin-conjugating enzyme E2D 2A [Source:MGI Symbol;Acc:MGI:1930715]
Q9QVP9	Protein-tyrosine kinase 2-beta OS=Mus musculus OX=10090 GN=Ptk2b PE=1 SV=2	Ptk2b		ENSMUSG00000041658	Rragb	Rragb	-0.764603	0.000338612	0.00970551	Ras-related GTP binding B [Source:MGI Symbol;Acc:MGI:3038613]
P28078	Class II histocompatibility antigen, M alpha chain OS=Mus musculus OX=10090 GN=H2-DMa PE=1 SV=1	H2-DMa		ENSMUSG00000024359	Hspa9	Hspa9	-0.764145	9.34577e-07	6.67183e-05	heat shock protein 9 [Source:MGI Symbol;Acc:MGI:96245]
Q9QXT0	Protein canopy homolog 2 OS=Mus musculus OX=10090 GN=Cnpy2 PE=1 SV=1	Cnpy2		ENSMUSG00000024378	Stard4	Stard4	-0.758705	0.000477813	0.012599	StAR-related lipid transfer (START) domain containing 4 [Source:MGI Symbol;Acc:MGI:2156764]
Q07797	Galectin-3-binding protein OS=Mus musculus OX=10090 GN=Lgals3bp PE=1 SV=1	Lgals3bp		ENSMUSG00000024259	Slc25a46	Slc25a46	-0.758153	2.57024e-08	2.68076e-06	solute carrier family 25, member 46 [Source:MGI Symbol;Acc:MGI:1914703]
Q8VDP2	UPF0428 protein CXorf56 homolog OS=Mus musculus OX=10090 PE=1 SV=1	Q8VDP2		ENSMUSG00000021273	Fdft1	Fdft1	-0.756877	0.000194261	0.00612949	farnesyl diphosphate farnesyl transferase 1 [Source:MGI Symbol;Acc:MGI:102706]
P24063	Integrin alpha-L OS=Mus musculus OX=10090 GN=Itgal PE=1 SV=2	Itgal		ENSMUSG00000047514	Tspyl1	Tspyl1	-0.756825	1.07182e-18	5.03061e-16	testis-specific protein, Y-encoded-like 1 [Source:MGI Symbol;Acc:MGI:1298395]
Q0VBD2	Protein MCM10 homolog OS=Mus musculus OX=10090 GN=Mcm10 PE=1 SV=1	Mcm10		ENSMUSG00000057130	Txnl4a	Txnl4a	-0.750468	0.000176625	0.00572705	thioredoxin-like 4A [Source:MGI Symbol;Acc:MGI:1351613]
Q9D8I1	Marginal zone B- and B1-cell-specific protein OS=Mus musculus OX=10090 GN=Mzb1 PE=1 SV=2	Mzb1		ENSMUSG00000105987	AI506816	AI506816	-0.745124	0.00138436	0.0281415	expressed sequence AI506816 [Source:MGI Symbol;Acc:MGI:2140929]
Q8VCW4	Protein unc-93 homolog B1 OS=Mus musculus OX=10090 GN=Unc93b1 PE=1 SV=2	Unc93b1		ENSMUSG00000057897	Camk2b	Camk2b	-0.743503	0.00032901	0.00948762	calcium/calmodulin-dependent protein kinase II, beta [Source:MGI Symbol;Acc:MGI:88257]
Q3UFS4	G patch domain-containing protein 11 OS=Mus musculus OX=10090 GN=Gpatch11 PE=1 SV=2	Gpatch11		ENSMUSG00000083179	Gm12693	Gm12693	-0.743205	2.43677e-05	0.00108665	predicted gene 12693 [Source:MGI Symbol;Acc:MGI:3650224]
P26039	Talin-1 OS=Mus musculus OX=10090 GN=Tln1 PE=1 SV=2	Tln1		ENSMUSG00000042249	Grk3	Grk3	-0.741205	0.000689367	0.0163825	G protein-coupled receptor kinase 3 [Source:MGI Symbol;Acc:MGI:87941]
A2AJI0	MAP7 domain-containing protein 1 OS=Mus musculus OX=10090 GN=Map7d1 PE=1 SV=1	Map7d1		ENSMUSG00000024537	Psmg2	Psmg2	-0.74009	3.74257e-06	0.000227388	proteasome (prosome, macropain) assembly chaperone 2 [Source:MGI Symbol;Acc:MGI:1922901]
Q8BG95	Protein phosphatase 1 regulatory subunit 12B OS=Mus musculus OX=10090 GN=Ppp1r12b PE=1 SV=2	Ppp1r12b		ENSMUSG00000030424	Zfp939	Zfp939	-0.7373	0.00229053	0.0418718	zinc finger protein 939 [Source:MGI Symbol;Acc:MGI:3036240]
Q9D8Y0	EF-hand domain-containing protein D2 OS=Mus musculus OX=10090 GN=Efhd2 PE=1 SV=1	Efhd2		ENSMUSG00000020309	Chac2	Chac2	-0.735205	0.000316085	0.00915769	ChaC, cation transport regulator 2 [Source:MGI Symbol;Acc:MGI:1915294]
P49817	Caveolin-1 OS=Mus musculus OX=10090 GN=Cav1 PE=1 SV=1	Cav1		ENSMUSG00000016552	Foxred2	Foxred2	-0.732743	1.51929e-14	4.2572e-12	FAD-dependent oxidoreductase domain containing 2 [Source:MGI Symbol;Acc:MGI:106315]
Q9D0D5	General transcription factor IIE subunit 1 OS=Mus musculus OX=10090 GN=Gtf2e1 PE=1 SV=1	Gtf2e1		ENSMUSG00000058325	Dock1	Dock1	-0.732191	0.000764581	0.0179219	dedicator of cytokinesis 1 [Source:MGI Symbol;Acc:MGI:2429765]
Q9CWZ7	Gamma-soluble NSF attachment protein OS=Mus musculus OX=10090 GN=Napg PE=1 SV=1	Napg		ENSMUSG00000110403	Gm45553	Gm45553	-0.729966	0.000767841	0.0179567	predicted gene 45553 [Source:MGI Symbol;Acc:MGI:5791389]
Q8C2Q3	RNA-binding protein 14 OS=Mus musculus OX=10090 GN=Rbm14 PE=1 SV=1	Rbm14		ENSMUSG00000024423	Impact	Impact	-0.724113	6.10786e-06	0.000339257	impact, RWD domain protein [Source:MGI Symbol;Acc:MGI:1098233]
Q62280	Protein SSXT OS=Mus musculus OX=10090 GN=Ss18 PE=2 SV=2	Ss18		ENSMUSG00000024349	Tmem173	Tmem173	-0.722122	1.93944e-12	4.28365e-10	transmembrane protein 173 [Source:MGI Symbol;Acc:MGI:1919762]
Q62523	Zyxin OS=Mus musculus OX=10090 GN=Zyx PE=1 SV=2	Zyx		ENSMUSG00000024287	Thoc1	Thoc1	-0.719823	2.25447e-10	3.49796e-08	THO complex 1 [Source:MGI Symbol;Acc:MGI:1919668]
Q08943	FACT complex subunit SSRP1 OS=Mus musculus OX=10090 GN=Ssrp1 PE=1 SV=2	Ssrp1		ENSMUSG00000024614	Tmx3	Tmx3	-0.718242	0.000177045	0.00573077	thioredoxin-related transmembrane protein 3 [Source:MGI Symbol;Acc:MGI:2442418]
Q6A065	Centrosomal protein of 170 kDa OS=Mus musculus OX=10090 GN=Cep170 PE=1 SV=2	Cep170		ENSMUSG00000060441	Trim5	Trim5	-0.717682	2.62358e-07	2.16983e-05	tripartite motif-containing 5 [Source:MGI Symbol;Acc:MGI:3646853]
Q8VCW8	Acyl-CoA synthetase family member 2, mitochondrial OS=Mus musculus OX=10090 GN=Acsf2 PE=1 SV=1	Acsf2		ENSMUSG00000047632	Fgfbp3	Fgfbp3	-0.71698	6.01087e-05	0.00233157	fibroblast growth factor binding protein 3 [Source:MGI Symbol;Acc:MGI:1919764]
P12399	Protein CTLA-2-alpha OS=Mus musculus OX=10090 GN=Ctla2a PE=2 SV=2	Ctla2a		ENSMUSG00000042379	Esm1	Esm1	-0.713264	0.00163961	0.0321652	endothelial cell-specific molecule 1 [Source:MGI Symbol;Acc:MGI:1918940]
Q9R0I7	YLP motif-containing protein 1 OS=Mus musculus OX=10090 GN=Ylpm1 PE=2 SV=2	Ylpm1		ENSMUSG00000082035	Rpl17-ps8	Rpl17	-0.71279	0.00189335	0.0361345	ribosomal protein L17, pseudogene 8 [Source:MGI Symbol;Acc:MGI:3802129]
P20357	Microtubule-associated protein 2 OS=Mus musculus OX=10090 GN=Map2 PE=1 SV=2	Map2		ENSMUSG00000024271	Elp2	Elp2	-0.710426	6.97419e-12	1.39291e-09	elongator acetyltransferase complex subunit 2 [Source:MGI Symbol;Acc:MGI:1889642]
P13597	Intercellular adhesion molecule 1 OS=Mus musculus OX=10090 GN=Icam1 PE=1 SV=1	Icam1		ENSMUSG00000073538	E330020D12Rik	E330020D12Rik	-0.709826	0.00149052	0.0297475	Riken cDNA E330020D12 gene [Source:MGI Symbol;Acc:MGI:3761270]
Q9QZ06	Toll-interacting protein OS=Mus musculus OX=10090 GN=Tollip PE=1 SV=1	Tollip		ENSMUSG00000024592	C330018D20Rik	C330018D20Rik	-0.707764	4.95689e-05	0.00199701	RIKEN cDNA C330018D20 gene [Source:MGI Symbol;Acc:MGI:1924672]
Q02650	Paired box protein Pax-5 OS=Mus musculus OX=10090 GN=Pax5 PE=1 SV=1	Pax5		ENSMUSG00000027428	Rbbp9	Rbbp9	-0.707555	0.00134525	0.0276018	retinoblastoma binding protein 9, serine hydrolase [Source:MGI Symbol;Acc:MGI:1347074]
Q6DFW4	Nucleolar protein 58 OS=Mus musculus OX=10090 GN=Nop58 PE=1 SV=1	Nop58		ENSMUSG00000038240	Pdss2	Pdss2	-0.70711	0.00121199	0.0256526	prenyl (solanesyl) diphosphate synthase, subunit 2 [Source:MGI Symbol;Acc:MGI:1918615]
Q9CQE5	Regulator of G-protein signaling 10 OS=Mus musculus OX=10090 GN=Rgs10 PE=1 SV=1	Rgs10		ENSMUSG00000040189	Ccdc114	Ccdc114	-0.70329	0.00119648	0.0253817	coiled-coil domain containing 114 [Source:MGI Symbol;Acc:MGI:2446120]
Q8R3B7	Bromodomain-containing protein 8 OS=Mus musculus OX=10090 GN=Brd8 PE=1 SV=2	Brd8		ENSMUSG00000034653	Ythdc2	Ythdc2	-0.701375	3.80716e-08	3.82223e-06	YTH domain containing 2 [Source:MGI Symbol;Acc:MGI:2448561]
Q5SUF2	Luc7-like protein 3 OS=Mus musculus OX=10090 GN=Luc7l3 PE=1 SV=1	Luc7l3		ENSMUSG00000058881	Zfp516	Zfp516	-0.701004	1.87502e-10	2.93347e-08	zinc finger protein 516 [Source:MGI Symbol;Acc:MGI:2443957]
Q9Z2D8	Methyl-CpG-binding domain protein 3 OS=Mus musculus OX=10090 GN=Mbd3 PE=1 SV=1	Mbd3		ENSMUSG00000024556	Me2	Me2	-0.698062	6.79837e-10	9.59644e-08	malic enzyme 2, NAD(+)-dependent, mitochondrial [Source:MGI Symbol;Acc:MGI:2147351]
P06537	Glucocorticoid receptor OS=Mus musculus OX=10090 GN=Nr3c1 PE=1 SV=1	Nr3c1		ENSMUSG00000038481	Cdk19	Cdk19	-0.695691	2.62061e-11	4.77663e-09	cyclin-dependent kinase 19 [Source:MGI Symbol;Acc:MGI:1925584]
Q6A028	Switch-associated protein 70 OS=Mus musculus OX=10090 GN=Swap70 PE=1 SV=2	Swap70		ENSMUSG00000024234	Mtpap	Mtpap	-0.695086	4.33258e-16	1.53472e-13	mitochondrial poly(A) polymerase [Source:MGI Symbol;Acc:MGI:1914690]
Q8K558	Trem-like transcript 1 protein OS=Mus musculus OX=10090 GN=Treml1 PE=1 SV=2	Treml1		ENSMUSG00000020577	Tspan13	Tspan13	-0.693465	2.40886e-07	2.02749e-05	tetraspanin 13 [Source:MGI Symbol;Acc:MGI:1913359]
Q64455	Receptor-type tyrosine-protein phosphatase eta OS=Mus musculus OX=10090 GN=Ptprj PE=1 SV=2	Ptprj		ENSMUSG00000043263	Ifi209	Ifi209	-0.690644	0.0010319	0.0226171	interferon activated gene 209 [Source:MGI Symbol;Acc:MGI:2138243]
Q9Z0H8	CAP-Gly domain-containing linker protein 2 OS=Mus musculus OX=10090 GN=Clip2 PE=1 SV=2	Clip2		ENSMUSG00000025092	Hspa12a	Hspa12a	-0.68827	1.29473e-05	0.000636317	heat shock protein 12A [Source:MGI Symbol;Acc:MGI:1920692]
P19437	B-lymphocyte antigen CD20 OS=Mus musculus OX=10090 GN=Ms4a1 PE=1 SV=1	Ms4a1		ENSMUSG00000111422	AC153536.3	AC153536.3	-0.688072	0.000179869	0.00576256
Q3TYA6	M-phase phosphoprotein 8 OS=Mus musculus OX=10090 GN=Mphosph8 PE=1 SV=1	Mphosph8		ENSMUSG00000019792	Trmt11	Trmt11	-0.687006	6.43377e-05	0.00246186	tRNA methyltransferase 11 [Source:MGI Symbol;Acc:MGI:1920931]
Q3TWW8	Serine/arginine-rich splicing factor 6 OS=Mus musculus OX=10090 GN=Srsf6 PE=1 SV=1	Srsf6		ENSMUSG00000038122	Tbc1d32	Tbc1d32	-0.68657	0.002024	0.0377342	TBC1 domain family, member 32 [Source:MGI Symbol;Acc:MGI:2442827]
Q5SFM8	RNA-binding protein 27 OS=Mus musculus OX=10090 GN=Rbm27 PE=1 SV=3	Rbm27		ENSMUSG00000073563	Csnk1g3	Csnk1g3	-0.686534	1.09273e-10	1.83168e-08	casein kinase 1, gamma 3 [Source:MGI Symbol;Acc:MGI:1917675]
P49222	Erythrocyte membrane protein band 4.2 OS=Mus musculus OX=10090 GN=Epb42 PE=1 SV=3	Epb42		ENSMUSG00000036299	BC031181	BC031181	-0.683552	7.58202e-09	8.73282e-07	cDNA sequence BC031181 [Source:MGI Symbol;Acc:MGI:3039614]
Q8K4L3	Supervillin OS=Mus musculus OX=10090 GN=Svil PE=1 SV=1	Svil		ENSMUSG00000024583	Txnl1	Txnl1	-0.683336	3.14111e-07	2.56396e-05	thioredoxin-like 1 [Source:MGI Symbol;Acc:MGI:1860078]
Q9CYA0	Cysteine-rich with EGF-like domain protein 2 OS=Mus musculus OX=10090 GN=Creld2 PE=1 SV=1	Creld2		ENSMUSG00000030322	Mbd4	Mbd4	-0.681976	4.64647e-05	0.00190465	methyl-CpG binding domain protein 4 [Source:MGI Symbol;Acc:MGI:1333850]
B2RY56	RNA-binding protein 25 OS=Mus musculus OX=10090 GN=Rbm25 PE=1 SV=2	Rbm25		ENSMUSG00000089936	Gm16199	Gm16199	-0.681727	6.98167e-06	0.00037557	predicted gene 16199 [Source:MGI Symbol;Acc:MGI:3801797]
Q9D6V8	Polyadenylate-binding protein-interacting protein 2 OS=Mus musculus OX=10090 GN=Paip2 PE=1 SV=1	Paip2		ENSMUSG00000045282	Tmem86b	Tmem86b	-0.679348	3.18246e-07	2.58647e-05	transmembrane protein 86B [Source:MGI Symbol;Acc:MGI:1915505]
Q80W00	Serine/threonine-protein phosphatase 1 regulatory subunit 10 OS=Mus musculus OX=10090 GN=Ppp1r10 PE=1 SV=1	Ppp1r10		ENSMUSG00000024610	Cd74	Cd74	-0.676296	5.35745e-06	0.000306648	CD74 antigen (invariant polypeptide of major histocompatibility complex, class II antigen-associated) [Source:MGI Symbol;Acc:MGI:96534]
P54103	DnaJ homolog subfamily C member 2 OS=Mus musculus OX=10090 GN=Dnajc2 PE=1 SV=2	Dnajc2		ENSMUSG00000048731	Ggnbp1	Ggnbp1	-0.675837	0.000160517	0.00526844	gametogenetin binding protein 1 [Source:MGI Symbol;Acc:MGI:3055306]
Q6A0A9	Constitutive coactivator of PPAR-gamma-like protein 1 OS=Mus musculus OX=10090 GN=FAM120A PE=1 SV=2	FAM120A		ENSMUSG00000033760	Rbm4b	Rbm4b	-0.67579	0.00118055	0.0251574	RNA binding motif protein 4B [Source:MGI Symbol;Acc:MGI:1913954]
Q6NZF1	Zinc finger CCCH domain-containing protein 11A OS=Mus musculus OX=10090 GN=Zc3h11a PE=1 SV=1	Zc3h11a		ENSMUSG00000062526	Mppe1	Mppe1	-0.672462	3.47118e-07	2.78496e-05	metallophosphoesterase 1 [Source:MGI Symbol;Acc:MGI:2661311]
Q80VJ2	Steroid receptor RNA activator 1 OS=Mus musculus OX=10090 GN=Sra1 PE=1 SV=3	Sra1		ENSMUSG00000019842	Traf3ip2	Traf3ip2	-0.666664	0.000151757	0.00505158	TRAF3 interacting protein 2 [Source:MGI Symbol;Acc:MGI:2143599]
Q91WG2	Rab GTPase-binding effector protein 2 OS=Mus musculus OX=10090 GN=Rabep2 PE=1 SV=3	Rabep2		ENSMUSG00000024576	Csnk1a1	Csnk1a1	-0.666555	1.18749e-15	3.98106e-13	casein kinase 1, alpha 1 [Source:MGI Symbol;Acc:MGI:1934950]
Q9JLQ0	CD2-associated protein OS=Mus musculus OX=10090 GN=Cd2ap PE=1 SV=3	Cd2ap		ENSMUSG00000053333	Dis3l2	Dis3l2	-0.665769	1.66649e-09	2.20328e-07	DIS3 like 3'-5' exoribonuclease 2 [Source:MGI Symbol;Acc:MGI:2442555]
O09164	Extracellular superoxide dismutase [Cu-Zn] OS=Mus musculus OX=10090 GN=Sod3 PE=1 SV=1	Sod3		ENSMUSG00000078695	Cisd3	Cisd3	-0.665193	1.71447e-06	0.000114955	CDGSH iron sulfur domain 3 [Source:MGI Symbol;Acc:MGI:101788]
Q8R464	Cell adhesion molecule 4 OS=Mus musculus OX=10090 GN=Cadm4 PE=1 SV=1	Cadm4		ENSMUSG00000038299	Wdr36	Wdr36	-0.664817	2.27308e-06	0.000146147	WD repeat domain 36 [Source:MGI Symbol;Acc:MGI:1917819]
Q9JKR6	Hypoxia up-regulated protein 1 OS=Mus musculus OX=10090 GN=Hyou1 PE=1 SV=1	Hyou1		ENSMUSG00000008301	Phax	Phax	-0.662503	5.94903e-10	8.46114e-08	phosphorylated adaptor for RNA export [Source:MGI Symbol;Acc:MGI:1891839]
Q91V41	Ras-related protein Rab-14 OS=Mus musculus OX=10090 GN=Rab14 PE=1 SV=3	Rab14		ENSMUSG00000024498	Tcerg1	Tcerg1	-0.659303	1.38451e-05	0.00067165	transcription elongation regulator 1 (CA150) [Source:MGI Symbol;Acc:MGI:1926421]
Q9Z1Z0	General vesicular transport factor p115 OS=Mus musculus OX=10090 GN=Uso1 PE=1 SV=2	Uso1		ENSMUSG00000024601	Isoc1	Isoc1	-0.65911	2.75657e-12	5.81481e-10	isochorismatase domain containing 1 [Source:MGI Symbol;Acc:MGI:1913557]
P15327	Bisphosphoglycerate mutase OS=Mus musculus OX=10090 GN=Bpgm PE=1 SV=2	Bpgm		ENSMUSG00000024589	Nedd4l	Nedd4l	-0.658801	4.67129e-06	0.00027473	neural precursor cell expressed, developmentally down-regulated gene 4-like [Source:MGI Symbol;Acc:MGI:1933754]
Q99MI1	ELKS/Rab6-interacting/CAST family member 1 OS=Mus musculus OX=10090 GN=Erc1 PE=1 SV=1	Erc1		ENSMUSG00000019843	Fyn	Fyn	-0.658601	0.000165151	0.005386	Fyn proto-oncogene [Source:MGI Symbol;Acc:MGI:95602]
Q8BL48	RING finger protein unkempt homolog OS=Mus musculus OX=10090 GN=Unk PE=1 SV=1	Unk		ENSMUSG00000025428	Atp5a1	Atp5a1	-0.658191	4.82037e-06	0.000281049	ATP synthase, H+ transporting, mitochondrial F1 complex, alpha subunit 1 [Source:MGI Symbol;Acc:MGI:88115]
P62835	Ras-related protein Rap-1A OS=Mus musculus OX=10090 GN=Rap1a PE=1 SV=1	Rap1a		ENSMUSG00000026796	Fam129b	Fam129b	-0.657387	0.00214892	0.0395915	family with sequence similarity 129, member B [Source:MGI Symbol;Acc:MGI:2442910]
Q80VH0	B-cell scaffold protein with ankyrin repeats OS=Mus musculus OX=10090 GN=Bank1 PE=1 SV=3	Bank1		ENSMUSG00000019823	Mical1	Mical1	-0.657321	8.55224e-07	6.19922e-05	microtubule associated monooxygenase, calponin and LIM domain containing 1 [Source:MGI Symbol;Acc:MGI:2385847]
Q99KG3	RNA-binding protein 10 OS=Mus musculus OX=10090 GN=Rbm10 PE=1 SV=1	Rbm10		ENSMUSG00000001323	Srr	Srr	-0.656985	0.000834422	0.0191743	serine racemase [Source:MGI Symbol;Acc:MGI:1351636]
O35601	FYN-binding protein 1 OS=Mus musculus OX=10090 GN=Fyb1 PE=1 SV=2	Fyb1		ENSMUSG00000054945	Gm9958	Gm9958	-0.656336	0.000597955	0.0148492	predicted gene 9958 [Source:MGI Symbol;Acc:MGI:3641866]
Q99K41	EMILIN-1 OS=Mus musculus OX=10090 GN=Emilin1 PE=1 SV=1	Emilin1		ENSMUSG00000064267	Hvcn1	Hvcn1	-0.655113	1.49407e-10	2.3974e-08	hydrogen voltage-gated channel 1 [Source:MGI Symbol;Acc:MGI:1921346]
Q91ZR2	Sorting nexin-18 OS=Mus musculus OX=10090 GN=Snx18 PE=1 SV=1	Snx18		ENSMUSG00000113204	CT009718.4	CT009718.4	-0.653187	7.01264e-11	1.21029e-08
Q61581	Insulin-like growth factor-binding protein 7 OS=Mus musculus OX=10090 GN=Igfbp7 PE=1 SV=3	Igfbp7		ENSMUSG00000085844	Gm11690	Gm11690	-0.649292	0.00261418	0.0457396	predicted gene 11690 [Source:MGI Symbol;Acc:MGI:3652329]
Q9D7M1	Glucose-induced degradation protein 8 homolog OS=Mus musculus OX=10090 GN=Gid8 PE=1 SV=1	Gid8		ENSMUSG00000024431	Nr3c1	Nr3c1	-0.649142	1.03871e-08	1.15389e-06	nuclear receptor subfamily 3, group C, member 1 [Source:MGI Symbol;Acc:MGI:95824]
Q8BGB5	LIM domain-containing protein 2 OS=Mus musculus OX=10090 GN=Limd2 PE=1 SV=1	Limd2		ENSMUSG00000111080	AC153899.1	AC153899.1	-0.648372	0.0023603	0.0428224
Q00547	Hyaluronan mediated motility receptor OS=Mus musculus OX=10090 GN=Hmmr PE=1 SV=4	Hmmr		ENSMUSG00000024474	Ik	Ik	-0.647942	1.24446e-16	4.97097e-14	IK cytokine [Source:MGI Symbol;Acc:MGI:1345142]
P98078	Disabled homolog 2 OS=Mus musculus OX=10090 GN=Dab2 PE=1 SV=2	Dab2		ENSMUSG00000024232	Bambi	Bambi	-0.645701	0.00115144	0.0247054	BMP and activin membrane-bound inhibitor [Source:MGI Symbol;Acc:MGI:1915260]
Q7TMK9	Heterogeneous nuclear ribonucleoprotein Q OS=Mus musculus OX=10090 GN=Syncrip PE=1 SV=2	Syncrip		ENSMUSG00000026388	3110009E18Rik	3110009E18Rik	-0.645129	0.000638148	0.0154788	RIKEN cDNA 3110009E18 gene [Source:MGI Symbol;Acc:MGI:1920353]
Q9WTQ5	A-kinase anchor protein 12 OS=Mus musculus OX=10090 GN=Akap12 PE=1 SV=1	Akap12		ENSMUSG00000000861	Bcl11a	Bcl11a	-0.642726	0.000122792	0.00426117	B cell CLL/lymphoma 11A (zinc finger protein) [Source:MGI Symbol;Acc:MGI:106190]
Q9D0J8	Parathymosin OS=Mus musculus OX=10090 GN=Ptms PE=1 SV=3	Ptms		ENSMUSG00000083798	Gm14584	Gm14584	-0.64249	0.00255988	0.0451757	predicted gene 14584 [Source:MGI Symbol;Acc:MGI:3705780]
Q8BGC0	HIV Tat-specific factor 1 homolog OS=Mus musculus OX=10090 GN=Htatsf1 PE=1 SV=1	Htatsf1		ENSMUSG00000024483	Ankhd1	Ankhd1	-0.641867	3.36852e-06	0.000206669	ankyrin repeat and KH domain containing 1 [Source:MGI Symbol;Acc:MGI:1921733]
Q61017	Guanine nucleotide-binding protein G(I)/G(S)/G(O) subunit gamma-T2 OS=Mus musculus OX=10090 GN=Gngt2 PE=3 SV=2	Gngt2		ENSMUSG00000024400	Wdr33	Wdr33	-0.638791	1.9905e-12	4.34531e-10	WD repeat domain 33 [Source:MGI Symbol;Acc:MGI:1921570]
P17047	Lysosome-associated membrane glycoprotein 2 OS=Mus musculus OX=10090 GN=Lamp2 PE=1 SV=2	Lamp2		ENSMUSG00000019849	Prep	Prep	-0.638559	6.61274e-06	0.000359848	prolyl endopeptidase [Source:MGI Symbol;Acc:MGI:1270863]
P11688	Integrin alpha-5 OS=Mus musculus OX=10090 GN=Itga5 PE=1 SV=3	Itga5		ENSMUSG00000024273	2700062C07Rik	2700062C07Rik	-0.637652	0.000831791	0.0191373	RIKEN cDNA 2700062C07 gene [Source:MGI Symbol;Acc:MGI:1915296]
P51150	Ras-related protein Rab-7a OS=Mus musculus OX=10090 GN=Rab7a PE=1 SV=2	Rab7a		ENSMUSG00000024603	Dctn4	Dctn4	-0.635122	5.68639e-14	1.52509e-11	dynactin 4 [Source:MGI Symbol;Acc:MGI:1914915]
Q99PL5	Ribosome-binding protein 1 OS=Mus musculus OX=10090 GN=Rrbp1 PE=1 SV=2	Rrbp1		ENSMUSG00000079658	Eloc	Eloc	-0.627455	1.25541e-06	8.60188e-05	elongin C [Source:MGI Symbol;Acc:MGI:1915173]
Q6NZB0	DnaJ homolog subfamily C member 8 OS=Mus musculus OX=10090 GN=Dnajc8 PE=1 SV=2	Dnajc8		ENSMUSG00000098428	Gm2260	Gm2260	-0.62579	0.000827201	0.0190785	predicted gene 2260 [Source:MGI Symbol;Acc:MGI:3780429]
E9Q394	A-kinase anchor protein 13 OS=Mus musculus OX=10090 GN=Akap13 PE=1 SV=1	Akap13		ENSMUSG00000024177	Nme4	Nme4	-0.622101	0.00295272	0.0496278	NME/NM23 nucleoside diphosphate kinase 4 [Source:MGI Symbol;Acc:MGI:1931148]
Q91ZX7	Prolow-density lipoprotein receptor-related protein 1 OS=Mus musculus OX=10090 GN=Lrp1 PE=1 SV=1	Lrp1		ENSMUSG00000024231	Cul2	Cul2	-0.622032	1.21144e-06	8.39244e-05	cullin 2 [Source:MGI Symbol;Acc:MGI:1918995]
O88532	Zinc finger RNA-binding protein OS=Mus musculus OX=10090 GN=Zfr PE=1 SV=2	Zfr		ENSMUSG00000034484	Snx2	Snx2	-0.621715	1.46178e-08	1.59555e-06	sorting nexin 2 [Source:MGI Symbol;Acc:MGI:1915054]
D3Z6Q9	Bridging integrator 2 OS=Mus musculus OX=10090 GN=Bin2 PE=1 SV=1	Bin2		ENSMUSG00000036941	Elac1	Elac1	-0.621142	3.9614e-10	5.85601e-08	elaC ribonuclease Z 1 [Source:MGI Symbol;Acc:MGI:1890495]
Q8CG19	Latent-transforming growth factor beta-binding protein 1 OS=Mus musculus OX=10090 GN=Ltbp1 PE=1 SV=2	Ltbp1		ENSMUSG00000015312	Gadd45b	Gadd45b	-0.619246	0.00245497	0.0438861	growth arrest and DNA-damage-inducible 45 beta [Source:MGI Symbol;Acc:MGI:107776]
Q2VPQ9	Chromatin modification-related protein MEAF6 OS=Mus musculus OX=10090 GN=Meaf6 PE=1 SV=1	Meaf6		ENSMUSG00000022197	Pdzd2	Pdzd2	-0.616629	0.000339891	0.00971249	PDZ domain containing 2 [Source:MGI Symbol;Acc:MGI:1922394]
Q05D44	Eukaryotic translation initiation factor 5B OS=Mus musculus OX=10090 GN=Eif5b PE=1 SV=2	Eif5b		ENSMUSG00000073628	Gm10552	Gm10552	-0.615091	0.00286506	0.0486402	predicted gene 10552 [Source:MGI Symbol;Acc:MGI:3642083]
Q61595	Kinectin OS=Mus musculus OX=10090 GN=Ktn1 PE=1 SV=1	Ktn1		ENSMUSG00000024454	Hdac3	Hdac3	-0.614466	4.29e-10	6.29223e-08	histone deacetylase 3 [Source:MGI Symbol;Acc:MGI:1343091]
Q80U72	Protein scribble homolog OS=Mus musculus OX=10090 GN=Scrib PE=1 SV=2	Scrib		ENSMUSG00000025421	Hdhd2	Hdhd2	-0.612125	8.21117e-05	0.0030526	haloacid dehalogenase-like hydrolase domain containing 2 [Source:MGI Symbol;Acc:MGI:1924237]
Q61464	Zinc finger protein 638 OS=Mus musculus OX=10090 GN=Znf638 PE=1 SV=2	Znf638		ENSMUSG00000025937	Lactb2	Lactb2	-0.61098	0.00189347	0.0361345	lactamase, beta 2 [Source:MGI Symbol;Acc:MGI:2442551]
P10605	Cathepsin B OS=Mus musculus OX=10090 GN=Ctsb PE=1 SV=2	Ctsb		ENSMUSG00000043252	Tmem64	Tmem64	-0.610314	6.73394e-07	4.98911e-05	transmembrane protein 64 [Source:MGI Symbol;Acc:MGI:2140359]
Q8JZQ9	Eukaryotic translation initiation factor 3 subunit B OS=Mus musculus OX=10090 GN=Eif3b PE=1 SV=1	Eif3b		ENSMUSG00000047879	Usp14	Usp14	-0.608927	9.17193e-05	0.00334357	ubiquitin specific peptidase 14 [Source:MGI Symbol;Acc:MGI:1928898]
Q8CCF0	U4/U6 small nuclear ribonucleoprotein Prp31 OS=Mus musculus OX=10090 GN=Prpf31 PE=1 SV=3	Prpf31		ENSMUSG00000025779	Ly96	Ly96	-0.608744	0.00077304	0.0180511	lymphocyte antigen 96 [Source:MGI Symbol;Acc:MGI:1341909]
P81069	GA-binding protein subunit beta-2 OS=Mus musculus OX=10090 GN=Gabpb2 PE=1 SV=2	Gabpb2		ENSMUSG00000054321	Taf4b	Taf4b	-0.608382	2.10814e-05	0.000956135	TATA-box binding protein associated factor 4b [Source:MGI Symbol;Acc:MGI:2152345]
Q6NV83	U2 snRNP-associated SURP motif-containing protein OS=Mus musculus OX=10090 GN=U2surp PE=1 SV=3	U2surp		ENSMUSG00000024456	Diaph1	Diaph1	-0.606508	5.98336e-07	4.49326e-05	diaphanous related formin 1 [Source:MGI Symbol;Acc:MGI:1194490]
Q61166	Microtubule-associated protein RP/EB family member 1 OS=Mus musculus OX=10090 GN=Mapre1 PE=1 SV=3	Mapre1		ENSMUSG00000024613	Tcof1	Tcof1	-0.60413	4.83383e-05	0.00195465	treacle ribosome biogenesis factor 1 [Source:MGI Symbol;Acc:MGI:892003]
Q60864	Stress-induced-phosphoprotein 1 OS=Mus musculus OX=10090 GN=Stip1 PE=1 SV=1	Stip1		ENSMUSG00000030468	Siglecg	Siglecg	-0.603963	9.63959e-05	0.00348026	sialic acid binding Ig-like lectin G [Source:MGI Symbol;Acc:MGI:2443630]
Q99NB9	Splicing factor 3B subunit 1 OS=Mus musculus OX=10090 GN=Sf3b1 PE=1 SV=1	Sf3b1		ENSMUSG00000034165	Ccnd3	Ccnd3	-0.603895	7.99458e-06	0.000425896	cyclin D3 [Source:MGI Symbol;Acc:MGI:88315]
Q8CC35	Synaptopodin OS=Mus musculus OX=10090 GN=Synpo PE=1 SV=2	Synpo		ENSMUSG00000093930	Hmgcs1	Hmgcs1	-0.600813	1.60297e-05	0.000759952	3-hydroxy-3-methylglutaryl-Coenzyme A synthase 1 [Source:MGI Symbol;Acc:MGI:107592]
Q8BY89	Choline transporter-like protein 2 OS=Mus musculus OX=10090 GN=Slc44a2 PE=1 SV=2	Slc44a2		ENSMUSG00000037236	Matr3	Matr3	-0.600033	1.16113e-05	0.000581308	matrin 3 [Source:MGI Symbol;Acc:MGI:1298379]
Q9D0L8	mRNA cap guanine-N7 methyltransferase OS=Mus musculus OX=10090 GN=Rnmt PE=1 SV=1	Rnmt		ENSMUSG00000024493	Lars	Lars	-0.59917	5.97186e-07	4.49326e-05	leucyl-tRNA synthetase [Source:MGI Symbol;Acc:MGI:1913808]
Q9QZQ1	Afadin OS=Mus musculus OX=10090 GN=Afdn PE=1 SV=3	Afdn		ENSMUSG00000035765	Dym	Dym	-0.59835	5.89958e-10	8.45502e-08	dymeclin [Source:MGI Symbol;Acc:MGI:1918480]
Q8VCQ3	Nuclear receptor-binding factor 2 OS=Mus musculus OX=10090 GN=Nrbf2 PE=1 SV=1	Nrbf2		ENSMUSG00000026526	Fh1	Fh1	-0.598125	0.000192136	0.00607266	fumarate hydratase 1 [Source:MGI Symbol;Acc:MGI:95530]
Q91Z67	SLIT-ROBO Rho GTPase-activating protein 2 OS=Mus musculus OX=10090 GN=Srgap2 PE=1 SV=2	Srgap2		ENSMUSG00000001380	Hars	Hars	-0.595786	4.267e-06	0.000253541	histidyl-tRNA synthetase [Source:MGI Symbol;Acc:MGI:108087]
Q8BMK4	Cytoskeleton-associated protein 4 OS=Mus musculus OX=10090 GN=Ckap4 PE=1 SV=2	Ckap4		ENSMUSG00000073542	Cep76	Cep76	-0.594864	1.47822e-05	0.00071526	centrosomal protein 76 [Source:MGI Symbol;Acc:MGI:1923401]
Q640N3	Rho GTPase-activating protein 30 OS=Mus musculus OX=10090 GN=Arhgap30 PE=1 SV=3	Arhgap30		ENSMUSG00000038446	Cdc40	Cdc40	-0.593957	5.33879e-21	2.94795e-18	cell division cycle 40 [Source:MGI Symbol;Acc:MGI:1918963]
P70399	TP53-binding protein 1 OS=Mus musculus OX=10090 GN=Tp53bp1 PE=1 SV=3	Tp53bp1		ENSMUSG00000079614	Seh1l	Seh1l	-0.593443	5.75509e-08	5.54083e-06	SEH1-like (S. cerevisiae [Source:MGI Symbol;Acc:MGI:1919374]
Q6ZQ58	La-related protein 1 OS=Mus musculus OX=10090 GN=Larp1 PE=1 SV=3	Larp1		ENSMUSG00000024370	Cdc23	Cdc23	-0.592459	2.40372e-06	0.000152974	CDC23 cell division cycle 23 [Source:MGI Symbol;Acc:MGI:1098815]
P23116	Eukaryotic translation initiation factor 3 subunit A OS=Mus musculus OX=10090 GN=Eif3a PE=1 SV=5	Eif3a		ENSMUSG00000024533	Spire1	Spire1	-0.592378	5.47539e-06	0.000308693	spire homolog 1 (Drosophila) [Source:MGI Symbol;Acc:MGI:1915416]
Q61033	Lamina-associated polypeptide 2, isoforms alpha/zeta OS=Mus musculus OX=10090 GN=Tmpo PE=1 SV=4	Q61033		ENSMUSG00000057561	Eif1a	Eif1a	-0.592168	0.000178106	0.00574529	eukaryotic translation initiation factor 1A [Source:MGI Symbol;Acc:MGI:95298]
Q9CYI4	Putative RNA-binding protein Luc7-like 1 OS=Mus musculus OX=10090 GN=Luc7l PE=1 SV=2	Luc7l		ENSMUSG00000024516	Sec11c	Sec11c	-0.591801	0.000542188	0.0137428	SEC11 homolog C, signal peptidase complex subunit [Source:MGI Symbol;Acc:MGI:1913536]
Q8VIJ6	Splicing factor, proline- and glutamine-rich OS=Mus musculus OX=10090 GN=Sfpq PE=1 SV=1	Sfpq		ENSMUSG00000063281	Zfp35	Zfp35	-0.590919	7.61582e-05	0.00285388	zinc finger protein 35 [Source:MGI Symbol;Acc:MGI:99179]
Q61554	Fibrillin-1 OS=Mus musculus OX=10090 GN=Fbn1 PE=1 SV=2	Fbn1		ENSMUSG00000024587	Nars	Nars	-0.590542	6.74994e-07	4.98911e-05	asparaginyl-tRNA synthetase [Source:MGI Symbol;Acc:MGI:1917473]
Q9DCB1	High mobility group nucleosome-binding domain-containing protein 3 OS=Mus musculus OX=10090 GN=Hmgn3 PE=1 SV=1	Hmgn3		ENSMUSG00000026179	Pnkd	Pnkd	-0.587322	0.000962059	0.0215791	paroxysmal nonkinesiogenic dyskinesia [Source:MGI Symbol;Acc:MGI:1930773]
O08999	Latent-transforming growth factor beta-binding protein 2 OS=Mus musculus OX=10090 GN=Ltbp2 PE=1 SV=2	Ltbp2		ENSMUSG00000042826	Fgf11	Fgf11	-0.586864	0.00291286	0.0492667	fibroblast growth factor 11 [Source:MGI Symbol;Acc:MGI:109167]
P11438	Lysosome-associated membrane glycoprotein 1 OS=Mus musculus OX=10090 GN=Lamp1 PE=1 SV=2	Lamp1		ENSMUSG00000043168	4930426D05Rik	4930426D05Rik	-0.586768	0.000297502	0.00867283	RIKEN cDNA 4930426D05 gene [Source:MGI Symbol;Acc:MGI:1921894]
Q8BTI8	Serine/arginine repetitive matrix protein 2 OS=Mus musculus OX=10090 GN=Srrm2 PE=1 SV=3	Srrm2		ENSMUSG00000023066	Rttn	Rttn	-0.586745	2.55497e-08	2.67972e-06	rotatin [Source:MGI Symbol;Acc:MGI:2179288]
P26369	Splicing factor U2AF 65 kDa subunit OS=Mus musculus OX=10090 GN=U2af2 PE=1 SV=3	U2af2		ENSMUSG00000033684	Qsox1	Qsox1	-0.586364	0.00256751	0.0451757	quiescin Q6 sulfhydryl oxidase 1 [Source:MGI Symbol;Acc:MGI:1330818]
P97434	Myosin phosphatase Rho-interacting protein OS=Mus musculus OX=10090 GN=Mprip PE=1 SV=2	Mprip		ENSMUSG00000024360	Etf1	Etf1	-0.584976	1.68088e-05	0.000790898	eukaryotic translation termination factor 1 [Source:MGI Symbol;Acc:MGI:2385071]
Q9QYR6	Microtubule-associated protein 1A OS=Mus musculus OX=10090 GN=Map1a PE=1 SV=2	Map1a		ENSMUSG00000021843	Ktn1	Ktn1	-0.583711	5.10337e-06	0.000293898	kinectin 1 [Source:MGI Symbol;Acc:MGI:109153]
Q8K3K8	Optineurin OS=Mus musculus OX=10090 GN=Optn PE=1 SV=1	Optn		ENSMUSG00000024542	Cep192	Cep192	-0.579288	1.55416e-05	0.000740988	centrosomal protein 192 [Source:MGI Symbol;Acc:MGI:1918049]
P19221	Prothrombin OS=Mus musculus OX=10090 GN=F2 PE=1 SV=1	F2		ENSMUSG00000024491	Rbm27	Rbm27	-0.579272	5.64002e-06	0.000316077	RNA binding motif protein 27 [Source:MGI Symbol;Acc:MGI:2147194]
Q9CWM4	Prefoldin subunit 1 OS=Mus musculus OX=10090 GN=Pfdn1 PE=1 SV=1	Pfdn1		ENSMUSG00000036894	Rap2b	Rap2b	-0.57835	0.000101105	0.0036018	RAP2B, member of RAS oncogene family [Source:MGI Symbol;Acc:MGI:1921262]
Q6P9R2	Serine/threonine-protein kinase OSR1 OS=Mus musculus OX=10090 GN=Oxsr1 PE=1 SV=1	Oxsr1		ENSMUSG00000008305	Tle1	Tle1	-0.577742	0.00243735	0.0437464	transducin-like enhancer of split 1 [Source:MGI Symbol;Acc:MGI:104636]
Q14B71	Cell division cycle-associated protein 2 OS=Mus musculus OX=10090 GN=Cdca2 PE=1 SV=2	Cdca2		ENSMUSG00000067851	Arfgef1	Arfgef1	-0.573616	6.00591e-14	1.5881e-11	ADP-ribosylation factor guanine nucleotide-exchange factor 1(brefeldin A-inhibited) [Source:MGI Symbol;Acc:MGI:2442988]
Q8K4G1	Latent-transforming growth factor beta-binding protein 4 OS=Mus musculus OX=10090 GN=Ltbp4 PE=1 SV=2	Ltbp4		ENSMUSG00000037754	Ppp1r16b	Ppp1r16b	-0.572974	0.000529089	0.0135777	protein phosphatase 1, regulatory (inhibitor) subunit 16B [Source:MGI Symbol;Acc:MGI:2151841]
Q9D7Z3	Nucleolar protein 7 OS=Mus musculus OX=10090 GN=Nol7 PE=1 SV=1	Nol7		ENSMUSG00000109378	U2af1l4	U2af1l4	-0.570501	0.00270233	0.046759	U2 small nuclear RNA auxiliary factor 1-like 4 [Source:MGI Symbol;Acc:MGI:2678374]
Q8R1G6	PDZ and LIM domain protein 2 OS=Mus musculus OX=10090 GN=Pdlim2 PE=1 SV=1	Pdlim2		ENSMUSG00000086502	B130055M24Rik	B130055M24Rik	-0.561013	0.00265945	0.0462301	RIKEN cDNA B130055M24 gene [Source:MGI Symbol;Acc:MGI:3590645]
Q6PGL7	WASH complex subunit 2 OS=Mus musculus OX=10090 GN=Washc2 PE=1 SV=1	Washc2		ENSMUSG00000024381	Bin1	Bin1	-0.559869	2.10686e-11	3.87786e-09	bridging integrator 1 [Source:MGI Symbol;Acc:MGI:108092]
Q6PIU9	Uncharacterized protein FLJ45252 homolog OS=Mus musculus OX=10090 PE=1 SV=2	Q6PIU9		ENSMUSG00000056211	R3hdm1	R3hdm1	-0.559828	0.00138771	0.0281415	R3H domain containing 1 [Source:MGI Symbol;Acc:MGI:2448514]
Q8VD58	Protein EVI2B OS=Mus musculus OX=10090 GN=Evi2b PE=1 SV=1	Evi2b		ENSMUSG00000066637	Ttc32	Ttc32	-0.55885	0.000426645	0.0114919	tetratricopeptide repeat domain 32 [Source:MGI Symbol;Acc:MGI:1922766]
Q9R1C0	Transcription initiation factor TFIID subunit 7 OS=Mus musculus OX=10090 GN=Taf7 PE=1 SV=1	Taf7		ENSMUSG00000002346	Slc25a42	Slc25a42	-0.558662	0.00107948	0.023402	solute carrier family 25, member 42 [Source:MGI Symbol;Acc:MGI:1920345]
Q9JIK5	Nucleolar RNA helicase 2 OS=Mus musculus OX=10090 GN=Ddx21 PE=1 SV=3	Ddx21		ENSMUSG00000037013	Ss18	Ss18	-0.558116	9.8197e-15	3.12466e-12	SS18, nBAF chromatin remodeling complex subunit [Source:MGI Symbol;Acc:MGI:107708]
Q9ERG0	LIM domain and actin-binding protein 1 OS=Mus musculus OX=10090 GN=Lima1 PE=1 SV=3	Lima1		ENSMUSG00000019837	Gtf3c6	Gtf3c6	-0.554844	3.54608e-05	0.00151305	general transcription factor IIIC, polypeptide 6, alpha [Source:MGI Symbol;Acc:MGI:1914621]
Q62167	ATP-dependent RNA helicase DDX3X OS=Mus musculus OX=10090 GN=Ddx3x PE=1 SV=3	Ddx3x		ENSMUSG00000037058	Paip2	Paip2	-0.553654	2.05743e-07	1.78825e-05	polyadenylate-binding protein-interacting protein 2 [Source:MGI Symbol;Acc:MGI:1915119]
Q7TSI3	Serine/threonine-protein phosphatase 6 regulatory subunit 1 OS=Mus musculus OX=10090 GN=Ppp6r1 PE=1 SV=1	Ppp6r1		ENSMUSG00000109901	Chmp1b	Chmp1b	-0.552156	9.7343e-09	1.10091e-06	charged multivesicular body protein 1B [Source:MGI Symbol;Acc:MGI:1914314]
Q14AX6	Cyclin-dependent kinase 12 OS=Mus musculus OX=10090 GN=Cdk12 PE=1 SV=2	Cdk12		ENSMUSG00000038876	Rnf146	Rnf146	-0.551766	3.85639e-07	3.06779e-05	ring finger protein 146 [Source:MGI Symbol;Acc:MGI:1915281]
Q3UZ39	Leucine-rich repeat flightless-interacting protein 1 OS=Mus musculus OX=10090 GN=Lrrfip1 PE=1 SV=2	Lrrfip1		ENSMUSG00000076617	Ighm	Ighm	-0.550829	1.23138e-06	8.47244e-05	immunoglobulin heavy constant mu [Source:MGI Symbol;Acc:MGI:96448]
P35601	Replication factor C subunit 1 OS=Mus musculus OX=10090 GN=Rfc1 PE=1 SV=2	Rfc1		ENSMUSG00000038302	Afg1l	Afg1l	-0.549635	0.00103364	0.0226171	AFG1 like ATPase [Source:MGI Symbol;Acc:MGI:2148801]
Q8R1S4	Metastasis suppressor protein 1 OS=Mus musculus OX=10090 GN=Mtss1 PE=1 SV=1	Mtss1		ENSMUSG00000025962	Fastkd2	Fastkd2	-0.549363	0.00016121	0.00528194	FAST kinase domains 2 [Source:MGI Symbol;Acc:MGI:1922869]
Q62419	Endophilin-A2 OS=Mus musculus OX=10090 GN=Sh3gl1 PE=1 SV=1	Sh3gl1		ENSMUSG00000026172	Bcs1l	Bcs1l	-0.548555	0.00113167	0.0243367	BCS1-like (yeast) [Source:MGI Symbol;Acc:MGI:1914071]
Q91VL8	Telomeric repeat-binding factor 2-interacting protein 1 OS=Mus musculus OX=10090 GN=Terf2ip PE=1 SV=1	Terf2ip		ENSMUSG00000024269	Tpgs2	Tpgs2	-0.545277	6.53496e-07	4.86854e-05	tubulin polyglutamylase complex subunit 2 [Source:MGI Symbol;Acc:MGI:1913898]
Q9D8Z2	TP53-regulated inhibitor of apoptosis 1 OS=Mus musculus OX=10090 GN=Triap1 PE=1 SV=1	Triap1		ENSMUSG00000023150	Ivns1abp	Ivns1abp	-0.543584	5.22719e-07	3.98924e-05	influenza virus NS1A binding protein [Source:MGI Symbol;Acc:MGI:2152389]
Q9R0U0	Serine/arginine-rich splicing factor 10 OS=Mus musculus OX=10090 GN=Srsf10 PE=1 SV=2	Srsf10		ENSMUSG00000034243	Golgb1	Golgb1	-0.543378	8.58842e-05	0.00316155	golgi autoantigen, golgin subfamily b, macrogolgin 1 [Source:MGI Symbol;Acc:MGI:1099447]
Q9D9K3	Cell death regulator Aven OS=Mus musculus OX=10090 GN=Aven PE=1 SV=2	Aven		ENSMUSG00000075232	Amd1	Amd1	-0.541228	0.000604278	0.0149864	S-adenosylmethionine decarboxylase 1 [Source:MGI Symbol;Acc:MGI:88004]
Q8BIQ5	Cleavage stimulation factor subunit 2 OS=Mus musculus OX=10090 GN=Cstf2 PE=1 SV=2	Cstf2		ENSMUSG00000104046	Gm37567	Gm37567	-0.537873	2.00327e-05	0.000921798	predicted gene, 37567 [Source:MGI Symbol;Acc:MGI:5610795]
P56212	cAMP-regulated phosphoprotein 19 OS=Mus musculus OX=10090 GN=Arpp19 PE=1 SV=2	Arpp19		ENSMUSG00000021706	Zfyve16	Zfyve16	-0.53569	0.00029657	0.0086591	zinc finger, FYVE domain containing 16 [Source:MGI Symbol;Acc:MGI:2145181]
Q9D8S9	BolA-like protein 1 OS=Mus musculus OX=10090 GN=Bola1 PE=1 SV=1	Bola1		ENSMUSG00000034300	Fam53c	Fam53c	-0.532994	7.43571e-10	1.04178e-07	family with sequence similarity 53, member C [Source:MGI Symbol;Acc:MGI:1913556]
Q62241	U1 small nuclear ribonucleoprotein C OS=Mus musculus OX=10090 GN=Snrpc PE=1 SV=1	Snrpc		ENSMUSG00000022489	Pde1b	Pde1b	-0.532604	0.000644863	0.0155813	phosphodiesterase 1B, Ca2+-calmodulin dependent [Source:MGI Symbol;Acc:MGI:97523]
Q8K3W3	Protein CASC3 OS=Mus musculus OX=10090 GN=Casc3 PE=1 SV=3	Casc3		ENSMUSG00000019804	Snx3	Snx3	-0.532549	1.3388e-08	1.46986e-06	sorting nexin 3 [Source:MGI Symbol;Acc:MGI:1860188]
Q9JL35	High mobility group nucleosome-binding domain-containing protein 5 OS=Mus musculus OX=10090 GN=Hmgn5 PE=1 SV=2	Hmgn5		ENSMUSG00000024505	Dtwd2	Dtwd2	-0.53211	0.000646143	0.0155921	DTW domain containing 2 [Source:MGI Symbol;Acc:MGI:1916107]
Q9D4C5	ELL-associated factor 1 OS=Mus musculus OX=10090 GN=Eaf1 PE=1 SV=2	Eaf1		ENSMUSG00000024539	Ptpn2	Ptpn2	-0.530289	8.28624e-08	7.7396e-06	protein tyrosine phosphatase, non-receptor type 2 [Source:MGI Symbol;Acc:MGI:97806]
Q6PGH2	Jupiter microtubule associated homolog 2 OS=Mus musculus OX=10090 GN=Jpt2 PE=1 SV=1	Jpt2		ENSMUSG00000033793	Atp6v1h	Atp6v1h	-0.529066	4.34625e-05	0.00180507	ATPase, H+ transporting, lysosomal V1 subunit H [Source:MGI Symbol;Acc:MGI:1914864]
P99028	Cytochrome b-c1 complex subunit 6, mitochondrial OS=Mus musculus OX=10090 GN=Uqcrh PE=1 SV=2	Uqcrh		ENSMUSG00000042705	Commd10	Commd10	-0.529021	0.000519548	0.0134168	COMM domain containing 10 [Source:MGI Symbol;Acc:MGI:1916706]
P0DP27	Calmodulin-2 OS=Mus musculus OX=10090 GN=Calm2 PE=1 SV=1	Calm2		ENSMUSG00000048799	Cep120	Cep120	-0.52841	1.48671e-14	4.22901e-12	centrosomal protein 120 [Source:MGI Symbol;Acc:MGI:2147298]
O35326	Serine/arginine-rich splicing factor 5 OS=Mus musculus OX=10090 GN=Srsf5 PE=1 SV=2	Srsf5		ENSMUSG00000046982	Tshz1	Tshz1	-0.526704	1.97731e-06	0.000129345	teashirt zinc finger family member 1 [Source:MGI Symbol;Acc:MGI:1346031]
P99027	60S acidic ribosomal protein P2 OS=Mus musculus OX=10090 GN=Rplp2 PE=1 SV=3	Rplp2		ENSMUSG00000024580	Grpel2	Grpel2	-0.526444	6.61122e-14	1.72388e-11	GrpE-like 2, mitochondrial [Source:MGI Symbol;Acc:MGI:1334416]
Q8C6I2	Succinate dehydrogenase assembly factor 2, mitochondrial OS=Mus musculus OX=10090 GN=Sdhaf2 PE=1 SV=1	Sdhaf2		ENSMUSG00000049090	Zadh2	Zadh2	-0.525416	4.56437e-07	3.57048e-05	zinc binding alcohol dehydrogenase, domain containing 2 [Source:MGI Symbol;Acc:MGI:2444835]
Q99NB8	Ubiquilin-4 OS=Mus musculus OX=10090 GN=Ubqln4 PE=1 SV=1	Ubqln4		ENSMUSG00000004980	Hnrnpa2b1	Hnrnpa2b1	-0.524634	0.000367622	0.0103942	heterogeneous nuclear ribonucleoprotein A2/B1 [Source:MGI Symbol;Acc:MGI:104819]
P97808	FXYD domain-containing ion transport regulator 5 OS=Mus musculus OX=10090 GN=Fxyd5 PE=1 SV=3	Fxyd5		ENSMUSG00000034292	Traf3ip1	Traf3ip1	-0.524218	2.11131e-05	0.000956135	TRAF3 interacting protein 1 [Source:MGI Symbol;Acc:MGI:1921269]
Q9CX66	Uncharacterized protein C12orf45 homolog OS=Mus musculus OX=10090 GN=D10Wsu102e PE=1 SV=1	D10Wsu102e		ENSMUSG00000026245	Farsb	Farsb	-0.522608	0.00170758	0.0333244	phenylalanyl-tRNA synthetase, beta subunit [Source:MGI Symbol;Acc:MGI:1346035]
Q9Z172	Small ubiquitin-related modifier 3 OS=Mus musculus OX=10090 GN=Sumo3 PE=1 SV=1	Sumo3		ENSMUSG00000039630	Hnrnpu	Hnrnpu	-0.521728	0.00126535	0.026454	heterogeneous nuclear ribonucleoprotein U [Source:MGI Symbol;Acc:MGI:1858195]
P56671	Myc-associated zinc finger protein OS=Mus musculus OX=10090 GN=Maz PE=1 SV=1	Maz		ENSMUSG00000051316	Taf7	Taf7	-0.520898	9.33007e-05	0.00338806	TATA-box binding protein associated factor 7 [Source:MGI Symbol;Acc:MGI:1346348]
Q9D7W5	Mediator of RNA polymerase II transcription subunit 8 OS=Mus musculus OX=10090 GN=Med8 PE=1 SV=1	Med8		ENSMUSG00000024290	Rock1	Rock1	-0.519799	0.000492776	0.0128491	Rho-associated coiled-coil containing protein kinase 1 [Source:MGI Symbol;Acc:MGI:107927]
Q9CPW3	39S ribosomal protein L54, mitochondrial OS=Mus musculus OX=10090 GN=Mrpl54 PE=1 SV=1	Mrpl54		ENSMUSG00000028551	Cdkn2c	Cdkn2c	-0.517837	2.77847e-05	0.00121309	cyclin-dependent kinase inhibitor 2C (p18, inhibits CDK4) [Source:MGI Symbol;Acc:MGI:105388]
Q63810	Calcineurin subunit B type 1 OS=Mus musculus OX=10090 GN=Ppp3r1 PE=1 SV=3	Ppp3r1		ENSMUSG00000024563	Smad2	Smad2	-0.5173	1.23201e-06	8.47244e-05	SMAD family member 2 [Source:MGI Symbol;Acc:MGI:108051]
Q9QUR7	Peptidyl-prolyl cis-trans isomerase NIMA-interacting 1 OS=Mus musculus OX=10090 GN=Pin1 PE=1 SV=1	Pin1		ENSMUSG00000079179	Rab10os	Rab10os	-0.517055	0.000201555	0.00632775	RAB10, member RAS oncogene family, opposite strand [Source:MGI Symbol;Acc:MGI:1921423]
P97825	Jupiter microtubule associated homolog 1 OS=Mus musculus OX=10090 GN=Jpt1 PE=1 SV=3	Jpt1		ENSMUSG00000051817	Sox12	Sox12	-0.515148	0.000621106	0.0152427	SRY (sex determining region Y)-box 12 [Source:MGI Symbol;Acc:MGI:98360]
Q9R0P4	Small acidic protein OS=Mus musculus OX=10090 GN=Smap PE=1 SV=1	Smap		ENSMUSG00000032688	Malt1	Malt1	-0.513459	0.000432254	0.0116263	MALT1 paracaspase [Source:MGI Symbol;Acc:MGI:2445027]
P17095	High mobility group protein HMG-I/HMG-Y OS=Mus musculus OX=10090 GN=Hmga1 PE=1 SV=4	Hmga1		ENSMUSG00000026004	Kansl1l	Kansl1l	-0.513152	8.04571e-05	0.00299703	KAT8 regulatory NSL complex subunit 1-like [Source:MGI Symbol;Acc:MGI:1915941]
O70279	Splicing factor ESS-2 homolog OS=Mus musculus OX=10090 GN=Ess2 PE=1 SV=2	Ess2		ENSMUSG00000033628	Pik3c3	Pik3c3	-0.510962	3.505e-11	6.3272e-09	phosphatidylinositol 3-kinase catalytic subunit type 3 [Source:MGI Symbol;Acc:MGI:2445019]
Q91WJ8	Far upstream element-binding protein 1 OS=Mus musculus OX=10090 GN=Fubp1 PE=1 SV=1	Fubp1		ENSMUSG00000024528	Srfbp1	Srfbp1	-0.510436	0.000142525	0.00479529	serum response factor binding protein 1 [Source:MGI Symbol;Acc:MGI:1914472]
Q9WVB0	RNA-binding protein with multiple splicing OS=Mus musculus OX=10090 GN=Rbpms PE=1 SV=2	Rbpms		ENSMUSG00000021094	Dhrs7	Dhrs7	-0.508844	0.000597202	0.0148492	dehydrogenase/reductase (SDR family) member 7 [Source:MGI Symbol;Acc:MGI:1913625]
Q9CQR2	40S ribosomal protein S21 OS=Mus musculus OX=10090 GN=Rps21 PE=1 SV=1	Rps21		ENSMUSG00000091811	Inafm1	Inafm1	-0.508421	1.80943e-05	0.000842936	InaF motif containing 1 [Source:MGI Symbol;Acc:MGI:1913550]
Q91WE2	Protein FAM192A OS=Mus musculus OX=10090 GN=Fam192a PE=1 SV=1	Fam192a		ENSMUSG00000039318	Rab3gap2	Rab3gap2	-0.508298	4.43411e-07	3.4831e-05	RAB3 GTPase activating protein subunit 2 [Source:MGI Symbol;Acc:MGI:1916043]
Q9JJ89	Coiled-coil domain-containing protein 86 OS=Mus musculus OX=10090 GN=Ccdc86 PE=1 SV=2	Ccdc86		ENSMUSG00000040506	Ambra1	Ambra1	-0.507872	0.00116288	0.0248656	autophagy/beclin 1 regulator 1 [Source:MGI Symbol;Acc:MGI:2443564]
Q9CY58	Plasminogen activator inhibitor 1 RNA-binding protein OS=Mus musculus OX=10090 GN=Serbp1 PE=1 SV=2	Serbp1		ENSMUSG00000072774	Zfp951	Zfp951	-0.506112	8.22272e-06	0.000436083	zinc finger protein 951 [Source:MGI Symbol;Acc:MGI:2441896]
Q8VEA4	Mitochondrial intermembrane space import and assembly protein 40 OS=Mus musculus OX=10090 GN=Chchd4 PE=1 SV=1	Chchd4		ENSMUSG00000066760	Psg16	Psg16	-0.505567	0.000159342	0.00523904	pregnancy specific glycoprotein 16 [Source:MGI Symbol;Acc:MGI:1347249]
Q9JHE7	Protein TSSC4 OS=Mus musculus OX=10090 GN=Tssc4 PE=1 SV=1	Tssc4		ENSMUSG00000026492	Tfb2m	Tfb2m	-0.504443	0.00196083	0.0371094	transcription factor B2, mitochondrial [Source:MGI Symbol;Acc:MGI:107937]
Q8VC31	Coiled-coil domain-containing protein 9 OS=Mus musculus OX=10090 GN=Ccdc9 PE=1 SV=1	Ccdc9		ENSMUSG00000019826	Zbtb24	Zbtb24	-0.504289	3.18013e-06	0.000196148	zinc finger and BTB domain containing 24 [Source:MGI Symbol;Acc:MGI:3039618]
P70445	Eukaryotic translation initiation factor 4E-binding protein 2 OS=Mus musculus OX=10090 GN=Eif4ebp2 PE=1 SV=1	Eif4ebp2		ENSMUSG00000019841	Rev3l	Rev3l	-0.504	3.96659e-05	0.00165854	REV3 like, DNA directed polymerase zeta catalytic subunit [Source:MGI Symbol;Acc:MGI:1337131]
Q8R1H0	Homeodomain-only protein OS=Mus musculus OX=10090 GN=Hopx PE=1 SV=1	Hopx		ENSMUSG00000022048	Dpysl2	Dpysl2	-0.503411	0.0011653	0.0248684	dihydropyrimidinase-like 2 [Source:MGI Symbol;Acc:MGI:1349763]
O08709	Peroxiredoxin-6 OS=Mus musculus OX=10090 GN=Prdx6 PE=1 SV=3	Prdx6		ENSMUSG00000060803	Gstp1	Gstp1	-0.502817	0.00245682	0.0438861	glutathione S-transferase, pi 1 [Source:MGI Symbol;Acc:MGI:95865]
Q8BHL8	Proteasome inhibitor PI31 subunit OS=Mus musculus OX=10090 GN=Psmf1 PE=1 SV=1	Psmf1		ENSMUSG00000006740	Kif5b	Kif5b	-0.502271	5.5726e-05	0.00219329	kinesin family member 5B [Source:MGI Symbol;Acc:MGI:1098268]
Q9WVA2	Mitochondrial import inner membrane translocase subunit Tim8 A OS=Mus musculus OX=10090 GN=Timm8a1 PE=1 SV=1	Timm8a1		ENSMUSG00000041238	Rbbp8	Rbbp8	-0.502227	6.84709e-05	0.00260627	retinoblastoma binding protein 8, endonuclease [Source:MGI Symbol;Acc:MGI:2442995]
P56390	Cyclin-dependent kinases regulatory subunit 2 OS=Mus musculus OX=10090 GN=Cks2 PE=1 SV=1	Cks2		ENSMUSG00000030872	Gga2	Gga2	-0.49887	1.51753e-07	1.34387e-05	golgi associated, gamma adaptin ear containing, ARF binding protein 2 [Source:MGI Symbol;Acc:MGI:1921355]
P32020	Non-specific lipid-transfer protein OS=Mus musculus OX=10090 GN=Scp2 PE=1 SV=3	Scp2		ENSMUSG00000073639	Rab18	Rab18	-0.498183	0.000289353	0.00850557	RAB18, member RAS oncogene family [Source:MGI Symbol;Acc:MGI:102790]
Q60692	Proteasome subunit beta type-6 OS=Mus musculus OX=10090 GN=Psmb6 PE=1 SV=3	Psmb6		ENSMUSG00000024487	Yipf5	Yipf5	-0.497382	2.66545e-07	2.19479e-05	Yip1 domain family, member 5 [Source:MGI Symbol;Acc:MGI:1914430]
P83870	PHD finger-like domain-containing protein 5A OS=Mus musculus OX=10090 GN=Phf5a PE=1 SV=1	Phf5a		ENSMUSG00000024527	Afg3l2	Afg3l2	-0.49607	8.42126e-07	6.12793e-05	AFG3-like AAA ATPase 2 [Source:MGI Symbol;Acc:MGI:1916847]
P61961	Ubiquitin-fold modifier 1 OS=Mus musculus OX=10090 GN=Ufm1 PE=1 SV=1	Ufm1		ENSMUSG00000030393	Zik1	Zik1	-0.496007	0.000485348	0.0127261	zinc finger protein interacting with K protein 1 [Source:MGI Symbol;Acc:MGI:108070]
Q80V24	Transcription cofactor vestigial-like protein 4 OS=Mus musculus OX=10090 GN=Vgll4 PE=1 SV=1	Vgll4		ENSMUSG00000026082	Rev1	Rev1	-0.495476	0.00118307	0.0251825	REV1, DNA directed polymerase [Source:MGI Symbol;Acc:MGI:1929074]
Q9JKB3	Y-box-binding protein 3 OS=Mus musculus OX=10090 GN=Ybx3 PE=1 SV=2	Ybx3		ENSMUSG00000033319	Fem1c	Fem1c	-0.495232	9.64077e-10	1.32114e-07	fem-1 homolog c (C.elegans) [Source:MGI Symbol;Acc:MGI:2444737]
O89090	Transcription factor Sp1 OS=Mus musculus OX=10090 GN=Sp1 PE=1 SV=2	Sp1		ENSMUSG00000024561	Mbd1	Mbd1	-0.492263	3.38501e-16	1.271e-13	methyl-CpG binding domain protein 1 [Source:MGI Symbol;Acc:MGI:1333811]
Q4VAA2	Protein CDV3 OS=Mus musculus OX=10090 GN=Cdv3 PE=1 SV=2	Cdv3		ENSMUSG00000037253	Mex3c	Mex3c	-0.492068	4.99924e-07	3.87834e-05	mex3 RNA binding family member C [Source:MGI Symbol;Acc:MGI:2652843]
Q3US17	Zinc finger protein 48 OS=Mus musculus OX=10090 GN=Znf48 PE=1 SV=2	Znf48		ENSMUSG00000035722	Abca7	Abca7	-0.491607	0.00106896	0.0232008	ATP-binding cassette, sub-family A (ABC1), member 7 [Source:MGI Symbol;Acc:MGI:1351646]
Q8K0W9	DPH3 homolog OS=Mus musculus OX=10090 GN=Dph3 PE=1 SV=1	Dph3		ENSMUSG00000043991	Pura	Pura	-0.491094	0.000202179	0.00633676	purine rich element binding protein A [Source:MGI Symbol;Acc:MGI:103079]
Q3TTA7	E3 ubiquitin-protein ligase CBL-B OS=Mus musculus OX=10090 GN=Cblb PE=1 SV=3	Cblb		ENSMUSG00000070034	Sp110	Sp110	-0.49057	6.93838e-07	5.10828e-05	Sp110 nuclear body protein [Source:MGI Symbol;Acc:MGI:1923364]
Q91VX2	Ubiquitin-associated protein 2 OS=Mus musculus OX=10090 GN=Ubap2 PE=1 SV=1	Ubap2		ENSMUSG00000019802	Sec63	Sec63	-0.490163	1.74727e-05	0.000818034	SEC63-like (S. cerevisiae) [Source:MGI Symbol;Acc:MGI:2155302]
Q9Z130	Heterogeneous nuclear ribonucleoprotein D-like OS=Mus musculus OX=10090 GN=Hnrnpdl PE=1 SV=1	Hnrnpdl		ENSMUSG00000098923	Tmem185b	Tmem185b	-0.489891	0.000329494	0.00948762	transmembrane protein 185B [Source:MGI Symbol;Acc:MGI:1917634]
Q9CR00	26S proteasome non-ATPase regulatory subunit 9 OS=Mus musculus OX=10090 GN=Psmd9 PE=1 SV=1	Psmd9		ENSMUSG00000060935	Tmem263	Tmem263	-0.489508	1.73308e-05	0.000813421	transmembrane protein 263 [Source:MGI Symbol;Acc:MGI:2143652]
Q99LX5	Multiple myeloma tumor-associated protein 2 homolog OS=Mus musculus OX=10090 GN=Mmtag2 PE=2 SV=1	Mmtag2		ENSMUSG00000060450	Rnf14	Rnf14	-0.489229	6.38129e-12	1.2882e-09	ring finger protein 14 [Source:MGI Symbol;Acc:MGI:1929668]
Q99020	Heterogeneous nuclear ribonucleoprotein A/B OS=Mus musculus OX=10090 GN=Hnrnpab PE=1 SV=1	Hnrnpab		ENSMUSG00000090035	Galnt4	Galnt4	-0.487035	2.65174e-08	2.74359e-06	UDP-N-acetyl-alpha-D-galactosamine:polypeptide N-acetylgalactosaminyltransferase 4 [Source:MGI Symbol;Acc:MGI:894692]
Q8C7E9	Cleavage stimulation factor subunit 2 tau variant OS=Mus musculus OX=10090 GN=Cstf2t PE=1 SV=2	Cstf2t		ENSMUSG00000001383	Zmat2	Zmat2	-0.486887	4.69163e-05	0.00191171	zinc finger, matrin type 2 [Source:MGI Symbol;Acc:MGI:1913742]
O08740	DNA-directed RNA polymerase II subunit RPB11 OS=Mus musculus OX=10090 GN=Polr2j PE=1 SV=1	Polr2j		ENSMUSG00000020024	Cep83	Cep83	-0.485392	0.00171493	0.0333984	centrosomal protein 83 [Source:MGI Symbol;Acc:MGI:1924298]
Q9DCT8	Cysteine-rich protein 2 OS=Mus musculus OX=10090 GN=Crip2 PE=1 SV=1	Crip2		ENSMUSG00000032412	Atp1b3	Atp1b3	-0.485314	1.31365e-05	0.000641803	ATPase, Na+/K+ transporting, beta 3 polypeptide [Source:MGI Symbol;Acc:MGI:107788]
Q9CZY3	Ubiquitin-conjugating enzyme E2 variant 1 OS=Mus musculus OX=10090 GN=Ube2v1 PE=1 SV=1	Ube2v1		ENSMUSG00000025995	Wdr75	Wdr75	-0.483587	0.00293201	0.0494209	WD repeat domain 75 [Source:MGI Symbol;Acc:MGI:1920924]
O08677	Kininogen-1 OS=Mus musculus OX=10090 GN=Kng1 PE=1 SV=1	Kng1		ENSMUSG00000022844	Pdia5	Pdia5	-0.483414	0.00202801	0.0377342	protein disulfide isomerase associated 5 [Source:MGI Symbol;Acc:MGI:1919849]
Q91W59	RNA-binding motif, single-stranded-interacting protein 1 OS=Mus musculus OX=10090 GN=Rbms1 PE=1 SV=1	Rbms1		ENSMUSG00000003135	Cnot11	Cnot11	-0.481306	9.10956e-05	0.00332729	CCR4-NOT transcription complex, subunit 11 [Source:MGI Symbol;Acc:MGI:106580]
Q3U0V1	Far upstream element-binding protein 2 OS=Mus musculus OX=10090 GN=Khsrp PE=1 SV=2	Khsrp		ENSMUSG00000033813	Tcea1	Tcea1	-0.481153	0.000324076	0.00937473	transcription elongation factor A (SII) 1 [Source:MGI Symbol;Acc:MGI:1196624]
Q9D727	Uncharacterized protein C6orf226 homolog OS=Mus musculus OX=10090 PE=1 SV=1	Q9D727		ENSMUSG00000038773	Kdm3b	Kdm3b	-0.480313	8.44419e-12	1.65137e-09	KDM3B lysine (K)-specific demethylase 3B [Source:MGI Symbol;Acc:MGI:1923356]
Q62176	RNA-binding protein 38 OS=Mus musculus OX=10090 GN=Rbm38 PE=1 SV=2	Rbm38		ENSMUSG00000024383	Map3k2	Map3k2	-0.478562	0.000973068	0.0216826	mitogen-activated protein kinase kinase kinase 2 [Source:MGI Symbol;Acc:MGI:1346873]
P62858	40S ribosomal protein S28 OS=Mus musculus OX=10090 GN=Rps28 PE=1 SV=1	Rps28		ENSMUSG00000038160	Atg5	Atg5	-0.477515	0.00172079	0.0334778	autophagy related 5 [Source:MGI Symbol;Acc:MGI:1277186]
Q9QUH0	Glutaredoxin-1 OS=Mus musculus OX=10090 GN=Glrx PE=1 SV=3	Glrx		ENSMUSG00000026199	Ankzf1	Ankzf1	-0.476943	5.20667e-05	0.00207537	ankyrin repeat and zinc finger domain containing 1 [Source:MGI Symbol;Acc:MGI:1098746]
P62075	Mitochondrial import inner membrane translocase subunit Tim13 OS=Mus musculus OX=10090 GN=Timm13 PE=1 SV=1	Timm13		ENSMUSG00000024560	Cxxc1	Cxxc1	-0.476614	1.68743e-12	3.77141e-10	CXXC finger 1 (PHD domain) [Source:MGI Symbol;Acc:MGI:1921572]
Q9Z0N1	Eukaryotic translation initiation factor 2 subunit 3, X-linked OS=Mus musculus OX=10090 GN=Eif2s3x PE=1 SV=2	Eif2s3x		ENSMUSG00000042211	Fbxo38	Fbxo38	-0.476336	1.25279e-11	2.37575e-09	F-box protein 38 [Source:MGI Symbol;Acc:MGI:2444639]
Q9CQI7	U2 small nuclear ribonucleoprotein B'' OS=Mus musculus OX=10090 GN=Snrpb2 PE=1 SV=1	Snrpb2		ENSMUSG00000019143	Hars2	Hars2	-0.476071	5.57075e-05	0.00219329	histidyl-tRNA synthetase 2 [Source:MGI Symbol;Acc:MGI:1918041]
P84089	Enhancer of rudimentary homolog OS=Mus musculus OX=10090 GN=Erh PE=1 SV=1	Erh		ENSMUSG00000032905	Atg12	Atg12	-0.474292	1.58034e-09	2.1042e-07	autophagy related 12 [Source:MGI Symbol;Acc:MGI:1914776]
Q791N7	DNA-directed RNA polymerase I subunit RPA12 OS=Mus musculus OX=10090 GN=Znrd1 PE=1 SV=1	Znrd1		ENSMUSG00000024294	Mib1	Mib1	-0.473748	4.49325e-05	0.00184992	mindbomb E3 ubiquitin protein ligase 1 [Source:MGI Symbol;Acc:MGI:2443157]
O89116	Vesicle transport through interaction with t-SNAREs homolog 1A OS=Mus musculus OX=10090 GN=Vti1a PE=1 SV=1	Vti1a		ENSMUSG00000024410	3110002H16Rik	3110002H16Rik	-0.473291	2.09443e-09	2.69321e-07	RIKEN cDNA 3110002H16 gene [Source:MGI Symbol;Acc:MGI:1916528]
Q9DB42	Zinc finger protein 593 OS=Mus musculus OX=10090 GN=Znf593 PE=1 SV=2	Znf593		ENSMUSG00000024885	Aldh3b1	Aldh3b1	-0.472609	1.90786e-06	0.000125995	aldehyde dehydrogenase 3 family, member B1 [Source:MGI Symbol;Acc:MGI:1914939]
P29699	Alpha-2-HS-glycoprotein OS=Mus musculus OX=10090 GN=Ahsg PE=1 SV=1	Ahsg		ENSMUSG00000044783	Hjurp	Hjurp	-0.471457	0.00098345	0.02185	Holliday junction recognition protein [Source:MGI Symbol;Acc:MGI:2685821]
P56394	Cytochrome c oxidase copper chaperone OS=Mus musculus OX=10090 GN=Cox17 PE=1 SV=2	Cox17		ENSMUSG00000028221	Tmem55a	Tmem55a	-0.465091	0.000581854	0.0145456	transmembrane protein 55A [Source:MGI Symbol;Acc:MGI:1919769]
P63248	cAMP-dependent protein kinase inhibitor alpha OS=Mus musculus OX=10090 GN=Pkia PE=1 SV=2	Pkia		ENSMUSG00000028467	Gba2	Gba2	-0.464681	0.000267348	0.00795114	glucosidase beta 2 [Source:MGI Symbol;Acc:MGI:2654325]
P62862	40S ribosomal protein S30 OS=Mus musculus OX=10090 GN=Fau PE=1 SV=1	Fau		ENSMUSG00000010663	Fads1	Fads1	-0.461061	2.42605e-07	2.02749e-05	fatty acid desaturase 1 [Source:MGI Symbol;Acc:MGI:1923517]
P70349	Histidine triad nucleotide-binding protein 1 OS=Mus musculus OX=10090 GN=Hint1 PE=1 SV=3	Hint1		ENSMUSG00000054387	Mdm4	Mdm4	-0.459179	5.24134e-05	0.00208477	transformed mouse 3T3 cell double minute 4 [Source:MGI Symbol;Acc:MGI:107934]
P68037	Ubiquitin-conjugating enzyme E2 L3 OS=Mus musculus OX=10090 GN=Ube2l3 PE=1 SV=1	Ube2l3		ENSMUSG00000046753	Ccdc66	Ccdc66	-0.456688	0.00129564	0.0267088	coiled-coil domain containing 66 [Source:MGI Symbol;Acc:MGI:2443639]
Q9R257	Heme-binding protein 1 OS=Mus musculus OX=10090 GN=Hebp1 PE=1 SV=2	Hebp1		ENSMUSG00000026096	Osgepl1	Osgepl1	-0.456531	0.00029619	0.0086591	O-sialoglycoprotein endopeptidase-like 1 [Source:MGI Symbol;Acc:MGI:1919335]
E9Q5C9	Nucleolar and coiled-body phosphoprotein 1 OS=Mus musculus OX=10090 GN=Nolc1 PE=1 SV=1	Nolc1		ENSMUSG00000026455	Klhl12	Klhl12	-0.453772	3.82386e-05	0.00160602	kelch-like 12 [Source:MGI Symbol;Acc:MGI:2385619]
Q60773	Cyclin-dependent kinase 4 inhibitor D OS=Mus musculus OX=10090 GN=Cdkn2d PE=1 SV=2	Cdkn2d		ENSMUSG00000117310	NA	NA	-0.452796	0.00261927	0.045786	NA
Q60590	Alpha-1-acid glycoprotein 1 OS=Mus musculus OX=10090 GN=Orm1 PE=1 SV=1	Orm1		ENSMUSG00000053286	Trmt1l	Trmt1l	-0.451936	0.000651171	0.0156712	tRNA methyltransferase 1 like [Source:MGI Symbol;Acc:MGI:1916185]
P84104	Serine/arginine-rich splicing factor 3 OS=Mus musculus OX=10090 GN=Srsf3 PE=1 SV=1	Srsf3		ENSMUSG00000033557	Fam20b	Fam20b	-0.451037	8.5974e-07	6.20798e-05	family with sequence similarity 20, member B [Source:MGI Symbol;Acc:MGI:2443990]
Q99L13	3-hydroxyisobutyrate dehydrogenase, mitochondrial OS=Mus musculus OX=10090 GN=Hibadh PE=1 SV=1	Hibadh		ENSMUSG00000050229	Pigm	Pigm	-0.44954	4.40288e-07	3.4731e-05	phosphatidylinositol glycan anchor biosynthesis, class M [Source:MGI Symbol;Acc:MGI:1914806]
P63276	40S ribosomal protein S17 OS=Mus musculus OX=10090 GN=Rps17 PE=1 SV=2	Rps17		ENSMUSG00000021557	Agtpbp1	Agtpbp1	-0.446755	0.000841359	0.0193101	ATP/GTP binding protein 1 [Source:MGI Symbol;Acc:MGI:2159437]
Q61129	Complement factor I OS=Mus musculus OX=10090 GN=Cfi PE=1 SV=3	Cfi		ENSMUSG00000005873	Reep5	Reep5	-0.446034	0.00106652	0.0231785	receptor accessory protein 5 [Source:MGI Symbol;Acc:MGI:1270152]
Q9DD24	Transcription elongation factor A protein-like 9 OS=Mus musculus OX=10090 GN=Tceal9 PE=3 SV=1	Tceal9		ENSMUSG00000028391	Wdr31	Wdr31	-0.445032	0.00268159	0.0465289	WD repeat domain 31 [Source:MGI Symbol;Acc:MGI:1918604]
O70493	Sorting nexin-12 OS=Mus musculus OX=10090 GN=Snx12 PE=1 SV=1	Snx12		ENSMUSG00000036023	Parp2	Parp2	-0.444192	1.22555e-05	0.000611926	poly (ADP-ribose) polymerase family, member 2 [Source:MGI Symbol;Acc:MGI:1341112]
P29788	Vitronectin OS=Mus musculus OX=10090 GN=Vtn PE=1 SV=2	Vtn		ENSMUSG00000072235	Tuba1a	Tuba1a	-0.442809	0.000944725	0.021241	tubulin, alpha 1A [Source:MGI Symbol;Acc:MGI:98869]
P09671	Superoxide dismutase [Mn], mitochondrial OS=Mus musculus OX=10090 GN=Sod2 PE=1 SV=3	Sod2		ENSMUSG00000043881	Kbtbd7	Kbtbd7	-0.442207	0.000457117	0.0121385	kelch repeat and BTB (POZ) domain containing 7 [Source:MGI Symbol;Acc:MGI:2685141]
O89086	RNA-binding protein 3 OS=Mus musculus OX=10090 GN=Rbm3 PE=1 SV=1	Rbm3		ENSMUSG00000024384	Iws1	Iws1	-0.442104	0.000154677	0.00512152	IWS1, SUPT6 interacting protein [Source:MGI Symbol;Acc:MGI:1920723]
Q00623	Apolipoprotein A-I OS=Mus musculus OX=10090 GN=Apoa1 PE=1 SV=2	Apoa1		ENSMUSG00000037318	Traf3ip3	Traf3ip3	-0.441282	1.51178e-06	0.000102094	TRAF3 interacting protein 3 [Source:MGI Symbol;Acc:MGI:2441706]
Q60754	Macrophage receptor MARCO OS=Mus musculus OX=10090 GN=Marco PE=1 SV=1	Marco		ENSMUSG00000024604	Rbm22	Rbm22	-0.439054	1.01344e-05	0.000522703	RNA binding motif protein 22 [Source:MGI Symbol;Acc:MGI:1914060]
Q06890	Clusterin OS=Mus musculus OX=10090 GN=Clu PE=1 SV=1	Clu		ENSMUSG00000046994	Mars2	Mars2	-0.436009	0.000253419	0.00761231	methionine-tRNA synthetase 2 (mitochondrial) [Source:MGI Symbol;Acc:MGI:2444136]
O08749	Dihydrolipoyl dehydrogenase, mitochondrial OS=Mus musculus OX=10090 GN=Dld PE=1 SV=2	Dld		ENSMUSG00000046668	Cxxc5	Cxxc5	-0.433822	8.24862e-05	0.00306047	CXXC finger 5 [Source:MGI Symbol;Acc:MGI:1914643]
Q07456	Protein AMBP OS=Mus musculus OX=10090 GN=Ambp PE=1 SV=2	Ambp		ENSMUSG00000009772	Nuak2	Nuak2	-0.43357	0.000634666	0.0154547	NUAK family, SNF1-like kinase, 2 [Source:MGI Symbol;Acc:MGI:1921387]
P61290	Proteasome activator complex subunit 3 OS=Mus musculus OX=10090 GN=Psme3 PE=1 SV=1	Psme3		ENSMUSG00000031066	Usp11	Usp11	-0.432362	0.000177593	0.00573861	ubiquitin specific peptidase 11 [Source:MGI Symbol;Acc:MGI:2384312]
P84086	Complexin-2 OS=Mus musculus OX=10090 GN=Cplx2 PE=1 SV=1	Cplx2		ENSMUSG00000048756	Foxo3	Foxo3	-0.430591	0.000191995	0.00607266	forkhead box O3 [Source:MGI Symbol;Acc:MGI:1890081]
Q921I1	Serotransferrin OS=Mus musculus OX=10090 GN=Tf PE=1 SV=1	Tf		ENSMUSG00000062190	Lancl2	Lancl2	-0.429407	0.0029675	0.0497781	LanC (bacterial lantibiotic synthetase component C)-like 2 [Source:MGI Symbol;Acc:MGI:1919085]
P46412	Glutathione peroxidase 3 OS=Mus musculus OX=10090 GN=Gpx3 PE=1 SV=2	Gpx3		ENSMUSG00000116048	NA	NA	-0.425817	9.59926e-06	0.000496464	NA
Q6P5H2	Nestin OS=Mus musculus OX=10090 GN=Nes PE=1 SV=1	Nes		ENSMUSG00000051469	Zfp24	Zfp24	-0.42538	0.00150398	0.0299742	zinc finger protein 24 [Source:MGI Symbol;Acc:MGI:1929704]
				ENSMUSG00000053137	Mapk11	Mapk11	-0.425265	0.000450269	0.0119921	mitogen-activated protein kinase 11 [Source:MGI Symbol;Acc:MGI:1338024]
				ENSMUSG00000026427	Eif2d	Eif2d	-0.422322	1.13376e-06	7.91271e-05	eukaryotic translation initiation factor 2D [Source:MGI Symbol;Acc:MGI:109342]
				ENSMUSG00000024012	Mtch1	Mtch1	-0.420798	0.000129813	0.00446358	mitochondrial carrier 1 [Source:MGI Symbol;Acc:MGI:1929261]
				ENSMUSG00000026581	Sell	Sell	-0.420287	1.09008e-05	0.000554612	selectin, lymphocyte [Source:MGI Symbol;Acc:MGI:98279]
				ENSMUSG00000025024	Smndc1	Smndc1	-0.419832	0.000175442	0.00569853	survival motor neuron domain containing 1 [Source:MGI Symbol;Acc:MGI:1923729]
				ENSMUSG00000043015	Nemp2	Nemp2	-0.41862	0.00142252	0.0285935	nuclear envelope integral membrane protein 2 [Source:MGI Symbol;Acc:MGI:2444113]
				ENSMUSG00000003660	Snrnp200	Snrnp200	-0.418562	0.000391057	0.0108582	small nuclear ribonucleoprotein 200 (U5) [Source:MGI Symbol;Acc:MGI:2444401]
				ENSMUSG00000024382	Ercc3	Ercc3	-0.417925	0.000213915	0.00658368	excision repair cross-complementing rodent repair deficiency, complementation group 3 [Source:MGI Symbol;Acc:MGI:95414]
				ENSMUSG00000026480	Ncf2	Ncf2	-0.416972	3.88815e-10	5.79334e-08	neutrophil cytosolic factor 2 [Source:MGI Symbol;Acc:MGI:97284]
				ENSMUSG00000046111	Cep295	Cep295	-0.416789	0.00115983	0.0248569	centrosomal protein 295 [Source:MGI Symbol;Acc:MGI:2442521]
				ENSMUSG00000025423	Pias2	Pias2	-0.415315	0.000415657	0.0113095	protein inhibitor of activated STAT 2 [Source:MGI Symbol;Acc:MGI:1096566]
				ENSMUSG00000025968	Ndufs1	Ndufs1	-0.413239	0.000151317	0.00504607	NADH dehydrogenase (ubiquinone) Fe-S protein 1 [Source:MGI Symbol;Acc:MGI:2443241]
				ENSMUSG00000038417	Fig4	Fig4	-0.412987	0.000381652	0.0107263	FIG4 phosphoinositide 5-phosphatase [Source:MGI Symbol;Acc:MGI:2143585]
				ENSMUSG00000010290	AI597479	AI597479	-0.412462	2.65971e-08	2.74359e-06	expressed sequence AI597479 [Source:MGI Symbol;Acc:MGI:2138299]
				ENSMUSG00000033184	Tmed7	Tmed7	-0.411817	1.47239e-06	9.97929e-05	transmembrane p24 trafficking protein 7 [Source:MGI Symbol;Acc:MGI:1913926]
				ENSMUSG00000005501	Usp40	Usp40	-0.411689	0.00264211	0.0460303	ubiquitin specific peptidase 40 [Source:MGI Symbol;Acc:MGI:2443184]
				ENSMUSG00000041915	Ammecr1l	Ammecr1l	-0.410913	3.81749e-05	0.00160602	AMME chromosomal region gene 1-like [Source:MGI Symbol;Acc:MGI:2442711]
				ENSMUSG00000000420	Galnt1	Galnt1	-0.409495	3.52353e-05	0.00150685	UDP-N-acetyl-alpha-D-galactosamine:polypeptide N-acetylgalactosaminyltransferase 1 [Source:MGI Symbol;Acc:MGI:894693]
				ENSMUSG00000012429	Mplkip	Mplkip	-0.409069	0.00128208	0.0265377	M-phase specific PLK1 intereacting protein [Source:MGI Symbol;Acc:MGI:1913558]
				ENSMUSG00000014195	Dnajc7	Dnajc7	-0.409046	3.50317e-07	2.79866e-05	DnaJ heat shock protein family (Hsp40) member C7 [Source:MGI Symbol;Acc:MGI:1928373]
				ENSMUSG00000039840	Epg5	Epg5	-0.406811	7.20521e-05	0.00272723	ectopic P-granules autophagy protein 5 homolog (C. elegans) [Source:MGI Symbol;Acc:MGI:1918673]
				ENSMUSG00000022221	Ripk3	Ripk3	-0.406677	4.28324e-05	0.00178697	receptor-interacting serine-threonine kinase 3 [Source:MGI Symbol;Acc:MGI:2154952]
				ENSMUSG00000090626	Tex9	Tex9	-0.405653	0.00219997	0.0404132	testis expressed gene 9 [Source:MGI Symbol;Acc:MGI:1201610]
				ENSMUSG00000049488	Tmem67	Tmem67	-0.405605	0.0027201	0.0469799	transmembrane protein 67 [Source:MGI Symbol;Acc:MGI:1923928]
				ENSMUSG00000031349	Nsdhl	Nsdhl	-0.405408	0.00043732	0.0117122	NAD(P) dependent steroid dehydrogenase-like [Source:MGI Symbol;Acc:MGI:1099438]
				ENSMUSG00000026696	Vamp4	Vamp4	-0.404724	4.36948e-07	3.46129e-05	vesicle-associated membrane protein 4 [Source:MGI Symbol;Acc:MGI:1858730]
				ENSMUSG00000036501	Fam13b	Fam13b	-0.402949	0.00147756	0.0295417	family with sequence similarity 13, member B [Source:MGI Symbol;Acc:MGI:2447834]
				ENSMUSG00000019818	Cd164	Cd164	-0.402195	2.09056e-07	1.79215e-05	CD164 antigen [Source:MGI Symbol;Acc:MGI:1859568]
				ENSMUSG00000024622	Hmgxb3	Hmgxb3	-0.402019	6.81412e-06	0.000369735	HMG box domain containing 3 [Source:MGI Symbol;Acc:MGI:2441817]
				ENSMUSG00000063646	Jakmip1	Jakmip1	-0.399792	0.00238076	0.0431016	janus kinase and microtubule interacting protein 1 [Source:MGI Symbol;Acc:MGI:1923321]
				ENSMUSG00000015748	Prpf3	Prpf3	-0.39949	0.00112539	0.0242293	pre-mRNA processing factor 3 [Source:MGI Symbol;Acc:MGI:1918017]
				ENSMUSG00000037266	Rsrp1	Rsrp1	-0.398018	0.000884302	0.0200991	arginine/serine rich protein 1 [Source:MGI Symbol;Acc:MGI:106498]
				ENSMUSG00000054733	Msra	Msra	-0.397168	0.00264569	0.0460336	methionine sulfoxide reductase A [Source:MGI Symbol;Acc:MGI:106916]
				ENSMUSG00000010097	Nxf1	Nxf1	-0.391792	2.65312e-09	3.34293e-07	nuclear RNA export factor 1 [Source:MGI Symbol;Acc:MGI:1858330]
				ENSMUSG00000053453	Thoc7	Thoc7	-0.391598	0.00189391	0.0361345	THO complex 7 [Source:MGI Symbol;Acc:MGI:1913481]
				ENSMUSG00000053483	Usp21	Usp21	-0.391129	0.00255404	0.0451539	ubiquitin specific peptidase 21 [Source:MGI Symbol;Acc:MGI:1353665]
				ENSMUSG00000040782	Rfwd2	Rfwd2	-0.389962	0.000707569	0.0167514	ring finger and WD repeat domain 2 [Source:MGI Symbol;Acc:MGI:1347046]
				ENSMUSG00000025982	Sf3b1	Sf3b1	-0.388951	9.71885e-05	0.00349544	splicing factor 3b, subunit 1 [Source:MGI Symbol;Acc:MGI:1932339]
				ENSMUSG00000026626	Ppp2r5a	Ppp2r5a	-0.386012	5.23292e-06	0.000300437	protein phosphatase 2, regulatory subunit B', alpha [Source:MGI Symbol;Acc:MGI:2388479]
				ENSMUSG00000037096	Gm9762	Gm9762	-0.379109	0.000538208	0.013721	predicted pseudogene 9762 [Source:MGI Symbol;Acc:MGI:3704220]
				ENSMUSG00000044982	Sft2d3	Sft2d3	-0.378767	0.00276396	0.0475115	SFT2 domain containing 3 [Source:MGI Symbol;Acc:MGI:1914408]
				ENSMUSG00000024691	Fam111a	Fam111a	-0.375692	0.00205748	0.0381691	family with sequence similarity 111, member A [Source:MGI Symbol;Acc:MGI:1915508]
				ENSMUSG00000036880	Acaa2	Acaa2	-0.37547	0.00024887	0.00748765	acetyl-Coenzyme A acyltransferase 2 (mitochondrial 3-oxoacyl-Coenzyme A thiolase) [Source:MGI Symbol;Acc:MGI:1098623]
				ENSMUSG00000026634	Angel2	Angel2	-0.375252	7.42372e-05	0.00279304	angel homolog 2 [Source:MGI Symbol;Acc:MGI:1196310]
				ENSMUSG00000061132	Blnk	Blnk	-0.372697	1.53002e-05	0.00073277	B cell linker [Source:MGI Symbol;Acc:MGI:96878]
				ENSMUSG00000015355	Cd48	Cd48	-0.370118	0.000134377	0.00458691	CD48 antigen [Source:MGI Symbol;Acc:MGI:88339]
				ENSMUSG00000064043	Trerf1	Trerf1	-0.3678	0.00116241	0.0248656	transcriptional regulating factor 1 [Source:MGI Symbol;Acc:MGI:2442086]
				ENSMUSG00000026103	Gls	Gls	-0.366296	0.000486544	0.0127397	glutaminase [Source:MGI Symbol;Acc:MGI:95752]
				ENSMUSG00000028459	Cd72	Cd72	-0.365951	0.00111092	0.023973	CD72 antigen [Source:MGI Symbol;Acc:MGI:88345]
				ENSMUSG00000034343	Ube2f	Ube2f	-0.365534	0.000204347	0.00638338	ubiquitin-conjugating enzyme E2F (putative) [Source:MGI Symbol;Acc:MGI:1915171]
				ENSMUSG00000024350	Dnajc18	Dnajc18	-0.364859	1.91267e-06	0.000125995	DnaJ heat shock protein family (Hsp40) member C18 [Source:MGI Symbol;Acc:MGI:1923844]
				ENSMUSG00000021520	Uqcrb	Uqcrb	-0.364188	0.00296688	0.0497781	ubiquinol-cytochrome c reductase binding protein [Source:MGI Symbol;Acc:MGI:1914780]
				ENSMUSG00000020063	Sirt1	Sirt1	-0.363176	0.00282386	0.0483715	sirtuin 1 [Source:MGI Symbol;Acc:MGI:2135607]
				ENSMUSG00000000738	Spg7	Spg7	-0.361864	0.00284078	0.0485286	SPG7, paraplegin matrix AAA peptidase subunit [Source:MGI Symbol;Acc:MGI:2385906]
				ENSMUSG00000039253	Fn3krp	Fn3krp	-0.358536	0.00244352	0.0438154	fructosamine 3 kinase related protein [Source:MGI Symbol;Acc:MGI:2679256]
				ENSMUSG00000024513	Mbd2	Mbd2	-0.354772	1.84939e-07	1.62245e-05	methyl-CpG binding domain protein 2 [Source:MGI Symbol;Acc:MGI:1333813]
				ENSMUSG00000020034	Tcp11l2	Tcp11l2	-0.354325	0.000286167	0.00843408	t-complex 11 (mouse) like 2 [Source:MGI Symbol;Acc:MGI:2444679]
				ENSMUSG00000023921	Mut	Mut	-0.351061	0.000383094	0.0107507	methylmalonyl-Coenzyme A mutase [Source:MGI Symbol;Acc:MGI:97239]
				ENSMUSG00000028291	Akirin2	Akirin2	-0.350788	0.00123236	0.0259749	akirin 2 [Source:MGI Symbol;Acc:MGI:1889364]
				ENSMUSG00000026279	Thap4	Thap4	-0.349631	0.00233733	0.0425204	THAP domain containing 4 [Source:MGI Symbol;Acc:MGI:1914276]
				ENSMUSG00000006010	BC003331	BC003331	-0.344999	7.25324e-05	0.00273989	cDNA sequence BC003331 [Source:MGI Symbol;Acc:MGI:2385108]
				ENSMUSG00000028032	Papss1	Papss1	-0.342352	0.00127843	0.0265114	3'-phosphoadenosine 5'-phosphosulfate synthase 1 [Source:MGI Symbol;Acc:MGI:1330587]
				ENSMUSG00000039210	Gpatch2	Gpatch2	-0.34119	1.07739e-05	0.000549644	G patch domain containing 2 [Source:MGI Symbol;Acc:MGI:1915019]
				ENSMUSG00000054342	Kcnn4	Kcnn4	-0.340374	0.0014735	0.0294919	potassium intermediate/small conductance calcium-activated channel, subfamily N, member 4 [Source:MGI Symbol;Acc:MGI:1277957]
				ENSMUSG00000090523	Gypc	Gypc	-0.339102	0.00127508	0.0265114	glycophorin C [Source:MGI Symbol;Acc:MGI:1098566]
				ENSMUSG00000001674	Ddx18	Ddx18	-0.338662	0.00207873	0.0384872	DEAD (Asp-Glu-Ala-Asp) box polypeptide 18 [Source:MGI Symbol;Acc:MGI:1914192]
				ENSMUSG00000026029	Casp8	Casp8	-0.337886	5.89969e-10	8.45502e-08	caspase 8 [Source:MGI Symbol;Acc:MGI:1261423]
				ENSMUSG00000035851	Ythdc1	Ythdc1	-0.33478	0.000108982	0.00384592	YTH domain containing 1 [Source:MGI Symbol;Acc:MGI:2443713]
				ENSMUSG00000016541	Atxn10	Atxn10	-0.33322	0.000496309	0.0129233	ataxin 10 [Source:MGI Symbol;Acc:MGI:1859293]
				ENSMUSG00000031506	Ptpn7	Ptpn7	-0.329744	4.26755e-06	0.000253541	protein tyrosine phosphatase, non-receptor type 7 [Source:MGI Symbol;Acc:MGI:2156893]
				ENSMUSG00000026159	Agfg1	Agfg1	-0.329365	0.000624686	0.015307	ArfGAP with FG repeats 1 [Source:MGI Symbol;Acc:MGI:1333754]
				ENSMUSG00000024515	Smad4	Smad4	-0.329126	0.00285135	0.048603	SMAD family member 4 [Source:MGI Symbol;Acc:MGI:894293]
				ENSMUSG00000001588	Acap1	Acap1	-0.325594	0.00108596	0.0234884	ArfGAP with coiled-coil, ankyrin repeat and PH domains 1 [Source:MGI Symbol;Acc:MGI:2388270]
				ENSMUSG00000024594	Prrc1	Prrc1	-0.31572	1.30878e-05	0.00064154	proline-rich coiled-coil 1 [Source:MGI Symbol;Acc:MGI:1916106]
				ENSMUSG00000006299	Aamp	Aamp	-0.312854	1.10457e-05	0.000557451	angio-associated migratory protein [Source:MGI Symbol;Acc:MGI:107809]
				ENSMUSG00000009907	Vps4b	Vps4b	-0.309286	1.01616e-07	9.26091e-06	vacuolar protein sorting 4B [Source:MGI Symbol;Acc:MGI:1100499]
				ENSMUSG00000044770	Scml4	Scml4	-0.305515	0.00285291	0.048603	sex comb on midleg-like 4 (Drosophila) [Source:MGI Symbol;Acc:MGI:2446140]
				ENSMUSG00000024644	Cndp2	Cndp2	-0.305007	0.000201461	0.00632775	CNDP dipeptidase 2 (metallopeptidase M20 family) [Source:MGI Symbol;Acc:MGI:1913304]
				ENSMUSG00000025925	Terf1	Terf1	-0.302885	0.00121601	0.0257087	telomeric repeat binding factor 1 [Source:MGI Symbol;Acc:MGI:109634]
				ENSMUSG00000001157	Gmcl1	Gmcl1	-0.298127	0.000434146	0.0116605	germ cell-less, spermatogenesis associated 1 [Source:MGI Symbol;Acc:MGI:1345156]
				ENSMUSG00000028248	Pnisr	Pnisr	-0.298012	0.00057972	0.0145212	PNN interacting serine/arginine-rich [Source:MGI Symbol;Acc:MGI:1913875]
				ENSMUSG00000045427	Hnrnph2	Hnrnph2	-0.295473	0.0009647	0.0215867	heterogeneous nuclear ribonucleoprotein H2 [Source:MGI Symbol;Acc:MGI:1201779]
				ENSMUSG00000026705	Klhl20	Klhl20	-0.290806	0.00053974	0.0137305	kelch-like 20 [Source:MGI Symbol;Acc:MGI:2444855]
				ENSMUSG00000026353	Ubxn4	Ubxn4	-0.289672	0.000360029	0.0102257	UBX domain protein 4 [Source:MGI Symbol;Acc:MGI:1915062]
				ENSMUSG00000048865	Arhgap30	Arhgap30	-0.288968	0.000669181	0.0160041	Rho GTPase activating protein 30 [Source:MGI Symbol;Acc:MGI:2684948]
				ENSMUSG00000054008	Ndst1	Ndst1	-0.287369	0.00231879	0.042265	N-deacetylase/N-sulfotransferase (heparan glucosaminyl) 1 [Source:MGI Symbol;Acc:MGI:104719]
				ENSMUSG00000020483	Dynll2	Dynll2	-0.28382	0.00172763	0.0335491	dynein light chain LC8-type 2 [Source:MGI Symbol;Acc:MGI:1915347]
				ENSMUSG00000006699	Cdc42	Cdc42	-0.282613	0.000423978	0.0114694	cell division cycle 42 [Source:MGI Symbol;Acc:MGI:106211]
				ENSMUSG00000057193	Slc44a2	Slc44a2	-0.276282	0.000355289	0.0101063	solute carrier family 44, member 2 [Source:MGI Symbol;Acc:MGI:1915932]
				ENSMUSG00000029176	Anapc4	Anapc4	-0.268429	0.0011994	0.0254147	anaphase promoting complex subunit 4 [Source:MGI Symbol;Acc:MGI:1098673]
				ENSMUSG00000027422	Rrbp1	Rrbp1	-0.261709	0.00268777	0.046593	ribosome binding protein 1 [Source:MGI Symbol;Acc:MGI:1932395]
				ENSMUSG00000026112	Coa5	Coa5	-0.259848	0.00105229	0.0229718	cytochrome C oxidase assembly factor 5 [Source:MGI Symbol;Acc:MGI:1923428]
				ENSMUSG00000073725	Lmbrd1	Lmbrd1	-0.259189	0.000651923	0.0156712	LMBR1 domain containing 1 [Source:MGI Symbol;Acc:MGI:1915671]
				ENSMUSG00000001741	Il16	Il16	-0.25358	0.000470036	0.0124463	interleukin 16 [Source:MGI Symbol;Acc:MGI:1270855]
				ENSMUSG00000030754	Copb1	Copb1	-0.243348	6.09692e-05	0.00235038	coatomer protein complex, subunit beta 1 [Source:MGI Symbol;Acc:MGI:1917599]
				ENSMUSG00000025246	Tbl1x	Tbl1x	-0.231202	0.00223168	0.0409157	transducin (beta)-like 1 X-linked [Source:MGI Symbol;Acc:MGI:1336172]
				ENSMUSG00000026393	Nek7	Nek7	-0.225049	0.00186223	0.035748	NIMA (never in mitosis gene a)-related expressed kinase 7 [Source:MGI Symbol;Acc:MGI:1890645]
				ENSMUSG00000028954	Nub1	Nub1	-0.222948	0.00206243	0.0382231	negative regulator of ubiquitin-like proteins 1 [Source:MGI Symbol;Acc:MGI:1889001]
				ENSMUSG00000020705	Ddx42	Ddx42	-0.213267	0.00200042	0.0375743	DEAD (Asp-Glu-Ala-Asp) box polypeptide 42 [Source:MGI Symbol;Acc:MGI:1919297]
				ENSMUSG00000030846	Tial1	Tial1	-0.196389	0.00256241	0.0451757	Tia1 cytotoxic granule-associated RNA binding protein-like 1 [Source:MGI Symbol;Acc:MGI:107913]
				ENSMUSG00000074748	Atxn7l3b	Atxn7l3b	-0.19227	0.000274275	0.00812182	ataxin 7-like 3B [Source:MGI Symbol;Acc:MGI:1914971]
				ENSMUSG00000034354	Mtmr3	Mtmr3	0.177279	0.000632108	0.015432	myotubularin related protein 3 [Source:MGI Symbol;Acc:MGI:1921552]
				ENSMUSG00000034042	Gpbp1l1	Gpbp1l1	0.204429	0.00127798	0.0265114	GC-rich promoter binding protein 1-like 1 [Source:MGI Symbol;Acc:MGI:1924360]
				ENSMUSG00000047045	Tmem164	Tmem164	0.207347	0.00105627	0.0230051	transmembrane protein 164 [Source:MGI Symbol;Acc:MGI:2148020]
				ENSMUSG00000004789	Dlst	Dlst	0.220071	0.00295196	0.0496278	dihydrolipoamide S-succinyltransferase (E2 component of 2-oxo-glutarate complex) [Source:MGI Symbol;Acc:MGI:1926170]
				ENSMUSG00000025534	Gusb	Gusb	0.224755	0.00263726	0.0460148	glucuronidase, beta [Source:MGI Symbol;Acc:MGI:95872]
				ENSMUSG00000025354	Dnajc14	Dnajc14	0.228563	0.000794684	0.0184875	DnaJ heat shock protein family (Hsp40) member C14 [Source:MGI Symbol;Acc:MGI:1921580]
				ENSMUSG00000034290	Nek9	Nek9	0.241884	1.86282e-05	0.000862161	NIMA (never in mitosis gene a)-related expressed kinase 9 [Source:MGI Symbol;Acc:MGI:2387995]
				ENSMUSG00000042185	Nfrkb	Nfrkb	0.244438	0.00139072	0.0281654	nuclear factor related to kappa B binding protein [Source:MGI Symbol;Acc:MGI:2442410]
				ENSMUSG00000074886	Grk6	Grk6	0.244807	1.26087e-05	0.000622938	G protein-coupled receptor kinase 6 [Source:MGI Symbol;Acc:MGI:1347078]
				ENSMUSG00000047731	Wbp1l	Wbp1l	0.246001	0.000596757	0.0148492	WW domain binding protein 1 like [Source:MGI Symbol;Acc:MGI:107577]
				ENSMUSG00000019173	Rab5c	Rab5c	0.252708	0.000921195	0.0207947	RAB5C, member RAS oncogene family [Source:MGI Symbol;Acc:MGI:105306]
				ENSMUSG00000040723	Rcsd1	Rcsd1	0.25649	0.001453	0.0291437	RCSD domain containing 1 [Source:MGI Symbol;Acc:MGI:2676394]
				ENSMUSG00000018169	Mfng	Mfng	0.257301	0.00103363	0.0226171	MFNG O-fucosylpeptide 3-beta-N-acetylglucosaminyltransferase [Source:MGI Symbol;Acc:MGI:1095404]
				ENSMUSG00000021556	Golm1	Golm1	0.263373	0.00252569	0.0447755	golgi membrane protein 1 [Source:MGI Symbol;Acc:MGI:1917329]
				ENSMUSG00000034902	Pip5k1c	Pip5k1c	0.265416	0.00159157	0.0314129	phosphatidylinositol-4-phosphate 5-kinase, type 1 gamma [Source:MGI Symbol;Acc:MGI:1298224]
				ENSMUSG00000039844	Rapgef1	Rapgef1	0.265705	0.000227129	0.00693219	Rap guanine nucleotide exchange factor (GEF) 1 [Source:MGI Symbol;Acc:MGI:104580]
				ENSMUSG00000006527	Sfmbt1	Sfmbt1	0.273558	0.00151358	0.0301017	Scm-like with four mbt domains 1 [Source:MGI Symbol;Acc:MGI:1859609]
				ENSMUSG00000029064	Gnb1	Gnb1	0.277035	0.00190079	0.036192	guanine nucleotide binding protein (G protein), beta 1 [Source:MGI Symbol;Acc:MGI:95781]
				ENSMUSG00000029179	Zcchc4	Zcchc4	0.280585	0.001101	0.0237863	zinc finger, CCHC domain containing 4 [Source:MGI Symbol;Acc:MGI:1926046]
				ENSMUSG00000045594	Glb1	Glb1	0.281401	0.000211349	0.00652083	galactosidase, beta 1 [Source:MGI Symbol;Acc:MGI:88151]
				ENSMUSG00000057101	Zfp180	Zfp180	0.284052	9.2489e-06	0.000480994	zinc finger protein 180 [Source:MGI Symbol;Acc:MGI:1923701]
				ENSMUSG00000045817	Zfp36l2	Zfp36l2	0.28746	0.00151671	0.030132	zinc finger protein 36, C3H type-like 2 [Source:MGI Symbol;Acc:MGI:107945]
				ENSMUSG00000005417	Mprip	Mprip	0.292335	0.000366834	0.0103875	myosin phosphatase Rho interacting protein [Source:MGI Symbol;Acc:MGI:1349438]
				ENSMUSG00000025236	Adpgk	Adpgk	0.292605	6.50876e-06	0.000356255	ADP-dependent glucokinase [Source:MGI Symbol;Acc:MGI:1919391]
				ENSMUSG00000030894	Tpp1	Tpp1	0.292869	0.000970809	0.0216718	tripeptidyl peptidase I [Source:MGI Symbol;Acc:MGI:1336194]
				ENSMUSG00000022075	Rhobtb2	Rhobtb2	0.294189	0.000117249	0.00408393	Rho-related BTB domain containing 2 [Source:MGI Symbol;Acc:MGI:2180557]
				ENSMUSG00000030082	Sec61a1	Sec61a1	0.295421	0.000611831	0.015094	Sec61 alpha 1 subunit (S. cerevisiae) [Source:MGI Symbol;Acc:MGI:1858417]
				ENSMUSG00000050619	Zscan29	Zscan29	0.297785	0.00199908	0.0375743	zinc finger SCAN domains 29 [Source:MGI Symbol;Acc:MGI:2139317]
				ENSMUSG00000028980	H6pd	H6pd	0.297984	0.00137148	0.0280176	hexose-6-phosphate dehydrogenase (glucose 1-dehydrogenase) [Source:MGI Symbol;Acc:MGI:2140356]
				ENSMUSG00000028273	Pdlim5	Pdlim5	0.301444	0.00162732	0.031991	PDZ and LIM domain 5 [Source:MGI Symbol;Acc:MGI:1927489]
				ENSMUSG00000006731	B4galnt1	B4galnt1	0.302519	0.00102281	0.0225114	beta-1,4-N-acetyl-galactosaminyl transferase 1 [Source:MGI Symbol;Acc:MGI:1342057]
				ENSMUSG00000017677	Wsb1	Wsb1	0.305344	2.42691e-05	0.00108483	WD repeat and SOCS box-containing 1 [Source:MGI Symbol;Acc:MGI:1926139]
				ENSMUSG00000019731	Slc35e1	Slc35e1	0.305882	0.000543224	0.0137446	solute carrier family 35, member E1 [Source:MGI Symbol;Acc:MGI:2142403]
				ENSMUSG00000050567	Maml1	Maml1	0.312062	0.000590399	0.0147319	mastermind like 1 (Drosophila) [Source:MGI Symbol;Acc:MGI:1890504]
				ENSMUSG00000053536	Cstf2t	Cstf2t	0.312543	5.0914e-05	0.00204681	cleavage stimulation factor, 3' pre-RNA subunit 2, tau [Source:MGI Symbol;Acc:MGI:1932622]
				ENSMUSG00000050721	Plekho2	Plekho2	0.31944	0.000446359	0.0119203	pleckstrin homology domain containing, family O member 2 [Source:MGI Symbol;Acc:MGI:2143132]
				ENSMUSG00000041765	Ubac2	Ubac2	0.322493	0.00257756	0.04531	ubiquitin associated domain containing 2 [Source:MGI Symbol;Acc:MGI:1916139]
				ENSMUSG00000038582	Pptc7	Pptc7	0.324432	0.000491557	0.0128352	PTC7 protein phosphatase homolog [Source:MGI Symbol;Acc:MGI:2444593]
				ENSMUSG00000046562	Unc119b	Unc119b	0.330252	0.000102016	0.00362736	unc-119 lipid binding chaperone B [Source:MGI Symbol;Acc:MGI:2147162]
				ENSMUSG00000037824	Tspan14	Tspan14	0.332069	2.05218e-05	0.000941997	tetraspanin 14 [Source:MGI Symbol;Acc:MGI:1196325]
				ENSMUSG00000045691	Thtpa	Thtpa	0.332587	0.00246164	0.0439001	thiamine triphosphatase [Source:MGI Symbol;Acc:MGI:2446078]
				ENSMUSG00000044345	Marveld1	Marveld1	0.33323	0.000384826	0.0107671	MARVEL (membrane-associating) domain containing 1 [Source:MGI Symbol;Acc:MGI:2147570]
				ENSMUSG00000022529	Zfp263	Zfp263	0.336698	0.0024566	0.0438861	zinc finger protein 263 [Source:MGI Symbol;Acc:MGI:1921370]
				ENSMUSG00000034993	Vat1	Vat1	0.337822	0.000289499	0.00850557	vesicle amine transport 1 [Source:MGI Symbol;Acc:MGI:1349450]
				ENSMUSG00000061079	Zfp143	Zfp143	0.338562	0.00152199	0.0301731	zinc finger protein 143 [Source:MGI Symbol;Acc:MGI:1277969]
				ENSMUSG00000023169	Slc38a1	Slc38a1	0.340531	0.00197289	0.0372626	solute carrier family 38, member 1 [Source:MGI Symbol;Acc:MGI:2145895]
				ENSMUSG00000033909	Usp36	Usp36	0.34088	0.0029523	0.0496278	ubiquitin specific peptidase 36 [Source:MGI Symbol;Acc:MGI:1919594]
				ENSMUSG00000018507	Trpv2	Trpv2	0.341696	0.000481095	0.01265	transient receptor potential cation channel, subfamily V, member 2 [Source:MGI Symbol;Acc:MGI:1341836]
				ENSMUSG00000022092	Ppp3cc	Ppp3cc	0.343631	0.0010667	0.0231785	protein phosphatase 3, catalytic subunit, gamma isoform [Source:MGI Symbol;Acc:MGI:107162]
				ENSMUSG00000003746	Man1a	Man1a	0.349199	0.000522473	0.0134604	mannosidase 1, alpha [Source:MGI Symbol;Acc:MGI:104677]
				ENSMUSG00000048277	Syngr2	Syngr2	0.349254	0.000108857	0.00384592	synaptogyrin 2 [Source:MGI Symbol;Acc:MGI:1328324]
				ENSMUSG00000075467	Dnlz	Dnlz	0.350377	0.000851489	0.0194949	DNL-type zinc finger [Source:MGI Symbol;Acc:MGI:106559]
				ENSMUSG00000086370	Ftx	Ftx	0.351003	0.00145839	0.0292208	Ftx transcript, Xist regulator (non-protein coding) [Source:MGI Symbol;Acc:MGI:1926128]
				ENSMUSG00000069631	Strada	Strada	0.352764	6.8688e-06	0.000370721	STE20-related kinase adaptor alpha [Source:MGI Symbol;Acc:MGI:1919399]
				ENSMUSG00000030386	Zfp606	Zfp606	0.353618	0.00258734	0.0454395	zinc finger protein 606 [Source:MGI Symbol;Acc:MGI:1914620]
				ENSMUSG00000023027	Atf1	Atf1	0.35438	0.00200158	0.0375743	activating transcription factor 1 [Source:MGI Symbol;Acc:MGI:1298366]
				ENSMUSG00000030282	Cmas	Cmas	0.354428	7.89159e-08	7.40783e-06	cytidine monophospho-N-acetylneuraminic acid synthetase [Source:MGI Symbol;Acc:MGI:1337124]
				ENSMUSG00000079260	Tmppe	Tmppe	0.357807	0.00127176	0.0265114	transmembrane protein with metallophosphoesterase domain [Source:MGI Symbol;Acc:MGI:5317335]
				ENSMUSG00000064210	Ano6	Ano6	0.358754	2.06667e-05	0.000945671	anoctamin 6 [Source:MGI Symbol;Acc:MGI:2145890]
				ENSMUSG00000027540	Ptpn1	Ptpn1	0.360756	0.000391086	0.0108582	protein tyrosine phosphatase, non-receptor type 1 [Source:MGI Symbol;Acc:MGI:97805]
				ENSMUSG00000032440	Tgfbr2	Tgfbr2	0.362178	0.000393964	0.0108805	transforming growth factor, beta receptor II [Source:MGI Symbol;Acc:MGI:98729]
				ENSMUSG00000051413	Plagl2	Plagl2	0.365036	0.000996017	0.022077	pleiomorphic adenoma gene-like 2 [Source:MGI Symbol;Acc:MGI:1933165]
				ENSMUSG00000007476	Lrrc8a	Lrrc8a	0.366737	0.00297702	0.0498134	leucine rich repeat containing 8A [Source:MGI Symbol;Acc:MGI:2652847]
				ENSMUSG00000058835	Abi1	Abi1	0.370578	4.38052e-05	0.00180747	abl-interactor 1 [Source:MGI Symbol;Acc:MGI:104913]
				ENSMUSG00000020393	Kremen1	Kremen1	0.372652	0.000124212	0.00429459	kringle containing transmembrane protein 1 [Source:MGI Symbol;Acc:MGI:1933988]
				ENSMUSG00000031799	Tpm4	Tpm4	0.374399	0.00123787	0.0260535	tropomyosin 4 [Source:MGI Symbol;Acc:MGI:2449202]
				ENSMUSG00000007812	Zfp655	Zfp655	0.374517	0.00189972	0.036192	zinc finger protein 655 [Source:MGI Symbol;Acc:MGI:1919861]
				ENSMUSG00000022560	Slc52a2	Slc52a2	0.376845	0.000436457	0.0117058	solute carrier protein 52, member 2 [Source:MGI Symbol;Acc:MGI:1289288]
				ENSMUSG00000026842	Abl1	Abl1	0.377095	0.000305801	0.00890094	c-abl oncogene 1, non-receptor tyrosine kinase [Source:MGI Symbol;Acc:MGI:87859]
				ENSMUSG00000035521	Gnptg	Gnptg	0.380801	0.000657206	0.0157578	N-acetylglucosamine-1-phosphotransferase, gamma subunit [Source:MGI Symbol;Acc:MGI:2147006]
				ENSMUSG00000020536	Llgl1	Llgl1	0.385155	1.25517e-05	0.000621756	lethal giant larvae homolog 1 (Drosophila) [Source:MGI Symbol;Acc:MGI:102682]
				ENSMUSG00000078515	Ddi2	Ddi2	0.387153	0.000778728	0.0181613	DNA-damage inducible protein 2 [Source:MGI Symbol;Acc:MGI:1917244]
				ENSMUSG00000075415	Fnbp1	Fnbp1	0.389281	0.00202721	0.0377342	formin binding protein 1 [Source:MGI Symbol;Acc:MGI:109606]
				ENSMUSG00000047412	Zbtb44	Zbtb44	0.389471	0.00221665	0.0406798	zinc finger and BTB domain containing 44 [Source:MGI Symbol;Acc:MGI:1925123]
				ENSMUSG00000028906	Epb41	Epb41	0.38997	0.000475607	0.0125761	erythrocyte membrane protein band 4.1 [Source:MGI Symbol;Acc:MGI:95401]
				ENSMUSG00000015776	Med22	Med22	0.397529	0.000325535	0.00940245	mediator complex subunit 22 [Source:MGI Symbol;Acc:MGI:98446]
				ENSMUSG00000020623	Map2k6	Map2k6	0.398318	0.00283337	0.0484664	mitogen-activated protein kinase kinase 6 [Source:MGI Symbol;Acc:MGI:1346870]
				ENSMUSG00000014867	Surf4	Surf4	0.39921	0.00087613	0.0199617	surfeit gene 4 [Source:MGI Symbol;Acc:MGI:98445]
				ENSMUSG00000033545	Znrf1	Znrf1	0.401152	0.00236078	0.0428224	zinc and ring finger 1 [Source:MGI Symbol;Acc:MGI:2177308]
				ENSMUSG00000005982	Naa60	Naa60	0.401925	0.000964487	0.0215867	N(alpha)-acetyltransferase 60, NatF catalytic subunit [Source:MGI Symbol;Acc:MGI:1922013]
				ENSMUSG00000070420	Zscan25	Zscan25	0.402038	0.000453269	0.0120534	zinc finger and SCAN domain containing 25 [Source:MGI Symbol;Acc:MGI:3647079]
				ENSMUSG00000029598	Plbd2	Plbd2	0.402352	1.30014e-07	1.16789e-05	phospholipase B domain containing 2 [Source:MGI Symbol;Acc:MGI:1919022]
				ENSMUSG00000004221	Ikbkg	Ikbkg	0.402934	8.94731e-05	0.0032808	inhibitor of kappaB kinase gamma [Source:MGI Symbol;Acc:MGI:1338074]
				ENSMUSG00000027947	Il6ra	Il6ra	0.408092	1.63118e-05	0.00077138	interleukin 6 receptor, alpha [Source:MGI Symbol;Acc:MGI:105304]
				ENSMUSG00000026739	Bmi1	Bmi1	0.408252	0.000414129	0.0112843	Bmi1 polycomb ring finger oncogene [Source:MGI Symbol;Acc:MGI:88174]
				ENSMUSG00000107283	Mpv17	Mpv17	0.408866	0.000480125	0.0126422	MpV17 mitochondrial inner membrane protein [Source:MGI Symbol;Acc:MGI:97138]
				ENSMUSG00000013846	St3gal1	St3gal1	0.419538	0.000127294	0.00439303	ST3 beta-galactoside alpha-2,3-sialyltransferase 1 [Source:MGI Symbol;Acc:MGI:98304]
				ENSMUSG00000070960	Gm19680	Gm19680	0.420467	0.0013831	0.0281415	predicted gene, 19680 [Source:MGI Symbol;Acc:MGI:5011865]
				ENSMUSG00000036565	Ttyh3	Ttyh3	0.421008	0.000423167	0.011464	tweety family member 3 [Source:MGI Symbol;Acc:MGI:1925589]
				ENSMUSG00000032359	Ctsh	Ctsh	0.421204	0.00285592	0.0486102	cathepsin H [Source:MGI Symbol;Acc:MGI:107285]
				ENSMUSG00000000823	Zfp512b	Zfp512b	0.421498	0.00230135	0.0420288	zinc finger protein 512B [Source:MGI Symbol;Acc:MGI:2685478]
				ENSMUSG00000021182	Ccdc88c	Ccdc88c	0.425604	8.97797e-05	0.00328562	coiled-coil domain containing 88C [Source:MGI Symbol;Acc:MGI:1915589]
				ENSMUSG00000033669	Zfp7	Zfp7	0.426003	0.000683722	0.0162689	zinc finger protein 7 [Source:MGI Symbol;Acc:MGI:99208]
				ENSMUSG00000029622	Arpc1b	Arpc1b	0.427707	0.000153881	0.00510417	actin related protein 2/3 complex, subunit 1B [Source:MGI Symbol;Acc:MGI:1343142]
				ENSMUSG00000050271	Prag1	Prag1	0.428276	0.000396282	0.0109094	PEAK1 related kinase activating pseudokinase 1 [Source:MGI Symbol;Acc:MGI:1196223]
				ENSMUSG00000025736	Jmjd8	Jmjd8	0.428657	0.000461441	0.012236	jumonji domain containing 8 [Source:MGI Symbol;Acc:MGI:1919356]
				ENSMUSG00000059866	Tnip2	Tnip2	0.429023	0.00260598	0.0456387	TNFAIP3 interacting protein 2 [Source:MGI Symbol;Acc:MGI:2386643]
				ENSMUSG00000015488	Cacfd1	Cacfd1	0.43321	0.00119161	0.0253069	calcium channel flower domain containing 1 [Source:MGI Symbol;Acc:MGI:1924317]
				ENSMUSG00000044250	Pced1b	Pced1b	0.433529	8.73684e-05	0.00320989	PC-esterase domain containing 1B [Source:MGI Symbol;Acc:MGI:2446270]
				ENSMUSG00000042506	Usp22	Usp22	0.433602	0.000311268	0.00904603	ubiquitin specific peptidase 22 [Source:MGI Symbol;Acc:MGI:2144157]
				ENSMUSG00000043336	Filip1l	Filip1l	0.434467	0.00201549	0.037674	filamin A interacting protein 1-like [Source:MGI Symbol;Acc:MGI:1925999]
				ENSMUSG00000008393	Carhsp1	Carhsp1	0.434641	0.000538481	0.013721	calcium regulated heat stable protein 1 [Source:MGI Symbol;Acc:MGI:1196368]
				ENSMUSG00000072568	Fam84b	Fam84b	0.438978	1.55507e-05	0.000740988	family with sequence similarity 84, member B [Source:MGI Symbol;Acc:MGI:3026924]
				ENSMUSG00000014748	Tex261	Tex261	0.439466	3.75848e-06	0.000227618	testis expressed gene 261 [Source:MGI Symbol;Acc:MGI:1096575]
				ENSMUSG00000057469	E2f6	E2f6	0.439964	0.000234391	0.00708609	E2F transcription factor 6 [Source:MGI Symbol;Acc:MGI:1354159]
				ENSMUSG00000029094	Afap1	Afap1	0.44036	0.00240997	0.0434628	actin filament associated protein 1 [Source:MGI Symbol;Acc:MGI:1917542]
				ENSMUSG00000036275	9530068E07Rik	9530068E07Rik	0.442784	0.00286805	0.0486402	RIKEN cDNA 9530068E07 gene [Source:MGI Symbol;Acc:MGI:2654705]
				ENSMUSG00000027854	Sike1	Sike1	0.443451	0.0017564	0.0340296	suppressor of IKBKE 1 [Source:MGI Symbol;Acc:MGI:1913891]
				ENSMUSG00000025332	Kdm5c	Kdm5c	0.446877	0.00191434	0.0364132	lysine (K)-specific demethylase 5C [Source:MGI Symbol;Acc:MGI:99781]
				ENSMUSG00000031392	Irak1	Irak1	0.448927	1.9061e-06	0.000125995	interleukin-1 receptor-associated kinase 1 [Source:MGI Symbol;Acc:MGI:107420]
				ENSMUSG00000031827	Cotl1	Cotl1	0.451259	6.53003e-06	0.00035638	coactosin-like 1 (Dictyostelium) [Source:MGI Symbol;Acc:MGI:1919292]
				ENSMUSG00000049232	Tigd2	Tigd2	0.451372	0.000881649	0.0200631	tigger transposable element derived 2 [Source:MGI Symbol;Acc:MGI:1915390]
				ENSMUSG00000022353	Mtss1	Mtss1	0.452585	0.00275191	0.0473551	metastasis suppressor 1 [Source:MGI Symbol;Acc:MGI:2384818]
				ENSMUSG00000011267	Zfp296	Zfp296	0.454332	0.000259756	0.00777775	zinc finger protein 296 [Source:MGI Symbol;Acc:MGI:1926956]
				ENSMUSG00000032280	Tle3	Tle3	0.455082	3.56628e-05	0.00151478	transducin-like enhancer of split 3 [Source:MGI Symbol;Acc:MGI:104634]
				ENSMUSG00000026918	Brd3	Brd3	0.455337	0.00297645	0.0498134	bromodomain containing 3 [Source:MGI Symbol;Acc:MGI:1914632]
				ENSMUSG00000027452	Acss1	Acss1	0.455969	5.26599e-05	0.00208573	acyl-CoA synthetase short-chain family member 1 [Source:MGI Symbol;Acc:MGI:1915988]
				ENSMUSG00000074743	Thbd	Thbd	0.458522	7.29591e-08	6.91785e-06	thrombomodulin [Source:MGI Symbol;Acc:MGI:98736]
				ENSMUSG00000063406	Tmed5	Tmed5	0.460952	0.000607339	0.0150425	transmembrane p24 trafficking protein 5 [Source:MGI Symbol;Acc:MGI:1921586]
				ENSMUSG00000035011	Zbtb7a	Zbtb7a	0.462881	0.000534553	0.0136726	zinc finger and BTB domain containing 7a [Source:MGI Symbol;Acc:MGI:1335091]
				ENSMUSG00000026473	Glul	Glul	0.463032	2.14096e-05	0.00096414	glutamate-ammonia ligase (glutamine synthetase) [Source:MGI Symbol;Acc:MGI:95739]
				ENSMUSG00000026880	Stom	Stom	0.464569	0.000425032	0.0114814	stomatin [Source:MGI Symbol;Acc:MGI:95403]
				ENSMUSG00000029470	P2rx4	P2rx4	0.464829	0.00113975	0.0244824	purinergic receptor P2X, ligand-gated ion channel 4 [Source:MGI Symbol;Acc:MGI:1338859]
				ENSMUSG00000048924	Ccdc125	Ccdc125	0.468099	7.45185e-05	0.00279802	coiled-coil domain containing 125 [Source:MGI Symbol;Acc:MGI:1923291]
				ENSMUSG00000029030	Tprgl	Tprgl	0.468989	6.00412e-05	0.00233157	transformation related protein 63 regulated like [Source:MGI Symbol;Acc:MGI:1915058]
				ENSMUSG00000037857	Nufip2	Nufip2	0.471893	4.35175e-05	0.00180507	nuclear fragile X mental retardation protein interacting protein 2 [Source:MGI Symbol;Acc:MGI:1915814]
				ENSMUSG00000018196	Glrx2	Glrx2	0.472421	0.000968291	0.0216413	glutaredoxin 2 (thioltransferase) [Source:MGI Symbol;Acc:MGI:1916617]
				ENSMUSG00000053470	Kdm3a	Kdm3a	0.472538	0.000635509	0.0154547	lysine (K)-specific demethylase 3A [Source:MGI Symbol;Acc:MGI:98847]
				ENSMUSG00000037235	Mxd4	Mxd4	0.472949	0.00168868	0.0329898	Max dimerization protein 4 [Source:MGI Symbol;Acc:MGI:104991]
				ENSMUSG00000032849	Abcc4	Abcc4	0.474598	0.000502933	0.0130415	ATP-binding cassette, sub-family C (CFTR/MRP), member 4 [Source:MGI Symbol;Acc:MGI:2443111]
				ENSMUSG00000027187	Cat	Cat	0.476077	9.94405e-09	1.1179e-06	catalase [Source:MGI Symbol;Acc:MGI:88271]
				ENSMUSG00000028382	Ptbp3	Ptbp3	0.478731	0.000210524	0.00651133	polypyrimidine tract binding protein 3 [Source:MGI Symbol;Acc:MGI:1923334]
				ENSMUSG00000039976	Tbc1d16	Tbc1d16	0.479554	0.000569683	0.0142984	TBC1 domain family, member 16 [Source:MGI Symbol;Acc:MGI:2652878]
				ENSMUSG00000100199	Gm20324	Gm20324	0.481034	0.000783524	0.0182505	predicted gene, 20324 [Source:MGI Symbol;Acc:MGI:5012509]
				ENSMUSG00000018841	Rad51d	Rad51d	0.484076	3.58711e-10	5.43099e-08	RAD51 paralog D [Source:MGI Symbol;Acc:MGI:1261809]
				ENSMUSG00000004500	Zfp324	Zfp324	0.485398	0.000265715	0.0079183	zinc finger protein 324 [Source:MGI Symbol;Acc:MGI:2444641]
				ENSMUSG00000029570	Lfng	Lfng	0.487867	4.67487e-06	0.00027473	LFNG O-fucosylpeptide 3-beta-N-acetylglucosaminyltransferase [Source:MGI Symbol;Acc:MGI:1095413]
				ENSMUSG00000020432	Tcn2	Tcn2	0.490264	0.000137948	0.00468326	transcobalamin 2 [Source:MGI Symbol;Acc:MGI:98534]
				ENSMUSG00000032536	Trak1	Trak1	0.494872	0.00105463	0.0229961	trafficking protein, kinesin binding 1 [Source:MGI Symbol;Acc:MGI:1914345]
				ENSMUSG00000049739	Zfp646	Zfp646	0.495164	1.96551e-06	0.000129023	zinc finger protein 646 [Source:MGI Symbol;Acc:MGI:3665412]
				ENSMUSG00000110040	AC034099.1	AC034099.1	0.49564	0.0012794	0.0265114
				ENSMUSG00000026181	Ppm1f	Ppm1f	0.496332	0.00201875	0.037674	protein phosphatase 1F (PP2C domain containing) [Source:MGI Symbol;Acc:MGI:1918464]
				ENSMUSG00000039747	Orai2	Orai2	0.496834	2.70627e-07	2.21867e-05	ORAI calcium release-activated calcium modulator 2 [Source:MGI Symbol;Acc:MGI:2443195]
				ENSMUSG00000002109	Ddb2	Ddb2	0.497701	0.000140433	0.0047419	damage specific DNA binding protein 2 [Source:MGI Symbol;Acc:MGI:1355314]
				ENSMUSG00000030313	Dennd5b	Dennd5b	0.499588	6.93846e-05	0.00263157	DENN/MADD domain containing 5B [Source:MGI Symbol;Acc:MGI:2444273]
				ENSMUSG00000024036	Slc37a1	Slc37a1	0.501157	0.000209519	0.00651133	solute carrier family 37 (glycerol-3-phosphate transporter), member 1 [Source:MGI Symbol;Acc:MGI:2446181]
				ENSMUSG00000059325	Hopx	Hopx	0.503042	0.00137828	0.0280953	HOP homeobox [Source:MGI Symbol;Acc:MGI:1916782]
				ENSMUSG00000067825	Pex26	Pex26	0.503167	0.00135722	0.0278171	peroxisomal biogenesis factor 26 [Source:MGI Symbol;Acc:MGI:1921293]
				ENSMUSG00000039917	Rhbdd2	Rhbdd2	0.503639	0.00272698	0.0470123	rhomboid domain containing 2 [Source:MGI Symbol;Acc:MGI:1915612]
				ENSMUSG00000028630	Dyrk2	Dyrk2	0.505121	0.00102122	0.0225027	dual-specificity tyrosine-(Y)-phosphorylation regulated kinase 2 [Source:MGI Symbol;Acc:MGI:1330301]
				ENSMUSG00000085795	Zfp703	Zfp703	0.505211	0.000909769	0.0206031	zinc finger protein 703 [Source:MGI Symbol;Acc:MGI:2662729]
				ENSMUSG00000005886	Ncoa2	Ncoa2	0.505616	0.00193045	0.0366454	nuclear receptor coactivator 2 [Source:MGI Symbol;Acc:MGI:1276533]
				ENSMUSG00000030557	Mef2a	Mef2a	0.505978	0.000746515	0.0176069	myocyte enhancer factor 2A [Source:MGI Symbol;Acc:MGI:99532]
				ENSMUSG00000045438	Cox19	Cox19	0.506442	0.00152853	0.0302708	cytochrome c oxidase assembly protein 19 [Source:MGI Symbol;Acc:MGI:1915283]
				ENSMUSG00000061436	Hipk2	Hipk2	0.507566	0.000391551	0.0108582	homeodomain interacting protein kinase 2 [Source:MGI Symbol;Acc:MGI:1314872]
				ENSMUSG00000061758	Akr1b10	Akr1b10	0.508756	0.000532116	0.0136289	aldo-keto reductase family 1, member B10 (aldose reductase) [Source:MGI Symbol;Acc:MGI:1915111]
				ENSMUSG00000053560	Ier2	Ier2	0.509118	0.00125129	0.0262407	immediate early response 2 [Source:MGI Symbol;Acc:MGI:104815]
				ENSMUSG00000024725	Ostf1	Ostf1	0.509139	0.00280366	0.0480693	osteoclast stimulating factor 1 [Source:MGI Symbol;Acc:MGI:700012]
				ENSMUSG00000028161	Ppp3ca	Ppp3ca	0.510539	6.99211e-07	5.12773e-05	protein phosphatase 3, catalytic subunit, alpha isoform [Source:MGI Symbol;Acc:MGI:107164]
				ENSMUSG00000040751	Lat2	Lat2	0.511526	7.90587e-05	0.00295079	linker for activation of T cells family, member 2 [Source:MGI Symbol;Acc:MGI:1926479]
				ENSMUSG00000039450	Dcxr	Dcxr	0.513141	0.00139291	0.0281793	dicarbonyl L-xylulose reductase [Source:MGI Symbol;Acc:MGI:1915130]
				ENSMUSG00000025212	Sfxn3	Sfxn3	0.513516	6.87179e-06	0.000370721	sideroflexin 3 [Source:MGI Symbol;Acc:MGI:2137679]
				ENSMUSG00000036966	Spryd3	Spryd3	0.515489	0.000180417	0.00577028	SPRY domain containing 3 [Source:MGI Symbol;Acc:MGI:2446175]
				ENSMUSG00000035150	Eif2s3x	Eif2s3x	0.51641	8.40096e-06	0.000441792	eukaryotic translation initiation factor 2, subunit 3, structural gene X-linked [Source:MGI Symbol;Acc:MGI:1349431]
				ENSMUSG00000054720	Lrrc8c	Lrrc8c	0.521096	0.000484152	0.0127126	leucine rich repeat containing 8 family, member C [Source:MGI Symbol;Acc:MGI:2140839]
				ENSMUSG00000028073	Pear1	Pear1	0.525868	0.000412877	0.0112687	platelet endothelial aggregation receptor 1 [Source:MGI Symbol;Acc:MGI:1920432]
				ENSMUSG00000079557	2002-03-01	2002-03-01	0.526563	0.00184271	0.0354094	membrane-associated ring finger (C3HC4) 2 [Source:MGI Symbol;Acc:MGI:1925915]
				ENSMUSG00000028211	Trp53inp1	Trp53inp1	0.527328	0.000332979	0.00955863	transformation related protein 53 inducible nuclear protein 1 [Source:MGI Symbol;Acc:MGI:1926609]
				ENSMUSG00000043923	Ccdc84	Ccdc84	0.529879	0.0028866	0.0488665	coiled-coil domain containing 84 [Source:MGI Symbol;Acc:MGI:2685960]
				ENSMUSG00000055652	Klhl25	Klhl25	0.531787	0.00284588	0.0485715	kelch-like 25 [Source:MGI Symbol;Acc:MGI:2668031]
				ENSMUSG00000030096	Slc6a6	Slc6a6	0.534075	5.03613e-07	3.89088e-05	solute carrier family 6 (neurotransmitter transporter, taurine), member 6 [Source:MGI Symbol;Acc:MGI:98488]
				ENSMUSG00000020736	Nt5c	Nt5c	0.535326	0.00119113	0.0253069	5',3'-nucleotidase, cytosolic [Source:MGI Symbol;Acc:MGI:1354954]
				ENSMUSG00000040661	Rad54l2	Rad54l2	0.536239	0.00263498	0.0460148	RAD54 like 2 (S. cerevisiae) [Source:MGI Symbol;Acc:MGI:1933196]
				ENSMUSG00000054400	Cklf	Cklf	0.538833	0.000683263	0.0162689	chemokine-like factor [Source:MGI Symbol;Acc:MGI:1922708]
				ENSMUSG00000098404	Mrip-ps	Mrip	0.546717	0.00213399	0.0393552	Mom radiation induced polyposis, pseudogene [Source:MGI Symbol;Acc:MGI:3645947]
				ENSMUSG00000026781	Acbd5	Acbd5	0.54715	0.000234964	0.00709199	acyl-Coenzyme A binding domain containing 5 [Source:MGI Symbol;Acc:MGI:1921409]
				ENSMUSG00000031889	D230025D16Rik	D230025D16Rik	0.548567	0.000728568	0.0172269	RIKEN cDNA D230025D16 gene [Source:MGI Symbol;Acc:MGI:2443049]
				ENSMUSG00000019433	Gipc1	Gipc1	0.548745	2.75568e-05	0.00120595	GIPC PDZ domain containing family, member 1 [Source:MGI Symbol;Acc:MGI:1926252]
				ENSMUSG00000020359	Phykpl	Phykpl	0.548945	0.000818374	0.0189214	5-phosphohydroxy-L-lysine phospholyase [Source:MGI Symbol;Acc:MGI:1920197]
				ENSMUSG00000044456	Rin3	Rin3	0.552623	0.000973601	0.0216826	Ras and Rab interactor 3 [Source:MGI Symbol;Acc:MGI:2385708]
				ENSMUSG00000036620	Mgat4b	Mgat4b	0.55331	0.000397146	0.0109094	mannoside acetylglucosaminyltransferase 4, isoenzyme B [Source:MGI Symbol;Acc:MGI:2143974]
				ENSMUSG00000031930	Wwp2	Wwp2	0.553757	0.000151323	0.00504607	WW domain containing E3 ubiquitin protein ligase 2 [Source:MGI Symbol;Acc:MGI:1914144]
				ENSMUSG00000026958	Dpp7	Dpp7	0.555388	0.00124481	0.0261409	dipeptidylpeptidase 7 [Source:MGI Symbol;Acc:MGI:1933213]
				ENSMUSG00000025173	Wdr45b	Wdr45b	0.559995	0.00138604	0.0281415	WD repeat domain 45B [Source:MGI Symbol;Acc:MGI:1914090]
				ENSMUSG00000022885	St6gal1	St6gal1	0.560303	0.00124245	0.0261208	beta galactoside alpha 2,6 sialyltransferase 1 [Source:MGI Symbol;Acc:MGI:108470]
				ENSMUSG00000085823	Gm13012	Gm13012	0.565373	0.000396812	0.0109094	predicted gene 13012 [Source:MGI Symbol;Acc:MGI:3652270]
				ENSMUSG00000025494	Sigirr	Sigirr	0.565383	2.38771e-06	0.000152472	single immunoglobulin and toll-interleukin 1 receptor (TIR) domain [Source:MGI Symbol;Acc:MGI:1344402]
				ENSMUSG00000030315	Vgll4	Vgll4	0.570363	4.73299e-10	6.88814e-08	vestigial like family member 4 [Source:MGI Symbol;Acc:MGI:2652840]
				ENSMUSG00000028480	Glipr2	Glipr2	0.570448	0.000121706	0.00423132	GLI pathogenesis-related 2 [Source:MGI Symbol;Acc:MGI:1917770]
				ENSMUSG00000020250	Txnrd1	Txnrd1	0.572784	2.15629e-06	0.000139594	thioredoxin reductase 1 [Source:MGI Symbol;Acc:MGI:1354175]
				ENSMUSG00000006736	Tspan31	Tspan31	0.578551	5.73033e-05	0.00223662	tetraspanin 31 [Source:MGI Symbol;Acc:MGI:1914375]
				ENSMUSG00000020261	Slc36a1	Slc36a1	0.585887	1.10922e-06	7.77032e-05	solute carrier family 36 (proton/amino acid symporter), member 1 [Source:MGI Symbol;Acc:MGI:2445299]
				ENSMUSG00000029175	Slc35f6	Slc35f6	0.589686	2.82921e-05	0.00122953	solute carrier family 35, member F6 [Source:MGI Symbol;Acc:MGI:1922169]
				ENSMUSG00000034201	Gas2l1	Gas2l1	0.591449	0.000262306	0.00784161	growth arrest-specific 2 like 1 [Source:MGI Symbol;Acc:MGI:1926176]
				ENSMUSG00000028581	Laptm5	Laptm5	0.592642	7.87175e-06	0.000421038	lysosomal-associated protein transmembrane 5 [Source:MGI Symbol;Acc:MGI:108046]
				ENSMUSG00000031303	Map3k15	Map3k15	0.595544	0.00259392	0.0455124	mitogen-activated protein kinase kinase kinase 15 [Source:MGI Symbol;Acc:MGI:2448588]
				ENSMUSG00000020105	Lrig3	Lrig3	0.596631	0.000374813	0.0105657	leucine-rich repeats and immunoglobulin-like domains 3 [Source:MGI Symbol;Acc:MGI:2443955]
				ENSMUSG00000058818	Pirb	Pirb	0.598022	0.000643932	0.0155788	paired Ig-like receptor B [Source:MGI Symbol;Acc:MGI:894311]
				ENSMUSG00000041515	Irf8	Irf8	0.599143	1.31615e-05	0.000641803	interferon regulatory factor 8 [Source:MGI Symbol;Acc:MGI:96395]
				ENSMUSG00000037466	4930427A07Rik	4930427A07Rik	0.604771	0.000703207	0.0166903	RIKEN cDNA 4930427A07 gene [Source:MGI Symbol;Acc:MGI:2144738]
				ENSMUSG00000019564	Arid3a	Arid3a	0.607034	0.00136516	0.0279189	AT rich interactive domain 3A (BRIGHT-like) [Source:MGI Symbol;Acc:MGI:1328360]
				ENSMUSG00000022010	Tsc22d1	Tsc22d1	0.608238	0.000258584	0.00775504	TSC22 domain family, member 1 [Source:MGI Symbol;Acc:MGI:109127]
				ENSMUSG00000057594	Arl16	Arl16	0.610473	0.000345849	0.00986775	ADP-ribosylation factor-like 16 [Source:MGI Symbol;Acc:MGI:1917567]
				ENSMUSG00000024750	Zfand5	Zfand5	0.610832	2.43984e-06	0.000154749	zinc finger, AN1-type domain 5 [Source:MGI Symbol;Acc:MGI:1278334]
				ENSMUSG00000001227	Sema6b	Sema6b	0.615021	0.000139892	0.00473542	sema domain, transmembrane domain (TM), and cytoplasmic domain, (semaphorin) 6B [Source:MGI Symbol;Acc:MGI:1202889]
				ENSMUSG00000105646	Gm30211	Gm30211	0.616552	0.000131785	0.00452309	predicted gene, 30211 [Source:MGI Symbol;Acc:MGI:5589370]
				ENSMUSG00000032376	Usp3	Usp3	0.618517	2.2805e-05	0.00102181	ubiquitin specific peptidase 3 [Source:MGI Symbol;Acc:MGI:2152450]
				ENSMUSG00000015290	Ubl4a	Ubl4a	0.619342	0.000417857	0.0113529	ubiquitin-like 4A [Source:MGI Symbol;Acc:MGI:95049]
				ENSMUSG00000021823	Vcl	Vcl	0.620597	0.00251283	0.0445897	vinculin [Source:MGI Symbol;Acc:MGI:98927]
				ENSMUSG00000002103	Acp2	Acp2	0.621757	0.00141665	0.028506	acid phosphatase 2, lysosomal [Source:MGI Symbol;Acc:MGI:87882]
				ENSMUSG00000026883	Dab2ip	Dab2ip	0.624314	0.000148802	0.0049797	disabled 2 interacting protein [Source:MGI Symbol;Acc:MGI:1916851]
				ENSMUSG00000096401	Gm21811	Gm21811	0.624417	0.000868684	0.0198161	predicted gene, 21811 [Source:MGI Symbol;Acc:MGI:5433975]
				ENSMUSG00000021890	Eaf1	Eaf1	0.624736	2.34702e-06	0.000150386	ELL associated factor 1 [Source:MGI Symbol;Acc:MGI:1921677]
				ENSMUSG00000003363	Pld3	Pld3	0.627728	4.28117e-06	0.000253548	phospholipase D family, member 3 [Source:MGI Symbol;Acc:MGI:1333782]
				ENSMUSG00000036644	Tbc1d9b	Tbc1d9b	0.630816	1.86448e-05	0.000862161	TBC1 domain family, member 9B [Source:MGI Symbol;Acc:MGI:1924045]
				ENSMUSG00000057948	Unc13d	Unc13d	0.631519	0.000156235	0.00515492	unc-13 homolog D (C. elegans) [Source:MGI Symbol;Acc:MGI:1917700]
				ENSMUSG00000037316	Bag4	Bag4	0.633683	0.0005465	0.0138089	BCL2-associated athanogene 4 [Source:MGI Symbol;Acc:MGI:1914634]
				ENSMUSG00000038495	Otud7b	Otud7b	0.636385	2.47883e-05	0.00110279	OTU domain containing 7B [Source:MGI Symbol;Acc:MGI:2654703]
				ENSMUSG00000073643	Wdfy1	Wdfy1	0.639362	2.11354e-05	0.000956135	WD repeat and FYVE domain containing 1 [Source:MGI Symbol;Acc:MGI:1916618]
				ENSMUSG00000063275	Hacd1	Hacd1	0.643339	1.28965e-05	0.000635482	3-hydroxyacyl-CoA dehydratase 1 [Source:MGI Symbol;Acc:MGI:1353592]
				ENSMUSG00000032038	St3gal4	St3gal4	0.643752	0.00197131	0.0372626	ST3 beta-galactoside alpha-2,3-sialyltransferase 4 [Source:MGI Symbol;Acc:MGI:1316743]
				ENSMUSG00000030613	Ccdc90b	Ccdc90b	0.646024	3.43173e-05	0.00147094	coiled-coil domain containing 90B [Source:MGI Symbol;Acc:MGI:1913615]
				ENSMUSG00000028207	Asph	Asph	0.651518	0.000850031	0.0194853	aspartate-beta-hydroxylase [Source:MGI Symbol;Acc:MGI:1914186]
				ENSMUSG00000055041	Commd5	Commd5	0.652017	0.00017953	0.00576152	COMM domain containing 5 [Source:MGI Symbol;Acc:MGI:1913648]
				ENSMUSG00000020357	Flt4	Flt4	0.657194	0.000753247	0.0177211	FMS-like tyrosine kinase 4 [Source:MGI Symbol;Acc:MGI:95561]
				ENSMUSG00000068299	Nat8f4	Nat8f4	0.659244	0.00015359	0.00510353	N-acetyltransferase 8 (GCN5-related) family member 4 [Source:MGI Symbol;Acc:MGI:1922791]
				ENSMUSG00000038156	Spon1	Spon1	0.660926	0.00133361	0.0273929	spondin 1, (f-spondin) extracellular matrix protein [Source:MGI Symbol;Acc:MGI:2385287]
				ENSMUSG00000036896	C1qc	C1qc	0.662702	0.000401286	0.0109982	complement component 1, q subcomponent, C chain [Source:MGI Symbol;Acc:MGI:88225]
				ENSMUSG00000104927	Gm43388	Gm43388	0.673132	0.0024994	0.0444354	predicted gene 43388 [Source:MGI Symbol;Acc:MGI:5663525]
				ENSMUSG00000048833	Slc39a9	Slc39a9	0.673884	0.000564701	0.0142219	solute carrier family 39 (zinc transporter), member 9 [Source:MGI Symbol;Acc:MGI:1914820]
				ENSMUSG00000028803	Nipal3	Nipal3	0.677459	0.000506489	0.0130976	NIPA-like domain containing 3 [Source:MGI Symbol;Acc:MGI:1921802]
				ENSMUSG00000016756	Cmah	Cmah	0.677731	8.2708e-06	0.000436202	cytidine monophospho-N-acetylneuraminic acid hydroxylase [Source:MGI Symbol;Acc:MGI:103227]
				ENSMUSG00000058298	Mcm9	Mcm9	0.67783	0.00163107	0.032031	minichromosome maintenance 9 homologous recombination repair factor [Source:MGI Symbol;Acc:MGI:1918817]
				ENSMUSG00000051390	Zbtb22	Zbtb22	0.67844	2.56451e-05	0.00113659	zinc finger and BTB domain containing 22 [Source:MGI Symbol;Acc:MGI:1931870]
				ENSMUSG00000096780	Tmem181b-ps	Tmem181b	0.680252	3.1866e-06	0.000196148	transmembrane protein 181B, pseudogene [Source:MGI Symbol;Acc:MGI:3779544]
				ENSMUSG00000035840	Lysmd3	Lysmd3	0.680813	0.00129603	0.0267088	LysM, putative peptidoglycan-binding, domain containing 3 [Source:MGI Symbol;Acc:MGI:1915906]
				ENSMUSG00000021458	2010111I01Rik	2010111I01Rik	0.685347	3.31481e-05	0.00142408	RIKEN cDNA 2010111I01 gene [Source:MGI Symbol;Acc:MGI:1919311]
				ENSMUSG00000000743	Chmp1a	Chmp1a	0.686886	0.00104701	0.022883	charged multivesicular body protein 1A [Source:MGI Symbol;Acc:MGI:1920159]
				ENSMUSG00000038068	Rnf144b	Rnf144b	0.688457	0.00243229	0.0437393	ring finger protein 144B [Source:MGI Symbol;Acc:MGI:2384986]
				ENSMUSG00000017631	Abr	Abr	0.692523	3.40831e-07	2.74625e-05	active BCR-related gene [Source:MGI Symbol;Acc:MGI:107771]
				ENSMUSG00000029135	Fosl2	Fosl2	0.695117	0.00240065	0.043378	fos-like antigen 2 [Source:MGI Symbol;Acc:MGI:102858]
				ENSMUSG00000036208	Nepro	Nepro	0.695183	0.000191918	0.00607266	nucleolus and neural progenitor protein [Source:MGI Symbol;Acc:MGI:2384836]
				ENSMUSG00000004359	Spic	Spic	0.695636	0.00103272	0.0226171	Spi-C transcription factor (Spi-1/PU.1 related) [Source:MGI Symbol;Acc:MGI:1341168]
				ENSMUSG00000026727	Rsu1	Rsu1	0.699783	2.27037e-05	0.00101971	Ras suppressor protein 1 [Source:MGI Symbol;Acc:MGI:103040]
				ENSMUSG00000028035	Dnajb4	Dnajb4	0.709526	0.00135927	0.0278287	DnaJ heat shock protein family (Hsp40) member B4 [Source:MGI Symbol;Acc:MGI:1914285]
				ENSMUSG00000062081	Gm6055	Gm6055	0.709688	0.0021141	0.0390651	predicted gene 6055 [Source:MGI Symbol;Acc:MGI:3648620]
				ENSMUSG00000024535	Snx24	Snx24	0.711302	0.0025505	0.0451539	sorting nexing 24 [Source:MGI Symbol;Acc:MGI:1916476]
				ENSMUSG00000102712	Gm37758	Gm37758	0.712049	0.00178109	0.0343426	predicted gene, 37758 [Source:MGI Symbol;Acc:MGI:5610986]
				ENSMUSG00000036887	C1qa	C1qa	0.713094	0.000347668	0.00990457	complement component 1, q subcomponent, alpha polypeptide [Source:MGI Symbol;Acc:MGI:88223]
				ENSMUSG00000043311	D17H6S53E	D17H6S53E	0.715025	0.00164807	0.0322974	DNA segment, Chr 17, human D6S53E [Source:MGI Symbol;Acc:MGI:90673]
				ENSMUSG00000033318	Gstt2	Gstt2	0.716475	0.000227232	0.00693219	glutathione S-transferase, theta 2 [Source:MGI Symbol;Acc:MGI:106188]
				ENSMUSG00000024737	Slc15a3	Slc15a3	0.720286	0.000330219	0.00949391	solute carrier family 15, member 3 [Source:MGI Symbol;Acc:MGI:1929691]
				ENSMUSG00000028977	Casz1	Casz1	0.725182	0.00298547	0.0499103	castor zinc finger 1 [Source:MGI Symbol;Acc:MGI:1196251]
				ENSMUSG00000003812	Dnase2a	Dnase2a	0.729166	0.000187247	0.00594819	deoxyribonuclease II alpha [Source:MGI Symbol;Acc:MGI:1329019]
				ENSMUSG00000040260	Daam2	Daam2	0.731936	0.00224016	0.0410311	dishevelled associated activator of morphogenesis 2 [Source:MGI Symbol;Acc:MGI:1923691]
				ENSMUSG00000027962	Vcam1	Vcam1	0.732337	1.2399e-05	0.000615817	vascular cell adhesion molecule 1 [Source:MGI Symbol;Acc:MGI:98926]
				ENSMUSG00000069793	Slfn9	Slfn9	0.732593	0.000227455	0.00693219	schlafen 9 [Source:MGI Symbol;Acc:MGI:2445121]
				ENSMUSG00000044734	Serpinb1a	Serpinb1a	0.735822	0.000209439	0.00651133	serine (or cysteine) peptidase inhibitor, clade B, member 1a [Source:MGI Symbol;Acc:MGI:1913472]
				ENSMUSG00000027698	Nceh1	Nceh1	0.736792	2.68645e-05	0.00118116	neutral cholesterol ester hydrolase 1 [Source:MGI Symbol;Acc:MGI:2443191]
				ENSMUSG00000020142	Slc1a4	Slc1a4	0.738613	9.80674e-05	0.00352022	solute carrier family 1 (glutamate/neutral amino acid transporter), member 4 [Source:MGI Symbol;Acc:MGI:2135601]
				ENSMUSG00000097194	9330175E14Rik	9330175E14Rik	0.738981	0.00243564	0.0437464	RIKEN cDNA 9330175E14 gene [Source:MGI Symbol;Acc:MGI:2443913]
				ENSMUSG00000024074	Crim1	Crim1	0.741586	0.0018744	0.0358721	cysteine rich transmembrane BMP regulator 1 (chordin like) [Source:MGI Symbol;Acc:MGI:1354756]
				ENSMUSG00000037966	Ninj1	Ninj1	0.741723	1.01662e-06	7.14832e-05	ninjurin 1 [Source:MGI Symbol;Acc:MGI:1196617]
				ENSMUSG00000030787	Lyve1	Lyve1	0.753045	0.000638109	0.0154788	lymphatic vessel endothelial hyaluronan receptor 1 [Source:MGI Symbol;Acc:MGI:2136348]
				ENSMUSG00000054640	Slc8a1	Slc8a1	0.753581	0.00256731	0.0451757	solute carrier family 8 (sodium/calcium exchanger), member 1 [Source:MGI Symbol;Acc:MGI:107956]
				ENSMUSG00000037369	Kdm6a	Kdm6a	0.754637	2.15427e-13	5.54031e-11	lysine (K)-specific demethylase 6A [Source:MGI Symbol;Acc:MGI:1095419]
				ENSMUSG00000032305	Fam219b	Fam219b	0.755079	0.0010201	0.0225027	family with sequence similarity 219, member B [Source:MGI Symbol;Acc:MGI:1925573]
				ENSMUSG00000020875	Hoxb9	Hoxb9	0.756503	2.09108e-05	0.000952861	homeobox B9 [Source:MGI Symbol;Acc:MGI:96190]
				ENSMUSG00000028756	Pink1	Pink1	0.760466	9.14081e-08	8.49552e-06	PTEN induced putative kinase 1 [Source:MGI Symbol;Acc:MGI:1916193]
				ENSMUSG00000040272	Accs	Accs	0.766202	0.000476705	0.0125874	1-aminocyclopropane-1-carboxylate synthase (non-functional) [Source:MGI Symbol;Acc:MGI:1919717]
				ENSMUSG00000036158	Prickle1	Prickle1	0.767458	9.14788e-06	0.000477062	prickle planar cell polarity protein 1 [Source:MGI Symbol;Acc:MGI:1916034]
				ENSMUSG00000033373	Fntb	Fntb	0.772378	0.000407613	0.0111553	farnesyltransferase, CAAX box, beta [Source:MGI Symbol;Acc:MGI:1861305]
				ENSMUSG00000031570	Plpp5	Plpp5	0.775649	0.00264305	0.0460303	phospholipid phosphatase 5 [Source:MGI Symbol;Acc:MGI:1919160]
				ENSMUSG00000030688	Stard10	Stard10	0.777277	0.000805116	0.0186839	START domain containing 10 [Source:MGI Symbol;Acc:MGI:1860093]
				ENSMUSG00000022272	Myo10	Myo10	0.778142	0.000889628	0.0201957	myosin X [Source:MGI Symbol;Acc:MGI:107716]
				ENSMUSG00000034557	Zfyve9	Zfyve9	0.779613	0.000580105	0.0145212	zinc finger, FYVE domain containing 9 [Source:MGI Symbol;Acc:MGI:2652838]
				ENSMUSG00000024867	Pip5k1b	Pip5k1b	0.780505	0.00159756	0.0314718	phosphatidylinositol-4-phosphate 5-kinase, type 1 beta [Source:MGI Symbol;Acc:MGI:107930]
				ENSMUSG00000034266	Batf	Batf	0.78109	0.000115588	0.00403355	basic leucine zipper transcription factor, ATF-like [Source:MGI Symbol;Acc:MGI:1859147]
				ENSMUSG00000089862	Umad1	Umad1	0.786014	5.34264e-05	0.00211163	UMAP1-MVP12 associated (UMA) domain containing 1 [Source:MGI Symbol;Acc:MGI:3840148]
				ENSMUSG00000031563	Wwc2	Wwc2	0.787171	1.26072e-08	1.39227e-06	WW, C2 and coiled-coil domain containing 2 [Source:MGI Symbol;Acc:MGI:1261872]
				ENSMUSG00000053870	Fpgt	Fpgt	0.799744	3.92377e-05	0.00164431	fucose-1-phosphate guanylyltransferase [Source:MGI Symbol;Acc:MGI:1922790]
				ENSMUSG00000026483	Fam129a	Fam129a	0.800257	0.000232334	0.00704659	family with sequence similarity 129, member A [Source:MGI Symbol;Acc:MGI:2137237]
				ENSMUSG00000078994	Zfp429	Zfp429	0.801584	0.000504588	0.0130664	zinc finger protein 429 [Source:MGI Symbol;Acc:MGI:1920057]
				ENSMUSG00000069893	9930111J21Rik1	9930111J21Rik1	0.802229	0.00129316	0.0267082	RIKEN cDNA 9930111J21 gene 1 [Source:MGI Symbol;Acc:MGI:3041173]
				ENSMUSG00000022032	Scara5	Scara5	0.803388	0.000654598	0.0157154	scavenger receptor class A, member 5 [Source:MGI Symbol;Acc:MGI:1918395]
				ENSMUSG00000039217	Il18	Il18	0.804284	0.00292157	0.0493252	interleukin 18 [Source:MGI Symbol;Acc:MGI:107936]
				ENSMUSG00000084806	Gm15232	Gm15232	0.810433	0.00139788	0.0282212	predicted gene 15232 [Source:MGI Symbol;Acc:MGI:3705117]
				ENSMUSG00000007817	Zmiz1	Zmiz1	0.811723	0.000108168	0.00383158	zinc finger, MIZ-type containing 1 [Source:MGI Symbol;Acc:MGI:3040693]
				ENSMUSG00000103088	Pcdhgb6	Pcdhgb6	0.821226	0.000542421	0.0137428	protocadherin gamma subfamily B, 6 [Source:MGI Symbol;Acc:MGI:1935197]
				ENSMUSG00000055322	Tns1	Tns1	0.827179	6.17839e-06	0.000342163	tensin 1 [Source:MGI Symbol;Acc:MGI:104552]
				ENSMUSG00000029802	Abcg2	Abcg2	0.834307	0.000388019	0.0108081	ATP-binding cassette, sub-family G (WHITE), member 2 [Source:MGI Symbol;Acc:MGI:1347061]
				ENSMUSG00000074738	Fndc10	Fndc10	0.835199	5.25996e-05	0.00208573	fibronectin type III domain containing 10 [Source:MGI Symbol;Acc:MGI:2444790]
				ENSMUSG00000048031	Fcrl5	Fcrl5	0.836015	0.0020086	0.0375967	Fc receptor-like 5 [Source:MGI Symbol;Acc:MGI:3053558]
				ENSMUSG00000001036	Epn2	Epn2	0.836763	0.00279106	0.0478971	epsin 2 [Source:MGI Symbol;Acc:MGI:1333766]
				ENSMUSG00000030255	Sspn	Sspn	0.839947	2.75321e-08	2.82452e-06	sarcospan [Source:MGI Symbol;Acc:MGI:1353511]
				ENSMUSG00000058672	Tubb2a	Tubb2a	0.841719	5.31993e-09	6.32129e-07	tubulin, beta 2A class IIA [Source:MGI Symbol;Acc:MGI:107861]
				ENSMUSG00000047250	Ptgs1	Ptgs1	0.844359	0.000216027	0.0066378	prostaglandin-endoperoxide synthase 1 [Source:MGI Symbol;Acc:MGI:97797]
				ENSMUSG00000002804	Nudt14	Nudt14	0.84494	0.00132282	0.0272012	nudix (nucleoside diphosphate linked moiety X)-type motif 14 [Source:MGI Symbol;Acc:MGI:1913424]
				ENSMUSG00000039405	Prss23	Prss23	0.845302	1.04775e-05	0.000535977	protease, serine 23 [Source:MGI Symbol;Acc:MGI:1923703]
				ENSMUSG00000051343	Rab11fip5	Rab11fip5	0.84645	4.36509e-05	0.00180507	RAB11 family interacting protein 5 (class I) [Source:MGI Symbol;Acc:MGI:1098586]
				ENSMUSG00000022941	Ripply3	Ripply3	0.846572	9.98092e-05	0.00356918	ripply transcriptional repressor 3 [Source:MGI Symbol;Acc:MGI:2181192]
				ENSMUSG00000020709	Adap2	Adap2	0.849083	4.98007e-06	0.000288567	ArfGAP with dual PH domains 2 [Source:MGI Symbol;Acc:MGI:2663075]
				ENSMUSG00000027198	Ext2	Ext2	0.849409	5.91429e-12	1.22016e-09	exostoses (multiple) 2 [Source:MGI Symbol;Acc:MGI:108050]
				ENSMUSG00000032602	Slc25a20	Slc25a20	0.852164	6.40763e-06	0.000351745	solute carrier family 25 (mitochondrial carnitine/acylcarnitine translocase), member 20 [Source:MGI Symbol;Acc:MGI:1928738]
				ENSMUSG00000004317	Clcn5	Clcn5	0.857585	0.00194574	0.036861	chloride channel, voltage-sensitive 5 [Source:MGI Symbol;Acc:MGI:99486]
				ENSMUSG00000053219	Raet1e	Raet1e	0.864291	0.000241526	0.00727834	retinoic acid early transcript 1E [Source:MGI Symbol;Acc:MGI:2675273]
				ENSMUSG00000021281	Tnfaip2	Tnfaip2	0.868154	0.000233556	0.00707223	tumor necrosis factor, alpha-induced protein 2 [Source:MGI Symbol;Acc:MGI:104960]
				ENSMUSG00000028542	Slc6a9	Slc6a9	0.876992	2.56692e-05	0.00113659	solute carrier family 6 (neurotransmitter transporter, glycine), member 9 [Source:MGI Symbol;Acc:MGI:95760]
				ENSMUSG00000032737	Inppl1	Inppl1	0.87723	0.000178602	0.00575142	inositol polyphosphate phosphatase-like 1 [Source:MGI Symbol;Acc:MGI:1333787]
				ENSMUSG00000042284	Itga1	Itga1	0.884772	1.68692e-08	1.82013e-06	integrin alpha 1 [Source:MGI Symbol;Acc:MGI:96599]
				ENSMUSG00000014361	Mertk	Mertk	0.887057	1.48663e-05	0.000715641	c-mer proto-oncogene tyrosine kinase [Source:MGI Symbol;Acc:MGI:96965]
				ENSMUSG00000076431	Sox4	Sox4	0.89358	8.35097e-11	1.42528e-08	SRY (sex determining region Y)-box 4 [Source:MGI Symbol;Acc:MGI:98366]
				ENSMUSG00000070691	Runx3	Runx3	0.895144	0.00161043	0.0316921	runt related transcription factor 3 [Source:MGI Symbol;Acc:MGI:102672]
				ENSMUSG00000003518	Dusp3	Dusp3	0.895263	5.92256e-06	0.000330923	dual specificity phosphatase 3 (vaccinia virus phosphatase VH1-related) [Source:MGI Symbol;Acc:MGI:1919599]
				ENSMUSG00000029674	Limk1	Limk1	0.896464	5.62297e-05	0.00220387	LIM-domain containing, protein kinase [Source:MGI Symbol;Acc:MGI:104572]
				ENSMUSG00000035863	Palm	Palm	0.897918	0.000115124	0.00402482	paralemmin [Source:MGI Symbol;Acc:MGI:1261814]
				ENSMUSG00000026458	Ppfia4	Ppfia4	0.898883	0.000182801	0.00582668	protein tyrosine phosphatase, receptor type, f polypeptide (PTPRF), interacting protein (liprin), alpha 4 [Source:MGI Symbol;Acc:MGI:1915757]
				ENSMUSG00000029638	Glcci1	Glcci1	0.905856	8.53205e-06	0.000447432	glucocorticoid induced transcript 1 [Source:MGI Symbol;Acc:MGI:2179717]
				ENSMUSG00000033910	Gucy1a3	Gucy1a3	0.90722	0.00204366	0.0379877	guanylate cyclase 1, soluble, alpha 3 [Source:MGI Symbol;Acc:MGI:1926562]
				ENSMUSG00000095403	Gm21092	Gm21092	0.907547	1.85427e-05	0.000861687	predicted gene, 21092 [Source:MGI Symbol;Acc:MGI:5434447]
				ENSMUSG00000096255	Dynlt1b	Dynlt1b	0.910595	1.1098e-05	0.00055859	dynein light chain Tctex-type 1B [Source:MGI Symbol;Acc:MGI:98643]
				ENSMUSG00000027487	Cdk5rap1	Cdk5rap1	0.911606	5.79046e-07	4.38347e-05	CDK5 regulatory subunit associated protein 1 [Source:MGI Symbol;Acc:MGI:1914221]
				ENSMUSG00000091994	E130317F20Rik	E130317F20Rik	0.919377	0.00187443	0.0358721	RIKEN cDNA E130317F20 gene [Source:MGI Symbol;Acc:MGI:3041202]
				ENSMUSG00000056130	Ticam2	Ticam2	0.921397	2.08265e-07	1.79215e-05	toll-like receptor adaptor molecule 2 [Source:MGI Symbol;Acc:MGI:3040056]
				ENSMUSG00000075122	Cd80	Cd80	0.922515	0.000920307	0.0207947	CD80 antigen [Source:MGI Symbol;Acc:MGI:101775]
				ENSMUSG00000019467	Arhgef25	Arhgef25	0.925623	0.00199215	0.0375132	Rho guanine nucleotide exchange factor (GEF) 25 [Source:MGI Symbol;Acc:MGI:1277173]
				ENSMUSG00000042082	Arsb	Arsb	0.926691	8.83479e-13	2.15408e-10	arylsulfatase B [Source:MGI Symbol;Acc:MGI:88075]
				ENSMUSG00000059901	Adamts14	Adamts14	0.928331	2.07418e-07	1.79215e-05	a disintegrin-like and metallopeptidase (reprolysin type) with thrombospondin type 1 motif, 14 [Source:MGI Symbol;Acc:MGI:2179942]
				ENSMUSG00000105263	Gm42427	Gm42427	0.932156	2.52493e-06	0.000159606	predicted gene 42427 [Source:MGI Symbol;Acc:MGI:5662564]
				ENSMUSG00000014453	Blk	Blk	0.936239	3.16553e-06	0.000196138	B lymphoid kinase [Source:MGI Symbol;Acc:MGI:88169]
				ENSMUSG00000048215	A630023P12Rik	A630023P12Rik	0.936535	4.84133e-05	0.00195465	RIKEN cDNA A630023P12 gene [Source:MGI Symbol;Acc:MGI:2445162]
				ENSMUSG00000042320	Prox2	Prox2	0.950326	7.20972e-06	0.000386729	prospero homeobox 2 [Source:MGI Symbol;Acc:MGI:1920672]
				ENSMUSG00000032014	Oaf	Oaf	0.95064	0.000501727	0.0130283	out at first homolog [Source:MGI Symbol;Acc:MGI:94852]
				ENSMUSG00000045136	Tubb2b	Tubb2b	0.956084	2.78179e-06	0.000174667	tubulin, beta 2B class IIB [Source:MGI Symbol;Acc:MGI:1920960]
				ENSMUSG00000021636	Marveld2	Marveld2	0.964671	4.68273e-06	0.00027473	MARVEL (membrane-associating) domain containing 2 [Source:MGI Symbol;Acc:MGI:2446166]
				ENSMUSG00000063450	Syne2	Syne2	0.966126	6.85788e-05	0.00260627	spectrin repeat containing, nuclear envelope 2 [Source:MGI Symbol;Acc:MGI:2449316]
				ENSMUSG00000075555	Gm10863	Gm10863	0.970063	0.000139989	0.00473542	predicted gene 10863 [Source:MGI Symbol;Acc:MGI:3641623]
				ENSMUSG00000079884	Gm10698	Gm10698	0.971857	0.00125375	0.0262407	predicted gene 10698 [Source:MGI Symbol;Acc:MGI:3704329]
				ENSMUSG00000029070	Mxra8	Mxra8	0.976549	1.26883e-07	1.14524e-05	matrix-remodelling associated 8 [Source:MGI Symbol;Acc:MGI:1922011]
				ENSMUSG00000026177	Slc11a1	Slc11a1	0.978952	4.59689e-05	0.00188845	solute carrier family 11 (proton-coupled divalent metal ion transporters), member 1 [Source:MGI Symbol;Acc:MGI:1345275]
				ENSMUSG00000061544	Zfp229	Zfp229	0.98591	0.0023104	0.0421529	zinc finger protein 229 [Source:MGI Symbol;Acc:MGI:2679295]
				ENSMUSG00000116207	NA	NA	0.98641	4.75752e-09	5.72549e-07	NA
				ENSMUSG00000029370	Rassf6	Rassf6	0.98776	0.00276606	0.0475115	Ras association (RalGDS/AF-6) domain family member 6 [Source:MGI Symbol;Acc:MGI:1920496]
				ENSMUSG00000023913	Pla2g7	Pla2g7	0.994535	2.57538e-05	0.00113765	phospholipase A2, group VII (platelet-activating factor acetylhydrolase, plasma) [Source:MGI Symbol;Acc:MGI:1351327]
				ENSMUSG00000020258	Glyctk	Glyctk	0.995348	0.00102897	0.0226171	glycerate kinase [Source:MGI Symbol;Acc:MGI:2444085]
				ENSMUSG00000097571	Jpx	Jpx	0.999697	0.000489299	0.012794	Jpx transcript, Xist activator (non-protein coding) [Source:MGI Symbol;Acc:MGI:2180008]
				ENSMUSG00000000253	Gmpr	Gmpr	1.002	0.000943184	0.0212318	guanosine monophosphate reductase [Source:MGI Symbol;Acc:MGI:1913605]
				ENSMUSG00000040528	Milr1	Milr1	1.00744	1.00761e-09	1.36093e-07	mast cell immunoglobulin like receptor 1 [Source:MGI Symbol;Acc:MGI:2685731]
				ENSMUSG00000030259	Rassf8	Rassf8	1.02125	0.000992389	0.0220226	Ras association (RalGDS/AF-6) domain family (N-terminal) member 8 [Source:MGI Symbol;Acc:MGI:1918573]
				ENSMUSG00000020108	Ddit4	Ddit4	1.02183	0.00288261	0.048843	DNA-damage-inducible transcript 4 [Source:MGI Symbol;Acc:MGI:1921997]
				ENSMUSG00000097318	1700007L15Rik	1700007L15Rik	1.03433	0.00157393	0.0311042	RIKEN cDNA 1700007L15 gene [Source:MGI Symbol;Acc:MGI:1916581]
				ENSMUSG00000021676	Iqgap2	Iqgap2	1.03833	4.19581e-08	4.19e-06	IQ motif containing GTPase activating protein 2 [Source:MGI Symbol;Acc:MGI:2449975]
				ENSMUSG00000044807	Zfp354c	Zfp354c	1.04499	0.000865909	0.0197769	zinc finger protein 354C [Source:MGI Symbol;Acc:MGI:1353621]
				ENSMUSG00000056899	Immp2l	Immp2l	1.04515	0.0016635	0.0325657	IMP2 inner mitochondrial membrane peptidase-like (S. cerevisiae) [Source:MGI Symbol;Acc:MGI:2135611]
				ENSMUSG00000093661	Eif4e3	Eif4e3	1.05625	1.50848e-12	3.41207e-10	eukaryotic translation initiation factor 4E member 3 [Source:MGI Symbol;Acc:MGI:1914142]
				ENSMUSG00000047238	Mageh1	Mageh1	1.05872	4.96759e-06	0.000288567	melanoma antigen, family H, 1 [Source:MGI Symbol;Acc:MGI:1922875]
				ENSMUSG00000042851	Zc3h6	Zc3h6	1.06142	0.000157391	0.00518395	zinc finger CCCH type containing 6 [Source:MGI Symbol;Acc:MGI:1926001]
				ENSMUSG00000026938	Fcna	Fcna	1.06833	0.000642331	0.0155602	ficolin A [Source:MGI Symbol;Acc:MGI:1340905]
				ENSMUSG00000026390	Marco	Marco	1.08131	5.56988e-06	0.000313081	macrophage receptor with collagenous structure [Source:MGI Symbol;Acc:MGI:1309998]
				ENSMUSG00000029553	Tfec	Tfec	1.09302	0.000155663	0.00514511	transcription factor EC [Source:MGI Symbol;Acc:MGI:1333760]
				ENSMUSG00000110537	Gm4316	Gm4316	1.09752	5.43929e-06	0.000308693	predicted gene 4316 [Source:MGI Symbol;Acc:MGI:3782497]
				ENSMUSG00000020601	Trib2	Trib2	1.11249	3.64545e-05	0.00154143	tribbles pseudokinase 2 [Source:MGI Symbol;Acc:MGI:2145021]
				ENSMUSG00000004933	Matk	Matk	1.11508	4.69426e-05	0.00191171	megakaryocyte-associated tyrosine kinase [Source:MGI Symbol;Acc:MGI:99259]
				ENSMUSG00000048240	Gng7	Gng7	1.11626	0.00242935	0.0437283	guanine nucleotide binding protein (G protein), gamma 7 [Source:MGI Symbol;Acc:MGI:95787]
				ENSMUSG00000113626	AC159290.1	AC159290.1	1.12374	0.00062536	0.015307
				ENSMUSG00000033209	Ttc28	Ttc28	1.12799	6.35337e-06	0.000349789	tetratricopeptide repeat domain 28 [Source:MGI Symbol;Acc:MGI:2140873]
				ENSMUSG00000085396	Firre	Firre	1.13865	8.84415e-06	0.000462507	functional intergenic repeating RNA element [Source:MGI Symbol;Acc:MGI:2147989]
				ENSMUSG00000017400	Stac2	Stac2	1.1441	1.46099e-14	4.21978e-12	SH3 and cysteine rich domain 2 [Source:MGI Symbol;Acc:MGI:2144518]
				ENSMUSG00000054737	Zfp182	Zfp182	1.15831	2.40045e-07	2.02749e-05	zinc finger protein 182 [Source:MGI Symbol;Acc:MGI:2442220]
				ENSMUSG00000040111	Gramd1b	Gramd1b	1.16886	0.000829332	0.0191041	GRAM domain containing 1B [Source:MGI Symbol;Acc:MGI:1925037]
				ENSMUSG00000059498	Fcgr3	Fcgr3	1.17447	0.000103954	0.00368927	Fc receptor, IgG, low affinity III [Source:MGI Symbol;Acc:MGI:95500]
				ENSMUSG00000024340	Btnl2	Btnl2	1.18044	2.42988e-07	2.02749e-05	butyrophilin-like 2 [Source:MGI Symbol;Acc:MGI:1859549]
				ENSMUSG00000034066	Farp2	Farp2	1.18189	5.0873e-07	3.91431e-05	FERM, RhoGEF and pleckstrin domain protein 2 [Source:MGI Symbol;Acc:MGI:2385126]
				ENSMUSG00000027015	Cybrd1	Cybrd1	1.19355	0.0020034	0.0375743	cytochrome b reductase 1 [Source:MGI Symbol;Acc:MGI:2654575]
				ENSMUSG00000096981	Gm16845	Gm16845	1.19394	8.58838e-05	0.00316155	predicted gene, 16845 [Source:MGI Symbol;Acc:MGI:4439769]
				ENSMUSG00000015766	Eps8	Eps8	1.19636	5.42846e-06	0.000308693	epidermal growth factor receptor pathway substrate 8 [Source:MGI Symbol;Acc:MGI:104684]
				ENSMUSG00000005413	Hmox1	Hmox1	1.20039	0.00209296	0.0387125	heme oxygenase 1 [Source:MGI Symbol;Acc:MGI:96163]
				ENSMUSG00000032375	Aph1b	Aph1b	1.20606	0.00149102	0.0297475	aph1 homolog B, gamma secretase subunit [Source:MGI Symbol;Acc:MGI:3522097]
				ENSMUSG00000105906	Iglc1	Iglc1	1.20802	0.000230892	0.00701419	immunoglobulin lambda constant 1 [Source:MGI Symbol;Acc:MGI:99546]
				ENSMUSG00000000305	Cdh4	Cdh4	1.21514	0.00177638	0.0343426	cadherin 4 [Source:MGI Symbol;Acc:MGI:99218]
				ENSMUSG00000006235	Epor	Epor	1.22829	0.000757423	0.0177971	erythropoietin receptor [Source:MGI Symbol;Acc:MGI:95408]
				ENSMUSG00000029381	Shroom3	Shroom3	1.23593	0.000566563	0.0142392	shroom family member 3 [Source:MGI Symbol;Acc:MGI:1351655]
				ENSMUSG00000027875	Hmgcs2	Hmgcs2	1.24873	2.48162e-07	2.0615e-05	3-hydroxy-3-methylglutaryl-Coenzyme A synthase 2 [Source:MGI Symbol;Acc:MGI:101939]
				ENSMUSG00000090659	Zfp493	Zfp493	1.26124	5.19094e-05	0.0020735	zinc finger protein 493 [Source:MGI Symbol;Acc:MGI:1920208]
				ENSMUSG00000023966	Rsph9	Rsph9	1.26845	0.000101045	0.0036018	radial spoke head 9 homolog (Chlamydomonas) [Source:MGI Symbol;Acc:MGI:1922814]
				ENSMUSG00000031586	Rbpms	Rbpms	1.27042	6.42e-09	7.53307e-07	RNA binding protein gene with multiple splicing [Source:MGI Symbol;Acc:MGI:1334446]
				ENSMUSG00000023349	Clec4n	Clec4n	1.27205	1.78658e-05	0.000834361	C-type lectin domain family 4, member n [Source:MGI Symbol;Acc:MGI:1861231]
				ENSMUSG00000106820	D5Ertd605e	D5Ertd605e	1.27461	0.000383928	0.010758	DNA segment, Chr 5, ERATO Doi 605, expressed [Source:MGI Symbol;Acc:MGI:1277165]
				ENSMUSG00000062157	Ifnlr1	Ifnlr1	1.27716	0.000680552	0.0162347	interferon lambda receptor 1 [Source:MGI Symbol;Acc:MGI:2429859]
				ENSMUSG00000058470	Gm8369	Gm8369	1.28782	0.00127119	0.0265114	predicted gene 8369 [Source:MGI Symbol;Acc:MGI:3645380]
				ENSMUSG00000038408	1700018A04Rik	1700018A04Rik	1.29249	0.00187322	0.0358721	RIKEN cDNA 1700018A04 gene [Source:MGI Symbol;Acc:MGI:1916631]
				ENSMUSG00000086513	9130208D14Rik	9130208D14Rik	1.29471	0.00291556	0.0492679	RIKEN cDNA 9130208D14 gene [Source:MGI Symbol;Acc:MGI:1924950]
				ENSMUSG00000051790	Nlgn2	Nlgn2	1.29693	5.58211e-09	6.5911e-07	neuroligin 2 [Source:MGI Symbol;Acc:MGI:2681835]
				ENSMUSG00000024900	Cpt1a	Cpt1a	1.30005	1.10755e-12	2.66579e-10	carnitine palmitoyltransferase 1a, liver [Source:MGI Symbol;Acc:MGI:1098296]
				ENSMUSG00000033987	Dnah17	Dnah17	1.31156	0.000590876	0.0147319	dynein, axonemal, heavy chain 17 [Source:MGI Symbol;Acc:MGI:1917176]
				ENSMUSG00000039963	Ccdc40	Ccdc40	1.31305	0.00139798	0.0282212	coiled-coil domain containing 40 [Source:MGI Symbol;Acc:MGI:2443893]
				ENSMUSG00000032281	Acsbg1	Acsbg1	1.31438	5.46334e-06	0.000308693	acyl-CoA synthetase bubblegum family member 1 [Source:MGI Symbol;Acc:MGI:2385656]
				ENSMUSG00000035459	Stab2	Stab2	1.32242	5.09529e-06	0.000293898	stabilin 2 [Source:MGI Symbol;Acc:MGI:2178743]
				ENSMUSG00000019461	Plscr3	Plscr3	1.33327	2.6456e-40	3.82066e-37	phospholipid scramblase 3 [Source:MGI Symbol;Acc:MGI:1917560]
				ENSMUSG00000025555	Farp1	Farp1	1.37375	5.53159e-11	9.79718e-09	FERM, RhoGEF (Arhgef) and pleckstrin domain protein 1 (chondrocyte-derived) [Source:MGI Symbol;Acc:MGI:2446173]
				ENSMUSG00000034427	Myo15b	Myo15b	1.37759	0.00296961	0.0497781	myosin XVB [Source:MGI Symbol;Acc:MGI:2685534]
				ENSMUSG00000031766	Slc12a3	Slc12a3	1.38437	6.30906e-06	0.000348372	solute carrier family 12, member 3 [Source:MGI Symbol;Acc:MGI:108114]
				ENSMUSG00000030598	Fbxo17	Fbxo17	1.3934	3.10856e-05	0.00134161	F-box protein 17 [Source:MGI Symbol;Acc:MGI:1354707]
				ENSMUSG00000031785	Adgrg1	Adgrg1	1.40048	1.09699e-05	0.000555118	adhesion G protein-coupled receptor G1 [Source:MGI Symbol;Acc:MGI:1340051]
				ENSMUSG00000001120	Pcbp3	Pcbp3	1.40575	0.00272378	0.0470002	poly(rC) binding protein 3 [Source:MGI Symbol;Acc:MGI:1890470]
				ENSMUSG00000046768	Rhoj	Rhoj	1.40614	1.49279e-07	1.32823e-05	ras homolog family member J [Source:MGI Symbol;Acc:MGI:1931551]
				ENSMUSG00000038143	Stox2	Stox2	1.40695	6.61965e-08	6.30849e-06	storkhead box 2 [Source:MGI Symbol;Acc:MGI:1918319]
				ENSMUSG00000103865	Gm37416	Gm37416	1.40768	9.00832e-09	1.02927e-06	predicted gene, 37416 [Source:MGI Symbol;Acc:MGI:5610644]
				ENSMUSG00000037185	Krt80	Krt80	1.4141	0.000146153	0.00489979	keratin 80 [Source:MGI Symbol;Acc:MGI:1921377]
				ENSMUSG00000052544	St6galnac3	St6galnac3	1.43194	8.27143e-06	0.000436202	ST6 (alpha-N-acetyl-neuraminyl-2,3-beta-galactosyl-1,3)-N-acetylgalactosaminide alpha-2,6-sialyltransferase 3 [Source:MGI Symbol;Acc:MGI:1341828]
				ENSMUSG00000034591	Slc41a2	Slc41a2	1.43799	0.00192075	0.0364981	solute carrier family 41, member 2 [Source:MGI Symbol;Acc:MGI:2442940]
				ENSMUSG00000034271	Jdp2	Jdp2	1.45595	1.55545e-10	2.47474e-08	Jun dimerization protein 2 [Source:MGI Symbol;Acc:MGI:1932093]
				ENSMUSG00000018199	Trove2	Trove2	1.4562	2.94432e-08	2.98793e-06	TROVE domain family, member 2 [Source:MGI Symbol;Acc:MGI:106652]
				ENSMUSG00000039116	Adgrg6	Adgrg6	1.4762	0.000182332	0.00582161	adhesion G protein-coupled receptor G6 [Source:MGI Symbol;Acc:MGI:1916151]
				ENSMUSG00000032715	Trib3	Trib3	1.49644	1.65593e-05	0.000781116	tribbles pseudokinase 3 [Source:MGI Symbol;Acc:MGI:1345675]
				ENSMUSG00000053646	Plxnb1	Plxnb1	1.49777	0.000267664	0.00795114	plexin B1 [Source:MGI Symbol;Acc:MGI:2154238]
				ENSMUSG00000085511	Gm11738	Gm11738	1.51106	2.74209e-05	0.0012028	predicted gene 11738 [Source:MGI Symbol;Acc:MGI:3650365]
				ENSMUSG00000032470	Mras	Mras	1.51609	1.02042e-05	0.000524861	muscle and microspikes RAS [Source:MGI Symbol;Acc:MGI:1100856]
				ENSMUSG00000087574	C030037D09Rik	C030037D09Rik	1.52322	0.000523871	0.0134728	RIKEN cDNA C030037D09 gene [Source:MGI Symbol;Acc:MGI:1924865]
				ENSMUSG00000028184	Adgrl2	Adgrl2	1.52745	1.09247e-14	3.37515e-12	adhesion G protein-coupled receptor L2 [Source:MGI Symbol;Acc:MGI:2139714]
				ENSMUSG00000015968	Cacna1d	Cacna1d	1.53994	0.000397467	0.0109094	calcium channel, voltage-dependent, L type, alpha 1D subunit [Source:MGI Symbol;Acc:MGI:88293]
				ENSMUSG00000090248	Gm14027	Gm14027	1.5471	0.00286622	0.0486402	predicted gene 14027 [Source:MGI Symbol;Acc:MGI:3757578]
				ENSMUSG00000037370	Enpp1	Enpp1	1.54825	4.40896e-24	2.95621e-21	ectonucleotide pyrophosphatase/phosphodiesterase 1 [Source:MGI Symbol;Acc:MGI:97370]
				ENSMUSG00000113853	CT009757.6	CT009757.6	1.56531	0.00157226	0.0311039
				ENSMUSG00000082383	Gm9670	Gm9670	1.57945	0.00255425	0.0451539	predicted gene 9670 [Source:MGI Symbol;Acc:MGI:3780078]
				ENSMUSG00000098814	Igkv19-93	Igkv19	1.59246	0.00283457	0.0484664	immunoglobulin kappa chain variable 19-93 [Source:MGI Symbol;Acc:MGI:107617]
				ENSMUSG00000028456	Unc13b	Unc13b	1.61455	9.26739e-05	0.00337182	unc-13 homolog B (C. elegans) [Source:MGI Symbol;Acc:MGI:1342278]
				ENSMUSG00000000881	Dlg3	Dlg3	1.63365	0.000123948	0.00429337	discs, large homolog 3 (Drosophila) [Source:MGI Symbol;Acc:MGI:1888986]
				ENSMUSG00000005533	Igf1r	Igf1r	1.66459	3.94605e-09	4.84204e-07	insulin-like growth factor I receptor [Source:MGI Symbol;Acc:MGI:96433]
				ENSMUSG00000051586	Mical3	Mical3	1.67411	2.93137e-08	2.98793e-06	microtubule associated monooxygenase, calponin and LIM domain containing 3 [Source:MGI Symbol;Acc:MGI:2442733]
				ENSMUSG00000038740	Mvb12b	Mvb12b	1.67478	5.17893e-09	6.19294e-07	multivesicular body subunit 12B [Source:MGI Symbol;Acc:MGI:1919793]
				ENSMUSG00000021313	Ryr2	Ryr2	1.67699	2.2261e-07	1.89967e-05	ryanodine receptor 2, cardiac [Source:MGI Symbol;Acc:MGI:99685]
				ENSMUSG00000034813	Grip1	Grip1	1.67898	0.000179201	0.00576083	glutamate receptor interacting protein 1 [Source:MGI Symbol;Acc:MGI:1921303]
				ENSMUSG00000044447	Dock5	Dock5	1.68173	1.84347e-15	6.07181e-13	dedicator of cytokinesis 5 [Source:MGI Symbol;Acc:MGI:2652871]
				ENSMUSG00000020679	Hnf1b	Hnf1b	1.68279	3.61822e-05	0.00153337	HNF1 homeobox B [Source:MGI Symbol;Acc:MGI:98505]
				ENSMUSG00000031995	St14	St14	1.70119	1.38703e-14	4.13336e-12	suppression of tumorigenicity 14 (colon carcinoma) [Source:MGI Symbol;Acc:MGI:1338881]
				ENSMUSG00000032717	Mdfi	Mdfi	1.72506	0.000748773	0.017638	MyoD family inhibitor [Source:MGI Symbol;Acc:MGI:107687]
				ENSMUSG00000040093	Bmf	Bmf	1.72732	9.54151e-07	6.78532e-05	BCL2 modifying factor [Source:MGI Symbol;Acc:MGI:2176433]
				ENSMUSG00000063506	Arhgap22	Arhgap22	1.7299	0.000529397	0.0135777	Rho GTPase activating protein 22 [Source:MGI Symbol;Acc:MGI:2443418]
				ENSMUSG00000033255	Gm5134	Gm5134	1.74644	3.56223e-06	0.000217842	predicted gene 5134 [Source:MGI Symbol;Acc:MGI:3646667]
				ENSMUSG00000024905	Tesmin	Tesmin	1.76283	0.00240466	0.0434087	testis expressed metallothionein like [Source:MGI Symbol;Acc:MGI:1340029]
				ENSMUSG00000004891	Nes	Nes	1.76302	1.57503e-08	1.70923e-06	nestin [Source:MGI Symbol;Acc:MGI:101784]
				ENSMUSG00000052631	Sh2d6	Sh2d6	1.77215	0.00197615	0.0372867	SH2 domain containing 6 [Source:MGI Symbol;Acc:MGI:1918380]
				ENSMUSG00000043102	Qrfp	Qrfp	1.77316	3.10876e-06	0.0001939	pyroglutamylated RFamide peptide [Source:MGI Symbol;Acc:MGI:3630329]
				ENSMUSG00000090622	A930033H14Rik	A930033H14Rik	1.78014	0.00092155	0.0207947	RIKEN cDNA A930033H14 gene [Source:MGI Symbol;Acc:MGI:2444562]
				ENSMUSG00000022263	Trio	Trio	1.78593	1.44932e-23	9.06986e-21	triple functional domain (PTPRF interacting) [Source:MGI Symbol;Acc:MGI:1927230]
				ENSMUSG00000061724	Gm2423	Gm2423	1.78788	0.00141372	0.0284776	predicted gene 2423 [Source:MGI Symbol;Acc:MGI:3805957]
				ENSMUSG00000047420	Fam180a	Fam180a	1.81013	0.0015929	0.0314129	family with sequence similarity 180, member A [Source:MGI Symbol;Acc:MGI:3039626]
				ENSMUSG00000029207	Apbb2	Apbb2	1.82832	0.000618649	0.0152222	amyloid beta (A4) precursor protein-binding, family B, member 2 [Source:MGI Symbol;Acc:MGI:108405]
				ENSMUSG00000037887	Dusp8	Dusp8	1.83744	3.81338e-05	0.00160602	dual specificity phosphatase 8 [Source:MGI Symbol;Acc:MGI:106626]
				ENSMUSG00000005800	Mmp8	Mmp8	1.83894	0.00224705	0.0411171	matrix metallopeptidase 8 [Source:MGI Symbol;Acc:MGI:1202395]
				ENSMUSG00000033768	Nrxn2	Nrxn2	1.84189	0.00271565	0.0469462	neurexin II [Source:MGI Symbol;Acc:MGI:1096362]
				ENSMUSG00000048489	8430408G22Rik	8430408G22Rik	1.87052	3.02805e-05	0.0013129	RIKEN cDNA 8430408G22 gene [Source:MGI Symbol;Acc:MGI:1918730]
				ENSMUSG00000069727	Zfp975	Zfp975	1.87526	1.81758e-08	1.91704e-06	zinc finger protein 975 [Source:MGI Symbol;Acc:MGI:3648690]
				ENSMUSG00000002489	Tiam1	Tiam1	1.90104	0.000129688	0.00446358	T cell lymphoma invasion and metastasis 1 [Source:MGI Symbol;Acc:MGI:103306]
				ENSMUSG00000028496	Mllt3	Mllt3	1.9167	1.36163e-19	6.72718e-17	myeloid/lymphoid or mixed-lineage leukemia; translocated to, 3 [Source:MGI Symbol;Acc:MGI:1917372]
				ENSMUSG00000027254	Map1a	Map1a	1.9223	0.000443355	0.0118569	microtubule-associated protein 1 A [Source:MGI Symbol;Acc:MGI:1306776]
				ENSMUSG00000071342	Lsmem1	Lsmem1	1.92243	1.3971e-06	9.5379e-05	leucine-rich single-pass membrane protein 1 [Source:MGI Symbol;Acc:MGI:2685735]
				ENSMUSG00000038415	Foxq1	Foxq1	1.92414	2.77977e-06	0.000174667	forkhead box Q1 [Source:MGI Symbol;Acc:MGI:1298228]
				ENSMUSG00000058794	Nfe2	Nfe2	1.93089	0.000141768	0.00477837	nuclear factor, erythroid derived 2 [Source:MGI Symbol;Acc:MGI:97308]
				ENSMUSG00000022479	Vdr	Vdr	1.94067	0.000210519	0.00651133	vitamin D (1,25-dihydroxyvitamin D3) receptor [Source:MGI Symbol;Acc:MGI:103076]
				ENSMUSG00000000247	Lhx2	Lhx2	1.96486	0.000210194	0.00651133	LIM homeobox protein 2 [Source:MGI Symbol;Acc:MGI:96785]
				ENSMUSG00000025270	Alas2	Alas2	1.96738	0.00235136	0.0427342	aminolevulinic acid synthase 2, erythroid [Source:MGI Symbol;Acc:MGI:87990]
				ENSMUSG00000061878	Sphk1	Sphk1	1.98609	0.00127245	0.0265114	sphingosine kinase 1 [Source:MGI Symbol;Acc:MGI:1316649]
				ENSMUSG00000025504	Eps8l2	Eps8l2	2.00188	0.000165246	0.005386	EPS8-like 2 [Source:MGI Symbol;Acc:MGI:2138828]
				ENSMUSG00000030134	Rasgef1a	Rasgef1a	2.03836	2.77829e-10	4.27538e-08	RasGEF domain family, member 1A [Source:MGI Symbol;Acc:MGI:1917977]
				ENSMUSG00000031012	Cask	Cask	2.04156	2.27605e-07	1.93351e-05	calcium/calmodulin-dependent serine protein kinase (MAGUK family) [Source:MGI Symbol;Acc:MGI:1309489]
				ENSMUSG00000033569	Adgrb3	Adgrb3	2.05202	0.00250446	0.0444833	adhesion G protein-coupled receptor B3 [Source:MGI Symbol;Acc:MGI:2441837]
				ENSMUSG00000087022	9130024F11Rik	9130024F11Rik	2.10849	0.00178189	0.0343426	RIKEN cDNA 9130024F11 gene [Source:MGI Symbol;Acc:MGI:1926150]
				ENSMUSG00000032827	Ppp1r9a	Ppp1r9a	2.11571	0.0026946	0.0466682	protein phosphatase 1, regulatory (inhibitor) subunit 9A [Source:MGI Symbol;Acc:MGI:2442401]
				ENSMUSG00000114004	AC155937.1	AC155937.1	2.11703	0.0017789	0.0343426
				ENSMUSG00000026437	Cdk18	Cdk18	2.13059	1.48435e-05	0.000715641	cyclin-dependent kinase 18 [Source:MGI Symbol;Acc:MGI:97518]
				ENSMUSG00000074673	Ttll9	Ttll9	2.14212	3.33109e-10	5.08438e-08	tubulin tyrosine ligase-like family, member 9 [Source:MGI Symbol;Acc:MGI:1913589]
				ENSMUSG00000069919	Hba-a1	Hba	2.15479	0.00127558	0.0265114	hemoglobin alpha, adult chain 1 [Source:MGI Symbol;Acc:MGI:96015]
				ENSMUSG00000104529	Rbakdn	Rbakdn	2.15502	3.11641e-05	0.00134192	RB-associated KRAB zinc finger downstream neighbor (non-protein coding) [Source:MGI Symbol;Acc:MGI:3782099]
				ENSMUSG00000095571	Ighv5-17	Ighv5	2.1734	0.000339496	0.00971249	immunoglobulin heavy variable 5-17 [Source:MGI Symbol;Acc:MGI:4439533]
				ENSMUSG00000085133	B930095G15Rik	B930095G15Rik	2.18932	7.47328e-08	7.05042e-06	RIKEN cDNA B930095G15 gene [Source:MGI Symbol;Acc:MGI:2443701]
				ENSMUSG00000039701	Usp53	Usp53	2.22651	6.83718e-09	7.97275e-07	ubiquitin specific peptidase 53 [Source:MGI Symbol;Acc:MGI:2139607]
				ENSMUSG00000073940	Hbb-bt	Hbb	2.23923	0.000946757	0.0212613	hemoglobin, beta adult t chain [Source:MGI Symbol;Acc:MGI:5474850]
				ENSMUSG00000079429	Mroh2a	Mroh2a	2.25391	0.00201771	0.037674	maestro heat-like repeat family member 2A [Source:MGI Symbol;Acc:MGI:3705228]
				ENSMUSG00000031493	Ggn	Ggn	2.25406	0.00101154	0.022342	gametogenetin [Source:MGI Symbol;Acc:MGI:2181461]
				ENSMUSG00000069917	Hba-a2	Hba	2.25484	0.000422874	0.011464	hemoglobin alpha, adult chain 2 [Source:MGI Symbol;Acc:MGI:96016]
				ENSMUSG00000099875	Rbm3-ps	Rbm3	2.26268	0.000500777	0.0130216	RNA binding motif (RNP1, RRM) protein 3 [Source:MGI Symbol;Acc:MGI:3642874]
				ENSMUSG00000054385	Ceacam2	Ceacam2	2.27172	0.000161899	0.00529529	carcinoembryonic antigen-related cell adhesion molecule 2 [Source:MGI Symbol;Acc:MGI:1347246]
				ENSMUSG00000021750	Fam107a	Fam107a	2.29455	0.000173807	0.00565521	family with sequence similarity 107, member A [Source:MGI Symbol;Acc:MGI:3041256]
				ENSMUSG00000078502	Gm13212	Gm13212	2.33223	1.06789e-10	1.80618e-08	predicted gene 13212 [Source:MGI Symbol;Acc:MGI:3651014]
				ENSMUSG00000003282	Plag1	Plag1	2.34215	1.03377e-05	0.000530271	pleiomorphic adenoma gene 1 [Source:MGI Symbol;Acc:MGI:1891916]
				ENSMUSG00000020905	Usp43	Usp43	2.3764	0.00238353	0.0431103	ubiquitin specific peptidase 43 [Source:MGI Symbol;Acc:MGI:2444541]
				ENSMUSG00000116762	NA	NA	2.39437	9.1296e-10	1.26029e-07	NA
				ENSMUSG00000068606	Gm4841	Gm4841	2.39802	9.95282e-10	1.35402e-07	predicted gene 4841 [Source:MGI Symbol;Acc:MGI:3643814]
				ENSMUSG00000070923	Klhl9	Klhl9	2.41148	3.25331e-111	2.03592e-107	kelch-like 9 [Source:MGI Symbol;Acc:MGI:2180122]
				ENSMUSG00000097414	B130046B21Rik	B130046B21Rik	2.42433	0.000768043	0.0179567	RIKEN cDNA B130046B21 gene [Source:MGI Symbol;Acc:MGI:3704458]
				ENSMUSG00000033419	Snap91	Snap91	2.426	0.00198856	0.0374832	synaptosomal-associated protein 91 [Source:MGI Symbol;Acc:MGI:109132]
				ENSMUSG00000025885	Myo5b	Myo5b	2.44693	0.00166762	0.0326124	myosin VB [Source:MGI Symbol;Acc:MGI:106598]
				ENSMUSG00000042807	Hecw2	Hecw2	2.45498	0.00236814	0.0429146	HECT, C2 and WW domain containing E3 ubiquitin protein ligase 2 [Source:MGI Symbol;Acc:MGI:2685817]
				ENSMUSG00000031543	Ank1	Ank1	2.47716	9.34639e-07	6.67183e-05	ankyrin 1, erythroid [Source:MGI Symbol;Acc:MGI:88024]
				ENSMUSG00000058975	Kcnc1	Kcnc1	2.47992	0.000387625	0.0108081	potassium voltage gated channel, Shaw-related subfamily, member 1 [Source:MGI Symbol;Acc:MGI:96667]
				ENSMUSG00000020836	Coro6	Coro6	2.51363	0.00205095	0.0380855	coronin 6 [Source:MGI Symbol;Acc:MGI:2183448]
				ENSMUSG00000020961	Ston2	Ston2	2.51855	0.000764643	0.0179219	stonin 2 [Source:MGI Symbol;Acc:MGI:1918272]
				ENSMUSG00000060512	0610040J01Rik	0610040J01Rik	2.54598	3.50536e-08	3.53815e-06	RIKEN cDNA 0610040J01 gene [Source:MGI Symbol;Acc:MGI:1923511]
				ENSMUSG00000028871	Rspo1	Rspo1	2.56094	0.00100543	0.0222593	R-spondin 1 [Source:MGI Symbol;Acc:MGI:2183426]
				ENSMUSG00000086008	Gm8817	Gm8817	2.56395	6.375e-05	0.00245255	predicted gene 8817 [Source:MGI Symbol;Acc:MGI:3648637]
				ENSMUSG00000074892	B3galt5	B3galt5	2.56594	0.000412959	0.0112687	UDP-Gal:betaGlcNAc beta 1,3-galactosyltransferase, polypeptide 5 [Source:MGI Symbol;Acc:MGI:2136878]
				ENSMUSG00000044707	Ccnjl	Ccnjl	2.569	0.0024636	0.0439001	cyclin J-like [Source:MGI Symbol;Acc:MGI:2685723]
				ENSMUSG00000022803	Popdc2	Popdc2	2.59591	6.20851e-08	5.94687e-06	popeye domain containing 2 [Source:MGI Symbol;Acc:MGI:1930150]
				ENSMUSG00000044968	Napepld	Napepld	2.65987	5.2738e-19	2.53873e-16	N-acyl phosphatidylethanolamine phospholipase D [Source:MGI Symbol;Acc:MGI:2140885]
				ENSMUSG00000046159	Chrm3	Chrm3	2.69248	0.000291241	0.00854336	cholinergic receptor, muscarinic 3, cardiac [Source:MGI Symbol;Acc:MGI:88398]
				ENSMUSG00000052305	Hbb-bs	Hbb	2.70916	2.81876e-05	0.00122783	hemoglobin, beta adult s chain [Source:MGI Symbol;Acc:MGI:5474852]
				ENSMUSG00000095789	Nupr1l	Nupr1l	2.7389	0.00248182	0.0441647	nuclear protein transcriptional regulator 1 like [Source:MGI Symbol;Acc:MGI:1923099]
				ENSMUSG00000040433	Zbtb38	Zbtb38	2.74516	0.000365285	0.0103593	zinc finger and BTB domain containing 38 [Source:MGI Symbol;Acc:MGI:2442866]
				ENSMUSG00000038777	Sema6c	Sema6c	2.74869	3.10558e-05	0.00134161	sema domain, transmembrane domain (TM), and cytoplasmic domain, (semaphorin) 6C [Source:MGI Symbol;Acc:MGI:1338032]
				ENSMUSG00000037855	Zfp365	Zfp365	2.81112	0.000896694	0.0203316	zinc finger protein 365 [Source:MGI Symbol;Acc:MGI:2143676]
				ENSMUSG00000027956	Tmem144	Tmem144	2.8361	0.000133818	0.00457612	transmembrane protein 144 [Source:MGI Symbol;Acc:MGI:1917902]
				ENSMUSG00000058897	Col25a1	Col25a1	2.92424	9.39127e-06	0.000487049	collagen, type XXV, alpha 1 [Source:MGI Symbol;Acc:MGI:1924268]
				ENSMUSG00000030236	Slco1b2	Slco1b2	2.9693	9.81575e-07	6.954e-05	solute carrier organic anion transporter family, member 1b2 [Source:MGI Symbol;Acc:MGI:1351899]
				ENSMUSG00000046314	Stxbp6	Stxbp6	2.97131	9.04599e-09	1.02927e-06	syntaxin binding protein 6 (amisyn) [Source:MGI Symbol;Acc:MGI:2384963]
				ENSMUSG00000019888	Mgat4c	Mgat4c	2.97802	7.70496e-05	0.00288153	MGAT4 family, member C [Source:MGI Symbol;Acc:MGI:1914819]
				ENSMUSG00000090877	Hspa1b	Hspa1b	3.20401	5.11345e-05	0.00205128	heat shock protein 1B [Source:MGI Symbol;Acc:MGI:99517]
				ENSMUSG00000038368	Focad	Focad	3.23327	5.94342e-29	5.87273e-26	focadhesin [Source:MGI Symbol;Acc:MGI:2676921]
				ENSMUSG00000103672	Gm37621	Gm37621	3.25809	1.24379e-17	5.30704e-15	predicted gene, 37621 [Source:MGI Symbol;Acc:MGI:5610849]
				ENSMUSG00000029814	Igf2bp3	Igf2bp3	3.26525	4.67445e-16	1.62515e-13	insulin-like growth factor 2 mRNA binding protein 3 [Source:MGI Symbol;Acc:MGI:1890359]
				ENSMUSG00000089679	Gm16299	Gm16299	3.30175	1.21164e-12	2.80831e-10	predicted gene 16299 [Source:MGI Symbol;Acc:MGI:3826539]
				ENSMUSG00000032500	Dclk3	Dclk3	3.30543	2.14508e-12	4.62893e-10	doublecortin-like kinase 3 [Source:MGI Symbol;Acc:MGI:3039580]
				ENSMUSG00000102990	Gm37764	Gm37764	3.30713	0.00169462	NA	predicted gene, 37764 [Source:MGI Symbol;Acc:MGI:5610992]
				ENSMUSG00000056004	9330182L06Rik	9330182L06Rik	3.35398	3.74092e-06	0.000227388	RIKEN cDNA 9330182L06 gene [Source:MGI Symbol;Acc:MGI:2443264]
				ENSMUSG00000051804	Adam6b	Adam6b	3.37167	2.42591e-18	1.08438e-15	a disintegrin and metallopeptidase domain 6B [Source:MGI Symbol;Acc:MGI:2444636]
				ENSMUSG00000026841	Fibcd1	Fibcd1	3.45119	0.000381458	0.0107263	fibrinogen C domain containing 1 [Source:MGI Symbol;Acc:MGI:2138953]
				ENSMUSG00000041468	Gpr12	Gpr12	3.46192	0.000282001	0.00833745	G-protein coupled receptor 12 [Source:MGI Symbol;Acc:MGI:101909]
				ENSMUSG00000007034	Slc44a4	Slc44a4	3.46747	1.59262e-06	0.000107168	solute carrier family 44, member 4 [Source:MGI Symbol;Acc:MGI:1917379]
				ENSMUSG00000074731	Zfp345	Zfp345	3.48119	9.62398e-05	0.00348026	zinc finger protein 345 [Source:MGI Symbol;Acc:MGI:3652219]
				ENSMUSG00000037254	Itih2	Itih2	3.58411	0.00120648	NA	inter-alpha trypsin inhibitor, heavy chain 2 [Source:MGI Symbol;Acc:MGI:96619]
				ENSMUSG00000040170	Fmo2	Fmo2	3.59007	0.000216708	0.00664504	flavin containing monooxygenase 2 [Source:MGI Symbol;Acc:MGI:1916776]
				ENSMUSG00000075410	Prcd	Prcd	3.69037	1.24695e-11	2.37575e-09	photoreceptor disc component [Source:MGI Symbol;Acc:MGI:3649529]
				ENSMUSG00000031142	Cacna1f	Cacna1f	3.84131	1.15122e-23	7.45273e-21	calcium channel, voltage-dependent, alpha 1F subunit [Source:MGI Symbol;Acc:MGI:1859639]
				ENSMUSG00000027849	Syt6	Syt6	3.84632	0.000285266	0.00842074	synaptotagmin VI [Source:MGI Symbol;Acc:MGI:1859544]
				ENSMUSG00000116606	NA	NA	3.86752	1.80719e-08	1.91704e-06	NA
				ENSMUSG00000055305	Zfp93	Zfp93	3.93558	2.07026e-05	0.000945671	zinc finger protein 93 [Source:MGI Symbol;Acc:MGI:107611]
				ENSMUSG00000044626	Liph	Liph	3.97503	1.32703e-10	2.14773e-08	lipase, member H [Source:MGI Symbol;Acc:MGI:2388029]
				ENSMUSG00000091971	Hspa1a	Hspa1a	4.08347	1.56139e-05	0.000742115	heat shock protein 1A [Source:MGI Symbol;Acc:MGI:96244]
				ENSMUSG00000062937	Mtap	Mtap	4.14871	1.537e-147	2.88556e-143	methylthioadenosine phosphorylase [Source:MGI Symbol;Acc:MGI:1914152]
				ENSMUSG00000019987	Arg1	Arg1	4.16058	1.70981e-24	1.23462e-21	arginase, liver [Source:MGI Symbol;Acc:MGI:88070]
				ENSMUSG00000081998	Gm13245	Gm13245	4.17553	1.72818e-06	0.000115462	predicted gene 13245 [Source:MGI Symbol;Acc:MGI:3649656]
				ENSMUSG00000115103	NA	NA	4.23739	2.23968e-05	NA	NA
				ENSMUSG00000115311	NA	NA	4.2586	6.3109e-05	NA	NA
				ENSMUSG00000109658	Gm45660	Gm45660	4.31465	0.0024107	NA	predicted gene 45660 [Source:MGI Symbol;Acc:MGI:5791496]
				ENSMUSG00000025977	Boll	Boll	4.3165	0.00122022	0.0257686	bol, boule-like (Drosophila) [Source:MGI Symbol;Acc:MGI:1922638]
				ENSMUSG00000026344	Lypd1	Lypd1	4.34978	0.000114839	0.00402238	Ly6/Plaur domain containing 1 [Source:MGI Symbol;Acc:MGI:1919835]
				ENSMUSG00000102535	Ighv1-41	Ighv1	4.44718	0.000212569	NA	immunoglobulin heavy variable 1-41 [Source:MGI Symbol;Acc:MGI:3649084]
				ENSMUSG00000030769	Slc5a11	Slc5a11	4.6814	0.000823159	0.0190086	solute carrier family 5 (sodium/glucose cotransporter), member 11 [Source:MGI Symbol;Acc:MGI:1919316]
				ENSMUSG00000049721	Gal3st1	Gal3st1	4.7195	1.23185e-05	0.000613444	galactose-3-O-sulfotransferase 1 [Source:MGI Symbol;Acc:MGI:1858277]
				ENSMUSG00000073716	Gm13241	Gm13241	4.78194	7.41763e-15	2.40101e-12	predicted gene 13241 [Source:MGI Symbol;Acc:MGI:3649920]
				ENSMUSG00000067206	Lrrc66	Lrrc66	4.80847	0.00240969	NA	leucine rich repeat containing 66 [Source:MGI Symbol;Acc:MGI:2387634]
				ENSMUSG00000086645	Gm15743	Gm15743	4.83797	0.000676276	0.0161532	predicted gene 15743 [Source:MGI Symbol;Acc:MGI:3783185]
				ENSMUSG00000101210	Gm28720	Gm28720	4.85891	4.92317e-11	8.80263e-09	predicted gene 28720 [Source:MGI Symbol;Acc:MGI:5579426]
				ENSMUSG00000042045	Sln	Sln	4.90199	8.00057e-10	1.11261e-07	sarcolipin [Source:MGI Symbol;Acc:MGI:1913652]
				ENSMUSG00000031553	Adam3	Adam3	4.93713	5.35658e-08	5.23773e-06	a disintegrin and metallopeptidase domain 3 (cyritestin) [Source:MGI Symbol;Acc:MGI:102518]
				ENSMUSG00000027596	a	a	5.26852	1.23107e-05	NA	nonagouti [Source:MGI Symbol;Acc:MGI:87853]
				ENSMUSG00000044678	Ly6k	Ly6k	5.37504	3.19782e-52	6.67066e-49	lymphocyte antigen 6 complex, locus K [Source:MGI Symbol;Acc:MGI:1923736]
				ENSMUSG00000109967	Gm45883	Gm45883	5.92948	0.00233587	0.0425204	predicted gene 45883 [Source:MGI Symbol;Acc:MGI:5804998]
				ENSMUSG00000079009	Gm14139	Gm14139	7.18063	4.8976e-20	2.48507e-17	predicted gene 14139 [Source:MGI Symbol;Acc:MGI:3836251]
				ENSMUSG00000034730	Adgrb1	Adgrb1	7.23705	4.57278e-14	1.24419e-11	adhesion G protein-coupled receptor B1 [Source:MGI Symbol;Acc:MGI:1933736]
				ENSMUSG00000021908	Gm6768	Gm6768	7.46568	0.00142571	0.0286271	predicted gene 6768 [Source:MGI Symbol;Acc:MGI:3648259]
				ENSMUSG00000098743	Gm27927	Gm27927	9.51932	1.07031e-26	8.73648e-24	predicted gene, 27927 [Source:MGI Symbol;Acc:MGI:5531309]
				ENSMUSG00000086503	Xist	Xist	10.7602	1.31375e-27	1.1211e-24	inactive X specific transcripts [Source:MGI Symbol;Acc:MGI:98974]
				ENSMUSG00000098369	Gm2274	Gm2274	23.2833	1.34715e-12	3.08432e-10	predicted gene 2274 [Source:MGI Symbol;Acc:MGI:3780444]
				ENSMUSG00000069011	Gm10254	Gm10254	23.4775	3.94171e-06	0.000237185	predicted gene 10254 [Source:MGI Symbol;Acc:MGI:3708673]
				ENSMUSG00000112022	AC157515.1	AC157515.1	30.0986	3.33706e-09	4.17667e-07
				ENSMUSG00000087635	Gm13414	Gm13414	45.8839	1.42898e-30	1.5781e-27	predicted gene 13414 [Source:MGI Symbol;Acc:MGI:3652154]
				ENSMUSG00000089739	Gm20431	Gm20431	50.3779	4.07435e-23	2.46748e-20	predicted gene 20431 [Source:MGI Symbol;Acc:MGI:5141896]

## Sheet: Venn 4 Total vs phospho WT_T505
Accession (Total proteome T505A vs WT no CHK1i)	Description (Total proteome T505A vs WT no CHK1i)	GN (Total proteome T505A vs WT no CHK1i)		Master Protein Accessions (Phospho peptide T505A vs WT no CHK1i)	First Master Protein Accession	Master Protein Descriptions (Phospho peptide T505A vs WT no CHK1i)	GN (Phospho peptide T505A vs WT no CHK1i)	GN_phosphosite(s) (Phospho peptide T505A vs WT no CHK1i)
Q5NBU8	XIAP-associated factor 1 OS=Mus musculus OX=10090 GN=Xaf1 PE=1 SV=3	Xaf1		Q8K352	Q8K352	SAM and SH3 domain-containing protein 3 OS=Mus musculus OX=10090 GN=Sash3 PE=1 SV=2	Sash3	Sash3_S320;T318
P35459	Lymphocyte antigen 6D OS=Mus musculus OX=10090 GN=Ly6d PE=1 SV=1	Ly6d		P99027	P99027	60S acidic ribosomal protein P2 OS=Mus musculus OX=10090 GN=Rplp2 PE=1 SV=3	Rplp2	Rplp2_S105
P11911	B-cell antigen receptor complex-associated protein alpha chain OS=Mus musculus OX=10090 GN=Cd79a PE=1 SV=2	Cd79a		Q8K352	Q8K352	SAM and SH3 domain-containing protein 3 OS=Mus musculus OX=10090 GN=Sash3 PE=1 SV=2	Sash3	Sash3_S42;S38
P11672	Neutrophil gelatinase-associated lipocalin OS=Mus musculus OX=10090 GN=Lcn2 PE=1 SV=1	Lcn2		Q8K558	Q8K558	Trem-like transcript 1 protein OS=Mus musculus OX=10090 GN=Treml1 PE=1 SV=2	Treml1	Treml1_[S228/S229]
P42125	Enoyl-CoA delta isomerase 1, mitochondrial OS=Mus musculus OX=10090 GN=Eci1 PE=1 SV=2	Eci1		Q8K352	Q8K352	SAM and SH3 domain-containing protein 3 OS=Mus musculus OX=10090 GN=Sash3 PE=1 SV=2	Sash3	Sash3_S38;S42
Q8VDI1	Epithelial-stromal interaction protein 1 OS=Mus musculus OX=10090 GN=Epsti1 PE=1 SV=2	Epsti1		Q6P5H2	Q6P5H2	Nestin OS=Mus musculus OX=10090 GN=Nes PE=1 SV=1	Nes	Nes_S1837
Q9R0P9	Ubiquitin carboxyl-terminal hydrolase isozyme L1 OS=Mus musculus OX=10090 GN=Uchl1 PE=1 SV=1	Uchl1		Q8K352	Q8K352	SAM and SH3 domain-containing protein 3 OS=Mus musculus OX=10090 GN=Sash3 PE=1 SV=2	Sash3	Sash3_[S37/S38]
P10922	Histone H1.0 OS=Mus musculus OX=10090 GN=H1f0 PE=2 SV=4	H1f0		E9PVX6	E9PVX6	Proliferation marker protein Ki-67 OS=Mus musculus OX=10090 GN=Mki67 PE=1 SV=1	Mki67	Mki67_S767
Q9D8C4	Interferon-induced 35 kDa protein homolog OS=Mus musculus OX=10090 GN=Ifi35 PE=1 SV=3	Ifi35		P83510	P83510	Traf2 and NCK-interacting protein kinase OS=Mus musculus OX=10090 GN=Tnik PE=1 SV=2	Tnik	Tnik_S737
Q8VC57	BTB/POZ domain-containing protein KCTD5 OS=Mus musculus OX=10090 GN=Kctd5 PE=1 SV=1	Kctd5		Q8K352	Q8K352	SAM and SH3 domain-containing protein 3 OS=Mus musculus OX=10090 GN=Sash3 PE=1 SV=2	Sash3	Sash3_T318
Q9Z126	Platelet factor 4 OS=Mus musculus OX=10090 GN=Pf4 PE=1 SV=1	Pf4		Q6P5H2	Q6P5H2	Nestin OS=Mus musculus OX=10090 GN=Nes PE=1 SV=1	Nes	Nes_S688
Q62095	ATP-dependent RNA helicase DDX3Y OS=Mus musculus OX=10090 GN=Ddx3y PE=1 SV=2	Ddx3y		P99027	P99027	60S acidic ribosomal protein P2 OS=Mus musculus OX=10090 GN=Rplp2 PE=1 SV=3	Rplp2	Rplp2_S105
Q61644	Protein kinase C and casein kinase substrate in neurons protein 1 OS=Mus musculus OX=10090 GN=Pacsin1 PE=1 SV=1	Pacsin1		Q62261	Q62261	Spectrin beta chain; non-erythrocytic 1 OS=Mus musculus OX=10090 GN=Sptbn1 PE=1 SV=2	Sptbn1	Sptbn1_S2340
P14434	H-2 class II histocompatibility antigen, A-B alpha chain OS=Mus musculus OX=10090 GN=H2-Aa PE=1 SV=2	H2-Aa		E9Q5C9	E9Q5C9	Nucleolar and coiled-body phosphoprotein 1 OS=Mus musculus OX=10090 GN=Nolc1 PE=1 SV=1	Nolc1	Nolc1_S563
Q8VCI0	Phospholipase B-like 1 OS=Mus musculus OX=10090 GN=Plbd1 PE=1 SV=1	Plbd1		P54227	P54227	Stathmin OS=Mus musculus OX=10090 GN=Stmn1 PE=1 SV=2	Stmn1	Stmn1_S63
Q80X41	Serine/threonine-protein kinase VRK1 OS=Mus musculus OX=10090 GN=Vrk1 PE=1 SV=2	Vrk1		E9PVX6	E9PVX6	Proliferation marker protein Ki-67 OS=Mus musculus OX=10090 GN=Mki67 PE=1 SV=1	Mki67	Mki67_S517
Q9Z204	Heterogeneous nuclear ribonucleoproteins C1/C2 OS=Mus musculus OX=10090 GN=Hnrnpc PE=1 SV=1	Hnrnpc		Q69ZA1	Q69ZA1	Cyclin-dependent kinase 13 OS=Mus musculus OX=10090 GN=Cdk13 PE=1 SV=3	Cdk13	Cdk13_T495
O88783	Coagulation factor V OS=Mus musculus OX=10090 GN=F5 PE=1 SV=1	F5		Q9JKB3	Q9JKB3	Y-box-binding protein 3 OS=Mus musculus OX=10090 GN=Ybx3 PE=1 SV=2	Ybx3	Ybx3_S52
Q8BP67	60S ribosomal protein L24 OS=Mus musculus OX=10090 GN=Rpl24 PE=1 SV=2	Rpl24		Q6R891	Q6R891	Neurabin-2 OS=Mus musculus OX=10090 GN=Ppp1r9b PE=1 SV=1	Ppp1r9b	Ppp1r9b_S99
P04441	H-2 class II histocompatibility antigen gamma chain OS=Mus musculus OX=10090 GN=Cd74 PE=1 SV=3	Cd74		A2AQ07	A2AQ07	Tubulin beta-1 chain OS=Mus musculus OX=10090 GN=Tubb1 PE=1 SV=1	Tubb1	Tubb1_S435
P47962	60S ribosomal protein L5 OS=Mus musculus OX=10090 GN=Rpl5 PE=1 SV=3	Rpl5		Q8K1N2	Q8K1N2	Pleckstrin homology-like domain family B member 2 OS=Mus musculus OX=10090 GN=Phldb2 PE=1 SV=2	Phldb2	Phldb2_S465
Q9EP71	Ankycorbin OS=Mus musculus OX=10090 GN=Rai14 PE=1 SV=1	Rai14		P16546	P16546	Spectrin alpha chain; non-erythrocytic 1 OS=Mus musculus OX=10090 GN=Sptan1 PE=1 SV=4	Sptan1	Sptan1_S1029
P28653	Biglycan OS=Mus musculus OX=10090 GN=Bgn PE=1 SV=1	Bgn		O08900	O08900	Zinc finger protein Aiolos OS=Mus musculus OX=10090 GN=Ikzf3 PE=1 SV=2	Ikzf3	Ikzf3_S42
Q91YU8	Suppressor of SWI4 1 homolog OS=Mus musculus OX=10090 GN=Ppan PE=1 SV=2	Ppan		Q8CB62	Q8CB62	Centrobin OS=Mus musculus OX=10090 GN=Cntrob PE=2 SV=2	Cntrob	Cntrob_S63
P14483	H-2 class II histocompatibility antigen, A beta chain OS=Mus musculus OX=10090 GN=H2-Ab1 PE=1 SV=1	H2-Ab1		P54227	P54227	Stathmin OS=Mus musculus OX=10090 GN=Stmn1 PE=1 SV=2	Stmn1	Stmn1_S63
P31001	Desmin OS=Mus musculus OX=10090 GN=Des PE=1 SV=3	Des		Q80VH0	Q80VH0	B-cell scaffold protein with ankyrin repeats OS=Mus musculus OX=10090 GN=Bank1 PE=1 SV=3	Bank1	Bank1_S643
P05201	Aspartate aminotransferase, cytoplasmic OS=Mus musculus OX=10090 GN=Got1 PE=1 SV=3	Got1		Q6P5H2	Q6P5H2	Nestin OS=Mus musculus OX=10090 GN=Nes PE=1 SV=1	Nes	Nes_S731
Q8K352	SAM and SH3 domain-containing protein 3 OS=Mus musculus OX=10090 GN=Sash3 PE=1 SV=2	Sash3		Q6NXN1	Q6NXN1	SUZ domain-containing protein 1 OS=Mus musculus OX=10090 GN=Szrd1 PE=1 SV=1	Szrd1	Szrd1_S37;S39
P15530	B-cell antigen receptor complex-associated protein beta chain OS=Mus musculus OX=10090 GN=Cd79b PE=1 SV=1	Cd79b		Q8VEK3	Q8VEK3	Heterogeneous nuclear ribonucleoprotein U OS=Mus musculus OX=10090 GN=Hnrnpu PE=1 SV=1	Hnrnpu	Hnrnpu_[S2/S3]
B2RPV6	Multimerin-1 OS=Mus musculus OX=10090 GN=Mmrn1 PE=1 SV=2	Mmrn1		E9PVX6	E9PVX6	Proliferation marker protein Ki-67 OS=Mus musculus OX=10090 GN=Mki67 PE=1 SV=1	Mki67	Mki67_S1000
Q9DBE9	pre-rRNA processing protein FTSJ3 OS=Mus musculus OX=10090 GN=Ftsj3 PE=1 SV=1	Ftsj3		Q01320	Q01320	DNA topoisomerase 2-alpha OS=Mus musculus OX=10090 GN=Top2a PE=1 SV=2	Top2a	Top2a_T1350;S1328;S1333
O35737	Heterogeneous nuclear ribonucleoprotein H OS=Mus musculus OX=10090 GN=Hnrnph1 PE=1 SV=3	Hnrnph1		Q62504	Q62504	Msx2-interacting protein OS=Mus musculus OX=10090 GN=Spen PE=1 SV=2	Spen	Spen_S758;S762
P51885	Lumican OS=Mus musculus OX=10090 GN=Lum PE=1 SV=2	Lum		Q62504	Q62504	Msx2-interacting protein OS=Mus musculus OX=10090 GN=Spen PE=1 SV=2	Spen	Spen_S1237
Q6ZWV3	60S ribosomal protein L10 OS=Mus musculus OX=10090 GN=Rpl10 PE=1 SV=3	Rpl10		Q6A065	Q6A065	Centrosomal protein of 170 kDa OS=Mus musculus OX=10090 GN=Cep170 PE=1 SV=2	Cep170	Cep170_S829
P97430	Antileukoproteinase OS=Mus musculus OX=10090 GN=Slpi PE=1 SV=1	Slpi		Q64511	Q64511	DNA topoisomerase 2-beta OS=Mus musculus OX=10090 GN=Top2b PE=1 SV=2	Top2b	Top2b_S1363
Q91VE6	MKI67 FHA domain-interacting nucleolar phosphoprotein OS=Mus musculus OX=10090 GN=Nifk PE=1 SV=1	Nifk		Q91YE8	Q91YE8	Synaptopodin-2 OS=Mus musculus OX=10090 GN=Synpo2 PE=1 SV=2	Synpo2	Synpo2_S895
Q01102	P-selectin OS=Mus musculus OX=10090 GN=Selp PE=1 SV=1	Selp		O70318	O70318	Band 4.1-like protein 2 OS=Mus musculus OX=10090 GN=Epb41l2 PE=1 SV=2	Epb41l2	Epb41l2_[S665/S666]
P01592	Immunoglobulin J chain OS=Mus musculus OX=10090 GN=Jchain PE=1 SV=4	Jchain		Q9CX60	Q9CX60	Protein LBH OS=Mus musculus OX=10090 GN=Lbh PE=1 SV=1	Lbh	Lbh_S63
P62830	60S ribosomal protein L23 OS=Mus musculus OX=10090 GN=Rpl23 PE=1 SV=1	Rpl23		Q5SVQ0	Q5SVQ0	Histone acetyltransferase KAT7 OS=Mus musculus OX=10090 GN=Kat7 PE=1 SV=1	Kat7	Kat7_T90
Q9WV02	RNA-binding motif protein, X chromosome OS=Mus musculus OX=10090 GN=Rbmx PE=1 SV=1	Rbmx		Q8K3W3	Q8K3W3	Protein CASC3 OS=Mus musculus OX=10090 GN=Casc3 PE=1 SV=3	Casc3	Casc3_S65
P01831	Thy-1 membrane glycoprotein OS=Mus musculus OX=10090 GN=Thy1 PE=1 SV=1	Thy1		Q61315	Q61315	Adenomatous polyposis coli protein OS=Mus musculus OX=10090 GN=Apc PE=1 SV=1	Apc	Apc_[S1435/T1437]
Q8CIZ8	von Willebrand factor OS=Mus musculus OX=10090 GN=Vwf PE=1 SV=2	Vwf		Q5SSZ5	Q5SSZ5	Tensin-3 OS=Mus musculus OX=10090 GN=Tns3 PE=1 SV=1	Tns3	Tns3_S769
P07091	Protein S100-A4 OS=Mus musculus OX=10090 GN=S100a4 PE=1 SV=1	S100a4		Q8JZZ7	Q8JZZ7	Adhesion G protein-coupled receptor L2 OS=Mus musculus OX=10090 GN=Adgrl2 PE=1 SV=3	Adgrl2	Adgrl2_S1458
P25444	40S ribosomal protein S2 OS=Mus musculus OX=10090 GN=Rps2 PE=1 SV=3	Rps2		E9Q5C9	E9Q5C9	Nucleolar and coiled-body phosphoprotein 1 OS=Mus musculus OX=10090 GN=Nolc1 PE=1 SV=1	Nolc1	Nolc1_S585
O35892	Nuclear autoantigen Sp-100 OS=Mus musculus OX=10090 GN=Sp100 PE=1 SV=2	Sp100		Q8VDI1	Q8VDI1	Epithelial-stromal interaction protein 1 OS=Mus musculus OX=10090 GN=Epsti1 PE=1 SV=2	Epsti1	Epsti1_S39
Q9CYH6	Ribosome biogenesis regulatory protein homolog OS=Mus musculus OX=10090 GN=Rrs1 PE=1 SV=1	Rrs1		P99027	P99027	60S acidic ribosomal protein P2 OS=Mus musculus OX=10090 GN=Rplp2 PE=1 SV=3	Rplp2	Rplp2_S102;S105
P01872	Immunoglobulin heavy constant mu OS=Mus musculus OX=10090 GN=Ighm PE=1 SV=2	Ighm		Q8VEK3	Q8VEK3	Heterogeneous nuclear ribonucleoprotein U OS=Mus musculus OX=10090 GN=Hnrnpu PE=1 SV=1	Hnrnpu	Hnrnpu_S4
O54724	Caveolae-associated protein 1 OS=Mus musculus OX=10090 GN=Cavin1 PE=1 SV=1	Cavin1		Q9D4C5	Q9D4C5	ELL-associated factor 1 OS=Mus musculus OX=10090 GN=Eaf1 PE=1 SV=2	Eaf1	Eaf1_S165;[T157/S158]
P70333	Heterogeneous nuclear ribonucleoprotein H2 OS=Mus musculus OX=10090 GN=Hnrnph2 PE=1 SV=1	Hnrnph2		Q9JIK5	Q9JIK5	Nucleolar RNA helicase 2 OS=Mus musculus OX=10090 GN=Ddx21 PE=1 SV=3	Ddx21	Ddx21_S243
Q9WTL7	Acyl-protein thioesterase 2 OS=Mus musculus OX=10090 GN=Lypla2 PE=1 SV=1	Lypla2		Q8K352	Q8K352	SAM and SH3 domain-containing protein 3 OS=Mus musculus OX=10090 GN=Sash3 PE=1 SV=2	Sash3	Sash3_S42
Q6P2L6	Histone-lysine N-methyltransferase NSD3 OS=Mus musculus OX=10090 GN=Nsd3 PE=1 SV=2	Nsd3		P54227	P54227	Stathmin OS=Mus musculus OX=10090 GN=Stmn1 PE=1 SV=2	Stmn1	Stmn1_S16
Q3U9G9	Lamin-B receptor OS=Mus musculus OX=10090 GN=Lbr PE=1 SV=2	Lbr		Q6A065	Q6A065	Centrosomal protein of 170 kDa OS=Mus musculus OX=10090 GN=Cep170 PE=1 SV=2	Cep170	Cep170_[S870/S872/T875]
P14733	Lamin-B1 OS=Mus musculus OX=10090 GN=Lmnb1 PE=1 SV=3	Lmnb1		O35551	O35551	Rab GTPase-binding effector protein 1 OS=Mus musculus OX=10090 GN=Rabep1 PE=1 SV=2	Rabep1	Rabep1_S407
O35598	Disintegrin and metalloproteinase domain-containing protein 10 OS=Mus musculus OX=10090 GN=Adam10 PE=1 SV=2	Adam10		Q64511	Q64511	DNA topoisomerase 2-beta OS=Mus musculus OX=10090 GN=Top2b PE=1 SV=2	Top2b	Top2b_S1453
Q62348	Translin OS=Mus musculus OX=10090 GN=Tsn PE=1 SV=1	Tsn		Q80TY0	Q80TY0	Formin-binding protein 1 OS=Mus musculus OX=10090 GN=Fnbp1 PE=1 SV=2	Fnbp1	Fnbp1_S299
P08207	Protein S100-A10 OS=Mus musculus OX=10090 GN=S100a10 PE=1 SV=2	S100a10		P17095	P17095	High mobility group protein HMG-I/HMG-Y OS=Mus musculus OX=10090 GN=Hmga1 PE=1 SV=4	Hmga1	Hmga1_S9
Q91VM5	RNA binding motif protein, X-linked-like-1 OS=Mus musculus OX=10090 GN=Rbmxl1 PE=1 SV=1	Rbmxl1		Q8K352	Q8K352	SAM and SH3 domain-containing protein 3 OS=Mus musculus OX=10090 GN=Sash3 PE=1 SV=2	Sash3	Sash3_T112
Q9Z2X1	Heterogeneous nuclear ribonucleoprotein F OS=Mus musculus OX=10090 GN=Hnrnpf PE=1 SV=3	Hnrnpf		P17095	P17095	High mobility group protein HMG-I/HMG-Y OS=Mus musculus OX=10090 GN=Hmga1 PE=1 SV=4	Hmga1	Hmga1_T53
Q9DAU1	Protein canopy homolog 3 OS=Mus musculus OX=10090 GN=Cnpy3 PE=1 SV=1	Cnpy3		Q8CH77	Q8CH77	Neuron navigator 1 OS=Mus musculus OX=10090 GN=Nav1 PE=1 SV=2	Nav1	Nav1_S510
O70209	PDZ and LIM domain protein 3 OS=Mus musculus OX=10090 GN=Pdlim3 PE=1 SV=1	Pdlim3		O08638	O08638	Myosin-11 OS=Mus musculus OX=10090 GN=Myh11 PE=1 SV=1	Myh11	Myh11_S1954
Q8K1T1	Leucine-rich repeat-containing protein 25 OS=Mus musculus OX=10090 GN=Lrrc25 PE=1 SV=1	Lrrc25		Q9ESX5	Q9ESX5	H/ACA ribonucleoprotein complex subunit 4 OS=Mus musculus OX=10090 GN=Dkc1 PE=1 SV=4	Dkc1	Dkc1_S455;[S451/S453]
Q9JKX4	Protein AATF OS=Mus musculus OX=10090 GN=Aatf PE=1 SV=1	Aatf		Q8K389	Q8K389	CDK5 regulatory subunit-associated protein 2 OS=Mus musculus OX=10090 GN=Cdk5rap2 PE=1 SV=3	Cdk5rap2	Cdk5rap2_[S479/T481/S485]
Q70IV5	Synemin OS=Mus musculus OX=10090 GN=Synm PE=1 SV=2	Synm		Q6P2L6	Q6P2L6	Histone-lysine N-methyltransferase NSD3 OS=Mus musculus OX=10090 GN=Nsd3 PE=1 SV=2	Nsd3	Nsd3_S561
Q9QY24	Z-DNA-binding protein 1 OS=Mus musculus OX=10090 GN=Zbp1 PE=1 SV=1	Zbp1		P61290	P61290	Proteasome activator complex subunit 3 OS=Mus musculus OX=10090 GN=Psme3 PE=1 SV=1	Psme3	Psme3_[T23/S24]
P09405	Nucleolin OS=Mus musculus OX=10090 GN=Ncl PE=1 SV=2	Ncl		O08784	O08784	Treacle protein OS=Mus musculus OX=10090 GN=Tcof1 PE=1 SV=1	Tcof1	Tcof1_S169;T171
Q99MR6	Serrate RNA effector molecule homolog OS=Mus musculus OX=10090 GN=Srrt PE=1 SV=1	Srrt		P48725	P48725	Pericentrin OS=Mus musculus OX=10090 GN=Pcnt PE=1 SV=2	Pcnt	Pcnt_S1437
Q9EP52	Twisted gastrulation protein homolog 1 OS=Mus musculus OX=10090 GN=Twsg1 PE=1 SV=1	Twsg1		Q9CWX9	Q9CWX9	Probable ATP-dependent RNA helicase DDX47 OS=Mus musculus OX=10090 GN=Ddx47 PE=2 SV=2	Ddx47	Ddx47_S9
P23198	Chromobox protein homolog 3 OS=Mus musculus OX=10090 GN=Cbx3 PE=1 SV=2	Cbx3		Q8BVK9	Q8BVK9	Sp110 nuclear body protein OS=Mus musculus OX=10090 GN=Sp110 PE=1 SV=1	Sp110	Sp110_S175
P11087	Collagen alpha-1(I) chain OS=Mus musculus OX=10090 GN=Col1a1 PE=1 SV=4	Col1a1		E9Q5C9	E9Q5C9	Nucleolar and coiled-body phosphoprotein 1 OS=Mus musculus OX=10090 GN=Nolc1 PE=1 SV=1	Nolc1	Nolc1_S312
P20060	Beta-hexosaminidase subunit beta OS=Mus musculus OX=10090 GN=Hexb PE=1 SV=2	Hexb		Q8R550	Q8R550	SH3 domain-containing kinase-binding protein 1 OS=Mus musculus OX=10090 GN=Sh3kbp1 PE=1 SV=1	Sh3kbp1	Sh3kbp1_S553;S555
Q8BTM8	Filamin-A OS=Mus musculus OX=10090 GN=Flna PE=1 SV=5	Flna		Q64511	Q64511	DNA topoisomerase 2-beta OS=Mus musculus OX=10090 GN=Top2b PE=1 SV=2	Top2b	Top2b_S1509;S1511
P58501	PAX3- and PAX7-binding protein 1 OS=Mus musculus OX=10090 GN=Paxbp1 PE=1 SV=3	Paxbp1		O35892	O35892	Nuclear autoantigen Sp-100 OS=Mus musculus OX=10090 GN=Sp100 PE=1 SV=2	Sp100	Sp100_[T313/S314]
Q3V1V3	ESF1 homolog OS=Mus musculus OX=10090 GN=Esf1 PE=1 SV=1	Esf1		P23198	P23198	Chromobox protein homolog 3 OS=Mus musculus OX=10090 GN=Cbx3 PE=1 SV=2	Cbx3	Cbx3_S95
Q9CQK7	RWD domain-containing protein 1 OS=Mus musculus OX=10090 GN=Rwdd1 PE=1 SV=1	Rwdd1		Q8K352	Q8K352	SAM and SH3 domain-containing protein 3 OS=Mus musculus OX=10090 GN=Sash3 PE=1 SV=2	Sash3	Sash3_S110
Q9CPR4	60S ribosomal protein L17 OS=Mus musculus OX=10090 GN=Rpl17 PE=1 SV=3	Rpl17		P54227	P54227	Stathmin OS=Mus musculus OX=10090 GN=Stmn1 PE=1 SV=2	Stmn1	Stmn1_S16
Q810V0	U3 small nucleolar ribonucleoprotein protein MPP10 OS=Mus musculus OX=10090 GN=Mphosph10 PE=1 SV=2	Mphosph10		Q3UMU9	Q3UMU9	Hepatoma-derived growth factor-related protein 2 OS=Mus musculus OX=10090 GN=Hdgfl2 PE=1 SV=1	Hdgfl2	Hdgfl2_S640
Q05816	Fatty acid-binding protein, epidermal OS=Mus musculus OX=10090 GN=Fabp5 PE=1 SV=3	Fabp5		P18760	P18760	Cofilin-1 OS=Mus musculus OX=10090 GN=Cfl1 PE=1 SV=3	Cfl1	Cfl1_S3
Q8BZR9	Nuclear cap-binding protein subunit 3 OS=Mus musculus OX=10090 GN=Ncbp3 PE=1 SV=1	Ncbp3		Q64511	Q64511	DNA topoisomerase 2-beta OS=Mus musculus OX=10090 GN=Top2b PE=1 SV=2	Top2b	Top2b_S1568
Q62048	Astrocytic phosphoprotein PEA-15 OS=Mus musculus OX=10090 GN=Pea15 PE=1 SV=1	Pea15		Q3V1V3	Q3V1V3	ESF1 homolog OS=Mus musculus OX=10090 GN=Esf1 PE=1 SV=1	Esf1	Esf1_S686;S688;S689
Q8R550	SH3 domain-containing kinase-binding protein 1 OS=Mus musculus OX=10090 GN=Sh3kbp1 PE=1 SV=1	Sh3kbp1		P99027	P99027	60S acidic ribosomal protein P2 OS=Mus musculus OX=10090 GN=Rplp2 PE=1 SV=3	Rplp2	Rplp2_S102;S105
Q9R069	Basal cell adhesion molecule OS=Mus musculus OX=10090 GN=Bcam PE=1 SV=1	Bcam		Q64511	Q64511	DNA topoisomerase 2-beta OS=Mus musculus OX=10090 GN=Top2b PE=1 SV=2	Top2b	Top2b_S1511
P16546	Spectrin alpha chain, non-erythrocytic 1 OS=Mus musculus OX=10090 GN=Sptan1 PE=1 SV=4	Sptan1		Q6Y7W8	Q6Y7W8	GRB10-interacting GYF protein 2 OS=Mus musculus OX=10090 GN=Gigyf2 PE=1 SV=2	Gigyf2	Gigyf2_T383
Q01320	DNA topoisomerase 2-alpha OS=Mus musculus OX=10090 GN=Top2a PE=1 SV=2	Top2a		Q8CC35	Q8CC35	Synaptopodin OS=Mus musculus OX=10090 GN=Synpo PE=1 SV=2	Synpo	Synpo_S258
O35551	Rab GTPase-binding effector protein 1 OS=Mus musculus OX=10090 GN=Rabep1 PE=1 SV=2	Rabep1		E9Q7G0	E9Q7G0	Nuclear mitotic apparatus protein 1 OS=Mus musculus OX=10090 GN=Numa1 PE=1 SV=1	Numa1	Numa1_S1739
Q8CI59	Metalloreductase STEAP3 OS=Mus musculus OX=10090 GN=Steap3 PE=1 SV=1	Steap3		Q62048	Q62048	Astrocytic phosphoprotein PEA-15 OS=Mus musculus OX=10090 GN=Pea15 PE=1 SV=1	Pea15	Pea15_S116
P50543	Protein S100-A11 OS=Mus musculus OX=10090 GN=S100a11 PE=1 SV=1	S100a11		P19437	P19437	B-lymphocyte antigen CD20 OS=Mus musculus OX=10090 GN=Ms4a1 PE=1 SV=1	Ms4a1	Ms4a1_S29
Q61136	Serine/threonine-protein kinase PRP4 homolog OS=Mus musculus OX=10090 GN=Prpf4b PE=1 SV=3	Prpf4b		Q9QYR6	Q9QYR6	Microtubule-associated protein 1A OS=Mus musculus OX=10090 GN=Map1a PE=1 SV=2	Map1a	Map1a_[T1633/S1634]
O70310	Glycylpeptide N-tetradecanoyltransferase 1 OS=Mus musculus OX=10090 GN=Nmt1 PE=1 SV=1	Nmt1		P17095	P17095	High mobility group protein HMG-I/HMG-Y OS=Mus musculus OX=10090 GN=Hmga1 PE=1 SV=4	Hmga1	Hmga1_S36
Q9Z1X4	Interleukin enhancer-binding factor 3 OS=Mus musculus OX=10090 GN=Ilf3 PE=1 SV=2	Ilf3		Q9Z204	Q9Z204	Heterogeneous nuclear ribonucleoproteins C1/C2 OS=Mus musculus OX=10090 GN=Hnrnpc PE=1 SV=1	Hnrnpc	Hnrnpc_S241
Q00420	GA-binding protein subunit beta-1 OS=Mus musculus OX=10090 GN=Gabpb1 PE=1 SV=2	Gabpb1		Q569Z6	Q569Z6	Thyroid hormone receptor-associated protein 3 OS=Mus musculus OX=10090 GN=Thrap3 PE=1 SV=1	Thrap3	Thrap3_S320
P42703	Leukemia inhibitory factor receptor OS=Mus musculus OX=10090 GN=Lifr PE=1 SV=1	Lifr		Q9ESX5	Q9ESX5	H/ACA ribonucleoprotein complex subunit 4 OS=Mus musculus OX=10090 GN=Dkc1 PE=1 SV=4	Dkc1	Dkc1_S451;S453
Q9CRB6	Tubulin polymerization-promoting protein family member 3 OS=Mus musculus OX=10090 GN=Tppp3 PE=1 SV=1	Tppp3		Q8K4L3	Q8K4L3	Supervillin OS=Mus musculus OX=10090 GN=Svil PE=1 SV=1	Svil	Svil_S960
Q01149	Collagen alpha-2(I) chain OS=Mus musculus OX=10090 GN=Col1a2 PE=1 SV=2	Col1a2		P27546	P27546	Microtubule-associated protein 4 OS=Mus musculus OX=10090 GN=Map4 PE=1 SV=3	Map4	Map4_S785
Q8BTJ4	Bis(5'-adenosyl)-triphosphatase enpp4 OS=Mus musculus OX=10090 GN=Enpp4 PE=1 SV=1	Enpp4		Q9QXZ0	Q9QXZ0	Microtubule-actin cross-linking factor 1 OS=Mus musculus OX=10090 GN=Macf1 PE=1 SV=2	Macf1	Macf1_S3889
Q64511	DNA topoisomerase 2-beta OS=Mus musculus OX=10090 GN=Top2b PE=1 SV=2	Top2b		P0CL69	P0CL69	Zinc finger protein 703 OS=Mus musculus OX=10090 GN=Znf703 PE=1 SV=1	Znf703	Znf703_S231
Q7TNC4	Putative RNA-binding protein Luc7-like 2 OS=Mus musculus OX=10090 GN=Luc7l2 PE=1 SV=1	Luc7l2		Q7TQG1	Q7TQG1	Pleckstrin homology domain-containing family A member 6 OS=Mus musculus OX=10090 GN=Plekha6 PE=1 SV=1	Plekha6	Plekha6_S901
Q80TY0	Formin-binding protein 1 OS=Mus musculus OX=10090 GN=Fnbp1 PE=1 SV=2	Fnbp1		P70445	P70445	Eukaryotic translation initiation factor 4E-binding protein 2 OS=Mus musculus OX=10090 GN=Eif4ebp2 PE=1 SV=1	Eif4ebp2	Eif4ebp2_T70
P06800	Receptor-type tyrosine-protein phosphatase C OS=Mus musculus OX=10090 GN=Ptprc PE=1 SV=4	Ptprc		Q9WTU0	Q9WTU0	Lysine-specific demethylase PHF2 OS=Mus musculus OX=10090 GN=Phf2 PE=1 SV=2	Phf2	Phf2_S677
Q9JJI8	60S ribosomal protein L38 OS=Mus musculus OX=10090 GN=Rpl38 PE=1 SV=3	Rpl38		Q91VE6	Q91VE6	MKI67 FHA domain-interacting nucleolar phosphoprotein OS=Mus musculus OX=10090 GN=Nifk PE=1 SV=1	Nifk	Nifk_S304
Q569Z6	Thyroid hormone receptor-associated protein 3 OS=Mus musculus OX=10090 GN=Thrap3 PE=1 SV=1	Thrap3		Q99LX5	Q99LX5	Multiple myeloma tumor-associated protein 2 homolog OS=Mus musculus OX=10090 GN=Mmtag2 PE=2 SV=1	Mmtag2	Mmtag2_S232
Q64012	RNA-binding protein Raly OS=Mus musculus OX=10090 GN=Raly PE=1 SV=3	Raly		Q9D6Z1	Q9D6Z1	Nucleolar protein 56 OS=Mus musculus OX=10090 GN=Nop56 PE=1 SV=2	Nop56	Nop56_S513
E9PVX6	Proliferation marker protein Ki-67 OS=Mus musculus OX=10090 GN=Mki67 PE=1 SV=1	Mki67		Q91W39	Q91W39	Nuclear receptor coactivator 5 OS=Mus musculus OX=10090 GN=Ncoa5 PE=1 SV=1	Ncoa5	Ncoa5_S29;S34
Q9ER69	Pre-mRNA-splicing regulator WTAP OS=Mus musculus OX=10090 GN=Wtap PE=1 SV=3	Wtap		Q6NZF1	Q6NZF1	Zinc finger CCCH domain-containing protein 11A OS=Mus musculus OX=10090 GN=Zc3h11a PE=1 SV=1	Zc3h11a	Zc3h11a_S740
Q59J78	NADH dehydrogenase [ubiquinone] 1 alpha subcomplex assembly factor 2 OS=Mus musculus OX=10090 GN=Ndufaf2 PE=1 SV=1	Ndufaf2		Q61644	Q61644	Protein kinase C and casein kinase substrate in neurons protein 1 OS=Mus musculus OX=10090 GN=Pacsin1 PE=1 SV=1	Pacsin1	Pacsin1_S346;[S345/Y347]
P20029	Endoplasmic reticulum chaperone BiP OS=Mus musculus OX=10090 GN=Hspa5 PE=1 SV=3	Hspa5		Q9JKB3	Q9JKB3	Y-box-binding protein 3 OS=Mus musculus OX=10090 GN=Ybx3 PE=1 SV=2	Ybx3	Ybx3_S33;S52
O08638	Myosin-11 OS=Mus musculus OX=10090 GN=Myh11 PE=1 SV=1	Myh11		Q61029; Q61033	Q61029	Lamina-associated polypeptide 2; isoforms beta/delta/epsilon/gamma OS=Mus musculus OX=10090 GN=Tmpo PE=1 SV=4;Lamina-associated polypeptide 2; isoforms alpha/zeta OS=Mus musculus OX=10090 GN=Tmpo PE=1 SV=4	Tmpo	Tmpo_T74
P35441	Thrombospondin-1 OS=Mus musculus OX=10090 GN=Thbs1 PE=1 SV=1	Thbs1		Q9WTU0	Q9WTU0	Lysine-specific demethylase PHF2 OS=Mus musculus OX=10090 GN=Phf2 PE=1 SV=2	Phf2	Phf2_[S899/T901]
Q99LH1	Nucleolar GTP-binding protein 2 OS=Mus musculus OX=10090 GN=Gnl2 PE=1 SV=2	Gnl2		Q6DFW4	Q6DFW4	Nucleolar protein 58 OS=Mus musculus OX=10090 GN=Nop58 PE=1 SV=1	Nop58	Nop58_S509;S521
Q8BMF4	Dihydrolipoyllysine-residue acetyltransferase component of pyruvate dehydrogenase complex, mitochondrial OS=Mus musculus OX=10090 GN=Dlat PE=1 SV=2	Dlat		Q6P5H2	Q6P5H2	Nestin OS=Mus musculus OX=10090 GN=Nes PE=1 SV=1	Nes	Nes_S1860;S1861
Q8VDD5	Myosin-9 OS=Mus musculus OX=10090 GN=Myh9 PE=1 SV=4	Myh9		Q8CH77	Q8CH77	Neuron navigator 1 OS=Mus musculus OX=10090 GN=Nav1 PE=1 SV=2	Nav1	Nav1_[S808/S810]
Q9WTX5	S-phase kinase-associated protein 1 OS=Mus musculus OX=10090 GN=Skp1 PE=1 SV=3	Skp1		E9Q5C9	E9Q5C9	Nucleolar and coiled-body phosphoprotein 1 OS=Mus musculus OX=10090 GN=Nolc1 PE=1 SV=1	Nolc1	Nolc1_S563
Q8R3N1	Nucleolar protein 14 OS=Mus musculus OX=10090 GN=Nop14 PE=1 SV=2	Nop14		Q8R550	Q8R550	SH3 domain-containing kinase-binding protein 1 OS=Mus musculus OX=10090 GN=Sh3kbp1 PE=1 SV=1	Sh3kbp1	Sh3kbp1_[S630/S631/S633]
P32067	Lupus La protein homolog OS=Mus musculus OX=10090 GN=Ssb PE=1 SV=1	Ssb		Q9JJ89	Q9JJ89	Coiled-coil domain-containing protein 86 OS=Mus musculus OX=10090 GN=Ccdc86 PE=1 SV=2	Ccdc86	Ccdc86_S18
P11835	Integrin beta-2 OS=Mus musculus OX=10090 GN=Itgb2 PE=1 SV=2	Itgb2		P14733	P14733	Lamin-B1 OS=Mus musculus OX=10090 GN=Lmnb1 PE=1 SV=3	Lmnb1	Lmnb1_S392;S394
P97351	40S ribosomal protein S3a OS=Mus musculus OX=10090 GN=Rps3a PE=1 SV=3	Rps3a		P47955	P47955	60S acidic ribosomal protein P1 OS=Mus musculus OX=10090 GN=Rplp1 PE=1 SV=1	Rplp1	Rplp1_S104
P83917	Chromobox protein homolog 1 OS=Mus musculus OX=10090 GN=Cbx1 PE=1 SV=1	Cbx1		Q6ZQ03	Q6ZQ03	Formin-binding protein 4 OS=Mus musculus OX=10090 GN=Fnbp4 PE=1 SV=2	Fnbp4	Fnbp4_S507
O55098	Serine/threonine-protein kinase 10 OS=Mus musculus OX=10090 GN=Stk10 PE=1 SV=2	Stk10		Q8BTI8	Q8BTI8	Serine/arginine repetitive matrix protein 2 OS=Mus musculus OX=10090 GN=Srrm2 PE=1 SV=3	Srrm2	Srrm2_S1380;S1378
Q8BVK9	Sp110 nuclear body protein OS=Mus musculus OX=10090 GN=Sp110 PE=1 SV=1	Sp110		Q569Z6	Q569Z6	Thyroid hormone receptor-associated protein 3 OS=Mus musculus OX=10090 GN=Thrap3 PE=1 SV=1	Thrap3	Thrap3_S320
O55201	Transcription elongation factor SPT5 OS=Mus musculus OX=10090 GN=Supt5h PE=1 SV=1	Supt5h		Q9Z204	Q9Z204	Heterogeneous nuclear ribonucleoproteins C1/C2 OS=Mus musculus OX=10090 GN=Hnrnpc PE=1 SV=1	Hnrnpc	Hnrnpc_S229
P21981	Protein-glutamine gamma-glutamyltransferase 2 OS=Mus musculus OX=10090 GN=Tgm2 PE=1 SV=4	Tgm2		Q8K3K8	Q8K3K8	Optineurin OS=Mus musculus OX=10090 GN=Optn PE=1 SV=1	Optn	Optn_S556
Q921M7	Protein FAM49B OS=Mus musculus OX=10090 GN=Fam49b PE=1 SV=1	Fam49b		Q3UIA2	Q3UIA2	Rho GTPase-activating protein 17 OS=Mus musculus OX=10090 GN=Arhgap17 PE=1 SV=1	Arhgap17	Arhgap17_T730;T736;[S739/T740]
Q3TYD6	Serine/threonine-protein kinase LMTK2 OS=Mus musculus OX=10090 GN=Lmtk2 PE=1 SV=3	Lmtk2		P27546	P27546	Microtubule-associated protein 4 OS=Mus musculus OX=10090 GN=Map4 PE=1 SV=3	Map4	Map4_S667
Q91YE8	Synaptopodin-2 OS=Mus musculus OX=10090 GN=Synpo2 PE=1 SV=2	Synpo2		Q60876	Q60876	Eukaryotic translation initiation factor 4E-binding protein 1 OS=Mus musculus OX=10090 GN=Eif4ebp1 PE=1 SV=3	Eif4ebp1	Eif4ebp1_T69
P48678	Prelamin-A/C OS=Mus musculus OX=10090 GN=Lmna PE=1 SV=2	Lmna		Q8CGN4	Q8CGN4	BCL-6 corepressor OS=Mus musculus OX=10090 GN=Bcor PE=1 SV=2	Bcor	Bcor_[S1143/T1151]
Q9CPY3	Sororin OS=Mus musculus OX=10090 GN=Cdca5 PE=1 SV=1	Cdca5		Q9D4C5	Q9D4C5	ELL-associated factor 1 OS=Mus musculus OX=10090 GN=Eaf1 PE=1 SV=2	Eaf1	Eaf1_[T157/S158]
Q8K4P0	pre-mRNA 3' end processing protein WDR33 OS=Mus musculus OX=10090 GN=Wdr33 PE=1 SV=1	Wdr33		Q60876	Q60876	Eukaryotic translation initiation factor 4E-binding protein 1 OS=Mus musculus OX=10090 GN=Eif4ebp1 PE=1 SV=3	Eif4ebp1	Eif4ebp1_T69;S100
Q61768	Kinesin-1 heavy chain OS=Mus musculus OX=10090 GN=Kif5b PE=1 SV=3	Kif5b		Q64511	Q64511	DNA topoisomerase 2-beta OS=Mus musculus OX=10090 GN=Top2b PE=1 SV=2	Top2b	Top2b_S1387
Q9DC48	Pre-mRNA-processing factor 17 OS=Mus musculus OX=10090 GN=Cdc40 PE=2 SV=1	Cdc40		Q64511	Q64511	DNA topoisomerase 2-beta OS=Mus musculus OX=10090 GN=Top2b PE=1 SV=2	Top2b	Top2b_S1453;[S1444/S1448]
P28740	Kinesin-like protein KIF2A OS=Mus musculus OX=10090 GN=Kif2a PE=1 SV=2	Kif2a		Q61823	Q61823	Programmed cell death protein 4 OS=Mus musculus OX=10090 GN=Pdcd4 PE=1 SV=1	Pdcd4	Pdcd4_S94
Q5FWK3	Rho GTPase-activating protein 1 OS=Mus musculus OX=10090 GN=Arhgap1 PE=1 SV=1	Arhgap1		Q8BGD9	Q8BGD9	Eukaryotic translation initiation factor 4B OS=Mus musculus OX=10090 GN=Eif4b PE=1 SV=1	Eif4b	Eif4b_S422
Q8BFR4	N-acetylglucosamine-6-sulfatase OS=Mus musculus OX=10090 GN=Gns PE=1 SV=1	Gns		P27546	P27546	Microtubule-associated protein 4 OS=Mus musculus OX=10090 GN=Map4 PE=1 SV=3	Map4	Map4_S667;T658
Q62261	Spectrin beta chain, non-erythrocytic 1 OS=Mus musculus OX=10090 GN=Sptbn1 PE=1 SV=2	Sptbn1		Q8R409	Q8R409	Protein HEXIM1 OS=Mus musculus OX=10090 GN=Hexim1 PE=1 SV=1	Hexim1	Hexim1_[S98/T99]
Q3UTJ2	Sorbin and SH3 domain-containing protein 2 OS=Mus musculus OX=10090 GN=Sorbs2 PE=1 SV=2	Sorbs2		Q61136	Q61136	Serine/threonine-protein kinase PRP4 homolog OS=Mus musculus OX=10090 GN=Prpf4b PE=1 SV=3	Prpf4b	Prpf4b_S258
O08900	Zinc finger protein Aiolos OS=Mus musculus OX=10090 GN=Ikzf3 PE=1 SV=2	Ikzf3		O89086	O89086	RNA-binding protein 3 OS=Mus musculus OX=10090 GN=Rbm3 PE=1 SV=1	Rbm3	Rbm3_S143
Q8VDY9	Caspase activity and apoptosis inhibitor 1 OS=Mus musculus OX=10090 GN=Caap1 PE=1 SV=2	Caap1		Q8R550	Q8R550	SH3 domain-containing kinase-binding protein 1 OS=Mus musculus OX=10090 GN=Sh3kbp1 PE=1 SV=1	Sh3kbp1	Sh3kbp1_S555
Q9QXZ0	Microtubule-actin cross-linking factor 1 OS=Mus musculus OX=10090 GN=Macf1 PE=1 SV=2	Macf1		O88622	O88622	Poly(ADP-ribose) glycohydrolase OS=Mus musculus OX=10090 GN=Parg PE=1 SV=2	Parg	Parg_[S135/T137]
P07309	Transthyretin OS=Mus musculus OX=10090 GN=Ttr PE=1 SV=1	Ttr		O08784	O08784	Treacle protein OS=Mus musculus OX=10090 GN=Tcof1 PE=1 SV=1	Tcof1	Tcof1_T803
Q9ESX5	H/ACA ribonucleoprotein complex subunit 4 OS=Mus musculus OX=10090 GN=Dkc1 PE=1 SV=4	Dkc1		Q61937	Q61937	Nucleophosmin OS=Mus musculus OX=10090 GN=Npm1 PE=1 SV=1	Npm1	Npm1_S10
Q8CBY0	Glutamyl-tRNA(Gln) amidotransferase subunit C, mitochondrial OS=Mus musculus OX=10090 GN=Gatc PE=1 SV=1	Gatc		Q62394	Q62394	Zinc finger protein 185 OS=Mus musculus OX=10090 GN=Znf185 PE=1 SV=1	Znf185	Znf185_[T64/S65]
Q8K2H1	Periphilin-1 OS=Mus musculus OX=10090 GN=Pphln1 PE=1 SV=1	Pphln1		Q9DBT3	Q9DBT3	Coiled-coil domain-containing protein 97 OS=Mus musculus OX=10090 GN=Ccdc97 PE=1 SV=1	Ccdc97	Ccdc97_[S210/S212/T215]
P45952	Medium-chain specific acyl-CoA dehydrogenase, mitochondrial OS=Mus musculus OX=10090 GN=Acadm PE=1 SV=1	Acadm		E9Q1P8	E9Q1P8	Interferon regulatory factor 2-binding protein 2 OS=Mus musculus OX=10090 GN=Irf2bp2 PE=1 SV=1	Irf2bp2	Irf2bp2_S228
Q6A068	Cell division cycle 5-like protein OS=Mus musculus OX=10090 GN=Cdc5l PE=1 SV=2	Cdc5l		Q9JJ89	Q9JJ89	Coiled-coil domain-containing protein 86 OS=Mus musculus OX=10090 GN=Ccdc86 PE=1 SV=2	Ccdc86	Ccdc86_S18
Q8VEK3	Heterogeneous nuclear ribonucleoprotein U OS=Mus musculus OX=10090 GN=Hnrnpu PE=1 SV=1	Hnrnpu		E9Q309	E9Q309	Centrosome-associated protein 350 OS=Mus musculus OX=10090 GN=Cep350 PE=1 SV=1	Cep350	Cep350_S1641
Q921M4	Golgin subfamily A member 2 OS=Mus musculus OX=10090 GN=Golga2 PE=1 SV=3	Golga2		Q8VBW5	Q8VBW5	HMG box transcription factor BBX OS=Mus musculus OX=10090 GN=Bbx PE=1 SV=2	Bbx	Bbx_S811
Q3TCN2	Putative phospholipase B-like 2 OS=Mus musculus OX=10090 GN=Plbd2 PE=1 SV=2	Plbd2		P60840	P60840	Alpha-endosulfine OS=Mus musculus OX=10090 GN=Ensa PE=1 SV=1	Ensa	Ensa_S109
P08032	Spectrin alpha chain, erythrocytic 1 OS=Mus musculus OX=10090 GN=Spta1 PE=1 SV=3	Spta1		Q5SFM8	Q5SFM8	RNA-binding protein 27 OS=Mus musculus OX=10090 GN=Rbm27 PE=1 SV=3	Rbm27	Rbm27_S120
Q68FG3	Protein SPT2 homolog OS=Mus musculus OX=10090 GN=Spty2d1 PE=2 SV=1	Spty2d1		Q5UAK0	Q5UAK0	Mesoderm induction early response protein 1 OS=Mus musculus OX=10090 GN=Mier1 PE=1 SV=2	Mier1	Mier1_S376
P97449	Aminopeptidase N OS=Mus musculus OX=10090 GN=Anpep PE=1 SV=4	Anpep		Q8R3N1	Q8R3N1	Nucleolar protein 14 OS=Mus musculus OX=10090 GN=Nop14 PE=1 SV=2	Nop14	Nop14_S146;T150
Q9DBR7	Protein phosphatase 1 regulatory subunit 12A OS=Mus musculus OX=10090 GN=Ppp1r12a PE=1 SV=2	Ppp1r12a		Q01320	Q01320	DNA topoisomerase 2-alpha OS=Mus musculus OX=10090 GN=Top2a PE=1 SV=2	Top2a	Top2a_S1328;S1333;T1350
Q64518	Sarcoplasmic/endoplasmic reticulum calcium ATPase 3 OS=Mus musculus OX=10090 GN=Atp2a3 PE=1 SV=3	Atp2a3		Q62448	Q62448	Eukaryotic translation initiation factor 4 gamma 2 OS=Mus musculus OX=10090 GN=Eif4g2 PE=1 SV=2	Eif4g2	Eif4g2_T507
P29391	Ferritin light chain 1 OS=Mus musculus OX=10090 GN=Ftl1 PE=1 SV=2	Ftl1		Q9D824	Q9D824	Pre-mRNA 3'-end-processing factor FIP1 OS=Mus musculus OX=10090 GN=Fip1l1 PE=1 SV=1	Fip1l1	Fip1l1_S235
D3YZP9	Coiled-coil domain-containing protein 6 OS=Mus musculus OX=10090 GN=Ccdc6 PE=1 SV=1	Ccdc6		Q64511	Q64511	DNA topoisomerase 2-beta OS=Mus musculus OX=10090 GN=Top2b PE=1 SV=2	Top2b	Top2b_S1400
Q3SXD3	HD domain-containing protein 2 OS=Mus musculus OX=10090 GN=Hddc2 PE=1 SV=1	Hddc2		Q9WU62	Q9WU62	Inner centromere protein OS=Mus musculus OX=10090 GN=Incenp PE=1 SV=2	Incenp	Incenp_S147
Q62230	Sialoadhesin OS=Mus musculus OX=10090 GN=Siglec1 PE=1 SV=2	Siglec1		Q9QXZ0	Q9QXZ0	Microtubule-actin cross-linking factor 1 OS=Mus musculus OX=10090 GN=Macf1 PE=1 SV=2	Macf1	Macf1_S4483
Q3TFK5	G patch domain-containing protein 4 OS=Mus musculus OX=10090 GN=Gpatch4 PE=1 SV=1	Gpatch4		E9Q784	E9Q784	Zinc finger CCCH domain-containing protein 13 OS=Mus musculus OX=10090 GN=Zc3h13 PE=1 SV=1	Zc3h13	Zc3h13_S1090;S1093
Q8CH25	SAFB-like transcription modulator OS=Mus musculus OX=10090 GN=Sltm PE=1 SV=1	Sltm		Q9D824	Q9D824	Pre-mRNA 3'-end-processing factor FIP1 OS=Mus musculus OX=10090 GN=Fip1l1 PE=1 SV=1	Fip1l1	Fip1l1_S86
Q9QYI3	DnaJ homolog subfamily C member 7 OS=Mus musculus OX=10090 GN=Dnajc7 PE=1 SV=2	Dnajc7		Q8BTI8	Q8BTI8	Serine/arginine repetitive matrix protein 2 OS=Mus musculus OX=10090 GN=Srrm2 PE=1 SV=3	Srrm2	Srrm2_S1518
Q9CWG9	Biogenesis of lysosome-related organelles complex 1 subunit 2 OS=Mus musculus OX=10090 GN=Bloc1s2 PE=1 SV=1	Bloc1s2		E9PVX6	E9PVX6	Proliferation marker protein Ki-67 OS=Mus musculus OX=10090 GN=Mki67 PE=1 SV=1	Mki67	Mki67_S2392
Q9Z0M6	CD97 antigen OS=Mus musculus OX=10090 GN=Cd97 PE=1 SV=2	Cd97		O08784	O08784	Treacle protein OS=Mus musculus OX=10090 GN=Tcof1 PE=1 SV=1	Tcof1	Tcof1_S1127
P61148	Fibroblast growth factor 1 OS=Mus musculus OX=10090 GN=Fgf1 PE=1 SV=1	Fgf1		P70429	P70429	Ena/VASP-like protein OS=Mus musculus OX=10090 GN=Evl PE=1 SV=2	Evl	Evl_S367
P57780	Alpha-actinin-4 OS=Mus musculus OX=10090 GN=Actn4 PE=1 SV=1	Actn4		O08784	O08784	Treacle protein OS=Mus musculus OX=10090 GN=Tcof1 PE=1 SV=1	Tcof1	Tcof1_S154
Q9CQ19	Myosin regulatory light polypeptide 9 OS=Mus musculus OX=10090 GN=Myl9 PE=1 SV=3	Myl9		Q8BTI8	Q8BTI8	Serine/arginine repetitive matrix protein 2 OS=Mus musculus OX=10090 GN=Srrm2 PE=1 SV=3	Srrm2	Srrm2_S1077;S1068
Q8CB77	Elongin-A OS=Mus musculus OX=10090 GN=Eloa PE=1 SV=3	Eloa		Q6P5H2	Q6P5H2	Nestin OS=Mus musculus OX=10090 GN=Nes PE=1 SV=1	Nes	Nes_S977
P18181	CD48 antigen OS=Mus musculus OX=10090 GN=Cd48 PE=1 SV=1	Cd48		P99027	P99027	60S acidic ribosomal protein P2 OS=Mus musculus OX=10090 GN=Rplp2 PE=1 SV=3	Rplp2	Rplp2_S17
O08784	Treacle protein OS=Mus musculus OX=10090 GN=Tcof1 PE=1 SV=1	Tcof1		P19973	P19973	Lymphocyte-specific protein 1 OS=Mus musculus OX=10090 GN=Lsp1 PE=1 SV=2	Lsp1	Lsp1_T166;S168;S180;S184
Q2VLH6	Scavenger receptor cysteine-rich type 1 protein M130 OS=Mus musculus OX=10090 GN=Cd163 PE=1 SV=2	Cd163		P49452	P49452	Centromere protein C OS=Mus musculus OX=10090 GN=Cenpc PE=1 SV=2	Cenpc	Cenpc_S158
O08539	Myc box-dependent-interacting protein 1 OS=Mus musculus OX=10090 GN=Bin1 PE=1 SV=1	Bin1		Q62093	Q62093	Serine/arginine-rich splicing factor 2 OS=Mus musculus OX=10090 GN=Srsf2 PE=1 SV=4	Srsf2	Srsf2_S189;S191
Q8BV49	Pyrin and HIN domain-containing protein 1 OS=Mus musculus OX=10090 GN=Pyhin1 PE=1 SV=1	Pyhin1		P26369	P26369	Splicing factor U2AF 65 kDa subunit OS=Mus musculus OX=10090 GN=U2af2 PE=1 SV=3	U2af2	U2af2_S79
O35114	Lysosome membrane protein 2 OS=Mus musculus OX=10090 GN=Scarb2 PE=1 SV=3	Scarb2		Q9DB42	Q9DB42	Zinc finger protein 593 OS=Mus musculus OX=10090 GN=Znf593 PE=1 SV=2	Znf593	Znf593_[S133/T134]
Q63918	Caveolae-associated protein 2 OS=Mus musculus OX=10090 GN=Cavin2 PE=1 SV=3	Cavin2		Q9D1F4	Q9D1F4	Proline-rich AKT1 substrate 1 OS=Mus musculus OX=10090 GN=Akt1s1 PE=1 SV=1	Akt1s1	Akt1s1_T247
Q9WTU0	Lysine-specific demethylase PHF2 OS=Mus musculus OX=10090 GN=Phf2 PE=1 SV=2	Phf2		Q8VDD5	Q8VDD5	Myosin-9 OS=Mus musculus OX=10090 GN=Myh9 PE=1 SV=4	Myh9	Myh9_S1943
O88447	Kinesin light chain 1 OS=Mus musculus OX=10090 GN=Klc1 PE=1 SV=3	Klc1		E9Q5C9	E9Q5C9	Nucleolar and coiled-body phosphoprotein 1 OS=Mus musculus OX=10090 GN=Nolc1 PE=1 SV=1	Nolc1	Nolc1_T594
P42225	Signal transducer and activator of transcription 1 OS=Mus musculus OX=10090 GN=Stat1 PE=1 SV=1	Stat1		O54724	O54724	Caveolae-associated protein 1 OS=Mus musculus OX=10090 GN=Cavin1 PE=1 SV=1	Cavin1	Cavin1_S389;S391;S367
Q99KJ8	Dynactin subunit 2 OS=Mus musculus OX=10090 GN=Dctn2 PE=1 SV=3	Dctn2		Q9WV92	Q9WV92	Band 4.1-like protein 3 OS=Mus musculus OX=10090 GN=Epb41l3 PE=1 SV=1	Epb41l3	Epb41l3_S486
Q4PZA2	Endothelin-converting enzyme 1 OS=Mus musculus OX=10090 GN=Ece1 PE=1 SV=1	Ece1		Q9CX66	Q9CX66	Uncharacterized protein C12orf45 homolog OS=Mus musculus OX=10090 GN=D10Wsu102e PE=1 SV=1	D10Wsu102e	D10Wsu102e_[S142/S143/S145]
Q08857	Platelet glycoprotein 4 OS=Mus musculus OX=10090 GN=Cd36 PE=1 SV=2	Cd36		Q9DB42	Q9DB42	Zinc finger protein 593 OS=Mus musculus OX=10090 GN=Znf593 PE=1 SV=2	Znf593	Znf593_[S133/T134]
Q9JMH9	Unconventional myosin-XVIIIa OS=Mus musculus OX=10090 GN=Myo18a PE=1 SV=2	Myo18a		O08784	O08784	Treacle protein OS=Mus musculus OX=10090 GN=Tcof1 PE=1 SV=1	Tcof1	Tcof1_S593
Q61818	Retinoic acid-induced protein 1 OS=Mus musculus OX=10090 GN=Rai1 PE=1 SV=3	Rai1		P81269	P81269	Cyclic AMP-dependent transcription factor ATF-1 OS=Mus musculus OX=10090 GN=Atf1 PE=1 SV=1	Atf1	Atf1_S196
P61953	Guanine nucleotide-binding protein G(I)/G(S)/G(O) subunit gamma-11 OS=Mus musculus OX=10090 GN=Gng11 PE=1 SV=1	Gng11		Q64511	Q64511	DNA topoisomerase 2-beta OS=Mus musculus OX=10090 GN=Top2b PE=1 SV=2	Top2b	Top2b_S1537
Q80SY5	Pre-mRNA-splicing factor 38B OS=Mus musculus OX=10090 GN=Prpf38b PE=1 SV=1	Prpf38b		Q9ESX5	Q9ESX5	H/ACA ribonucleoprotein complex subunit 4 OS=Mus musculus OX=10090 GN=Dkc1 PE=1 SV=4	Dkc1	Dkc1_S451;S453;S455
P01901	H-2 class I histocompatibility antigen, K-B alpha chain OS=Mus musculus OX=10090 GN=H2-K1 PE=1 SV=1	H2-K1		O70251	O70251	Elongation factor 1-beta OS=Mus musculus OX=10090 GN=Eef1b PE=1 SV=5	Eef1b	Eef1b_S106
Q9Z2D6	Methyl-CpG-binding protein 2 OS=Mus musculus OX=10090 GN=Mecp2 PE=1 SV=1	Mecp2		P14733	P14733	Lamin-B1 OS=Mus musculus OX=10090 GN=Lmnb1 PE=1 SV=3	Lmnb1	Lmnb1_[T21/S24]
P14873	Microtubule-associated protein 1B OS=Mus musculus OX=10090 GN=Map1b PE=1 SV=2	Map1b		P83917	P83917	Chromobox protein homolog 1 OS=Mus musculus OX=10090 GN=Cbx1 PE=1 SV=1	Cbx1	Cbx1_S89
Q8VDD9	PH-interacting protein OS=Mus musculus OX=10090 GN=Phip PE=1 SV=2	Phip		O08784	O08784	Treacle protein OS=Mus musculus OX=10090 GN=Tcof1 PE=1 SV=1	Tcof1	Tcof1_S169;T171
Q8K310	Matrin-3 OS=Mus musculus OX=10090 GN=Matr3 PE=1 SV=1	Matr3		Q80U62	Q80U62	Run domain Beclin-1-interacting and cysteine-rich domain-containing protein OS=Mus musculus OX=10090 GN=Rubcn PE=1 SV=2	Rubcn	Rubcn_S390
Q60749	KH domain-containing, RNA-binding, signal transduction-associated protein 1 OS=Mus musculus OX=10090 GN=Khdrbs1 PE=1 SV=2	Khdrbs1		Q61136	Q61136	Serine/threonine-protein kinase PRP4 homolog OS=Mus musculus OX=10090 GN=Prpf4b PE=1 SV=3	Prpf4b	Prpf4b_S431
P62874	Guanine nucleotide-binding protein G(I)/G(S)/G(T) subunit beta-1 OS=Mus musculus OX=10090 GN=Gnb1 PE=1 SV=3	Gnb1		Q8CB77	Q8CB77	Elongin-A OS=Mus musculus OX=10090 GN=Eloa PE=1 SV=3	Eloa	Eloa_S82
Q5SVQ0	Histone acetyltransferase KAT7 OS=Mus musculus OX=10090 GN=Kat7 PE=1 SV=1	Kat7		Q8K310	Q8K310	Matrin-3 OS=Mus musculus OX=10090 GN=Matr3 PE=1 SV=1	Matr3	Matr3_S195
Q00PI9	Heterogeneous nuclear ribonucleoprotein U-like protein 2 OS=Mus musculus OX=10090 GN=Hnrnpul2 PE=1 SV=2	Hnrnpul2		Q91YE7	Q91YE7	RNA-binding protein 5 OS=Mus musculus OX=10090 GN=Rbm5 PE=1 SV=1	Rbm5	Rbm5_S624
Q8BK35	Ribosome biogenesis protein NOP53 OS=Mus musculus OX=10090 GN=Nop53 PE=1 SV=1	Nop53		O35892	O35892	Nuclear autoantigen Sp-100 OS=Mus musculus OX=10090 GN=Sp100 PE=1 SV=2	Sp100	Sp100_[S314/T316]
P62996	Transformer-2 protein homolog beta OS=Mus musculus OX=10090 GN=Tra2b PE=1 SV=1	Tra2b		Q9D6Z1	Q9D6Z1	Nucleolar protein 56 OS=Mus musculus OX=10090 GN=Nop56 PE=1 SV=2	Nop56	Nop56_S513
Q8BQ47	Protein canopy homolog 4 OS=Mus musculus OX=10090 GN=Cnpy4 PE=1 SV=1	Cnpy4		P14869	P14869	60S acidic ribosomal protein P0 OS=Mus musculus OX=10090 GN=Rplp0 PE=1 SV=3	Rplp0	Rplp0_S307
Q9QXS1	Plectin OS=Mus musculus OX=10090 GN=Plec PE=1 SV=3	Plec		Q8VDD5	Q8VDD5	Myosin-9 OS=Mus musculus OX=10090 GN=Myh9 PE=1 SV=4	Myh9	Myh9_S1943
E9Q7G0	Nuclear mitotic apparatus protein 1 OS=Mus musculus OX=10090 GN=Numa1 PE=1 SV=1	Numa1		Q8VDD5	Q8VDD5	Myosin-9 OS=Mus musculus OX=10090 GN=Myh9 PE=1 SV=4	Myh9	Myh9_[T1939/S1943]
Q9JMG7	Hepatoma-derived growth factor-related protein 3 OS=Mus musculus OX=10090 GN=Hdgfl3 PE=1 SV=2	Hdgfl3		Q61136	Q61136	Serine/threonine-protein kinase PRP4 homolog OS=Mus musculus OX=10090 GN=Prpf4b PE=1 SV=3	Prpf4b	Prpf4b_S143;S145
P61979	Heterogeneous nuclear ribonucleoprotein K OS=Mus musculus OX=10090 GN=Hnrnpk PE=1 SV=1	Hnrnpk		P49452	P49452	Centromere protein C OS=Mus musculus OX=10090 GN=Cenpc PE=1 SV=2	Cenpc	Cenpc_[S59/S60]
Q6R891	Neurabin-2 OS=Mus musculus OX=10090 GN=Ppp1r9b PE=1 SV=1	Ppp1r9b		Q9JIK5	Q9JIK5	Nucleolar RNA helicase 2 OS=Mus musculus OX=10090 GN=Ddx21 PE=1 SV=3	Ddx21	Ddx21_S243;S245
Q8R0A5	Transcription elongation factor A protein-like 3 OS=Mus musculus OX=10090 GN=Tceal3 PE=1 SV=2	Tceal3		Q8BTI8	Q8BTI8	Serine/arginine repetitive matrix protein 2 OS=Mus musculus OX=10090 GN=Srrm2 PE=1 SV=3	Srrm2	Srrm2_T973;S984
P15508	Spectrin beta chain, erythrocytic OS=Mus musculus OX=10090 GN=Sptb PE=1 SV=4	Sptb		Q8R0A5	Q8R0A5	Transcription elongation factor A protein-like 3 OS=Mus musculus OX=10090 GN=Tceal3 PE=1 SV=2	Tceal3	Tceal3_S120
Q6PAQ4	RNA exonuclease 4 OS=Mus musculus OX=10090 GN=Rexo4 PE=2 SV=2	Rexo4		Q3V1V3	Q3V1V3	ESF1 homolog OS=Mus musculus OX=10090 GN=Esf1 PE=1 SV=1	Esf1	Esf1_S651;S657
P08003	Protein disulfide-isomerase A4 OS=Mus musculus OX=10090 GN=Pdia4 PE=1 SV=3	Pdia4		Q9JKB3	Q9JKB3	Y-box-binding protein 3 OS=Mus musculus OX=10090 GN=Ybx3 PE=1 SV=2	Ybx3	Ybx3_S52
Q8R361	Rab11 family-interacting protein 5 OS=Mus musculus OX=10090 GN=Rab11fip5 PE=1 SV=2	Rab11fip5		Q4V9W2	Q4V9W2	Protein SREK1IP1 OS=Mus musculus OX=10090 GN=Srek1ip1 PE=1 SV=1	Srek1ip1	Srek1ip1_S143
Q3U1Z5	G-protein-signaling modulator 3 OS=Mus musculus OX=10090 GN=Gpsm3 PE=1 SV=2	Gpsm3		Q922R5	Q922R5	Serine/threonine-protein phosphatase 4 regulatory subunit 3B OS=Mus musculus OX=10090 GN=Ppp4r3b PE=1 SV=2	Ppp4r3b	Ppp4r3b_S811
Q80Y44	Probable ATP-dependent RNA helicase DDX10 OS=Mus musculus OX=10090 GN=Ddx10 PE=1 SV=2	Ddx10		Q8CH77	Q8CH77	Neuron navigator 1 OS=Mus musculus OX=10090 GN=Nav1 PE=1 SV=2	Nav1	Nav1_S651
A2AR02	Peptidyl-prolyl cis-trans isomerase G OS=Mus musculus OX=10090 GN=Ppig PE=1 SV=1	Ppig		Q3UHX2	Q3UHX2	28 kDa heat- and acid-stable phosphoprotein OS=Mus musculus OX=10090 GN=Pdap1 PE=1 SV=1	Pdap1	Pdap1_S60
Q9EPU0	Regulator of nonsense transcripts 1 OS=Mus musculus OX=10090 GN=Upf1 PE=1 SV=2	Upf1		Q921N6	Q921N6	Probable ATP-dependent RNA helicase DDX27 OS=Mus musculus OX=10090 GN=Ddx27 PE=1 SV=3	Ddx27	Ddx27_S23;S25
P01899	H-2 class I histocompatibility antigen, D-B alpha chain OS=Mus musculus OX=10090 GN=H2-D1 PE=1 SV=2	H2-D1		Q61554	Q61554	Fibrillin-1 OS=Mus musculus OX=10090 GN=Fbn1 PE=1 SV=2	Fbn1	Fbn1_S2711
O08788	Dynactin subunit 1 OS=Mus musculus OX=10090 GN=Dctn1 PE=1 SV=3	Dctn1		Q3UHX2	Q3UHX2	28 kDa heat- and acid-stable phosphoprotein OS=Mus musculus OX=10090 GN=Pdap1 PE=1 SV=1	Pdap1	Pdap1_S63
Q9R059	Four and a half LIM domains protein 3 OS=Mus musculus OX=10090 GN=Fhl3 PE=1 SV=2	Fhl3		Q9CR41	Q9CR41	Huntingtin-interacting protein K OS=Mus musculus OX=10090 GN=Hypk PE=1 SV=2	Hypk	Hypk_S38
Q9QYE3	B-cell lymphoma/leukemia 11A OS=Mus musculus OX=10090 GN=Bcl11a PE=1 SV=1	Bcl11a		E9Q5C9	E9Q5C9	Nucleolar and coiled-body phosphoprotein 1 OS=Mus musculus OX=10090 GN=Nolc1 PE=1 SV=1	Nolc1	Nolc1_S646
Q3TEA8	Heterochromatin protein 1-binding protein 3 OS=Mus musculus OX=10090 GN=Hp1bp3 PE=1 SV=1	Hp1bp3		Q0P678	Q0P678	Zinc finger CCCH domain-containing protein 18 OS=Mus musculus OX=10090 GN=Zc3h18 PE=1 SV=1	Zc3h18	Zc3h18_S92;S106
Q68FL4	Putative adenosylhomocysteinase 3 OS=Mus musculus OX=10090 GN=Ahcyl2 PE=1 SV=1	Ahcyl2		Q8K352	Q8K352	SAM and SH3 domain-containing protein 3 OS=Mus musculus OX=10090 GN=Sash3 PE=1 SV=2	Sash3	Sash3_S7
Q9ET39	SLAM family member 6 OS=Mus musculus OX=10090 GN=Slamf6 PE=1 SV=1	Slamf6		E9PVX6	E9PVX6	Proliferation marker protein Ki-67 OS=Mus musculus OX=10090 GN=Mki67 PE=1 SV=1	Mki67	Mki67_[S1186/S1187]
P01837	Immunoglobulin kappa constant OS=Mus musculus OX=10090 GN=Igkc PE=1 SV=2	Igkc		Q924A2	Q924A2	Protein capicua homolog OS=Mus musculus OX=10090 GN=Cic PE=1 SV=2	Cic	Cic_S2275;[T2283/S2284]
Q9Z148	Histone-lysine N-methyltransferase EHMT2 OS=Mus musculus OX=10090 GN=Ehmt2 PE=1 SV=2	Ehmt2		Q64511	Q64511	DNA topoisomerase 2-beta OS=Mus musculus OX=10090 GN=Top2b PE=1 SV=2	Top2b	Top2b_S1509;S1511
P55937	Golgin subfamily A member 3 OS=Mus musculus OX=10090 GN=Golga3 PE=1 SV=3	Golga3		P60840	P60840	Alpha-endosulfine OS=Mus musculus OX=10090 GN=Ensa PE=1 SV=1	Ensa	Ensa_S109
Q9QVP9	Protein-tyrosine kinase 2-beta OS=Mus musculus OX=10090 GN=Ptk2b PE=1 SV=2	Ptk2b		Q9CYX7	Q9CYX7	RRP15-like protein OS=Mus musculus OX=10090 GN=Rrp15 PE=1 SV=2	Rrp15	Rrp15_S265
P28078	Class II histocompatibility antigen, M alpha chain OS=Mus musculus OX=10090 GN=H2-DMa PE=1 SV=1	H2-DMa		Q80TZ9	Q80TZ9	Arginine-glutamic acid dipeptide repeats protein OS=Mus musculus OX=10090 GN=Rere PE=1 SV=3	Rere	Rere_S679
Q9QXT0	Protein canopy homolog 2 OS=Mus musculus OX=10090 GN=Cnpy2 PE=1 SV=1	Cnpy2		Q9D219	Q9D219	B-cell CLL/lymphoma 9 protein OS=Mus musculus OX=10090 GN=Bcl9 PE=1 SV=3	Bcl9	Bcl9_S19
Q07797	Galectin-3-binding protein OS=Mus musculus OX=10090 GN=Lgals3bp PE=1 SV=1	Lgals3bp		Q8BIE6	Q8BIE6	FERM domain-containing protein 4A OS=Mus musculus OX=10090 GN=Frmd4a PE=1 SV=2	Frmd4a	Frmd4a_S696
Q8VDP2	UPF0428 protein CXorf56 homolog OS=Mus musculus OX=10090 PE=1 SV=1	Q8VDP2		E9Q784	E9Q784	Zinc finger CCCH domain-containing protein 13 OS=Mus musculus OX=10090 GN=Zc3h13 PE=1 SV=1	Zc3h13	Zc3h13_S324;S318
P24063	Integrin alpha-L OS=Mus musculus OX=10090 GN=Itgal PE=1 SV=2	Itgal		Q8R1J3	Q8R1J3	Zinc finger CCHC domain-containing protein 9 OS=Mus musculus OX=10090 GN=Zcchc9 PE=2 SV=2	Zcchc9	Zcchc9_S53
Q0VBD2	Protein MCM10 homolog OS=Mus musculus OX=10090 GN=Mcm10 PE=1 SV=1	Mcm10		Q3UMQ8	Q3UMQ8	H/ACA ribonucleoprotein complex non-core subunit NAF1 OS=Mus musculus OX=10090 GN=Naf1 PE=1 SV=2	Naf1	Naf1_S308
Q9D8I1	Marginal zone B- and B1-cell-specific protein OS=Mus musculus OX=10090 GN=Mzb1 PE=1 SV=2	Mzb1		Q8BZ21	Q8BZ21	Histone acetyltransferase KAT6A OS=Mus musculus OX=10090 GN=Kat6a PE=1 SV=2	Kat6a	Kat6a_S1115
Q8VCW4	Protein unc-93 homolog B1 OS=Mus musculus OX=10090 GN=Unc93b1 PE=1 SV=2	Unc93b1		Q9JIK5	Q9JIK5	Nucleolar RNA helicase 2 OS=Mus musculus OX=10090 GN=Ddx21 PE=1 SV=3	Ddx21	Ddx21_S118
Q3UFS4	G patch domain-containing protein 11 OS=Mus musculus OX=10090 GN=Gpatch11 PE=1 SV=2	Gpatch11		E9Q5C9	E9Q5C9	Nucleolar and coiled-body phosphoprotein 1 OS=Mus musculus OX=10090 GN=Nolc1 PE=1 SV=1	Nolc1	Nolc1_T594;T600
P26039	Talin-1 OS=Mus musculus OX=10090 GN=Tln1 PE=1 SV=2	Tln1		O35144	O35144	Telomeric repeat-binding factor 2 OS=Mus musculus OX=10090 GN=Terf2 PE=1 SV=3	Terf2	Terf2_S367
A2AJI0	MAP7 domain-containing protein 1 OS=Mus musculus OX=10090 GN=Map7d1 PE=1 SV=1	Map7d1		Q62093	Q62093	Serine/arginine-rich splicing factor 2 OS=Mus musculus OX=10090 GN=Srsf2 PE=1 SV=4	Srsf2	Srsf2_S191
Q8BG95	Protein phosphatase 1 regulatory subunit 12B OS=Mus musculus OX=10090 GN=Ppp1r12b PE=1 SV=2	Ppp1r12b		P09405	P09405	Nucleolin OS=Mus musculus OX=10090 GN=Ncl PE=1 SV=2	Ncl	Ncl_S145;S157
Q9D8Y0	EF-hand domain-containing protein D2 OS=Mus musculus OX=10090 GN=Efhd2 PE=1 SV=1	Efhd2		O35326	O35326	Serine/arginine-rich splicing factor 5 OS=Mus musculus OX=10090 GN=Srsf5 PE=1 SV=2	Srsf5	Srsf5_S226;S228;S230
P49817	Caveolin-1 OS=Mus musculus OX=10090 GN=Cav1 PE=1 SV=1	Cav1		O08784	O08784	Treacle protein OS=Mus musculus OX=10090 GN=Tcof1 PE=1 SV=1	Tcof1	Tcof1_S169
Q9D0D5	General transcription factor IIE subunit 1 OS=Mus musculus OX=10090 GN=Gtf2e1 PE=1 SV=1	Gtf2e1		Q9JJ89	Q9JJ89	Coiled-coil domain-containing protein 86 OS=Mus musculus OX=10090 GN=Ccdc86 PE=1 SV=2	Ccdc86	Ccdc86_S283
Q9CWZ7	Gamma-soluble NSF attachment protein OS=Mus musculus OX=10090 GN=Napg PE=1 SV=1	Napg		Q8BIZ6	Q8BIZ6	Smad nuclear-interacting protein 1 OS=Mus musculus OX=10090 GN=Snip1 PE=1 SV=1	Snip1	Snip1_S48;S50
Q8C2Q3	RNA-binding protein 14 OS=Mus musculus OX=10090 GN=Rbm14 PE=1 SV=1	Rbm14		Q5SVQ0	Q5SVQ0	Histone acetyltransferase KAT7 OS=Mus musculus OX=10090 GN=Kat7 PE=1 SV=1	Kat7	Kat7_S59
Q62280	Protein SSXT OS=Mus musculus OX=10090 GN=Ss18 PE=2 SV=2	Ss18		E9Q7G0	E9Q7G0	Nuclear mitotic apparatus protein 1 OS=Mus musculus OX=10090 GN=Numa1 PE=1 SV=1	Numa1	Numa1_S1844
Q62523	Zyxin OS=Mus musculus OX=10090 GN=Zyx PE=1 SV=2	Zyx		Q3U9G9	Q3U9G9	Lamin-B receptor OS=Mus musculus OX=10090 GN=Lbr PE=1 SV=2	Lbr	Lbr_[S70/S71]
Q08943	FACT complex subunit SSRP1 OS=Mus musculus OX=10090 GN=Ssrp1 PE=1 SV=2	Ssrp1		Q00PI9	Q00PI9	Heterogeneous nuclear ribonucleoprotein U-like protein 2 OS=Mus musculus OX=10090 GN=Hnrnpul2 PE=1 SV=2	Hnrnpul2	Hnrnpul2_S191
Q6A065	Centrosomal protein of 170 kDa OS=Mus musculus OX=10090 GN=Cep170 PE=1 SV=2	Cep170		Q91YE8	Q91YE8	Synaptopodin-2 OS=Mus musculus OX=10090 GN=Synpo2 PE=1 SV=2	Synpo2	Synpo2_S300
Q8VCW8	Acyl-CoA synthetase family member 2, mitochondrial OS=Mus musculus OX=10090 GN=Acsf2 PE=1 SV=1	Acsf2		P46938	P46938	Transcriptional coactivator YAP1 OS=Mus musculus OX=10090 GN=Yap1 PE=1 SV=2	Yap1	Yap1_S149
P12399	Protein CTLA-2-alpha OS=Mus musculus OX=10090 GN=Ctla2a PE=2 SV=2	Ctla2a		Q80X50	Q80X50	Ubiquitin-associated protein 2-like OS=Mus musculus OX=10090 GN=Ubap2l PE=1 SV=1	Ubap2l	Ubap2l_S487
Q9R0I7	YLP motif-containing protein 1 OS=Mus musculus OX=10090 GN=Ylpm1 PE=2 SV=2	Ylpm1		P25976	P25976	Nucleolar transcription factor 1 OS=Mus musculus OX=10090 GN=Ubtf PE=1 SV=1	Ubtf	Ubtf_S389
P20357	Microtubule-associated protein 2 OS=Mus musculus OX=10090 GN=Map2 PE=1 SV=2	Map2		P19437	P19437	B-lymphocyte antigen CD20 OS=Mus musculus OX=10090 GN=Ms4a1 PE=1 SV=1	Ms4a1	Ms4a1_S29
P13597	Intercellular adhesion molecule 1 OS=Mus musculus OX=10090 GN=Icam1 PE=1 SV=1	Icam1		Q00196	Q00196	POU domain; class 2; transcription factor 2 OS=Mus musculus OX=10090 GN=Pou2f2 PE=2 SV=4	Pou2f2	Pou2f2_S55
Q9QZ06	Toll-interacting protein OS=Mus musculus OX=10090 GN=Tollip PE=1 SV=1	Tollip		Q569Z6	Q569Z6	Thyroid hormone receptor-associated protein 3 OS=Mus musculus OX=10090 GN=Thrap3 PE=1 SV=1	Thrap3	Thrap3_S238;S243
Q02650	Paired box protein Pax-5 OS=Mus musculus OX=10090 GN=Pax5 PE=1 SV=1	Pax5		Q9WTU0	Q9WTU0	Lysine-specific demethylase PHF2 OS=Mus musculus OX=10090 GN=Phf2 PE=1 SV=2	Phf2	Phf2_S876
Q6DFW4	Nucleolar protein 58 OS=Mus musculus OX=10090 GN=Nop58 PE=1 SV=1	Nop58		Q8CB77	Q8CB77	Elongin-A OS=Mus musculus OX=10090 GN=Eloa PE=1 SV=3	Eloa	Eloa_S195
Q9CQE5	Regulator of G-protein signaling 10 OS=Mus musculus OX=10090 GN=Rgs10 PE=1 SV=1	Rgs10		P27546	P27546	Microtubule-associated protein 4 OS=Mus musculus OX=10090 GN=Map4 PE=1 SV=3	Map4	Map4_S598
Q8R3B7	Bromodomain-containing protein 8 OS=Mus musculus OX=10090 GN=Brd8 PE=1 SV=2	Brd8		Q3UHX2	Q3UHX2	28 kDa heat- and acid-stable phosphoprotein OS=Mus musculus OX=10090 GN=Pdap1 PE=1 SV=1	Pdap1	Pdap1_S60
Q5SUF2	Luc7-like protein 3 OS=Mus musculus OX=10090 GN=Luc7l3 PE=1 SV=1	Luc7l3		Q62093	Q62093	Serine/arginine-rich splicing factor 2 OS=Mus musculus OX=10090 GN=Srsf2 PE=1 SV=4	Srsf2	Srsf2_S187;S189;S191
Q9Z2D8	Methyl-CpG-binding domain protein 3 OS=Mus musculus OX=10090 GN=Mbd3 PE=1 SV=1	Mbd3		Q922J3; Q9Z0H8	Q922J3	CAP-Gly domain-containing linker protein 1 OS=Mus musculus OX=10090 GN=Clip1 PE=1 SV=1;CAP-Gly domain-containing linker protein 2 OS=Mus musculus OX=10090 GN=Clip2 PE=1 SV=2	Clip1	Clip1_S347
P06537	Glucocorticoid receptor OS=Mus musculus OX=10090 GN=Nr3c1 PE=1 SV=1	Nr3c1		Q4QY64	Q4QY64	ATPase family AAA domain-containing protein 5 OS=Mus musculus OX=10090 GN=Atad5 PE=1 SV=1	Atad5	Atad5_[S351/S353]
Q6A028	Switch-associated protein 70 OS=Mus musculus OX=10090 GN=Swap70 PE=1 SV=2	Swap70		P84104	P84104	Serine/arginine-rich splicing factor 3 OS=Mus musculus OX=10090 GN=Srsf3 PE=1 SV=1	Srsf3	Srsf3_S5
Q8K558	Trem-like transcript 1 protein OS=Mus musculus OX=10090 GN=Treml1 PE=1 SV=2	Treml1		P97825	P97825	Jupiter microtubule associated homolog 1 OS=Mus musculus OX=10090 GN=Jpt1 PE=1 SV=3	Jpt1	Jpt1_[S85/S88]
Q64455	Receptor-type tyrosine-protein phosphatase eta OS=Mus musculus OX=10090 GN=Ptprj PE=1 SV=2	Ptprj		Q8R550	Q8R550	SH3 domain-containing kinase-binding protein 1 OS=Mus musculus OX=10090 GN=Sh3kbp1 PE=1 SV=1	Sh3kbp1	Sh3kbp1_S227
Q9Z0H8	CAP-Gly domain-containing linker protein 2 OS=Mus musculus OX=10090 GN=Clip2 PE=1 SV=2	Clip2		Q9WV92	Q9WV92	Band 4.1-like protein 3 OS=Mus musculus OX=10090 GN=Epb41l3 PE=1 SV=1	Epb41l3	Epb41l3_S486
P19437	B-lymphocyte antigen CD20 OS=Mus musculus OX=10090 GN=Ms4a1 PE=1 SV=1	Ms4a1		Q05D44	Q05D44	Eukaryotic translation initiation factor 5B OS=Mus musculus OX=10090 GN=Eif5b PE=1 SV=2	Eif5b	Eif5b_S215
Q3TYA6	M-phase phosphoprotein 8 OS=Mus musculus OX=10090 GN=Mphosph8 PE=1 SV=1	Mphosph8		P46938	P46938	Transcriptional coactivator YAP1 OS=Mus musculus OX=10090 GN=Yap1 PE=1 SV=2	Yap1	Yap1_[S112/S113]
Q3TWW8	Serine/arginine-rich splicing factor 6 OS=Mus musculus OX=10090 GN=Srsf6 PE=1 SV=1	Srsf6		O70480	O70480	Vesicle-associated membrane protein 4 OS=Mus musculus OX=10090 GN=Vamp4 PE=1 SV=1	Vamp4	Vamp4_S30
Q5SFM8	RNA-binding protein 27 OS=Mus musculus OX=10090 GN=Rbm27 PE=1 SV=3	Rbm27		Q9ESX5	Q9ESX5	H/ACA ribonucleoprotein complex subunit 4 OS=Mus musculus OX=10090 GN=Dkc1 PE=1 SV=4	Dkc1	Dkc1_S455
P49222	Erythrocyte membrane protein band 4.2 OS=Mus musculus OX=10090 GN=Epb42 PE=1 SV=3	Epb42		Q9Z2E2	Q9Z2E2	Methyl-CpG-binding domain protein 1 OS=Mus musculus OX=10090 GN=Mbd1 PE=1 SV=2	Mbd1	Mbd1_S556
Q8K4L3	Supervillin OS=Mus musculus OX=10090 GN=Svil PE=1 SV=1	Svil		Q80UG5	Q80UG5	Septin-9 OS=Mus musculus OX=10090 GN=Sept9 PE=1 SV=1	Sept9	Sept9_S30
Q9CYA0	Cysteine-rich with EGF-like domain protein 2 OS=Mus musculus OX=10090 GN=Creld2 PE=1 SV=1	Creld2		Q62093	Q62093	Serine/arginine-rich splicing factor 2 OS=Mus musculus OX=10090 GN=Srsf2 PE=1 SV=4	Srsf2	Srsf2_S206;S208;S212;[S220/S221]
B2RY56	RNA-binding protein 25 OS=Mus musculus OX=10090 GN=Rbm25 PE=1 SV=2	Rbm25		P27546	P27546	Microtubule-associated protein 4 OS=Mus musculus OX=10090 GN=Map4 PE=1 SV=3	Map4	Map4_S475
Q9D6V8	Polyadenylate-binding protein-interacting protein 2 OS=Mus musculus OX=10090 GN=Paip2 PE=1 SV=1	Paip2		Q8CH25	Q8CH25	SAFB-like transcription modulator OS=Mus musculus OX=10090 GN=Sltm PE=1 SV=1	Sltm	Sltm_[T997/S999]
Q80W00	Serine/threonine-protein phosphatase 1 regulatory subunit 10 OS=Mus musculus OX=10090 GN=Ppp1r10 PE=1 SV=1	Ppp1r10		Q9D219	Q9D219	B-cell CLL/lymphoma 9 protein OS=Mus musculus OX=10090 GN=Bcl9 PE=1 SV=3	Bcl9	Bcl9_[S154/T155]
P54103	DnaJ homolog subfamily C member 2 OS=Mus musculus OX=10090 GN=Dnajc2 PE=1 SV=2	Dnajc2		Q80V24	Q80V24	Transcription cofactor vestigial-like protein 4 OS=Mus musculus OX=10090 GN=Vgll4 PE=1 SV=1	Vgll4	Vgll4_S58
Q6A0A9	Constitutive coactivator of PPAR-gamma-like protein 1 OS=Mus musculus OX=10090 GN=FAM120A PE=1 SV=2	FAM120A		P27546	P27546	Microtubule-associated protein 4 OS=Mus musculus OX=10090 GN=Map4 PE=1 SV=3	Map4	Map4_S617
Q6NZF1	Zinc finger CCCH domain-containing protein 11A OS=Mus musculus OX=10090 GN=Zc3h11a PE=1 SV=1	Zc3h11a		P59808	P59808	SAM and SH3 domain-containing protein 1 OS=Mus musculus OX=10090 GN=Sash1 PE=1 SV=1	Sash1	Sash1_S130
Q80VJ2	Steroid receptor RNA activator 1 OS=Mus musculus OX=10090 GN=Sra1 PE=1 SV=3	Sra1		Q8BGU5	Q8BGU5	Cyclin-Y OS=Mus musculus OX=10090 GN=Ccny PE=1 SV=1	Ccny	Ccny_S326
Q91WG2	Rab GTPase-binding effector protein 2 OS=Mus musculus OX=10090 GN=Rabep2 PE=1 SV=3	Rabep2		Q91WG2	Q91WG2	Rab GTPase-binding effector protein 2 OS=Mus musculus OX=10090 GN=Rabep2 PE=1 SV=3	Rabep2	Rabep2_S180
Q9JLQ0	CD2-associated protein OS=Mus musculus OX=10090 GN=Cd2ap PE=1 SV=3	Cd2ap		Q64012	Q64012	RNA-binding protein Raly OS=Mus musculus OX=10090 GN=Raly PE=1 SV=3	Raly	Raly_S294
O09164	Extracellular superoxide dismutase [Cu-Zn] OS=Mus musculus OX=10090 GN=Sod3 PE=1 SV=1	Sod3		P17095	P17095	High mobility group protein HMG-I/HMG-Y OS=Mus musculus OX=10090 GN=Hmga1 PE=1 SV=4	Hmga1	Hmga1_S99;S102;S103
Q8R464	Cell adhesion molecule 4 OS=Mus musculus OX=10090 GN=Cadm4 PE=1 SV=1	Cadm4		Q8BTI8	Q8BTI8	Serine/arginine repetitive matrix protein 2 OS=Mus musculus OX=10090 GN=Srrm2 PE=1 SV=3	Srrm2	Srrm2_S1631;S1628
Q9JKR6	Hypoxia up-regulated protein 1 OS=Mus musculus OX=10090 GN=Hyou1 PE=1 SV=1	Hyou1		O88271	O88271	Craniofacial development protein 1 OS=Mus musculus OX=10090 GN=Cfdp1 PE=1 SV=1	Cfdp1	Cfdp1_T129
Q91V41	Ras-related protein Rab-14 OS=Mus musculus OX=10090 GN=Rab14 PE=1 SV=3	Rab14		Q05D44	Q05D44	Eukaryotic translation initiation factor 5B OS=Mus musculus OX=10090 GN=Eif5b PE=1 SV=2	Eif5b	Eif5b_S108;S114
Q9Z1Z0	General vesicular transport factor p115 OS=Mus musculus OX=10090 GN=Uso1 PE=1 SV=2	Uso1		Q3V1V3	Q3V1V3	ESF1 homolog OS=Mus musculus OX=10090 GN=Esf1 PE=1 SV=1	Esf1	Esf1_S651
P15327	Bisphosphoglycerate mutase OS=Mus musculus OX=10090 GN=Bpgm PE=1 SV=2	Bpgm		E9Q784	E9Q784	Zinc finger CCCH domain-containing protein 13 OS=Mus musculus OX=10090 GN=Zc3h13 PE=1 SV=1	Zc3h13	Zc3h13_S211;[S207/S209]
Q99MI1	ELKS/Rab6-interacting/CAST family member 1 OS=Mus musculus OX=10090 GN=Erc1 PE=1 SV=1	Erc1		Q8BTM8	Q8BTM8	Filamin-A OS=Mus musculus OX=10090 GN=Flna PE=1 SV=5	Flna	Flna_S2152
Q8BL48	RING finger protein unkempt homolog OS=Mus musculus OX=10090 GN=Unk PE=1 SV=1	Unk		Q61624	Q61624	Zinc finger protein 148 OS=Mus musculus OX=10090 GN=Znf148 PE=1 SV=2	Znf148	Znf148_S306
P62835	Ras-related protein Rap-1A OS=Mus musculus OX=10090 GN=Rap1a PE=1 SV=1	Rap1a		Q7TPM1	Q7TPM1	Protein PRRC2B OS=Mus musculus OX=10090 GN=Prrc2b PE=1 SV=1	Prrc2b	Prrc2b_S387
Q80VH0	B-cell scaffold protein with ankyrin repeats OS=Mus musculus OX=10090 GN=Bank1 PE=1 SV=3	Bank1		P61979	P61979	Heterogeneous nuclear ribonucleoprotein K OS=Mus musculus OX=10090 GN=Hnrnpk PE=1 SV=1	Hnrnpk	Hnrnpk_T118
Q99KG3	RNA-binding protein 10 OS=Mus musculus OX=10090 GN=Rbm10 PE=1 SV=1	Rbm10		O08784	O08784	Treacle protein OS=Mus musculus OX=10090 GN=Tcof1 PE=1 SV=1	Tcof1	Tcof1_S456
O35601	FYN-binding protein 1 OS=Mus musculus OX=10090 GN=Fyb1 PE=1 SV=2	Fyb1		Q9Z148	Q9Z148	Histone-lysine N-methyltransferase EHMT2 OS=Mus musculus OX=10090 GN=Ehmt2 PE=1 SV=2	Ehmt2	Ehmt2_[S122/S123]
Q99K41	EMILIN-1 OS=Mus musculus OX=10090 GN=Emilin1 PE=1 SV=1	Emilin1		P47930	P47930	Fos-related antigen 2 OS=Mus musculus OX=10090 GN=Fosl2 PE=1 SV=2	Fosl2	Fosl2_[S17/S19]
Q91ZR2	Sorting nexin-18 OS=Mus musculus OX=10090 GN=Snx18 PE=1 SV=1	Snx18		Q9CY58	Q9CY58	Plasminogen activator inhibitor 1 RNA-binding protein OS=Mus musculus OX=10090 GN=Serbp1 PE=1 SV=2	Serbp1	Serbp1_S25
Q61581	Insulin-like growth factor-binding protein 7 OS=Mus musculus OX=10090 GN=Igfbp7 PE=1 SV=3	Igfbp7		P84104	P84104	Serine/arginine-rich splicing factor 3 OS=Mus musculus OX=10090 GN=Srsf3 PE=1 SV=1	Srsf3	Srsf3_S5
Q9D7M1	Glucose-induced degradation protein 8 homolog OS=Mus musculus OX=10090 GN=Gid8 PE=1 SV=1	Gid8		P24788	P24788	Cyclin-dependent kinase 11B OS=Mus musculus OX=10090 GN=Cdk11b PE=1 SV=2	Cdk11b	Cdk11b_S115
Q8BGB5	LIM domain-containing protein 2 OS=Mus musculus OX=10090 GN=Limd2 PE=1 SV=1	Limd2		P29699	P29699	Alpha-2-HS-glycoprotein OS=Mus musculus OX=10090 GN=Ahsg PE=1 SV=1	Ahsg	Ahsg_S138
Q00547	Hyaluronan mediated motility receptor OS=Mus musculus OX=10090 GN=Hmmr PE=1 SV=4	Hmmr		Q9WTU0	Q9WTU0	Lysine-specific demethylase PHF2 OS=Mus musculus OX=10090 GN=Phf2 PE=1 SV=2	Phf2	Phf2_S726;T739;[S729/S730]
P98078	Disabled homolog 2 OS=Mus musculus OX=10090 GN=Dab2 PE=1 SV=2	Dab2		Q61687	Q61687	Transcriptional regulator ATRX OS=Mus musculus OX=10090 GN=Atrx PE=1 SV=3	Atrx	Atrx_S717;S719
Q7TMK9	Heterogeneous nuclear ribonucleoprotein Q OS=Mus musculus OX=10090 GN=Syncrip PE=1 SV=2	Syncrip		Q569Z6	Q569Z6	Thyroid hormone receptor-associated protein 3 OS=Mus musculus OX=10090 GN=Thrap3 PE=1 SV=1	Thrap3	Thrap3_S315
Q9WTQ5	A-kinase anchor protein 12 OS=Mus musculus OX=10090 GN=Akap12 PE=1 SV=1	Akap12		P29699	P29699	Alpha-2-HS-glycoprotein OS=Mus musculus OX=10090 GN=Ahsg PE=1 SV=1	Ahsg	Ahsg_S138
Q9D0J8	Parathymosin OS=Mus musculus OX=10090 GN=Ptms PE=1 SV=3	Ptms		E9PVX6	E9PVX6	Proliferation marker protein Ki-67 OS=Mus musculus OX=10090 GN=Mki67 PE=1 SV=1	Mki67	Mki67_S1587
Q8BGC0	HIV Tat-specific factor 1 homolog OS=Mus musculus OX=10090 GN=Htatsf1 PE=1 SV=1	Htatsf1		E9PVX6	E9PVX6	Proliferation marker protein Ki-67 OS=Mus musculus OX=10090 GN=Mki67 PE=1 SV=1	Mki67	Mki67_S2017
Q61017	Guanine nucleotide-binding protein G(I)/G(S)/G(O) subunit gamma-T2 OS=Mus musculus OX=10090 GN=Gngt2 PE=3 SV=2	Gngt2		Q7TN29	Q7TN29	Stromal membrane-associated protein 2 OS=Mus musculus OX=10090 GN=Smap2 PE=1 SV=1	Smap2	Smap2_S219
P17047	Lysosome-associated membrane glycoprotein 2 OS=Mus musculus OX=10090 GN=Lamp2 PE=1 SV=2	Lamp2		Q61937	Q61937	Nucleophosmin OS=Mus musculus OX=10090 GN=Npm1 PE=1 SV=1	Npm1	Npm1_S252
P11688	Integrin alpha-5 OS=Mus musculus OX=10090 GN=Itga5 PE=1 SV=3	Itga5		Q8BXB6	Q8BXB6	Solute carrier organic anion transporter family member 2B1 OS=Mus musculus OX=10090 GN=Slco2b1 PE=1 SV=1	Slco2b1	Slco2b1_S21
P51150	Ras-related protein Rab-7a OS=Mus musculus OX=10090 GN=Rab7a PE=1 SV=2	Rab7a		Q99JF8	Q99JF8	PC4 and SFRS1-interacting protein OS=Mus musculus OX=10090 GN=Psip1 PE=1 SV=1	Psip1	Psip1_S272
Q99PL5	Ribosome-binding protein 1 OS=Mus musculus OX=10090 GN=Rrbp1 PE=1 SV=2	Rrbp1		P70460	P70460	Vasodilator-stimulated phosphoprotein OS=Mus musculus OX=10090 GN=Vasp PE=1 SV=4	Vasp	Vasp_S317
Q6NZB0	DnaJ homolog subfamily C member 8 OS=Mus musculus OX=10090 GN=Dnajc8 PE=1 SV=2	Dnajc8		Q9WTU0	Q9WTU0	Lysine-specific demethylase PHF2 OS=Mus musculus OX=10090 GN=Phf2 PE=1 SV=2	Phf2	Phf2_S1060
E9Q394	A-kinase anchor protein 13 OS=Mus musculus OX=10090 GN=Akap13 PE=1 SV=1	Akap13		E9PVX6	E9PVX6	Proliferation marker protein Ki-67 OS=Mus musculus OX=10090 GN=Mki67 PE=1 SV=1	Mki67	Mki67_T1924
Q91ZX7	Prolow-density lipoprotein receptor-related protein 1 OS=Mus musculus OX=10090 GN=Lrp1 PE=1 SV=1	Lrp1		Q3U9G9	Q3U9G9	Lamin-B receptor OS=Mus musculus OX=10090 GN=Lbr PE=1 SV=2	Lbr	Lbr_S101
O88532	Zinc finger RNA-binding protein OS=Mus musculus OX=10090 GN=Zfr PE=1 SV=2	Zfr		Q8K4L3	Q8K4L3	Supervillin OS=Mus musculus OX=10090 GN=Svil PE=1 SV=1	Svil	Svil_S220;S227
D3Z6Q9	Bridging integrator 2 OS=Mus musculus OX=10090 GN=Bin2 PE=1 SV=1	Bin2		Q9QYE3	Q9QYE3	B-cell lymphoma/leukemia 11A OS=Mus musculus OX=10090 GN=Bcl11a PE=1 SV=1	Bcl11a	Bcl11a_S625
Q8CG19	Latent-transforming growth factor beta-binding protein 1 OS=Mus musculus OX=10090 GN=Ltbp1 PE=1 SV=2	Ltbp1		Q6NZF1	Q6NZF1	Zinc finger CCCH domain-containing protein 11A OS=Mus musculus OX=10090 GN=Zc3h11a PE=1 SV=1	Zc3h11a	Zc3h11a_S743;S740
Q2VPQ9	Chromatin modification-related protein MEAF6 OS=Mus musculus OX=10090 GN=Meaf6 PE=1 SV=1	Meaf6		P54227	P54227	Stathmin OS=Mus musculus OX=10090 GN=Stmn1 PE=1 SV=2	Stmn1	Stmn1_S16;S25
Q05D44	Eukaryotic translation initiation factor 5B OS=Mus musculus OX=10090 GN=Eif5b PE=1 SV=2	Eif5b		Q9D219	Q9D219	B-cell CLL/lymphoma 9 protein OS=Mus musculus OX=10090 GN=Bcl9 PE=1 SV=3	Bcl9	Bcl9_T315
Q61595	Kinectin OS=Mus musculus OX=10090 GN=Ktn1 PE=1 SV=1	Ktn1		Q8K3W3	Q8K3W3	Protein CASC3 OS=Mus musculus OX=10090 GN=Casc3 PE=1 SV=3	Casc3	Casc3_S145
Q80U72	Protein scribble homolog OS=Mus musculus OX=10090 GN=Scrib PE=1 SV=2	Scrib		Q9CQX8	Q9CQX8	28S ribosomal protein S36; mitochondrial OS=Mus musculus OX=10090 GN=Mrps36 PE=1 SV=1	Mrps36	Mrps36_S60
Q61464	Zinc finger protein 638 OS=Mus musculus OX=10090 GN=Znf638 PE=1 SV=2	Znf638		Q99020	Q99020	Heterogeneous nuclear ribonucleoprotein A/B OS=Mus musculus OX=10090 GN=Hnrnpab PE=1 SV=1	Hnrnpab	Hnrnpab_S260
P10605	Cathepsin B OS=Mus musculus OX=10090 GN=Ctsb PE=1 SV=2	Ctsb		P70441	P70441	Na(+)/H(+) exchange regulatory cofactor NHE-RF1 OS=Mus musculus OX=10090 GN=Slc9a3r1 PE=1 SV=3	Slc9a3r1	Slc9a3r1_S275
Q8JZQ9	Eukaryotic translation initiation factor 3 subunit B OS=Mus musculus OX=10090 GN=Eif3b PE=1 SV=1	Eif3b		Q8CCI5	Q8CCI5	RING1 and YY1-binding protein OS=Mus musculus OX=10090 GN=Rybp PE=1 SV=1	Rybp	Rybp_S99
Q8CCF0	U4/U6 small nuclear ribonucleoprotein Prp31 OS=Mus musculus OX=10090 GN=Prpf31 PE=1 SV=3	Prpf31		Q3U0V1	Q3U0V1	Far upstream element-binding protein 2 OS=Mus musculus OX=10090 GN=Khsrp PE=1 SV=2	Khsrp	Khsrp_S481
P81069	GA-binding protein subunit beta-2 OS=Mus musculus OX=10090 GN=Gabpb2 PE=1 SV=2	Gabpb2		Q6NZE7	Q6NZE7	Protein FAM122B OS=Mus musculus OX=10090 GN=Fam122b PE=1 SV=2	Fam122b	Fam122b_S119
Q6NV83	U2 snRNP-associated SURP motif-containing protein OS=Mus musculus OX=10090 GN=U2surp PE=1 SV=3	U2surp		Q6Y7W8	Q6Y7W8	GRB10-interacting GYF protein 2 OS=Mus musculus OX=10090 GN=Gigyf2 PE=1 SV=2	Gigyf2	Gigyf2_S26
Q61166	Microtubule-associated protein RP/EB family member 1 OS=Mus musculus OX=10090 GN=Mapre1 PE=1 SV=3	Mapre1		Q4QY64	Q4QY64	ATPase family AAA domain-containing protein 5 OS=Mus musculus OX=10090 GN=Atad5 PE=1 SV=1	Atad5	Atad5_S452
Q60864	Stress-induced-phosphoprotein 1 OS=Mus musculus OX=10090 GN=Stip1 PE=1 SV=1	Stip1		E9Q6J5	E9Q6J5	Biorientation of chromosomes in cell division protein 1-like 1 OS=Mus musculus OX=10090 GN=Bod1l PE=1 SV=1	Bod1l	Bod1l_S3000
Q99NB9	Splicing factor 3B subunit 1 OS=Mus musculus OX=10090 GN=Sf3b1 PE=1 SV=1	Sf3b1		Q8BTI8	Q8BTI8	Serine/arginine repetitive matrix protein 2 OS=Mus musculus OX=10090 GN=Srrm2 PE=1 SV=3	Srrm2	Srrm2_S1339
Q8CC35	Synaptopodin OS=Mus musculus OX=10090 GN=Synpo PE=1 SV=2	Synpo		Q3UTJ2	Q3UTJ2	Sorbin and SH3 domain-containing protein 2 OS=Mus musculus OX=10090 GN=Sorbs2 PE=1 SV=2	Sorbs2	Sorbs2_[S381/S382]
Q8BY89	Choline transporter-like protein 2 OS=Mus musculus OX=10090 GN=Slc44a2 PE=1 SV=2	Slc44a2		Q9D0L8	Q9D0L8	mRNA cap guanine-N7 methyltransferase OS=Mus musculus OX=10090 GN=Rnmt PE=1 SV=1	Rnmt	Rnmt_S64
Q9D0L8	mRNA cap guanine-N7 methyltransferase OS=Mus musculus OX=10090 GN=Rnmt PE=1 SV=1	Rnmt		Q9WTQ5	Q9WTQ5	A-kinase anchor protein 12 OS=Mus musculus OX=10090 GN=Akap12 PE=1 SV=1	Akap12	Akap12_S371
Q9QZQ1	Afadin OS=Mus musculus OX=10090 GN=Afdn PE=1 SV=3	Afdn		Q9JM52	Q9JM52	Misshapen-like kinase 1 OS=Mus musculus OX=10090 GN=Mink1 PE=1 SV=3	Mink1	Mink1_S746
Q8VCQ3	Nuclear receptor-binding factor 2 OS=Mus musculus OX=10090 GN=Nrbf2 PE=1 SV=1	Nrbf2		Q9QUN3	Q9QUN3	B-cell linker protein OS=Mus musculus OX=10090 GN=Blnk PE=1 SV=1	Blnk	Blnk_S129
Q91Z67	SLIT-ROBO Rho GTPase-activating protein 2 OS=Mus musculus OX=10090 GN=Srgap2 PE=1 SV=2	Srgap2		E9Q6J5	E9Q6J5	Biorientation of chromosomes in cell division protein 1-like 1 OS=Mus musculus OX=10090 GN=Bod1l PE=1 SV=1	Bod1l	Bod1l_S2968
Q8BMK4	Cytoskeleton-associated protein 4 OS=Mus musculus OX=10090 GN=Ckap4 PE=1 SV=2	Ckap4		O70279	O70279	Splicing factor ESS-2 homolog OS=Mus musculus OX=10090 GN=Ess2 PE=1 SV=2	Ess2	Ess2_T440
Q640N3	Rho GTPase-activating protein 30 OS=Mus musculus OX=10090 GN=Arhgap30 PE=1 SV=3	Arhgap30		Q8BZR9	Q8BZR9	Nuclear cap-binding protein subunit 3 OS=Mus musculus OX=10090 GN=Ncbp3 PE=1 SV=1	Ncbp3	Ncbp3_S495
P70399	TP53-binding protein 1 OS=Mus musculus OX=10090 GN=Tp53bp1 PE=1 SV=3	Tp53bp1		Q5U4C3	Q5U4C3	Splicing factor; arginine/serine-rich 19 OS=Mus musculus OX=10090 GN=Scaf1 PE=1 SV=1	Scaf1	Scaf1_S240
Q6ZQ58	La-related protein 1 OS=Mus musculus OX=10090 GN=Larp1 PE=1 SV=3	Larp1		Q9JJ89	Q9JJ89	Coiled-coil domain-containing protein 86 OS=Mus musculus OX=10090 GN=Ccdc86 PE=1 SV=2	Ccdc86	Ccdc86_S225;S252
P23116	Eukaryotic translation initiation factor 3 subunit A OS=Mus musculus OX=10090 GN=Eif3a PE=1 SV=5	Eif3a		O55098	O55098	Serine/threonine-protein kinase 10 OS=Mus musculus OX=10090 GN=Stk10 PE=1 SV=2	Stk10	Stk10_T949
Q61033	Lamina-associated polypeptide 2, isoforms alpha/zeta OS=Mus musculus OX=10090 GN=Tmpo PE=1 SV=4	Q61033		Q8BTI8	Q8BTI8	Serine/arginine repetitive matrix protein 2 OS=Mus musculus OX=10090 GN=Srrm2 PE=1 SV=3	Srrm2	Srrm2_[S1359/S1360]
Q9CYI4	Putative RNA-binding protein Luc7-like 1 OS=Mus musculus OX=10090 GN=Luc7l PE=1 SV=2	Luc7l		Q62093	Q62093	Serine/arginine-rich splicing factor 2 OS=Mus musculus OX=10090 GN=Srsf2 PE=1 SV=4	Srsf2	Srsf2_S212;S208;[S220/S221]
Q8VIJ6	Splicing factor, proline- and glutamine-rich OS=Mus musculus OX=10090 GN=Sfpq PE=1 SV=1	Sfpq		Q3UHX2	Q3UHX2	28 kDa heat- and acid-stable phosphoprotein OS=Mus musculus OX=10090 GN=Pdap1 PE=1 SV=1	Pdap1	Pdap1_[Y17/T18]
Q61554	Fibrillin-1 OS=Mus musculus OX=10090 GN=Fbn1 PE=1 SV=2	Fbn1		O08784	O08784	Treacle protein OS=Mus musculus OX=10090 GN=Tcof1 PE=1 SV=1	Tcof1	Tcof1_T803
Q9DCB1	High mobility group nucleosome-binding domain-containing protein 3 OS=Mus musculus OX=10090 GN=Hmgn3 PE=1 SV=1	Hmgn3		Q62048	Q62048	Astrocytic phosphoprotein PEA-15 OS=Mus musculus OX=10090 GN=Pea15 PE=1 SV=1	Pea15	Pea15_S116
O08999	Latent-transforming growth factor beta-binding protein 2 OS=Mus musculus OX=10090 GN=Ltbp2 PE=1 SV=2	Ltbp2		Q9WUD1	Q9WUD1	STIP1 homology and U box-containing protein 1 OS=Mus musculus OX=10090 GN=Stub1 PE=1 SV=1	Stub1	Stub1_S20
P11438	Lysosome-associated membrane glycoprotein 1 OS=Mus musculus OX=10090 GN=Lamp1 PE=1 SV=2	Lamp1		A2AR02	A2AR02	Peptidyl-prolyl cis-trans isomerase G OS=Mus musculus OX=10090 GN=Ppig PE=1 SV=1	Ppig	Ppig_S685
Q8BTI8	Serine/arginine repetitive matrix protein 2 OS=Mus musculus OX=10090 GN=Srrm2 PE=1 SV=3	Srrm2		O08784	O08784	Treacle protein OS=Mus musculus OX=10090 GN=Tcof1 PE=1 SV=1	Tcof1	Tcof1_T1132
P26369	Splicing factor U2AF 65 kDa subunit OS=Mus musculus OX=10090 GN=U2af2 PE=1 SV=3	U2af2		Q2KN98	Q2KN98	Cytospin-A OS=Mus musculus OX=10090 GN=Specc1l PE=1 SV=1	Specc1l	Specc1l_S833
P97434	Myosin phosphatase Rho-interacting protein OS=Mus musculus OX=10090 GN=Mprip PE=1 SV=2	Mprip		Q8K4I3	Q8K4I3	Rho guanine nucleotide exchange factor 6 OS=Mus musculus OX=10090 GN=Arhgef6 PE=1 SV=1	Arhgef6	Arhgef6_S639
Q9QYR6	Microtubule-associated protein 1A OS=Mus musculus OX=10090 GN=Map1a PE=1 SV=2	Map1a		Q8K4I3	Q8K4I3	Rho guanine nucleotide exchange factor 6 OS=Mus musculus OX=10090 GN=Arhgef6 PE=1 SV=1	Arhgef6	Arhgef6_S679
Q8K3K8	Optineurin OS=Mus musculus OX=10090 GN=Optn PE=1 SV=1	Optn		Q99JP4	Q99JP4	Anaphase-promoting complex subunit CDC26 OS=Mus musculus OX=10090 GN=Cdc26 PE=1 SV=1	Cdc26	Cdc26_S42
P19221	Prothrombin OS=Mus musculus OX=10090 GN=F2 PE=1 SV=1	F2		Q6ZQ58	Q6ZQ58	La-related protein 1 OS=Mus musculus OX=10090 GN=Larp1 PE=1 SV=3	Larp1	Larp1_S68
Q9CWM4	Prefoldin subunit 1 OS=Mus musculus OX=10090 GN=Pfdn1 PE=1 SV=1	Pfdn1		P14733	P14733	Lamin-B1 OS=Mus musculus OX=10090 GN=Lmnb1 PE=1 SV=3	Lmnb1	Lmnb1_S394
Q6P9R2	Serine/threonine-protein kinase OSR1 OS=Mus musculus OX=10090 GN=Oxsr1 PE=1 SV=1	Oxsr1		Q01320	Q01320	DNA topoisomerase 2-alpha OS=Mus musculus OX=10090 GN=Top2a PE=1 SV=2	Top2a	Top2a_S1472
Q14B71	Cell division cycle-associated protein 2 OS=Mus musculus OX=10090 GN=Cdca2 PE=1 SV=2	Cdca2		E9Q784	E9Q784	Zinc finger CCCH domain-containing protein 13 OS=Mus musculus OX=10090 GN=Zc3h13 PE=1 SV=1	Zc3h13	Zc3h13_S1273
Q8K4G1	Latent-transforming growth factor beta-binding protein 4 OS=Mus musculus OX=10090 GN=Ltbp4 PE=1 SV=2	Ltbp4		Q5NCR9	Q5NCR9	Nuclear speckle splicing regulatory protein 1 OS=Mus musculus OX=10090 GN=Nsrp1 PE=1 SV=1	Nsrp1	Nsrp1_S33
Q9D7Z3	Nucleolar protein 7 OS=Mus musculus OX=10090 GN=Nol7 PE=1 SV=1	Nol7		A2AJI0	A2AJI0	MAP7 domain-containing protein 1 OS=Mus musculus OX=10090 GN=Map7d1 PE=1 SV=1	Map7d1	Map7d1_S503
Q8R1G6	PDZ and LIM domain protein 2 OS=Mus musculus OX=10090 GN=Pdlim2 PE=1 SV=1	Pdlim2		P70288	P70288	Histone deacetylase 2 OS=Mus musculus OX=10090 GN=Hdac2 PE=1 SV=1	Hdac2	Hdac2_S422;S424
Q6PGL7	WASH complex subunit 2 OS=Mus musculus OX=10090 GN=Washc2 PE=1 SV=1	Washc2		Q60980	Q60980	Krueppel-like factor 3 OS=Mus musculus OX=10090 GN=Klf3 PE=1 SV=1	Klf3	Klf3_S249
Q6PIU9	Uncharacterized protein FLJ45252 homolog OS=Mus musculus OX=10090 PE=1 SV=2	Q6PIU9		Q62048	Q62048	Astrocytic phosphoprotein PEA-15 OS=Mus musculus OX=10090 GN=Pea15 PE=1 SV=1	Pea15	Pea15_S116
Q8VD58	Protein EVI2B OS=Mus musculus OX=10090 GN=Evi2b PE=1 SV=1	Evi2b		Q9DBR7	Q9DBR7	Protein phosphatase 1 regulatory subunit 12A OS=Mus musculus OX=10090 GN=Ppp1r12a PE=1 SV=2	Ppp1r12a	Ppp1r12a_S870
Q9R1C0	Transcription initiation factor TFIID subunit 7 OS=Mus musculus OX=10090 GN=Taf7 PE=1 SV=1	Taf7		E9PVX6	E9PVX6	Proliferation marker protein Ki-67 OS=Mus musculus OX=10090 GN=Mki67 PE=1 SV=1	Mki67	Mki67_[S212/T215]
Q9JIK5	Nucleolar RNA helicase 2 OS=Mus musculus OX=10090 GN=Ddx21 PE=1 SV=3	Ddx21		Q0P678	Q0P678	Zinc finger CCCH domain-containing protein 18 OS=Mus musculus OX=10090 GN=Zc3h18 PE=1 SV=1	Zc3h18	Zc3h18_S92;T105;[S113/S114]
Q9ERG0	LIM domain and actin-binding protein 1 OS=Mus musculus OX=10090 GN=Lima1 PE=1 SV=3	Lima1		Q8BTI8	Q8BTI8	Serine/arginine repetitive matrix protein 2 OS=Mus musculus OX=10090 GN=Srrm2 PE=1 SV=3	Srrm2	Srrm2_S851
Q62167	ATP-dependent RNA helicase DDX3X OS=Mus musculus OX=10090 GN=Ddx3x PE=1 SV=3	Ddx3x		Q61464	Q61464	Zinc finger protein 638 OS=Mus musculus OX=10090 GN=Znf638 PE=1 SV=2	Znf638	Znf638_[S1399/S1400]
Q7TSI3	Serine/threonine-protein phosphatase 6 regulatory subunit 1 OS=Mus musculus OX=10090 GN=Ppp6r1 PE=1 SV=1	Ppp6r1		E9Q784	E9Q784	Zinc finger CCCH domain-containing protein 13 OS=Mus musculus OX=10090 GN=Zc3h13 PE=1 SV=1	Zc3h13	Zc3h13_S242
Q14AX6	Cyclin-dependent kinase 12 OS=Mus musculus OX=10090 GN=Cdk12 PE=1 SV=2	Cdk12		Q9DB85	Q9DB85	Ribosomal RNA-processing protein 8 OS=Mus musculus OX=10090 GN=Rrp8 PE=1 SV=1	Rrp8	Rrp8_S62;S64
Q3UZ39	Leucine-rich repeat flightless-interacting protein 1 OS=Mus musculus OX=10090 GN=Lrrfip1 PE=1 SV=2	Lrrfip1		Q9QYE3	Q9QYE3	B-cell lymphoma/leukemia 11A OS=Mus musculus OX=10090 GN=Bcl11a PE=1 SV=1	Bcl11a	Bcl11a_S625;S627
P35601	Replication factor C subunit 1 OS=Mus musculus OX=10090 GN=Rfc1 PE=1 SV=2	Rfc1		E9Q6J5	E9Q6J5	Biorientation of chromosomes in cell division protein 1-like 1 OS=Mus musculus OX=10090 GN=Bod1l PE=1 SV=1	Bod1l	Bod1l_S2841
Q8R1S4	Metastasis suppressor protein 1 OS=Mus musculus OX=10090 GN=Mtss1 PE=1 SV=1	Mtss1		Q9D6Z1	Q9D6Z1	Nucleolar protein 56 OS=Mus musculus OX=10090 GN=Nop56 PE=1 SV=2	Nop56	Nop56_S536
Q62419	Endophilin-A2 OS=Mus musculus OX=10090 GN=Sh3gl1 PE=1 SV=1	Sh3gl1		Q8BTI8	Q8BTI8	Serine/arginine repetitive matrix protein 2 OS=Mus musculus OX=10090 GN=Srrm2 PE=1 SV=3	Srrm2	Srrm2_T973;S984
Q91VL8	Telomeric repeat-binding factor 2-interacting protein 1 OS=Mus musculus OX=10090 GN=Terf2ip PE=1 SV=1	Terf2ip		Q6A0A2	Q6A0A2	La-related protein 4B OS=Mus musculus OX=10090 GN=Larp4b PE=1 SV=2	Larp4b	Larp4b_S603
Q9D8Z2	TP53-regulated inhibitor of apoptosis 1 OS=Mus musculus OX=10090 GN=Triap1 PE=1 SV=1	Triap1		P0CL69	P0CL69	Zinc finger protein 703 OS=Mus musculus OX=10090 GN=Znf703 PE=1 SV=1	Znf703	Znf703_S257
Q9R0U0	Serine/arginine-rich splicing factor 10 OS=Mus musculus OX=10090 GN=Srsf10 PE=1 SV=2	Srsf10		Q80W00	Q80W00	Serine/threonine-protein phosphatase 1 regulatory subunit 10 OS=Mus musculus OX=10090 GN=Ppp1r10 PE=1 SV=1	Ppp1r10	Ppp1r10_[S313/T315/S320]
Q9D9K3	Cell death regulator Aven OS=Mus musculus OX=10090 GN=Aven PE=1 SV=2	Aven		G5E870	G5E870	E3 ubiquitin-protein ligase TRIP12 OS=Mus musculus OX=10090 GN=Trip12 PE=1 SV=1	Trip12	Trip12_S85
Q8BIQ5	Cleavage stimulation factor subunit 2 OS=Mus musculus OX=10090 GN=Cstf2 PE=1 SV=2	Cstf2		Q9R020	Q9R020	Zinc finger Ran-binding domain-containing protein 2 OS=Mus musculus OX=10090 GN=Zranb2 PE=1 SV=2	Zranb2	Zranb2_S153
P56212	cAMP-regulated phosphoprotein 19 OS=Mus musculus OX=10090 GN=Arpp19 PE=1 SV=2	Arpp19		Q3UW53	Q3UW53	Protein Niban OS=Mus musculus OX=10090 GN=Fam129a PE=1 SV=2	Fam129a	Fam129a_S601
Q9D8S9	BolA-like protein 1 OS=Mus musculus OX=10090 GN=Bola1 PE=1 SV=1	Bola1		Q501J7	Q501J7	Phosphatase and actin regulator 4 OS=Mus musculus OX=10090 GN=Phactr4 PE=1 SV=2	Phactr4	Phactr4_[S174/S175/S176]
Q62241	U1 small nuclear ribonucleoprotein C OS=Mus musculus OX=10090 GN=Snrpc PE=1 SV=1	Snrpc		Q6ZPR6	Q6ZPR6	Inhibitor of Bruton tyrosine kinase OS=Mus musculus OX=10090 GN=Ibtk PE=1 SV=3	Ibtk	Ibtk_S1046
Q8K3W3	Protein CASC3 OS=Mus musculus OX=10090 GN=Casc3 PE=1 SV=3	Casc3		O08784	O08784	Treacle protein OS=Mus musculus OX=10090 GN=Tcof1 PE=1 SV=1	Tcof1	Tcof1_T860;S853
Q9JL35	High mobility group nucleosome-binding domain-containing protein 5 OS=Mus musculus OX=10090 GN=Hmgn5 PE=1 SV=2	Hmgn5		Q91VC7	Q91VC7	Protein phosphatase 1 regulatory subunit 14A OS=Mus musculus OX=10090 GN=Ppp1r14a PE=1 SV=1	Ppp1r14a	Ppp1r14a_S136
Q9D4C5	ELL-associated factor 1 OS=Mus musculus OX=10090 GN=Eaf1 PE=1 SV=2	Eaf1		E9Q5C9	E9Q5C9	Nucleolar and coiled-body phosphoprotein 1 OS=Mus musculus OX=10090 GN=Nolc1 PE=1 SV=1	Nolc1	Nolc1_T610;T613
Q6PGH2	Jupiter microtubule associated homolog 2 OS=Mus musculus OX=10090 GN=Jpt2 PE=1 SV=1	Jpt2		Q8CH25	Q8CH25	SAFB-like transcription modulator OS=Mus musculus OX=10090 GN=Sltm PE=1 SV=1	Sltm	Sltm_S289
P99028	Cytochrome b-c1 complex subunit 6, mitochondrial OS=Mus musculus OX=10090 GN=Uqcrh PE=1 SV=2	Uqcrh		Q62394	Q62394	Zinc finger protein 185 OS=Mus musculus OX=10090 GN=Znf185 PE=1 SV=1	Znf185	Znf185_[S18/S20]
P0DP27	Calmodulin-2 OS=Mus musculus OX=10090 GN=Calm2 PE=1 SV=1	Calm2		P40201	P40201	Chromodomain-helicase-DNA-binding protein 1 OS=Mus musculus OX=10090 GN=Chd1 PE=1 SV=3	Chd1	Chd1_S1678
O35326	Serine/arginine-rich splicing factor 5 OS=Mus musculus OX=10090 GN=Srsf5 PE=1 SV=2	Srsf5		Q9JIX8	Q9JIX8	Apoptotic chromatin condensation inducer in the nucleus OS=Mus musculus OX=10090 GN=Acin1 PE=1 SV=3	Acin1	Acin1_S561
P99027	60S acidic ribosomal protein P2 OS=Mus musculus OX=10090 GN=Rplp2 PE=1 SV=3	Rplp2		P02088	P02088	Hemoglobin subunit beta-1 OS=Mus musculus OX=10090 GN=Hbb-b1 PE=1 SV=2	Hbb-b1	Hbb-b1_S45
Q8C6I2	Succinate dehydrogenase assembly factor 2, mitochondrial OS=Mus musculus OX=10090 GN=Sdhaf2 PE=1 SV=1	Sdhaf2		E9Q394	E9Q394	A-kinase anchor protein 13 OS=Mus musculus OX=10090 GN=Akap13 PE=1 SV=1	Akap13	Akap13_S2692
Q99NB8	Ubiquilin-4 OS=Mus musculus OX=10090 GN=Ubqln4 PE=1 SV=1	Ubqln4		Q02819	Q02819	Nucleobindin-1 OS=Mus musculus OX=10090 GN=Nucb1 PE=1 SV=2	Nucb1	Nucb1_S456
P97808	FXYD domain-containing ion transport regulator 5 OS=Mus musculus OX=10090 GN=Fxyd5 PE=1 SV=3	Fxyd5		P43276	P43276	Histone H1.5 OS=Mus musculus OX=10090 GN=Hist1h1b PE=1 SV=2	Hist1h1b	Hist1h1b_[S2/T4]
Q9CX66	Uncharacterized protein C12orf45 homolog OS=Mus musculus OX=10090 GN=D10Wsu102e PE=1 SV=1	D10Wsu102e		Q9CQY2	Q9CQY2	RNMT-activating mini protein OS=Mus musculus OX=10090 GN=Fam103a1 PE=3 SV=1	Fam103a1	Fam103a1_S36
Q9Z172	Small ubiquitin-related modifier 3 OS=Mus musculus OX=10090 GN=Sumo3 PE=1 SV=1	Sumo3		E9Q5F9	E9Q5F9	Histone-lysine N-methyltransferase SETD2 OS=Mus musculus OX=10090 GN=Setd2 PE=1 SV=1	Setd2	Setd2_[S878/S881]
P56671	Myc-associated zinc finger protein OS=Mus musculus OX=10090 GN=Maz PE=1 SV=1	Maz		Q9ESV0	Q9ESV0	ATP-dependent RNA helicase DDX24 OS=Mus musculus OX=10090 GN=Ddx24 PE=1 SV=2	Ddx24	Ddx24_S80
Q9D7W5	Mediator of RNA polymerase II transcription subunit 8 OS=Mus musculus OX=10090 GN=Med8 PE=1 SV=1	Med8		P70399	P70399	TP53-binding protein 1 OS=Mus musculus OX=10090 GN=Tp53bp1 PE=1 SV=3	Tp53bp1	Tp53bp1_S268
Q9CPW3	39S ribosomal protein L54, mitochondrial OS=Mus musculus OX=10090 GN=Mrpl54 PE=1 SV=1	Mrpl54		Q8BTI8	Q8BTI8	Serine/arginine repetitive matrix protein 2 OS=Mus musculus OX=10090 GN=Srrm2 PE=1 SV=3	Srrm2	Srrm2_S1508
Q63810	Calcineurin subunit B type 1 OS=Mus musculus OX=10090 GN=Ppp3r1 PE=1 SV=3	Ppp3r1		Q63918	Q63918	Caveolae-associated protein 2 OS=Mus musculus OX=10090 GN=Cavin2 PE=1 SV=3	Cavin2	Cavin2_S203;S204
Q9QUR7	Peptidyl-prolyl cis-trans isomerase NIMA-interacting 1 OS=Mus musculus OX=10090 GN=Pin1 PE=1 SV=1	Pin1		Q8K4L3	Q8K4L3	Supervillin OS=Mus musculus OX=10090 GN=Svil PE=1 SV=1	Svil	Svil_S960
P97825	Jupiter microtubule associated homolog 1 OS=Mus musculus OX=10090 GN=Jpt1 PE=1 SV=3	Jpt1		E9Q7G0	E9Q7G0	Nuclear mitotic apparatus protein 1 OS=Mus musculus OX=10090 GN=Numa1 PE=1 SV=1	Numa1	Numa1_[T1982/S1985]
Q9R0P4	Small acidic protein OS=Mus musculus OX=10090 GN=Smap PE=1 SV=1	Smap		Q99J36	Q99J36	THUMP domain-containing protein 1 OS=Mus musculus OX=10090 GN=Thumpd1 PE=1 SV=1	Thumpd1	Thumpd1_S8
P17095	High mobility group protein HMG-I/HMG-Y OS=Mus musculus OX=10090 GN=Hmga1 PE=1 SV=4	Hmga1		Q6PGL7	Q6PGL7	WASH complex subunit 2 OS=Mus musculus OX=10090 GN=Washc2 PE=1 SV=1	Washc2	Washc2_S614
O70279	Splicing factor ESS-2 homolog OS=Mus musculus OX=10090 GN=Ess2 PE=1 SV=2	Ess2		P17095	P17095	High mobility group protein HMG-I/HMG-Y OS=Mus musculus OX=10090 GN=Hmga1 PE=1 SV=4	Hmga1	Hmga1_S36
Q91WJ8	Far upstream element-binding protein 1 OS=Mus musculus OX=10090 GN=Fubp1 PE=1 SV=1	Fubp1		P54227	P54227	Stathmin OS=Mus musculus OX=10090 GN=Stmn1 PE=1 SV=2	Stmn1	Stmn1_S38
Q9WVB0	RNA-binding protein with multiple splicing OS=Mus musculus OX=10090 GN=Rbpms PE=1 SV=2	Rbpms		Q64511	Q64511	DNA topoisomerase 2-beta OS=Mus musculus OX=10090 GN=Top2b PE=1 SV=2	Top2b	Top2b_S1537;S1539
Q9CQR2	40S ribosomal protein S21 OS=Mus musculus OX=10090 GN=Rps21 PE=1 SV=1	Rps21		E9Q555	E9Q555	E3 ubiquitin-protein ligase RNF213 OS=Mus musculus OX=10090 GN=Rnf213 PE=1 SV=2	Rnf213	Rnf213_S252
Q91WE2	Protein FAM192A OS=Mus musculus OX=10090 GN=Fam192a PE=1 SV=1	Fam192a		Q61937	Q61937	Nucleophosmin OS=Mus musculus OX=10090 GN=Npm1 PE=1 SV=1	Npm1	Npm1_S70
Q9JJ89	Coiled-coil domain-containing protein 86 OS=Mus musculus OX=10090 GN=Ccdc86 PE=1 SV=2	Ccdc86		Q569Z6	Q569Z6	Thyroid hormone receptor-associated protein 3 OS=Mus musculus OX=10090 GN=Thrap3 PE=1 SV=1	Thrap3	Thrap3_S243
Q9CY58	Plasminogen activator inhibitor 1 RNA-binding protein OS=Mus musculus OX=10090 GN=Serbp1 PE=1 SV=2	Serbp1		Q02819	Q02819	Nucleobindin-1 OS=Mus musculus OX=10090 GN=Nucb1 PE=1 SV=2	Nucb1	Nucb1_S368
Q8VEA4	Mitochondrial intermembrane space import and assembly protein 40 OS=Mus musculus OX=10090 GN=Chchd4 PE=1 SV=1	Chchd4		Q99JF8	Q99JF8	PC4 and SFRS1-interacting protein OS=Mus musculus OX=10090 GN=Psip1 PE=1 SV=1	Psip1	Psip1_S106
Q9JHE7	Protein TSSC4 OS=Mus musculus OX=10090 GN=Tssc4 PE=1 SV=1	Tssc4		Q8K4L3	Q8K4L3	Supervillin OS=Mus musculus OX=10090 GN=Svil PE=1 SV=1	Svil	Svil_S857
Q8VC31	Coiled-coil domain-containing protein 9 OS=Mus musculus OX=10090 GN=Ccdc9 PE=1 SV=1	Ccdc9		O70251	O70251	Elongation factor 1-beta OS=Mus musculus OX=10090 GN=Eef1b PE=1 SV=5	Eef1b	Eef1b_S106
P70445	Eukaryotic translation initiation factor 4E-binding protein 2 OS=Mus musculus OX=10090 GN=Eif4ebp2 PE=1 SV=1	Eif4ebp2		Q64012	Q64012	RNA-binding protein Raly OS=Mus musculus OX=10090 GN=Raly PE=1 SV=3	Raly	Raly_T274
Q8R1H0	Homeodomain-only protein OS=Mus musculus OX=10090 GN=Hopx PE=1 SV=1	Hopx		Q6PGL7	Q6PGL7	WASH complex subunit 2 OS=Mus musculus OX=10090 GN=Washc2 PE=1 SV=1	Washc2	Washc2_S1169;S1173;T1174
O08709	Peroxiredoxin-6 OS=Mus musculus OX=10090 GN=Prdx6 PE=1 SV=3	Prdx6		Q9QYY0	Q9QYY0	GRB2-associated-binding protein 1 OS=Mus musculus OX=10090 GN=Gab1 PE=1 SV=2	Gab1	Gab1_S455
Q8BHL8	Proteasome inhibitor PI31 subunit OS=Mus musculus OX=10090 GN=Psmf1 PE=1 SV=1	Psmf1		O08784	O08784	Treacle protein OS=Mus musculus OX=10090 GN=Tcof1 PE=1 SV=1	Tcof1	Tcof1_S794
Q9WVA2	Mitochondrial import inner membrane translocase subunit Tim8 A OS=Mus musculus OX=10090 GN=Timm8a1 PE=1 SV=1	Timm8a1		Q9JM96	Q9JM96	Cdc42 effector protein 4 OS=Mus musculus OX=10090 GN=Cdc42ep4 PE=1 SV=1	Cdc42ep4	Cdc42ep4_S140
P56390	Cyclin-dependent kinases regulatory subunit 2 OS=Mus musculus OX=10090 GN=Cks2 PE=1 SV=1	Cks2		Q8C079	Q8C079	Striatin-interacting protein 1 OS=Mus musculus OX=10090 GN=Strip1 PE=1 SV=2	Strip1	Strip1_S335
P32020	Non-specific lipid-transfer protein OS=Mus musculus OX=10090 GN=Scp2 PE=1 SV=3	Scp2		Q8BTI8	Q8BTI8	Serine/arginine repetitive matrix protein 2 OS=Mus musculus OX=10090 GN=Srrm2 PE=1 SV=3	Srrm2	Srrm2_[S1278/S1284]
Q60692	Proteasome subunit beta type-6 OS=Mus musculus OX=10090 GN=Psmb6 PE=1 SV=3	Psmb6		O70305	O70305	Ataxin-2 OS=Mus musculus OX=10090 GN=Atxn2 PE=1 SV=1	Atxn2	Atxn2_S753
P83870	PHD finger-like domain-containing protein 5A OS=Mus musculus OX=10090 GN=Phf5a PE=1 SV=1	Phf5a		Q8BTI8	Q8BTI8	Serine/arginine repetitive matrix protein 2 OS=Mus musculus OX=10090 GN=Srrm2 PE=1 SV=3	Srrm2	Srrm2_S452;S454
P61961	Ubiquitin-fold modifier 1 OS=Mus musculus OX=10090 GN=Ufm1 PE=1 SV=1	Ufm1		Q80YR6	Q80YR6	DNA endonuclease RBBP8 OS=Mus musculus OX=10090 GN=Rbbp8 PE=1 SV=1	Rbbp8	Rbbp8_S326
Q80V24	Transcription cofactor vestigial-like protein 4 OS=Mus musculus OX=10090 GN=Vgll4 PE=1 SV=1	Vgll4		Q3TWW8	Q3TWW8	Serine/arginine-rich splicing factor 6 OS=Mus musculus OX=10090 GN=Srsf6 PE=1 SV=1	Srsf6	Srsf6_S301
Q9JKB3	Y-box-binding protein 3 OS=Mus musculus OX=10090 GN=Ybx3 PE=1 SV=2	Ybx3		Q80U04	Q80U04	E3 ubiquitin-protein ligase Praja-2 OS=Mus musculus OX=10090 GN=Pja2 PE=1 SV=2	Pja2	Pja2_S320
O89090	Transcription factor Sp1 OS=Mus musculus OX=10090 GN=Sp1 PE=1 SV=2	Sp1		Q99020	Q99020	Heterogeneous nuclear ribonucleoprotein A/B OS=Mus musculus OX=10090 GN=Hnrnpab PE=1 SV=1	Hnrnpab	Hnrnpab_S260
Q4VAA2	Protein CDV3 OS=Mus musculus OX=10090 GN=Cdv3 PE=1 SV=2	Cdv3		Q9DCB1	Q9DCB1	High mobility group nucleosome-binding domain-containing protein 3 OS=Mus musculus OX=10090 GN=Hmgn3 PE=1 SV=1	Hmgn3	Hmgn3_S6
Q3US17	Zinc finger protein 48 OS=Mus musculus OX=10090 GN=Znf48 PE=1 SV=2	Znf48		Q52KI8	Q52KI8	Serine/arginine repetitive matrix protein 1 OS=Mus musculus OX=10090 GN=Srrm1 PE=1 SV=2	Srrm1	Srrm1_[S427/S429]
Q8K0W9	DPH3 homolog OS=Mus musculus OX=10090 GN=Dph3 PE=1 SV=1	Dph3		Q70IV5	Q70IV5	Synemin OS=Mus musculus OX=10090 GN=Synm PE=1 SV=2	Synm	Synm_S780
Q3TTA7	E3 ubiquitin-protein ligase CBL-B OS=Mus musculus OX=10090 GN=Cblb PE=1 SV=3	Cblb		P70445	P70445	Eukaryotic translation initiation factor 4E-binding protein 2 OS=Mus musculus OX=10090 GN=Eif4ebp2 PE=1 SV=1	Eif4ebp2	Eif4ebp2_S65
Q91VX2	Ubiquitin-associated protein 2 OS=Mus musculus OX=10090 GN=Ubap2 PE=1 SV=1	Ubap2		Q8BTI8	Q8BTI8	Serine/arginine repetitive matrix protein 2 OS=Mus musculus OX=10090 GN=Srrm2 PE=1 SV=3	Srrm2	Srrm2_S1638;T1640
Q9Z130	Heterogeneous nuclear ribonucleoprotein D-like OS=Mus musculus OX=10090 GN=Hnrnpdl PE=1 SV=1	Hnrnpdl		Q6ZQ03	Q6ZQ03	Formin-binding protein 4 OS=Mus musculus OX=10090 GN=Fnbp4 PE=1 SV=2	Fnbp4	Fnbp4_S120
Q9CR00	26S proteasome non-ATPase regulatory subunit 9 OS=Mus musculus OX=10090 GN=Psmd9 PE=1 SV=1	Psmd9		O35551	O35551	Rab GTPase-binding effector protein 1 OS=Mus musculus OX=10090 GN=Rabep1 PE=1 SV=2	Rabep1	Rabep1_S410;[S407/T408]
Q99LX5	Multiple myeloma tumor-associated protein 2 homolog OS=Mus musculus OX=10090 GN=Mmtag2 PE=2 SV=1	Mmtag2		P70445	P70445	Eukaryotic translation initiation factor 4E-binding protein 2 OS=Mus musculus OX=10090 GN=Eif4ebp2 PE=1 SV=1	Eif4ebp2	Eif4ebp2_T46
Q99020	Heterogeneous nuclear ribonucleoprotein A/B OS=Mus musculus OX=10090 GN=Hnrnpab PE=1 SV=1	Hnrnpab		E9Q784	E9Q784	Zinc finger CCCH domain-containing protein 13 OS=Mus musculus OX=10090 GN=Zc3h13 PE=1 SV=1	Zc3h13	Zc3h13_S198
Q8C7E9	Cleavage stimulation factor subunit 2 tau variant OS=Mus musculus OX=10090 GN=Cstf2t PE=1 SV=2	Cstf2t		E9Q5C9	E9Q5C9	Nucleolar and coiled-body phosphoprotein 1 OS=Mus musculus OX=10090 GN=Nolc1 PE=1 SV=1	Nolc1	Nolc1_S701
O08740	DNA-directed RNA polymerase II subunit RPB11 OS=Mus musculus OX=10090 GN=Polr2j PE=1 SV=1	Polr2j		Q05D44	Q05D44	Eukaryotic translation initiation factor 5B OS=Mus musculus OX=10090 GN=Eif5b PE=1 SV=2	Eif5b	Eif5b_S139
Q9DCT8	Cysteine-rich protein 2 OS=Mus musculus OX=10090 GN=Crip2 PE=1 SV=1	Crip2		Q7TSC1	Q7TSC1	Protein PRRC2A OS=Mus musculus OX=10090 GN=Prrc2a PE=1 SV=1	Prrc2a	Prrc2a_S342;S350
Q9CZY3	Ubiquitin-conjugating enzyme E2 variant 1 OS=Mus musculus OX=10090 GN=Ube2v1 PE=1 SV=1	Ube2v1		O54774	O54774	AP-3 complex subunit delta-1 OS=Mus musculus OX=10090 GN=Ap3d1 PE=1 SV=1	Ap3d1	Ap3d1_S760
[truncated: 330 more rows]

## Sheet: Venn 5 Unique T505A Phos
Master Protein Accessions (unique phospho changes in T505A lymphomas upon CHK1i treatment not seen in WT upon CHK1i treatment)	Master Protein Descriptions	GN	GN_phosphosite(s)			Accession (Total proteome T505A vs WT no CHK1i)	Description (Total proteome T505A vs WT no CHK1i)	GN (Total proteome T505A vs WT no CHK1i)
[truncated: 469 more rows]

[truncated: 1 more sheets: Venn 6 Unique WT Phos]
