# Supplementary material for: Mutation of the RelA(p65) Thr505 phosphosite disrupts the DNA replication stress response leading to CHK1 inhibitor resistance
Source: Biochem J. 2022 Oct 14;479(19):2087–113. doi: 10.1042/BCJ20220089 (PMC9704643; doi:10.1042/BCJ20220089)
Supplement: Supplementary Material 8 [file BCJ-479-2087-s8.pdf]

## Sheet: Descripton
STRING interactions data based phosphorylated proteins identified from phospho proteomics analysis.
Tab 1: Analysis of STRING interactions between phospho proteins down regulated in WT Eu-Myc lymphoma cells after CHK1i (CCT244747) treatment. Note CHK1 (Chek1) was manually added into the protein list in order to identify potential interactions with the target of the CCT244747. String search performed using 'Homo Sapiens' as the species setting.
Tab 2: Analysis of STRING interactions between phospho proteins down regulated in WT Eu-Myc lymphoma cells after CHK1i (CCT244747) treatment. In this dataset CHK1 (Chek1) was NOT manually added into the protein list. String search performed using 'Homo Sapiens' as the species setting.

## Sheet: Phos WT CHK1i DOWN with CHK1
#node1	node2	node1_string_id	node2_string_id	neighborhood_on_chromosome	gene_fusion	phylogenetic_cooccurrence	homology	coexpression	experimentally_determined_interaction	database_annotated	automated_textmining	combined_score
ADD1	ADD2	9606.ENSP00000264758	9606.ENSP00000264436	0	0	0.414	0.922	0.062	0.717	0.8	0.972	0.948
ADD1	ALKBH5	9606.ENSP00000264758	9606.ENSP00000382091	0	0	0	0	0.062	0	0	0.396	0.409
ADD1	DMTN	9606.ENSP00000264758	9606.ENSP00000427866	0	0	0	0	0.083	0.246	0.6	0.607	0.876
ADD2	HEMGN	9606.ENSP00000264436	9606.ENSP00000480020	0	0	0	0	0.063	0	0	0.486	0.497
ADD2	ANK1	9606.ENSP00000264436	9606.ENSP00000265709	0	0	0	0	0.137	0.056	0	0.489	0.547
ADD2	ADD1	9606.ENSP00000264436	9606.ENSP00000264758	0	0	0.414	0.922	0.062	0.717	0.8	0.972	0.948
ADD2	DMTN	9606.ENSP00000264436	9606.ENSP00000427866	0	0	0	0	0.065	0.394	0.6	0.817	0.952
AHSP	HEMGN	9606.ENSP00000307199	9606.ENSP00000480020	0	0	0	0	0.207	0	0	0.285	0.409
AHSP	GYPA	9606.ENSP00000307199	9606.ENSP00000354003	0	0	0	0	0.189	0	0	0.392	0.485
AHSP	DMTN	9606.ENSP00000307199	9606.ENSP00000427866	0	0	0	0	0.318	0	0	0.468	0.621
ALKBH5	ADD1	9606.ENSP00000382091	9606.ENSP00000264758	0	0	0	0	0.062	0	0	0.396	0.409
ALKBH5	ZC3H13	9606.ENSP00000382091	9606.ENSP00000282007	0	0	0	0	0.089	0	0	0.774	0.786
ALKBH5	YTHDF2	9606.ENSP00000382091	9606.ENSP00000362918	0	0	0	0	0.061	0	0	0.943	0.945
ANK1	ADD2	9606.ENSP00000265709	9606.ENSP00000264436	0	0	0	0	0.137	0.056	0	0.489	0.547
ANK1	GYPA	9606.ENSP00000265709	9606.ENSP00000354003	0	0	0	0	0.099	0	0	0.427	0.462
ANK1	DMTN	9606.ENSP00000265709	9606.ENSP00000427866	0	0	0	0	0.117	0	0	0.507	0.546
ANK1	SCN2A	9606.ENSP00000265709	9606.ENSP00000364586	0	0	0	0	0.091	0.06	0.6	0.245	0.707
ANLN	RAD51AP1	9606.ENSP00000265748	9606.ENSP00000228843	0	0	0	0	0.778	0	0	0.134	0.799
ANLN	SPECC1	9606.ENSP00000265748	9606.ENSP00000261503	0	0	0	0	0	0.444	0	0.062	0.456
ANLN	MCM2	9606.ENSP00000265748	9606.ENSP00000265056	0	0	0	0	0.523	0	0	0.201	0.603
ANLN	RFC1	9606.ENSP00000265748	9606.ENSP00000371321	0	0	0	0	0.083	0.27	0	0.216	0.429
ANLN	MDC1	9606.ENSP00000265748	9606.ENSP00000365588	0	0	0	0	0.097	0.391	0	0.063	0.44
ANLN	STMN1	9606.ENSP00000265748	9606.ENSP00000410452	0	0	0	0	0.186	0	0	0.413	0.502
ANLN	CDCA3	9606.ENSP00000265748	9606.ENSP00000442068	0	0	0	0	0.243	0	0	0.37	0.503
ANLN	ATAD5	9606.ENSP00000265748	9606.ENSP00000313171	0	0	0	0	0.163	0	0	0.445	0.516
ANLN	MCM10	9606.ENSP00000265748	9606.ENSP00000418268	0	0	0	0	0.583	0	0	0.081	0.6
ANLN	BRCA1	9606.ENSP00000265748	9606.ENSP00000418960	0	0	0	0	0.3	0.391	0	0.143	0.603
ANLN	SKA3	9606.ENSP00000265748	9606.ENSP00000319417	0	0	0	0	0.543	0	0	0.217	0.627
ANLN	CHEK1	9606.ENSP00000265748	9606.ENSP00000388648	0	0	0	0	0.656	0	0	0.161	0.699
ANLN	MKI67	9606.ENSP00000265748	9606.ENSP00000357643	0	0	0	0	0.59	0.27	0	0.287	0.768
ANLN	RRM2	9606.ENSP00000265748	9606.ENSP00000353770	0	0	0	0	0.794	0	0	0.369	0.865
ANLN	NUSAP1	9606.ENSP00000265748	9606.ENSP00000453403	0	0	0	0	0.811	0	0	0.363	0.874
ANLN	TPX2	9606.ENSP00000265748	9606.ENSP00000300403	0	0	0	0	0.839	0	0	0.482	0.913
ANLN	TOP2A	9606.ENSP00000265748	9606.ENSP00000411532	0	0	0	0	0.834	0.27	0	0.469	0.93
ATAD5	LIG1	9606.ENSP00000313171	9606.ENSP00000263274	0	0	0	0	0.487	0.105	0	0.584	0.792
ATAD5	MCM2	9606.ENSP00000313171	9606.ENSP00000265056	0	0	0	0	0.525	0.127	0	0.351	0.707
ATAD5	ANLN	9606.ENSP00000313171	9606.ENSP00000265748	0	0	0	0	0.163	0	0	0.445	0.516
ATAD5	CLSPN	9606.ENSP00000313171	9606.ENSP00000312995	0	0	0	0	0.511	0	0	0.339	0.663
ATAD5	BRCA1	9606.ENSP00000313171	9606.ENSP00000418960	0	0	0	0	0.279	0	0	0.321	0.49
ATAD5	MCM10	9606.ENSP00000313171	9606.ENSP00000418268	0	0	0	0	0.408	0	0	0.301	0.568
ATAD5	CHEK1	9606.ENSP00000313171	9606.ENSP00000388648	0	0	0	0	0.221	0.184	0	0.392	0.579
ATAD5	MDC1	9606.ENSP00000313171	9606.ENSP00000365588	0	0	0	0	0.11	0.528	0	0.165	0.619
ATAD5	RFC1	9606.ENSP00000313171	9606.ENSP00000371321	0	0	0	0.543	0.139	0.327	0.9	0.891	0.962
ATF1	TCF12	9606.ENSP00000262053	9606.ENSP00000388940	0	0	0	0	0	0	0.6	0.102	0.625
ATF7IP	MBD1	9606.ENSP00000440440	9606.ENSP00000468785	0	0	0	0	0	0.675	0	0.798	0.931
ATXN2	NUFIP2	9606.ENSP00000366843	9606.ENSP00000225388	0	0	0	0	0.047	0.628	0	0.185	0.685
ATXN2	CAPRIN1	9606.ENSP00000366843	9606.ENSP00000340329	0	0	0	0	0.064	0.284	0	0.543	0.668
ATXN2	PRRC2B	9606.ENSP00000366843	9606.ENSP00000349856	0	0	0	0	0.089	0.375	0	0.086	0.434
ATXN2	YBX1	9606.ENSP00000366843	9606.ENSP00000361626	0	0	0	0	0	0.368	0	0.241	0.5
ATXN2	EIF4ENIF1	9606.ENSP00000366843	9606.ENSP00000380659	0	0	0	0	0.062	0.206	0	0.29	0.425
BMP2K	EPN1	9606.ENSP00000334836	9606.ENSP00000406209	0	0	0	0	0.064	0.213	0	0.257	0.404
BMP2K	FCHO2	9606.ENSP00000334836	9606.ENSP00000393776	0	0	0	0	0.063	0	0	0.677	0.685
BMP2K	REPS1	9606.ENSP00000334836	9606.ENSP00000392065	0	0	0	0	0	0.749	0	0.656	0.91
BOD1L1	SKA3	9606.ENSP00000040738	9606.ENSP00000319417	0	0	0	0	0	0	0.54	0.043	0.54
BOD1L1	MDC1	9606.ENSP00000040738	9606.ENSP00000365588	0	0	0	0	0.047	0.459	0	0.183	0.542
BRCA1	RAD51AP1	9606.ENSP00000418960	9606.ENSP00000228843	0	0	0	0	0.368	0	0.6	0.459	0.851
BRCA1	LIG1	9606.ENSP00000418960	9606.ENSP00000263274	0	0	0	0	0.147	0	0	0.454	0.515
BRCA1	MCM2	9606.ENSP00000418960	9606.ENSP00000265056	0	0	0	0	0.327	0	0	0.406	0.583
BRCA1	ANLN	9606.ENSP00000418960	9606.ENSP00000265748	0	0	0	0	0.3	0.391	0	0.143	0.603
BRCA1	PML	9606.ENSP00000418960	9606.ENSP00000268058	0	0	0	0	0	0.405	0	0.263	0.542
BRCA1	TPX2	9606.ENSP00000418960	9606.ENSP00000300403	0	0	0	0	0.411	0.682	0	0.514	0.901
BRCA1	MED1	9606.ENSP00000418960	9606.ENSP00000300651	0	0	0	0	0.062	0.213	0	0.63	0.703
BRCA1	CLSPN	9606.ENSP00000418960	9606.ENSP00000312995	0	0	0	0	0.341	0.487	0.6	0.683	0.951
BRCA1	ATAD5	9606.ENSP00000418960	9606.ENSP00000313171	0	0	0	0	0.279	0	0	0.321	0.49
BRCA1	THRAP3	9606.ENSP00000418960	9606.ENSP00000346634	0	0	0	0	0.062	0	0	0.477	0.488
BRCA1	HNRNPAB	9606.ENSP00000418960	9606.ENSP00000351108	0	0	0	0	0.08	0.405	0	0	0.429
BRCA1	RRM2	9606.ENSP00000418960	9606.ENSP00000353770	0	0	0	0	0.409	0	0	0.525	0.708
BRCA1	MKI67	9606.ENSP00000418960	9606.ENSP00000357643	0	0	0	0	0.389	0.128	0	0.422	0.665
BRCA1	MDC1	9606.ENSP00000418960	9606.ENSP00000365588	0	0	0	0	0.062	0.873	0.9	0.935	0.999
BRCA1	UIMC1	9606.ENSP00000418960	9606.ENSP00000366434	0	0	0	0	0.062	0.946	0.9	0.99	0.999
BRCA1	LSP1	9606.ENSP00000418960	9606.ENSP00000371194	0	0	0	0	0	0	0	0.49	0.489
BRCA1	RFC1	9606.ENSP00000418960	9606.ENSP00000371321	0	0	0	0	0.089	0.42	0.9	0.212	0.952
BRCA1	CHEK1	9606.ENSP00000418960	9606.ENSP00000388648	0	0	0	0	0.369	0.628	0.6	0.878	0.987
BRCA1	TOP2A	9606.ENSP00000418960	9606.ENSP00000411532	0	0	0	0	0.676	0.383	0	0.567	0.906
BRCA1	MCM10	9606.ENSP00000418960	9606.ENSP00000418268	0	0	0	0	0.567	0.459	0	0.324	0.827
BRCA1	NUSAP1	9606.ENSP00000418960	9606.ENSP00000453403	0	0	0	0	0.408	0	0	0.234	0.527
BTF3	NUFIP2	9606.ENSP00000369965	9606.ENSP00000225388	0	0	0	0	0.087	0	0.54	0	0.562
BTF3	YBX1	9606.ENSP00000369965	9606.ENSP00000361626	0	0	0	0	0.47	0.248	0	0.111	0.615
BTF3	NACA	9606.ENSP00000369965	9606.ENSP00000448035	0	0	0	0	0.737	0.987	0.54	0.466	0.999
BUD13	CWC25	9606.ENSP00000260210	9606.ENSP00000478070	0	0	0	0	0.146	0.056	0	0.767	0.795
BUD13	SRRM1	9606.ENSP00000260210	9606.ENSP00000326261	0	0	0	0	0.084	0.8	0	0.58	0.916
C17orf49	TAF7	9606.ENSP00000448598	9606.ENSP00000312709	0	0	0	0	0	0	0.9	0	0.9
CAPRIN1	NUFIP2	9606.ENSP00000340329	9606.ENSP00000225388	0	0	0	0	0.085	0.402	0	0.396	0.641
CAPRIN1	PRRC2C	9606.ENSP00000340329	9606.ENSP00000343629	0	0	0	0	0.111	0.367	0	0	0.413
CAPRIN1	EIF4B	9606.ENSP00000340329	9606.ENSP00000388806	0	0	0	0	0.141	0.108	0	0.299	0.416
CAPRIN1	YTHDF2	9606.ENSP00000340329	9606.ENSP00000362918	0	0	0	0	0.343	0.166	0	0.241	0.548
CAPRIN1	UBAP2L	9606.ENSP00000340329	9606.ENSP00000389445	0	0	0	0	0.239	0.242	0	0.417	0.634
CAPRIN1	ATXN2	9606.ENSP00000340329	9606.ENSP00000366843	0	0	0	0	0.064	0.284	0	0.543	0.668
CAPRIN1	YBX1	9606.ENSP00000340329	9606.ENSP00000361626	0	0	0	0	0.215	0.27	0	0.492	0.684
CAPRIN1	USP10	9606.ENSP00000340329	9606.ENSP00000457411	0	0	0	0	0.197	0.27	0	0.594	0.742
CAST	LSP1	9606.ENSP00000379157	9606.ENSP00000371194	0	0	0	0	0	0	0	0.539	0.539
CDCA3	RAD51AP1	9606.ENSP00000442068	9606.ENSP00000228843	0	0	0	0	0.34	0	0	0.292	0.513
CDCA3	ANLN	9606.ENSP00000442068	9606.ENSP00000265748	0	0	0	0	0.243	0	0	0.37	0.503
CDCA3	TPX2	9606.ENSP00000442068	9606.ENSP00000300403	0	0	0	0	0.871	0	0	0.345	0.912
CDCA3	SKA3	9606.ENSP00000442068	9606.ENSP00000319417	0	0	0	0	0.745	0	0	0.113	0.764
CDCA3	RRM2	9606.ENSP00000442068	9606.ENSP00000353770	0	0	0	0	0.861	0	0	0.282	0.896
CDCA3	MKI67	9606.ENSP00000442068	9606.ENSP00000357643	0	0	0	0	0.728	0	0	0.364	0.82
CDCA3	TOP2B	9606.ENSP00000442068	9606.ENSP00000396704	0	0	0	0	0.456	0	0	0.099	0.488
CDCA3	TOP2A	9606.ENSP00000442068	9606.ENSP00000411532	0	0	0	0	0.943	0	0	0.464	0.968
CDCA3	MCM10	9606.ENSP00000442068	9606.ENSP00000418268	0	0	0	0	0.224	0	0	0.378	0.496
CDCA3	NUSAP1	9606.ENSP00000442068	9606.ENSP00000453403	0	0	0	0	0.883	0	0	0.511	0.94
CENPC	SKA3	9606.ENSP00000273853	9606.ENSP00000319417	0	0	0	0	0.122	0	0	0.373	0.426
CEP85	TNKS1BP1	9606.ENSP00000252992	9606.ENSP00000437271	0	0	0	0	0	0.413	0	0	0.412
CEP85	UBAP2L	9606.ENSP00000252992	9606.ENSP00000389445	0	0	0	0	0	0.249	0	0.28	0.436
CHEK1	RAD51AP1	9606.ENSP00000388648	9606.ENSP00000228843	0	0	0	0	0.767	0	0	0.287	0.827
CHEK1	LIG1	9606.ENSP00000388648	9606.ENSP00000263274	0	0	0	0	0.254	0.788	0	0.726	0.953
CHEK1	MCM2	9606.ENSP00000388648	9606.ENSP00000265056	0	0	0	0	0.734	0.4	0.65	0.839	0.989
CHEK1	ANLN	9606.ENSP00000388648	9606.ENSP00000265748	0	0	0	0	0.656	0	0	0.161	0.699
CHEK1	TPX2	9606.ENSP00000388648	9606.ENSP00000300403	0	0	0	0	0.787	0	0	0.194	0.821
CHEK1	CLSPN	9606.ENSP00000388648	9606.ENSP00000312995	0	0	0	0	0.329	0.835	0.9	0.994	0.999
CHEK1	ATAD5	9606.ENSP00000388648	9606.ENSP00000313171	0	0	0	0	0.221	0.184	0	0.392	0.579
CHEK1	SKA3	9606.ENSP00000388648	9606.ENSP00000319417	0	0	0	0	0.565	0	0	0.06	0.574
CHEK1	RRM2	9606.ENSP00000388648	9606.ENSP00000353770	0	0	0	0	0.8	0.137	0	0.649	0.934
CHEK1	MKI67	9606.ENSP00000388648	9606.ENSP00000357643	0	0	0	0	0.564	0	0	0.301	0.683
CHEK1	MDC1	9606.ENSP00000388648	9606.ENSP00000365588	0	0	0	0	0.081	0.154	0.9	0.793	0.981
CHEK1	UIMC1	9606.ENSP00000388648	9606.ENSP00000366434	0	0	0	0	0	0	0	0.462	0.462
CHEK1	RAD23A	9606.ENSP00000388648	9606.ENSP00000467024	0	0	0	0	0	0.27	0	0.238	0.42
CHEK1	TOP2B	9606.ENSP00000388648	9606.ENSP00000396704	0	0	0	0	0.1	0.137	0	0.513	0.589
CHEK1	SLBP	9606.ENSP00000388648	9606.ENSP00000417686	0	0	0	0	0.613	0	0	0.196	0.676
CHEK1	NUSAP1	9606.ENSP00000388648	9606.ENSP00000453403	0	0	0	0	0.821	0	0	0.246	0.859
CHEK1	TOP2A	9606.ENSP00000388648	9606.ENSP00000411532	0	0	0	0	0.803	0.205	0	0.678	0.945
CHEK1	MCM10	9606.ENSP00000388648	9606.ENSP00000418268	0	0	0	0	0.794	0	0.65	0.754	0.98
CHEK1	BRCA1	9606.ENSP00000388648	9606.ENSP00000418960	0	0	0	0	0.369	0.628	0.6	0.878	0.987
CLIP1	STMN1	9606.ENSP00000479322	9606.ENSP00000410452	0	0	0	0	0.049	0	0	0.491	0.496
CLSPN	RAD51AP1	9606.ENSP00000312995	9606.ENSP00000228843	0	0	0	0	0.451	0	0	0.19	0.536
CLSPN	LIG1	9606.ENSP00000312995	9606.ENSP00000263274	0	0	0	0	0.398	0	0	0.343	0.588
CLSPN	MCM2	9606.ENSP00000312995	9606.ENSP00000265056	0	0	0	0	0.576	0	0.6	0.714	0.947
CLSPN	TPX2	9606.ENSP00000312995	9606.ENSP00000300403	0	0	0	0	0.424	0	0	0.243	0.545
CLSPN	UIMC1	9606.ENSP00000312995	9606.ENSP00000366434	0	0	0	0	0	0	0	0.404	0.404
CLSPN	NUSAP1	9606.ENSP00000312995	9606.ENSP00000453403	0	0	0	0	0.386	0	0	0.22	0.501
CLSPN	RRM2	9606.ENSP00000312995	9606.ENSP00000353770	0	0	0	0	0.441	0	0	0.294	0.589
CLSPN	MDC1	9606.ENSP00000312995	9606.ENSP00000365588	0	0	0	0	0.082	0	0	0.621	0.638
CLSPN	ATAD5	9606.ENSP00000312995	9606.ENSP00000313171	0	0	0	0	0.511	0	0	0.339	0.663
CLSPN	MKI67	9606.ENSP00000312995	9606.ENSP00000357643	0	0	0	0	0.659	0	0	0.083	0.674
CLSPN	TOP2A	9606.ENSP00000312995	9606.ENSP00000411532	0	0	0	0	0.759	0	0	0.449	0.862
CLSPN	BRCA1	9606.ENSP00000312995	9606.ENSP00000418960	0	0	0	0	0.341	0.487	0.6	0.683	0.951
CLSPN	MCM10	9606.ENSP00000312995	9606.ENSP00000418268	0	0	0	0	0.628	0	0.6	0.719	0.954
CLSPN	CHEK1	9606.ENSP00000312995	9606.ENSP00000388648	0	0	0	0	0.329	0.835	0.9	0.994	0.999
CPEB4	EIF4ENIF1	9606.ENSP00000265085	9606.ENSP00000380659	0	0	0	0	0.064	0.338	0	0.377	0.58
CPEB4	YBX1	9606.ENSP00000265085	9606.ENSP00000361626	0	0	0	0	0.062	0.149	0.54	0.076	0.615
CWC25	BUD13	9606.ENSP00000478070	9606.ENSP00000260210	0	0	0	0	0.146	0.056	0	0.767	0.795
CWC25	PPIG	9606.ENSP00000478070	9606.ENSP00000260970	0	0	0	0	0.085	0.8	0	0.087	0.818
CWC25	SRRM1	9606.ENSP00000478070	9606.ENSP00000326261	0	0	0	0	0.138	0	0	0.375	0.438
DDX21	MPHOSPH10	9606.ENSP00000346120	9606.ENSP00000244230	0	0	0	0	0.317	0.165	0	0.062	0.419
DDX21	ZC3H13	9606.ENSP00000346120	9606.ENSP00000282007	0	0	0	0	0.382	0.213	0	0.101	0.525
DDX21	TOP2A	9606.ENSP00000346120	9606.ENSP00000411532	0.042	0	0	0	0.158	0.281	0	0.17	0.455
DDX21	YBX1	9606.ENSP00000346120	9606.ENSP00000361626	0.046	0	0	0	0.122	0.551	0	0.249	0.68
DDX21	DEK	9606.ENSP00000346120	9606.ENSP00000380414	0	0	0	0	0.194	0	0.8	0.438	0.901
DEK	SRRM1	9606.ENSP00000380414	9606.ENSP00000326261	0	0	0	0	0.184	0.27	0	0.886	0.926
DEK	DDX21	9606.ENSP00000380414	9606.ENSP00000346120	0	0	0	0	0.194	0	0.8	0.438	0.901
DEK	TOP2A	9606.ENSP00000380414	9606.ENSP00000411532	0	0	0	0	0.211	0	0	0.439	0.538
DMTN	ADD2	9606.ENSP00000427866	9606.ENSP00000264436	0	0	0	0	0.065	0.394	0.6	0.817	0.952
DMTN	ADD1	9606.ENSP00000427866	9606.ENSP00000264758	0	0	0	0	0.083	0.246	0.6	0.607	0.876
DMTN	ANK1	9606.ENSP00000427866	9606.ENSP00000265709	0	0	0	0	0.117	0	0	0.507	0.546
DMTN	AHSP	9606.ENSP00000427866	9606.ENSP00000307199	0	0	0	0	0.318	0	0	0.468	0.621
DMTN	GYPA	9606.ENSP00000427866	9606.ENSP00000354003	0	0	0	0	0.062	0	0	0.425	0.437
DNTTIP2	MPHOSPH10	9606.ENSP00000411010	9606.ENSP00000244230	0	0	0	0	0.689	0.794	0	0.09	0.936
DNTTIP2	PSME3	9606.ENSP00000411010	9606.ENSP00000293362	0	0	0	0	0.48	0	0	0	0.48
EIF3C	EIF4B	9606.ENSP00000332604	9606.ENSP00000388806	0	0	0	0	0.576	0	0	0.672	0.855
EIF4B	EIF3C	9606.ENSP00000388806	9606.ENSP00000332604	0	0	0	0	0.576	0	0	0.672	0.855
EIF4B	CAPRIN1	9606.ENSP00000388806	9606.ENSP00000340329	0	0	0	0	0.141	0.108	0	0.299	0.416
EIF4B	EIF4EBP1	9606.ENSP00000388806	9606.ENSP00000340691	0	0	0	0	0.062	0	0	0.762	0.768
EIF4B	RRAGC	9606.ENSP00000388806	9606.ENSP00000362092	0	0	0	0	0.062	0.103	0	0.379	0.432
EIF4B	TNKS1BP1	9606.ENSP00000388806	9606.ENSP00000437271	0	0	0	0	0	0	0.9	0	0.9
EIF4EBP1	MKI67	9606.ENSP00000340691	9606.ENSP00000357643	0	0	0	0	0.098	0	0	0.4	0.435
EIF4EBP1	EIF4B	9606.ENSP00000340691	9606.ENSP00000388806	0	0	0	0	0.062	0	0	0.762	0.768
EIF4EBP1	RRAGC	9606.ENSP00000340691	9606.ENSP00000362092	0	0	0	0	0	0	0.9	0.546	0.952
EIF4ENIF1	CPEB4	9606.ENSP00000380659	9606.ENSP00000265085	0	0	0	0	0.064	0.338	0	0.377	0.58
EIF4ENIF1	YTHDF2	9606.ENSP00000380659	9606.ENSP00000362918	0	0	0	0	0	0.254	0	0.291	0.448
EIF4ENIF1	ATXN2	9606.ENSP00000380659	9606.ENSP00000366843	0	0	0	0	0.062	0.206	0	0.29	0.425
EPN1	BMP2K	9606.ENSP00000406209	9606.ENSP00000334836	0	0	0	0	0.064	0.213	0	0.257	0.404
EPN1	REPS1	9606.ENSP00000406209	9606.ENSP00000392065	0	0	0	0	0	0.094	0.6	0.46	0.787
EPN1	FCHO2	9606.ENSP00000406209	9606.ENSP00000393776	0	0	0	0	0.062	0	0.6	0.546	0.814
ERBB2IP	GAB1	9606.ENSP00000426632	9606.ENSP00000262995	0	0	0	0	0.062	0	0.65	0.061	0.664
FAM122A	FAM122B	9606.ENSP00000377807	9606.ENSP00000419592	0	0	0	0.959	0	0.796	0	0.518	0.8
FAM122B	FAM122A	9606.ENSP00000419592	9606.ENSP00000377807	0	0	0	0.959	0	0.796	0	0.518	0.8
FCHO2	BMP2K	9606.ENSP00000393776	9606.ENSP00000334836	0	0	0	0	0.063	0	0	0.677	0.685
FCHO2	REPS1	9606.ENSP00000393776	9606.ENSP00000392065	0	0	0	0	0	0.213	0.6	0.189	0.722
FCHO2	TBC1D5	9606.ENSP00000393776	9606.ENSP00000402935	0	0	0	0	0.064	0.139	0	0.364	0.443
FCHO2	EPN1	9606.ENSP00000393776	9606.ENSP00000406209	0	0	0	0	0.062	0	0.6	0.546	0.814
GAB1	ERBB2IP	9606.ENSP00000262995	9606.ENSP00000426632	0	0	0	0	0.062	0	0.65	0.061	0.664
GYPA	ANK1	9606.ENSP00000354003	9606.ENSP00000265709	0	0	0	0	0.099	0	0	0.427	0.462
GYPA	TAL1	9606.ENSP00000354003	9606.ENSP00000294339	0	0	0	0	0.108	0	0	0.457	0.495
GYPA	AHSP	9606.ENSP00000354003	9606.ENSP00000307199	0	0	0	0	0.189	0	0	0.392	0.485
GYPA	DMTN	9606.ENSP00000354003	9606.ENSP00000427866	0	0	0	0	0.062	0	0	0.425	0.437
HEMGN	ADD2	9606.ENSP00000480020	9606.ENSP00000264436	0	0	0	0	0.063	0	0	0.486	0.497
HEMGN	AHSP	9606.ENSP00000480020	9606.ENSP00000307199	0	0	0	0	0.207	0	0	0.285	0.409
HEXIM2	TCF12	9606.ENSP00000302276	9606.ENSP00000388940	0	0	0	0	0	0.654	0	0	0.654
HMGN1	TCEA1	9606.ENSP00000370125	9606.ENSP00000428426	0	0	0	0	0.102	0	0.8	0.641	0.929
HN1L	STMN1	9606.ENSP00000248098	9606.ENSP00000410452	0	0	0	0	0.043	0.68	0	0	0.68
HNRNPAB	PSME3	9606.ENSP00000351108	9606.ENSP00000293362	0	0	0	0	0.33	0.089	0	0.17	0.449
HNRNPAB	BRCA1	9606.ENSP00000351108	9606.ENSP00000418960	0	0	0	0	0.08	0.405	0	0	0.429
HNRNPAB	MDC1	9606.ENSP00000351108	9606.ENSP00000365588	0	0	0	0	0.077	0.415	0	0	0.437
HNRNPAB	ZC3H18	9606.ENSP00000351108	9606.ENSP00000416951	0	0	0	0	0.067	0.27	0	0.265	0.456
HNRNPAB	YBX1	9606.ENSP00000351108	9606.ENSP00000361626	0	0	0	0	0.184	0.405	0	0.131	0.541
JMJD1C	MDC1	9606.ENSP00000382204	9606.ENSP00000365588	0	0	0	0	0	0.27	0	0.295	0.463
KIAA1715	RTN4	9606.ENSP00000272748	9606.ENSP00000337838	0	0	0	0	0	0.183	0	0.426	0.51
KLF3	RFC1	9606.ENSP00000261438	9606.ENSP00000371321	0	0	0	0	0.049	0.057	0	0.417	0.431
LIG1	MDC1	9606.ENSP00000263274	9606.ENSP00000365588	0	0	0	0	0.181	0	0	0.385	0.475
LIG1	BRCA1	9606.ENSP00000263274	9606.ENSP00000418960	0	0	0	0	0.147	0	0	0.454	0.515
LIG1	RRM2	9606.ENSP00000263274	9606.ENSP00000353770	0	0	0	0	0.58	0	0	0.043	0.581
LIG1	CLSPN	9606.ENSP00000263274	9606.ENSP00000312995	0	0	0	0	0.398	0	0	0.343	0.588
LIG1	TOP2B	9606.ENSP00000263274	9606.ENSP00000396704	0	0	0	0	0.348	0.057	0	0.404	0.602
LIG1	TOP2A	9606.ENSP00000263274	9606.ENSP00000411532	0	0	0	0	0.434	0.057	0	0.397	0.65
LIG1	MCM10	9606.ENSP00000263274	9606.ENSP00000418268	0	0	0	0	0.229	0	0	0.571	0.655
LIG1	ATAD5	9606.ENSP00000263274	9606.ENSP00000313171	0	0	0	0	0.487	0.105	0	0.584	0.792
LIG1	SLBP	9606.ENSP00000263274	9606.ENSP00000417686	0	0	0	0	0.828	0	0	0	0.828
LIG1	RAD23A	9606.ENSP00000263274	9606.ENSP00000467024	0	0	0	0	0.064	0.726	0	0.393	0.83
LIG1	RFC1	9606.ENSP00000263274	9606.ENSP00000371321	0	0	0	0	0.569	0.133	0.6	0.584	0.929
LIG1	CHEK1	9606.ENSP00000263274	9606.ENSP00000388648	0	0	0	0	0.254	0.788	0	0.726	0.953
LIG1	MCM2	9606.ENSP00000263274	9606.ENSP00000265056	0	0	0	0	0.956	0	0	0.492	0.976
LIN52	TOP2A	9606.ENSP00000451812	9606.ENSP00000411532	0	0	0	0	0	0	0.9	0.064	0.902
LSP1	BRCA1	9606.ENSP00000371194	9606.ENSP00000418960	0	0	0	0	0	0	0	0.49	0.489
LSP1	CAST	9606.ENSP00000371194	9606.ENSP00000379157	0	0	0	0	0	0	0	0.539	0.539
MBD1	ATF7IP	9606.ENSP00000468785	9606.ENSP00000440440	0	0	0	0	0	0.675	0	0.798	0.931
MCM10	RAD51AP1	9606.ENSP00000418268	9606.ENSP00000228843	0	0	0	0	0.783	0	0	0.262	0.833
MCM10	LIG1	9606.ENSP00000418268	9606.ENSP00000263274	0	0	0	0	0.229	0	0	0.571	0.655
MCM10	MCM2	9606.ENSP00000418268	9606.ENSP00000265056	0	0	0	0	0.816	0.982	0.6	0.994	0.999
MCM10	ANLN	9606.ENSP00000418268	9606.ENSP00000265748	0	0	0	0	0.583	0	0	0.081	0.6
MCM10	TPX2	9606.ENSP00000418268	9606.ENSP00000300403	0	0	0	0	0.785	0	0	0.218	0.825
MCM10	CLSPN	9606.ENSP00000418268	9606.ENSP00000312995	0	0	0	0	0.628	0	0.6	0.719	0.954
MCM10	ATAD5	9606.ENSP00000418268	9606.ENSP00000313171	0	0	0	0	0.408	0	0	0.301	0.568
MCM10	SKA3	9606.ENSP00000418268	9606.ENSP00000319417	0	0	0	0	0.564	0	0	0.086	0.585
MCM10	RRM2	9606.ENSP00000418268	9606.ENSP00000353770	0	0	0	0	0.803	0	0	0.473	0.892
MCM10	MKI67	9606.ENSP00000418268	9606.ENSP00000357643	0	0	0	0	0.793	0	0	0.316	0.852
MCM10	RFC1	9606.ENSP00000418268	9606.ENSP00000371321	0	0	0	0	0.169	0	0	0.402	0.482
MCM10	CHEK1	9606.ENSP00000418268	9606.ENSP00000388648	0	0	0	0	0.794	0	0.65	0.754	0.98
MCM10	TOP2A	9606.ENSP00000418268	9606.ENSP00000411532	0	0	0	0	0.785	0	0	0.38	0.861
MCM10	CDCA3	9606.ENSP00000418268	9606.ENSP00000442068	0	0	0	0	0.224	0	0	0.378	0.496
MCM10	BRCA1	9606.ENSP00000418268	9606.ENSP00000418960	0	0	0	0	0.567	0.459	0	0.324	0.827
MCM10	NUSAP1	9606.ENSP00000418268	9606.ENSP00000453403	0	0	0	0	0.785	0	0	0.341	0.852
MCM2	RAD51AP1	9606.ENSP00000265056	9606.ENSP00000228843	0	0	0	0	0.694	0	0	0.331	0.787
MCM2	LIG1	9606.ENSP00000265056	9606.ENSP00000263274	0	0	0	0	0.956	0	0	0.492	0.976
MCM2	SKA3	9606.ENSP00000265056	9606.ENSP00000319417	0	0	0	0	0.405	0	0	0	0.405
MCM2	MDC1	9606.ENSP00000265056	9606.ENSP00000365588	0	0	0	0	0.147	0.101	0	0.302	0.418
MCM2	TCEA1	9606.ENSP00000265056	9606.ENSP00000428426	0	0	0	0	0.089	0.27	0	0.225	0.439
MCM2	BRCA1	9606.ENSP00000265056	9606.ENSP00000418960	0	0	0	0	0.327	0	0	0.406	0.583
MCM2	ANLN	9606.ENSP00000265056	9606.ENSP00000265748	0	0	0	0	0.523	0	0	0.201	0.603
MCM2	ATAD5	9606.ENSP00000265056	9606.ENSP00000313171	0	0	0	0	0.525	0.127	0	0.351	0.707
MCM2	RFC1	9606.ENSP00000265056	9606.ENSP00000371321	0	0	0	0	0.464	0.152	0	0.41	0.708
MCM2	MKI67	9606.ENSP00000265056	9606.ENSP00000357643	0	0	0	0	0.593	0	0	0.407	0.748
MCM2	TPX2	9606.ENSP00000265056	9606.ENSP00000300403	0	0	0	0	0.791	0	0	0.325	0.853
MCM2	NUSAP1	9606.ENSP00000265056	9606.ENSP00000453403	0	0	0	0	0.795	0	0	0.394	0.87
MCM2	SLBP	9606.ENSP00000265056	9606.ENSP00000417686	0	0	0	0	0.863	0	0	0.347	0.907
MCM2	TOP2A	9606.ENSP00000265056	9606.ENSP00000411532	0	0	0	0	0.811	0.066	0	0.655	0.934
MCM2	CLSPN	9606.ENSP00000265056	9606.ENSP00000312995	0	0	0	0	0.576	0	0.6	0.714	0.947
MCM2	RRM2	9606.ENSP00000265056	9606.ENSP00000353770	0	0	0	0	0.927	0	0	0.485	0.961
MCM2	CHEK1	9606.ENSP00000265056	9606.ENSP00000388648	0	0	0	0	0.734	0.4	0.65	0.839	0.989
MCM2	MCM10	9606.ENSP00000265056	9606.ENSP00000418268	0	0	0	0	0.816	0.982	0.6	0.994	0.999
MDC1	BOD1L1	9606.ENSP00000365588	9606.ENSP00000040738	0	0	0	0	0.047	0.459	0	0.183	0.542
MDC1	LIG1	9606.ENSP00000365588	9606.ENSP00000263274	0	0	0	0	0.181	0	0	0.385	0.475
MDC1	MCM2	9606.ENSP00000365588	9606.ENSP00000265056	0	0	0	0	0.147	0.101	0	0.302	0.418
MDC1	ANLN	9606.ENSP00000365588	9606.ENSP00000265748	0	0	0	0	0.097	0.391	0	0.063	0.44
MDC1	PML	9606.ENSP00000365588	9606.ENSP00000268058	0	0	0	0	0	0.405	0	0.15	0.472
MDC1	TPX2	9606.ENSP00000365588	9606.ENSP00000300403	0	0	0	0	0.088	0.391	0	0.456	0.671
MDC1	CLSPN	9606.ENSP00000365588	9606.ENSP00000312995	0	0	0	0	0.082	0	0	0.621	0.638
MDC1	ATAD5	9606.ENSP00000365588	9606.ENSP00000313171	0	0	0	0	0.11	0.528	0	0.165	0.619
MDC1	HNRNPAB	9606.ENSP00000365588	9606.ENSP00000351108	0	0	0	0	0.077	0.415	0	0	0.437
MDC1	JMJD1C	9606.ENSP00000365588	9606.ENSP00000382204	0	0	0	0	0	0.27	0	0.295	0.463
MDC1	TOP2A	9606.ENSP00000365588	9606.ENSP00000411532	0	0	0	0	0.11	0.107	0	0.9	0.915
MDC1	CHEK1	9606.ENSP00000365588	9606.ENSP00000388648	0	0	0	0	0.081	0.154	0.9	0.793	0.981
MDC1	UIMC1	9606.ENSP00000365588	9606.ENSP00000366434	0	0	0	0	0	0.817	0.9	0.878	0.997
MDC1	BRCA1	9606.ENSP00000365588	9606.ENSP00000418960	0	0	0	0	0.062	0.873	0.9	0.935	0.999
MED1	BRCA1	9606.ENSP00000300651	9606.ENSP00000418960	0	0	0	0	0.062	0.213	0	0.63	0.703
MED1	THRAP3	9606.ENSP00000300651	9606.ENSP00000346634	0	0	0	0	0.108	0.27	0.9	0.436	0.958
MKI67	RAD51AP1	9606.ENSP00000357643	9606.ENSP00000228843	0	0	0	0	0.594	0	0	0.165	0.646
MKI67	MCM2	9606.ENSP00000357643	9606.ENSP00000265056	0	0	0	0	0.593	0	0	0.407	0.748
MKI67	ANLN	9606.ENSP00000357643	9606.ENSP00000265748	0	0	0	0	0.59	0.27	0	0.287	0.768
MKI67	TPX2	9606.ENSP00000357643	9606.ENSP00000300403	0	0	0	0	0.847	0.27	0	0.4	0.927
MKI67	CLSPN	9606.ENSP00000357643	9606.ENSP00000312995	0	0	0	0	0.659	0	0	0.083	0.674
MKI67	SKA3	9606.ENSP00000357643	9606.ENSP00000319417	0	0	0	0	0.58	0	0	0.096	0.605
MKI67	EIF4EBP1	9606.ENSP00000357643	9606.ENSP00000340691	0	0	0	0	0.098	0	0	0.4	0.435
MKI67	RRM2	9606.ENSP00000357643	9606.ENSP00000353770	0	0	0	0	0.923	0	0	0.596	0.967
MKI67	BRCA1	9606.ENSP00000357643	9606.ENSP00000418960	0	0	0	0	0.389	0.128	0	0.422	0.665
MKI67	CHEK1	9606.ENSP00000357643	9606.ENSP00000388648	0	0	0	0	0.564	0	0	0.301	0.683
MKI67	CDCA3	9606.ENSP00000357643	9606.ENSP00000442068	0	0	0	0	0.728	0	0	0.364	0.82
MKI67	MCM10	9606.ENSP00000357643	9606.ENSP00000418268	0	0	0	0	0.793	0	0	0.316	0.852
MKI67	NUSAP1	9606.ENSP00000357643	9606.ENSP00000453403	0	0	0	0	0.964	0	0	0.469	0.98
MKI67	TOP2A	9606.ENSP00000357643	9606.ENSP00000411532	0	0	0	0	0.966	0	0	0.66	0.988
MPHOSPH10	DDX21	9606.ENSP00000244230	9606.ENSP00000346120	0	0	0	0	0.317	0.165	0	0.062	0.419
MPHOSPH10	PSME3	9606.ENSP00000244230	9606.ENSP00000293362	0	0	0	0	0.465	0	0	0	0.465
MPHOSPH10	PPIG	9606.ENSP00000244230	9606.ENSP00000260970	0	0	0	0	0.818	0	0	0	0.818
MPHOSPH10	DNTTIP2	9606.ENSP00000244230	9606.ENSP00000411010	0	0	0	0	0.689	0.794	0	0.09	0.936
NACA	YBX1	9606.ENSP00000448035	9606.ENSP00000361626	0	0	0	0	0.349	0.79	0	0.052	0.859
NACA	BTF3	9606.ENSP00000448035	9606.ENSP00000369965	0	0	0	0	0.737	0.987	0.54	0.466	0.999
NAV1	SLC9A1	9606.ENSP00000356265	9606.ENSP00000263980	0	0	0	0	0	0	0	0.502	0.502
NAV1	SCN2A	9606.ENSP00000356265	9606.ENSP00000364586	0	0	0	0	0	0	0	0.77	0.77
NEDD1	TPX2	9606.ENSP00000451211	9606.ENSP00000300403	0	0	0	0	0.113	0	0	0.751	0.77
NSRP1	SRRM1	9606.ENSP00000247026	9606.ENSP00000326261	0	0	0	0	0.102	0	0	0.633	0.657
NUFIP2	USP10	9606.ENSP00000225388	9606.ENSP00000457411	0	0	0	0	0.101	0.409	0	0	0.445
NUFIP2	BTF3	9606.ENSP00000225388	9606.ENSP00000369965	0	0	0	0	0.087	0	0.54	0	0.562
NUFIP2	CAPRIN1	9606.ENSP00000225388	9606.ENSP00000340329	0	0	0	0	0.085	0.402	0	0.396	0.641
NUFIP2	ATXN2	9606.ENSP00000225388	9606.ENSP00000366843	0	0	0	0	0.047	0.628	0	0.185	0.685
NUP35	PML	9606.ENSP00000295119	9606.ENSP00000268058	0	0	0	0	0	0	0.9	0	0.9
NUP35	SRRM1	9606.ENSP00000295119	9606.ENSP00000326261	0	0	0	0	0.096	0	0.6	0	0.623
NUP35	POM121	9606.ENSP00000295119	9606.ENSP00000378687	0	0	0	0	0.062	0.114	0.6	0.651	0.868
NUP35	TOP2A	9606.ENSP00000295119	9606.ENSP00000411532	0	0	0	0	0.066	0	0.9	0.073	0.905
NUP35	SLBP	9606.ENSP00000295119	9606.ENSP00000417686	0	0	0	0	0.233	0	0.9	0	0.92
NUSAP1	RAD51AP1	9606.ENSP00000453403	9606.ENSP00000228843	0	0	0	0	0.796	0	0	0.352	0.862
NUSAP1	MCM2	9606.ENSP00000453403	9606.ENSP00000265056	0	0	0	0	0.795	0	0	0.394	0.87
NUSAP1	ANLN	9606.ENSP00000453403	9606.ENSP00000265748	0	0	0	0	0.811	0	0	0.363	0.874
NUSAP1	TPX2	9606.ENSP00000453403	9606.ENSP00000300403	0	0	0	0	0.913	0	0	0.661	0.969
NUSAP1	CLSPN	9606.ENSP00000453403	9606.ENSP00000312995	0	0	0	0	0.386	0	0	0.22	0.501
NUSAP1	SKA3	9606.ENSP00000453403	9606.ENSP00000319417	0	0	0	0	0.614	0	0	0.12	0.646
NUSAP1	RRM2	9606.ENSP00000453403	9606.ENSP00000353770	0	0	0	0	0.924	0	0	0.595	0.968
NUSAP1	MKI67	9606.ENSP00000453403	9606.ENSP00000357643	0	0	0	0	0.964	0	0	0.469	0.98
NUSAP1	CHEK1	9606.ENSP00000453403	9606.ENSP00000388648	0	0	0	0	0.821	0	0	0.246	0.859
NUSAP1	STMN1	9606.ENSP00000453403	9606.ENSP00000410452	0	0	0	0	0.298	0	0	0.333	0.511
NUSAP1	TOP2A	9606.ENSP00000453403	9606.ENSP00000411532	0	0	0	0	0.966	0	0	0.649	0.987
NUSAP1	SLBP	9606.ENSP00000453403	9606.ENSP00000417686	0	0	0	0	0.553	0	0	0.23	0.641
NUSAP1	MCM10	9606.ENSP00000453403	9606.ENSP00000418268	0	0	0	0	0.785	0	0	0.341	0.852
NUSAP1	BRCA1	9606.ENSP00000453403	9606.ENSP00000418960	0	0	0	0	0.408	0	0	0.234	0.527
NUSAP1	CDCA3	9606.ENSP00000453403	9606.ENSP00000442068	0	0	0	0	0.883	0	0	0.511	0.94
PML	MDC1	9606.ENSP00000268058	9606.ENSP00000365588	0	0	0	0	0	0.405	0	0.15	0.472
PML	BRCA1	9606.ENSP00000268058	9606.ENSP00000418960	0	0	0	0	0	0.405	0	0.263	0.542
PML	TNRC6B	9606.ENSP00000268058	9606.ENSP00000401946	0	0	0	0	0	0.057	0.65	0	0.655
PML	PSME3	9606.ENSP00000268058	9606.ENSP00000293362	0	0	0	0	0	0.468	0	0.436	0.687
PML	POM121	9606.ENSP00000268058	9606.ENSP00000378687	0	0	0	0	0	0	0.9	0	0.9
PML	NUP35	9606.ENSP00000268058	9606.ENSP00000295119	0	0	0	0	0	0	0.9	0	0.9
POM121	PML	9606.ENSP00000378687	9606.ENSP00000268058	0	0	0	0	0	0	0.9	0	0.9
POM121	NUP35	9606.ENSP00000378687	9606.ENSP00000295119	0	0	0	0	0.062	0.114	0.6	0.651	0.868
POM121	SRRM1	9606.ENSP00000378687	9606.ENSP00000326261	0	0	0	0	0	0	0.6	0	0.6
POM121	TOP2A	9606.ENSP00000378687	9606.ENSP00000411532	0	0	0	0	0	0	0.9	0	0.9
POM121	SLBP	9606.ENSP00000378687	9606.ENSP00000417686	0	0	0	0	0	0	0.9	0	0.9
PPIG	MPHOSPH10	9606.ENSP00000260970	9606.ENSP00000244230	0	0	0	0	0.818	0	0	0	0.818
PPIG	ZC3H18	9606.ENSP00000260970	9606.ENSP00000416951	0	0	0	0	0.157	0.413	0	0	0.484
PPIG	CWC25	9606.ENSP00000260970	9606.ENSP00000478070	0	0	0	0	0.085	0.8	0	0.087	0.818
PRRC2A	PRRC2C	9606.ENSP00000365201	9606.ENSP00000343629	0	0	0	0.651	0.047	0.459	0	0.447	0.542
PRRC2A	YTHDF2	9606.ENSP00000365201	9606.ENSP00000362918	0	0	0	0	0.047	0.267	0	0.222	0.409
PRRC2A	TCOF1	9606.ENSP00000365201	9606.ENSP00000367028	0	0	0	0	0.102	0	0	0.385	0.424
PRRC2A	UIMC1	9606.ENSP00000365201	9606.ENSP00000366434	0	0	0	0	0.054	0	0	0.528	0.534
PRRC2A	UBAP2L	9606.ENSP00000365201	9606.ENSP00000389445	0	0	0	0	0.136	0.442	0	0.235	0.599
PRRC2B	ATXN2	9606.ENSP00000349856	9606.ENSP00000366843	0	0	0	0	0.089	0.375	0	0.086	0.434
PRRC2C	ZC3H13	9606.ENSP00000343629	9606.ENSP00000282007	0	0	0	0	0.652	0	0	0.067	0.661
PRRC2C	CAPRIN1	9606.ENSP00000343629	9606.ENSP00000340329	0	0	0	0	0.111	0.367	0	0	0.413
PRRC2C	UBAP2L	9606.ENSP00000343629	9606.ENSP00000389445	0	0	0	0	0.14	0.292	0	0.253	0.506
PRRC2C	PRRC2A	9606.ENSP00000343629	9606.ENSP00000365201	0	0	0	0.651	0.047	0.459	0	0.447	0.542
PRRC2C	ZC3H11A	9606.ENSP00000343629	9606.ENSP00000438527	0	0	0	0	0.139	0	0	0.604	0.644
PSME3	MPHOSPH10	9606.ENSP00000293362	9606.ENSP00000244230	0	0	0	0	0.465	0	0	0	0.465
PSME3	PML	9606.ENSP00000293362	9606.ENSP00000268058	0	0	0	0	0	0.468	0	0.436	0.687
PSME3	HNRNPAB	9606.ENSP00000293362	9606.ENSP00000351108	0	0	0	0	0.33	0.089	0	0.17	0.449
PSME3	DNTTIP2	9606.ENSP00000293362	9606.ENSP00000411010	0	0	0	0	0.48	0	0	0	0.48
RAD23A	LIG1	9606.ENSP00000467024	9606.ENSP00000263274	0	0	0	0	0.064	0.726	0	0.393	0.83
RAD23A	UIMC1	9606.ENSP00000467024	9606.ENSP00000366434	0	0	0	0	0	0.478	0	0.367	0.655
RAD23A	CHEK1	9606.ENSP00000467024	9606.ENSP00000388648	0	0	0	0	0	0.27	0	0.238	0.42
RAD51AP1	CDCA3	9606.ENSP00000228843	9606.ENSP00000442068	0	0	0	0	0.34	0	0	0.292	0.513
RAD51AP1	CLSPN	9606.ENSP00000228843	9606.ENSP00000312995	0	0	0	0	0.451	0	0	0.19	0.536
RAD51AP1	SKA3	9606.ENSP00000228843	9606.ENSP00000319417	0	0	0	0	0.572	0	0	0.135	0.614
RAD51AP1	MKI67	9606.ENSP00000228843	9606.ENSP00000357643	0	0	0	0	0.594	0	0	0.165	0.646
RAD51AP1	MCM2	9606.ENSP00000228843	9606.ENSP00000265056	0	0	0	0	0.694	0	0	0.331	0.787
RAD51AP1	ANLN	9606.ENSP00000228843	9606.ENSP00000265748	0	0	0	0	0.778	0	0	0.134	0.799
RAD51AP1	RRM2	9606.ENSP00000228843	9606.ENSP00000353770	0	0	0	0	0.792	0	0	0.198	0.826
RAD51AP1	CHEK1	9606.ENSP00000228843	9606.ENSP00000388648	0	0	0	0	0.767	0	0	0.287	0.827
RAD51AP1	MCM10	9606.ENSP00000228843	9606.ENSP00000418268	0	0	0	0	0.783	0	0	0.262	0.833
RAD51AP1	TPX2	9606.ENSP00000228843	9606.ENSP00000300403	0	0	0	0	0.802	0	0	0.218	0.838
RAD51AP1	BRCA1	9606.ENSP00000228843	9606.ENSP00000418960	0	0	0	0	0.368	0	0.6	0.459	0.851
RAD51AP1	NUSAP1	9606.ENSP00000228843	9606.ENSP00000453403	0	0	0	0	0.796	0	0	0.352	0.862
RAD51AP1	RFC1	9606.ENSP00000228843	9606.ENSP00000371321	0	0	0	0	0.089	0	0.9	0	0.905
RAD51AP1	TOP2A	9606.ENSP00000228843	9606.ENSP00000411532	0	0	0	0	0.824	0	0	0.525	0.913
REPS1	BMP2K	9606.ENSP00000392065	9606.ENSP00000334836	0	0	0	0	0	0.749	0	0.656	0.91
REPS1	FCHO2	9606.ENSP00000392065	9606.ENSP00000393776	0	0	0	0	0	0.213	0.6	0.189	0.722
REPS1	EPN1	9606.ENSP00000392065	9606.ENSP00000406209	0	0	0	0	0	0.094	0.6	0.46	0.787
RFC1	RAD51AP1	9606.ENSP00000371321	9606.ENSP00000228843	0	0	0	0	0.089	0	0.9	0	0.905
RFC1	KLF3	9606.ENSP00000371321	9606.ENSP00000261438	0	0	0	0	0.049	0.057	0	0.417	0.431
RFC1	LIG1	9606.ENSP00000371321	9606.ENSP00000263274	0	0	0	0	0.569	0.133	0.6	0.584	0.929
RFC1	MCM2	9606.ENSP00000371321	9606.ENSP00000265056	0	0	0	0	0.464	0.152	0	0.41	0.708
RFC1	ANLN	9606.ENSP00000371321	9606.ENSP00000265748	0	0	0	0	0.083	0.27	0	0.216	0.429
RFC1	ATAD5	9606.ENSP00000371321	9606.ENSP00000313171	0	0	0	0.543	0.139	0.327	0.9	0.891	0.962
RFC1	MCM10	9606.ENSP00000371321	9606.ENSP00000418268	0	0	0	0	0.169	0	0	0.402	0.482
RFC1	USP10	9606.ENSP00000371321	9606.ENSP00000457411	0	0	0	0	0.097	0	0.6	0	0.623
RFC1	BRCA1	9606.ENSP00000371321	9606.ENSP00000418960	0	0	0	0	0.089	0.42	0.9	0.212	0.952
RRAGC	EIF4EBP1	9606.ENSP00000362092	9606.ENSP00000340691	0	0	0	0	0	0	0.9	0.546	0.952
RRAGC	EIF4B	9606.ENSP00000362092	9606.ENSP00000388806	0	0	0	0	0.062	0.103	0	0.379	0.432
RRM2	RAD51AP1	9606.ENSP00000353770	9606.ENSP00000228843	0	0	0	0	0.792	0	0	0.198	0.826
RRM2	LIG1	9606.ENSP00000353770	9606.ENSP00000263274	0	0	0	0	0.58	0	0	0.043	0.581
RRM2	MCM2	9606.ENSP00000353770	9606.ENSP00000265056	0	0	0	0	0.927	0	0	0.485	0.961
RRM2	ANLN	9606.ENSP00000353770	9606.ENSP00000265748	0	0	0	0	0.794	0	0	0.369	0.865
RRM2	TPX2	9606.ENSP00000353770	9606.ENSP00000300403	0	0	0	0	0.923	0	0	0.414	0.953
RRM2	CLSPN	9606.ENSP00000353770	9606.ENSP00000312995	0	0	0	0	0.441	0	0	0.294	0.589
RRM2	SKA3	9606.ENSP00000353770	9606.ENSP00000319417	0	0	0	0	0.576	0	0	0	0.576
RRM2	STMN1	9606.ENSP00000353770	9606.ENSP00000410452	0	0	0	0	0.284	0	0	0.23	0.426
RRM2	SLBP	9606.ENSP00000353770	9606.ENSP00000417686	0	0	0	0	0.548	0	0	0.293	0.667
RRM2	BRCA1	9606.ENSP00000353770	9606.ENSP00000418960	0	0	0	0	0.409	0	0	0.525	0.708
RRM2	MCM10	9606.ENSP00000353770	9606.ENSP00000418268	0	0	0	0	0.803	0	0	0.473	0.892
RRM2	CDCA3	9606.ENSP00000353770	9606.ENSP00000442068	0	0	0	0	0.861	0	0	0.282	0.896
RRM2	CHEK1	9606.ENSP00000353770	9606.ENSP00000388648	0	0	0	0	0.8	0.137	0	0.649	0.934
RRM2	MKI67	9606.ENSP00000353770	9606.ENSP00000357643	0	0	0	0	0.923	0	0	0.596	0.967
RRM2	NUSAP1	9606.ENSP00000353770	9606.ENSP00000453403	0	0	0	0	0.924	0	0	0.595	0.968
RRM2	TOP2A	9606.ENSP00000353770	9606.ENSP00000411532	0	0	0	0	0.935	0	0	0.671	0.978
RTN4	KIAA1715	9606.ENSP00000337838	9606.ENSP00000272748	0	0	0	0	0	0.183	0	0.426	0.51
SAFB	SRRM1	9606.ENSP00000467423	9606.ENSP00000326261	0	0	0	0	0.221	0.075	0	0.494	0.604
SAFB	SPEN	9606.ENSP00000467423	9606.ENSP00000364912	0	0	0	0	0.066	0	0	0.407	0.422
SAFB	ZC3H18	9606.ENSP00000467423	9606.ENSP00000416951	0	0	0	0	0.145	0.489	0	0.094	0.569
SCAF1	SRRM1	9606.ENSP00000353769	9606.ENSP00000326261	0	0	0	0	0.881	0	0	0.076	0.885
SCN2A	ANK1	9606.ENSP00000364586	9606.ENSP00000265709	0	0	0	0	0.091	0.06	0.6	0.245	0.707
SCN2A	NAV1	9606.ENSP00000364586	9606.ENSP00000356265	0	0	0	0	0	0	0	0.77	0.77
SCN2A	SCNM1	9606.ENSP00000364586	9606.ENSP00000357901	0	0	0	0	0	0	0	0.483	0.483
SCNM1	SPECC1	9606.ENSP00000357901	9606.ENSP00000261503	0	0	0	0	0	0	0	0.486	0.486
SCNM1	SCN2A	9606.ENSP00000357901	9606.ENSP00000364586	0	0	0	0	0	0	0	0.483	0.483
SFSWAP	SRRM1	9606.ENSP00000437738	9606.ENSP00000326261	0	0	0	0	0.127	0.532	0	0	0.574
SKA3	BOD1L1	9606.ENSP00000319417	9606.ENSP00000040738	0	0	0	0	0	0	0.54	0.043	0.54
SKA3	RAD51AP1	9606.ENSP00000319417	9606.ENSP00000228843	0	0	0	0	0.572	0	0	0.135	0.614
SKA3	MCM2	9606.ENSP00000319417	9606.ENSP00000265056	0	0	0	0	0.405	0	0	0	0.405
SKA3	ANLN	9606.ENSP00000319417	9606.ENSP00000265748	0	0	0	0	0.543	0	0	0.217	0.627
SKA3	CENPC	9606.ENSP00000319417	9606.ENSP00000273853	0	0	0	0	0.122	0	0	0.373	0.426
SKA3	TPX2	9606.ENSP00000319417	9606.ENSP00000300403	0	0	0	0	0.832	0	0	0.18	0.857
SKA3	CHEK1	9606.ENSP00000319417	9606.ENSP00000388648	0	0	0	0	0.565	0	0	0.06	0.574
SKA3	RRM2	9606.ENSP00000319417	9606.ENSP00000353770	0	0	0	0	0.576	0	0	0	0.576
SKA3	MCM10	9606.ENSP00000319417	9606.ENSP00000418268	0	0	0	0	0.564	0	0	0.086	0.585
SKA3	MKI67	9606.ENSP00000319417	9606.ENSP00000357643	0	0	0	0	0.58	0	0	0.096	0.605
SKA3	NUSAP1	9606.ENSP00000319417	9606.ENSP00000453403	0	0	0	0	0.614	0	0	0.12	0.646
SKA3	CDCA3	9606.ENSP00000319417	9606.ENSP00000442068	0	0	0	0	0.745	0	0	0.113	0.764
SKA3	TOP2A	9606.ENSP00000319417	9606.ENSP00000411532	0	0	0	0	0.764	0	0	0.233	0.811
SLBP	LIG1	9606.ENSP00000417686	9606.ENSP00000263274	0	0	0	0	0.828	0	0	0	0.828
SLBP	MCM2	9606.ENSP00000417686	9606.ENSP00000265056	0	0	0	0	0.863	0	0	0.347	0.907
SLBP	NUP35	9606.ENSP00000417686	9606.ENSP00000295119	0	0	0	0	0.233	0	0.9	0	0.92
SLBP	RRM2	9606.ENSP00000417686	9606.ENSP00000353770	0	0	0	0	0.548	0	0	0.293	0.667
SLBP	YBX1	9606.ENSP00000417686	9606.ENSP00000361626	0	0	0	0	0.062	0	0.72	0.1	0.742
SLBP	POM121	9606.ENSP00000417686	9606.ENSP00000378687	0	0	0	0	0	0	0.9	0	0.9
SLBP	CHEK1	9606.ENSP00000417686	9606.ENSP00000388648	0	0	0	0	0.613	0	0	0.196	0.676
SLBP	NUSAP1	9606.ENSP00000417686	9606.ENSP00000453403	0	0	0	0	0.553	0	0	0.23	0.641
SLC9A1	NAV1	9606.ENSP00000263980	9606.ENSP00000356265	0	0	0	0	0	0	0	0.502	0.502
SPECC1	ANLN	9606.ENSP00000261503	9606.ENSP00000265748	0	0	0	0	0	0.444	0	0.062	0.456
SPECC1	SCNM1	9606.ENSP00000261503	9606.ENSP00000357901	0	0	0	0	0	0	0	0.486	0.486
SPEN	ZC3H13	9606.ENSP00000364912	9606.ENSP00000282007	0	0	0	0	0.105	0.391	0	0.091	0.461
SPEN	SAFB	9606.ENSP00000364912	9606.ENSP00000467423	0	0	0	0	0.066	0	0	0.407	0.422
SRRM1	NSRP1	9606.ENSP00000326261	9606.ENSP00000247026	0	0	0	0	0.102	0	0	0.633	0.657
SRRM1	BUD13	9606.ENSP00000326261	9606.ENSP00000260210	0	0	0	0	0.084	0.8	0	0.58	0.916
SRRM1	NUP35	9606.ENSP00000326261	9606.ENSP00000295119	0	0	0	0	0.096	0	0.6	0	0.623
SRRM1	CWC25	9606.ENSP00000326261	9606.ENSP00000478070	0	0	0	0	0.138	0	0	0.375	0.438
SRRM1	TOP2A	9606.ENSP00000326261	9606.ENSP00000411532	0	0	0	0	0	0	0	0.442	0.442
SRRM1	ZC3H18	9606.ENSP00000326261	9606.ENSP00000416951	0	0	0	0	0.211	0.411	0	0.093	0.541
SRRM1	SFSWAP	9606.ENSP00000326261	9606.ENSP00000437738	0	0	0	0	0.127	0.532	0	0	0.574
SRRM1	POM121	9606.ENSP00000326261	9606.ENSP00000378687	0	0	0	0	0	0	0.6	0	0.6
SRRM1	SAFB	9606.ENSP00000326261	9606.ENSP00000467423	0	0	0	0	0.221	0.075	0	0.494	0.604
SRRM1	ZC3H11A	9606.ENSP00000326261	9606.ENSP00000438527	0	0	0	0	0.174	0	0.6	0	0.655
SRRM1	THRAP3	9606.ENSP00000326261	9606.ENSP00000346634	0	0	0	0	0.291	0.27	0	0.422	0.674
SRRM1	SCAF1	9606.ENSP00000326261	9606.ENSP00000353769	0	0	0	0	0.881	0	0	0.076	0.885
SRRM1	DEK	9606.ENSP00000326261	9606.ENSP00000380414	0	0	0	0	0.184	0.27	0	0.886	0.926
STMN1	HN1L	9606.ENSP00000410452	9606.ENSP00000248098	0	0	0	0	0.043	0.68	0	0	0.68
STMN1	ANLN	9606.ENSP00000410452	9606.ENSP00000265748	0	0	0	0	0.186	0	0	0.413	0.502
STMN1	TPX2	9606.ENSP00000410452	9606.ENSP00000300403	0	0	0	0	0.252	0	0	0.3	0.455
STMN1	RRM2	9606.ENSP00000410452	9606.ENSP00000353770	0	0	0	0	0.284	0	0	0.23	0.426
STMN1	CLIP1	9606.ENSP00000410452	9606.ENSP00000479322	0	0	0	0	0.049	0	0	0.491	0.496
STMN1	NUSAP1	9606.ENSP00000410452	9606.ENSP00000453403	0	0	0	0	0.298	0	0	0.333	0.511
STMN1	TOP2A	9606.ENSP00000410452	9606.ENSP00000411532	0	0	0	0	0.31	0	0	0.4	0.569
TAF7	C17orf49	9606.ENSP00000312709	9606.ENSP00000448598	0	0	0	0	0	0	0.9	0	0.9
TAF7	TCEA1	9606.ENSP00000312709	9606.ENSP00000428426	0	0	0	0	0.11	0	0.9	0.125	0.915
TAL1	TCF3	9606.ENSP00000294339	9606.ENSP00000262965	0	0	0	0	0.062	0.897	0.6	0.988	0.999
TAL1	GYPA	9606.ENSP00000294339	9606.ENSP00000354003	0	0	0	0	0.108	0	0	0.457	0.495
TAL1	TCF12	9606.ENSP00000294339	9606.ENSP00000388940	0	0	0	0	0.062	0.883	0.6	0.791	0.989
TBC1D5	FCHO2	9606.ENSP00000402935	9606.ENSP00000393776	0	0	0	0	0.064	0.139	0	0.364	0.443
TCEA1	MCM2	9606.ENSP00000428426	9606.ENSP00000265056	0	0	0	0	0.089	0.27	0	0.225	0.439
TCEA1	TAF7	9606.ENSP00000428426	9606.ENSP00000312709	0	0	0	0	0.11	0	0.9	0.125	0.915
TCEA1	HMGN1	9606.ENSP00000428426	9606.ENSP00000370125	0	0	0	0	0.102	0	0.8	0.641	0.929
TCEA1	TCEB3	9606.ENSP00000428426	9606.ENSP00000395574	0	0	0	0.58	0.059	0	0.6	0.652	0.712
TCEB3	TCEA1	9606.ENSP00000395574	9606.ENSP00000428426	0	0	0	0.58	0.059	0	0.6	0.652	0.712
TCF12	ATF1	9606.ENSP00000388940	9606.ENSP00000262053	0	0	0	0	0	0	0.6	0.102	0.625
TCF12	TCF3	9606.ENSP00000388940	9606.ENSP00000262965	0	0	0	0.929	0.062	0.478	0.3	0.954	0.652
TCF12	TAL1	9606.ENSP00000388940	9606.ENSP00000294339	0	0	0	0	0.062	0.883	0.6	0.791	0.989
TCF12	HEXIM2	9606.ENSP00000388940	9606.ENSP00000302276	0	0	0	0	0	0.654	0	0	0.654
TCF3	TCF12	9606.ENSP00000262965	9606.ENSP00000388940	0	0	0	0.929	0.062	0.478	0.3	0.954	0.652
TCF3	TAL1	9606.ENSP00000262965	9606.ENSP00000294339	0	0	0	0	0.062	0.897	0.6	0.988	0.999
TCOF1	PRRC2A	9606.ENSP00000367028	9606.ENSP00000365201	0	0	0	0	0.102	0	0	0.385	0.424
TCOF1	ZC3H18	9606.ENSP00000367028	9606.ENSP00000416951	0	0	0	0	0.376	0.27	0	0	0.525
THRAP3	ZC3H13	9606.ENSP00000346634	9606.ENSP00000282007	0	0	0	0	0.143	0	0	0.395	0.459
THRAP3	MED1	9606.ENSP00000346634	9606.ENSP00000300651	0	0	0	0	0.108	0.27	0.9	0.436	0.958
THRAP3	SRRM1	9606.ENSP00000346634	9606.ENSP00000326261	0	0	0	0	0.291	0.27	0	0.422	0.674
THRAP3	BRCA1	9606.ENSP00000346634	9606.ENSP00000418960	0	0	0	0	0.062	0	0	0.477	0.488
THRAP3	ZC3H18	9606.ENSP00000346634	9606.ENSP00000416951	0	0	0	0	0.099	0.27	0	0.391	0.564
TMSB4X	VASP	9606.ENSP00000370010	9606.ENSP00000245932	0	0	0	0	0.082	0	0	0.376	0.403
TNKS1BP1	CEP85	9606.ENSP00000437271	9606.ENSP00000252992	0	0	0	0	0	0.413	0	0	0.412
TNKS1BP1	EIF4B	9606.ENSP00000437271	9606.ENSP00000388806	0	0	0	0	0	0	0.9	0	0.9
TNRC6B	PML	9606.ENSP00000401946	9606.ENSP00000268058	0	0	0	0	0	0.057	0.65	0	0.655
TOP2A	RAD51AP1	9606.ENSP00000411532	9606.ENSP00000228843	0	0	0	0	0.824	0	0	0.525	0.913
TOP2A	LIG1	9606.ENSP00000411532	9606.ENSP00000263274	0	0	0	0	0.434	0.057	0	0.397	0.65
TOP2A	MCM2	9606.ENSP00000411532	9606.ENSP00000265056	0	0	0	0	0.811	0.066	0	0.655	0.934
TOP2A	ANLN	9606.ENSP00000411532	9606.ENSP00000265748	0	0	0	0	0.834	0.27	0	0.469	0.93
TOP2A	NUP35	9606.ENSP00000411532	9606.ENSP00000295119	0	0	0	0	0.066	0	0.9	0.073	0.905
TOP2A	TPX2	9606.ENSP00000411532	9606.ENSP00000300403	0	0	0	0	0.993	0	0	0.604	0.997
TOP2A	CLSPN	9606.ENSP00000411532	9606.ENSP00000312995	0	0	0	0	0.759	0	0	0.449	0.862
TOP2A	SKA3	9606.ENSP00000411532	9606.ENSP00000319417	0	0	0	0	0.764	0	0	0.233	0.811
TOP2A	SRRM1	9606.ENSP00000411532	9606.ENSP00000326261	0	0	0	0	0	0	0	0.442	0.442
TOP2A	DDX21	9606.ENSP00000411532	9606.ENSP00000346120	0.042	0	0	0	0.158	0.281	0	0.17	0.455
TOP2A	RRM2	9606.ENSP00000411532	9606.ENSP00000353770	0	0	0	0	0.935	0	0	0.671	0.978
TOP2A	MKI67	9606.ENSP00000411532	9606.ENSP00000357643	0	0	0	0	0.966	0	0	0.66	0.988
TOP2A	MDC1	9606.ENSP00000411532	9606.ENSP00000365588	0	0	0	0	0.11	0.107	0	0.9	0.915
TOP2A	POM121	9606.ENSP00000411532	9606.ENSP00000378687	0	0	0	0	0	0	0.9	0	0.9
TOP2A	DEK	9606.ENSP00000411532	9606.ENSP00000380414	0	0	0	0	0.211	0	0	0.439	0.538
TOP2A	CHEK1	9606.ENSP00000411532	9606.ENSP00000388648	0	0	0	0	0.803	0.205	0	0.678	0.945
TOP2A	TOP2B	9606.ENSP00000411532	9606.ENSP00000396704	0	0	0	0.972	0.062	0.489	0.8	0.805	0.898
TOP2A	STMN1	9606.ENSP00000411532	9606.ENSP00000410452	0	0	0	0	0.31	0	0	0.4	0.569
TOP2A	MCM10	9606.ENSP00000411532	9606.ENSP00000418268	0	0	0	0	0.785	0	0	0.38	0.861
TOP2A	LIN52	9606.ENSP00000411532	9606.ENSP00000451812	0	0	0	0	0	0	0.9	0.064	0.902
TOP2A	BRCA1	9606.ENSP00000411532	9606.ENSP00000418960	0	0	0	0	0.676	0.383	0	0.567	0.906
TOP2A	CDCA3	9606.ENSP00000411532	9606.ENSP00000442068	0	0	0	0	0.943	0	0	0.464	0.968
TOP2A	NUSAP1	9606.ENSP00000411532	9606.ENSP00000453403	0	0	0	0	0.966	0	0	0.649	0.987
TOP2B	LIG1	9606.ENSP00000396704	9606.ENSP00000263274	0	0	0	0	0.348	0.057	0	0.404	0.602
TOP2B	TPX2	9606.ENSP00000396704	9606.ENSP00000300403	0	0	0	0	0.474	0	0	0.074	0.492
TOP2B	CHEK1	9606.ENSP00000396704	9606.ENSP00000388648	0	0	0	0	0.1	0.137	0	0.513	0.589
TOP2B	CDCA3	9606.ENSP00000396704	9606.ENSP00000442068	0	0	0	0	0.456	0	0	0.099	0.488
TOP2B	TOP2A	9606.ENSP00000396704	9606.ENSP00000411532	0	0	0	0.972	0.062	0.489	0.8	0.805	0.898
TPX2	RAD51AP1	9606.ENSP00000300403	9606.ENSP00000228843	0	0	0	0	0.802	0	0	0.218	0.838
TPX2	MCM2	9606.ENSP00000300403	9606.ENSP00000265056	0	0	0	0	0.791	0	0	0.325	0.853
TPX2	ANLN	9606.ENSP00000300403	9606.ENSP00000265748	0	0	0	0	0.839	0	0	0.482	0.913
TPX2	STMN1	9606.ENSP00000300403	9606.ENSP00000410452	0	0	0	0	0.252	0	0	0.3	0.455
TPX2	TOP2B	9606.ENSP00000300403	9606.ENSP00000396704	0	0	0	0	0.474	0	0	0.074	0.492
TPX2	CLSPN	9606.ENSP00000300403	9606.ENSP00000312995	0	0	0	0	0.424	0	0	0.243	0.545
TPX2	MDC1	9606.ENSP00000300403	9606.ENSP00000365588	0	0	0	0	0.088	0.391	0	0.456	0.671
TPX2	NEDD1	9606.ENSP00000300403	9606.ENSP00000451211	0	0	0	0	0.113	0	0	0.751	0.77
TPX2	CHEK1	9606.ENSP00000300403	9606.ENSP00000388648	0	0	0	0	0.787	0	0	0.194	0.821
TPX2	MCM10	9606.ENSP00000300403	9606.ENSP00000418268	0	0	0	0	0.785	0	0	0.218	0.825
TPX2	SKA3	9606.ENSP00000300403	9606.ENSP00000319417	0	0	0	0	0.832	0	0	0.18	0.857
TPX2	BRCA1	9606.ENSP00000300403	9606.ENSP00000418960	0	0	0	0	0.411	0.682	0	0.514	0.901
TPX2	CDCA3	9606.ENSP00000300403	9606.ENSP00000442068	0	0	0	0	0.871	0	0	0.345	0.912
TPX2	MKI67	9606.ENSP00000300403	9606.ENSP00000357643	0	0	0	0	0.847	0.27	0	0.4	0.927
TPX2	RRM2	9606.ENSP00000300403	9606.ENSP00000353770	0	0	0	0	0.923	0	0	0.414	0.953
TPX2	NUSAP1	9606.ENSP00000300403	9606.ENSP00000453403	0	0	0	0	0.913	0	0	0.661	0.969
TPX2	TOP2A	9606.ENSP00000300403	9606.ENSP00000411532	0	0	0	0	0.993	0	0	0.604	0.997
UBAP2L	CEP85	9606.ENSP00000389445	9606.ENSP00000252992	0	0	0	0	0	0.249	0	0.28	0.436
UBAP2L	CAPRIN1	9606.ENSP00000389445	9606.ENSP00000340329	0	0	0	0	0.239	0.242	0	0.417	0.634
UBAP2L	PRRC2C	9606.ENSP00000389445	9606.ENSP00000343629	0	0	0	0	0.14	0.292	0	0.253	0.506
UBAP2L	YBX1	9606.ENSP00000389445	9606.ENSP00000361626	0	0	0	0	0.18	0.271	0	0.085	0.405
UBAP2L	YTHDF2	9606.ENSP00000389445	9606.ENSP00000362918	0	0	0	0	0.424	0.259	0	0	0.554
UBAP2L	PRRC2A	9606.ENSP00000389445	9606.ENSP00000365201	0	0	0	0	0.136	0.442	0	0.235	0.599
UBAP2L	USP10	9606.ENSP00000389445	9606.ENSP00000457411	0	0	0	0	0.433	0.266	0	0.107	0.596
UIMC1	CLSPN	9606.ENSP00000366434	9606.ENSP00000312995	0	0	0	0	0	0	0	0.404	0.404
UIMC1	PRRC2A	9606.ENSP00000366434	9606.ENSP00000365201	0	0	0	0	0.054	0	0	0.528	0.534
UIMC1	MDC1	9606.ENSP00000366434	9606.ENSP00000365588	0	0	0	0	0	0.817	0.9	0.878	0.997
UIMC1	CHEK1	9606.ENSP00000366434	9606.ENSP00000388648	0	0	0	0	0	0	0	0.462	0.462
UIMC1	RAD23A	9606.ENSP00000366434	9606.ENSP00000467024	0	0	0	0	0	0.478	0	0.367	0.655
UIMC1	BRCA1	9606.ENSP00000366434	9606.ENSP00000418960	0	0	0	0	0.062	0.946	0.9	0.99	0.999
USP10	NUFIP2	9606.ENSP00000457411	9606.ENSP00000225388	0	0	0	0	0.101	0.409	0	0	0.445
USP10	CAPRIN1	9606.ENSP00000457411	9606.ENSP00000340329	0	0	0	0	0.197	0.27	0	0.594	0.742
USP10	YBX1	9606.ENSP00000457411	9606.ENSP00000361626	0	0	0	0	0.153	0.675	0	0.182	0.755
USP10	RFC1	9606.ENSP00000457411	9606.ENSP00000371321	0	0	0	0	0.097	0	0.6	0	0.623
USP10	UBAP2L	9606.ENSP00000457411	9606.ENSP00000389445	0	0	0	0	0.433	0.266	0	0.107	0.596
USP10	ZC3H18	9606.ENSP00000457411	9606.ENSP00000416951	0	0	0	0	0.23	0.613	0	0	0.689
VASP	TMSB4X	9606.ENSP00000245932	9606.ENSP00000370010	0	0	0	0	0.082	0	0	0.376	0.403
YBX1	YBX3	9606.ENSP00000361626	9606.ENSP00000228251	0	0	0	0.925	0.12	0.486	0	0.808	0.556
YBX1	CPEB4	9606.ENSP00000361626	9606.ENSP00000265085	0	0	0	0	0.062	0.149	0.54	0.076	0.615
YBX1	CAPRIN1	9606.ENSP00000361626	9606.ENSP00000340329	0	0	0	0	0.215	0.27	0	0.492	0.684
YBX1	DDX21	9606.ENSP00000361626	9606.ENSP00000346120	0.046	0	0	0	0.122	0.551	0	0.249	0.68
YBX1	HNRNPAB	9606.ENSP00000361626	9606.ENSP00000351108	0	0	0	0	0.184	0.405	0	0.131	0.541
YBX1	UBAP2L	9606.ENSP00000361626	9606.ENSP00000389445	0	0	0	0	0.18	0.271	0	0.085	0.405
YBX1	ATXN2	9606.ENSP00000361626	9606.ENSP00000366843	0	0	0	0	0	0.368	0	0.241	0.5
YBX1	BTF3	9606.ENSP00000361626	9606.ENSP00000369965	0	0	0	0	0.47	0.248	0	0.111	0.615
YBX1	SLBP	9606.ENSP00000361626	9606.ENSP00000417686	0	0	0	0	0.062	0	0.72	0.1	0.742
YBX1	USP10	9606.ENSP00000361626	9606.ENSP00000457411	0	0	0	0	0.153	0.675	0	0.182	0.755
YBX1	NACA	9606.ENSP00000361626	9606.ENSP00000448035	0	0	0	0	0.349	0.79	0	0.052	0.859
YBX3	YBX1	9606.ENSP00000228251	9606.ENSP00000361626	0	0	0	0.925	0.12	0.486	0	0.808	0.556
YTHDF2	ZC3H13	9606.ENSP00000362918	9606.ENSP00000282007	0	0	0	0	0.089	0	0	0.672	0.689
YTHDF2	CAPRIN1	9606.ENSP00000362918	9606.ENSP00000340329	0	0	0	0	0.343	0.166	0	0.241	0.548
YTHDF2	PRRC2A	9606.ENSP00000362918	9606.ENSP00000365201	0	0	0	0	0.047	0.267	0	0.222	0.409
YTHDF2	EIF4ENIF1	9606.ENSP00000362918	9606.ENSP00000380659	0	0	0	0	0	0.254	0	0.291	0.448
YTHDF2	UBAP2L	9606.ENSP00000362918	9606.ENSP00000389445	0	0	0	0	0.424	0.259	0	0	0.554
YTHDF2	ALKBH5	9606.ENSP00000362918	9606.ENSP00000382091	0	0	0	0	0.061	0	0	0.943	0.945
ZC3H11A	SRRM1	9606.ENSP00000438527	9606.ENSP00000326261	0	0	0	0	0.174	0	0.6	0	0.655
ZC3H11A	PRRC2C	9606.ENSP00000438527	9606.ENSP00000343629	0	0	0	0	0.139	0	0	0.604	0.644
ZC3H11A	ZC3H18	9606.ENSP00000438527	9606.ENSP00000416951	0	0	0	0	0.144	0.409	0	0	0.472
ZC3H13	THRAP3	9606.ENSP00000282007	9606.ENSP00000346634	0	0	0	0	0.143	0	0	0.395	0.459
ZC3H13	SPEN	9606.ENSP00000282007	9606.ENSP00000364912	0	0	0	0	0.105	0.391	0	0.091	0.461
ZC3H13	DDX21	9606.ENSP00000282007	9606.ENSP00000346120	0	0	0	0	0.382	0.213	0	0.101	0.525
ZC3H13	ZC3H18	9606.ENSP00000282007	9606.ENSP00000416951	0	0	0	0.547	0.228	0.41	0	0.196	0.56
ZC3H13	PRRC2C	9606.ENSP00000282007	9606.ENSP00000343629	0	0	0	0	0.652	0	0	0.067	0.661
ZC3H13	YTHDF2	9606.ENSP00000282007	9606.ENSP00000362918	0	0	0	0	0.089	0	0	0.672	0.689
ZC3H13	ALKBH5	9606.ENSP00000282007	9606.ENSP00000382091	0	0	0	0	0.089	0	0	0.774	0.786
ZC3H18	PPIG	9606.ENSP00000416951	9606.ENSP00000260970	0	0	0	0	0.157	0.413	0	0	0.484
ZC3H18	ZC3H13	9606.ENSP00000416951	9606.ENSP00000282007	0	0	0	0.547	0.228	0.41	0	0.196	0.56
ZC3H18	SRRM1	9606.ENSP00000416951	9606.ENSP00000326261	0	0	0	0	0.211	0.411	0	0.093	0.541
ZC3H18	THRAP3	9606.ENSP00000416951	9606.ENSP00000346634	0	0	0	0	0.099	0.27	0	0.391	0.564
ZC3H18	HNRNPAB	9606.ENSP00000416951	9606.ENSP00000351108	0	0	0	0	0.067	0.27	0	0.265	0.456
ZC3H18	TCOF1	9606.ENSP00000416951	9606.ENSP00000367028	0	0	0	0	0.376	0.27	0	0	0.525
ZC3H18	ZC3H11A	9606.ENSP00000416951	9606.ENSP00000438527	0	0	0	0	0.144	0.409	0	0	0.472
ZC3H18	SAFB	9606.ENSP00000416951	9606.ENSP00000467423	0	0	0	0	0.145	0.489	0	0.094	0.569
ZC3H18	USP10	9606.ENSP00000416951	9606.ENSP00000457411	0	0	0	0	0.23	0.613	0	0	0.689

## Sheet: Phos WT CHK1i DOWN no CHK1
#node1	node2	node1_string_id	node2_string_id	neighborhood_on_chromosome	gene_fusion	phylogenetic_cooccurrence	homology	coexpression	experimentally_determined_interaction	database_annotated	automated_textmining	combined_score
ADD1	ADD2	9606.ENSP00000264758	9606.ENSP00000264436	0	0	0.414	0.922	0.062	0.717	0.8	0.972	0.948
ADD1	ALKBH5	9606.ENSP00000264758	9606.ENSP00000382091	0	0	0	0	0.062	0	0	0.396	0.409
ADD1	DMTN	9606.ENSP00000264758	9606.ENSP00000427866	0	0	0	0	0.083	0.246	0.6	0.607	0.876
ADD2	HEMGN	9606.ENSP00000264436	9606.ENSP00000480020	0	0	0	0	0.063	0	0	0.486	0.497
ADD2	ANK1	9606.ENSP00000264436	9606.ENSP00000265709	0	0	0	0	0.137	0.056	0	0.489	0.547
ADD2	ADD1	9606.ENSP00000264436	9606.ENSP00000264758	0	0	0.414	0.922	0.062	0.717	0.8	0.972	0.948
ADD2	DMTN	9606.ENSP00000264436	9606.ENSP00000427866	0	0	0	0	0.065	0.394	0.6	0.817	0.952
AHSP	HEMGN	9606.ENSP00000307199	9606.ENSP00000480020	0	0	0	0	0.207	0	0	0.285	0.409
AHSP	GYPA	9606.ENSP00000307199	9606.ENSP00000354003	0	0	0	0	0.189	0	0	0.392	0.485
AHSP	DMTN	9606.ENSP00000307199	9606.ENSP00000427866	0	0	0	0	0.318	0	0	0.468	0.621
ALKBH5	ADD1	9606.ENSP00000382091	9606.ENSP00000264758	0	0	0	0	0.062	0	0	0.396	0.409
ALKBH5	ZC3H13	9606.ENSP00000382091	9606.ENSP00000282007	0	0	0	0	0.089	0	0	0.774	0.786
ALKBH5	YTHDF2	9606.ENSP00000382091	9606.ENSP00000362918	0	0	0	0	0.061	0	0	0.943	0.945
ANK1	ADD2	9606.ENSP00000265709	9606.ENSP00000264436	0	0	0	0	0.137	0.056	0	0.489	0.547
ANK1	GYPA	9606.ENSP00000265709	9606.ENSP00000354003	0	0	0	0	0.099	0	0	0.427	0.462
ANK1	DMTN	9606.ENSP00000265709	9606.ENSP00000427866	0	0	0	0	0.117	0	0	0.507	0.546
ANK1	SCN2A	9606.ENSP00000265709	9606.ENSP00000364586	0	0	0	0	0.091	0.06	0.6	0.245	0.707
ANLN	RAD51AP1	9606.ENSP00000265748	9606.ENSP00000228843	0	0	0	0	0.778	0	0	0.134	0.799
ANLN	SPECC1	9606.ENSP00000265748	9606.ENSP00000261503	0	0	0	0	0	0.444	0	0.062	0.456
ANLN	MCM2	9606.ENSP00000265748	9606.ENSP00000265056	0	0	0	0	0.523	0	0	0.201	0.603
ANLN	RFC1	9606.ENSP00000265748	9606.ENSP00000371321	0	0	0	0	0.083	0.27	0	0.216	0.429
ANLN	MDC1	9606.ENSP00000265748	9606.ENSP00000365588	0	0	0	0	0.097	0.391	0	0.063	0.44
ANLN	STMN1	9606.ENSP00000265748	9606.ENSP00000410452	0	0	0	0	0.186	0	0	0.413	0.502
ANLN	CDCA3	9606.ENSP00000265748	9606.ENSP00000442068	0	0	0	0	0.243	0	0	0.37	0.503
ANLN	ATAD5	9606.ENSP00000265748	9606.ENSP00000313171	0	0	0	0	0.163	0	0	0.445	0.516
ANLN	MCM10	9606.ENSP00000265748	9606.ENSP00000418268	0	0	0	0	0.583	0	0	0.081	0.6
ANLN	BRCA1	9606.ENSP00000265748	9606.ENSP00000418960	0	0	0	0	0.3	0.391	0	0.143	0.603
ANLN	SKA3	9606.ENSP00000265748	9606.ENSP00000319417	0	0	0	0	0.543	0	0	0.217	0.627
ANLN	MKI67	9606.ENSP00000265748	9606.ENSP00000357643	0	0	0	0	0.59	0.27	0	0.287	0.768
ANLN	RRM2	9606.ENSP00000265748	9606.ENSP00000353770	0	0	0	0	0.794	0	0	0.369	0.865
ANLN	NUSAP1	9606.ENSP00000265748	9606.ENSP00000453403	0	0	0	0	0.811	0	0	0.363	0.874
ANLN	TPX2	9606.ENSP00000265748	9606.ENSP00000300403	0	0	0	0	0.839	0	0	0.482	0.913
ANLN	TOP2A	9606.ENSP00000265748	9606.ENSP00000411532	0	0	0	0	0.834	0.27	0	0.469	0.93
ATAD5	LIG1	9606.ENSP00000313171	9606.ENSP00000263274	0	0	0	0	0.487	0.105	0	0.584	0.792
ATAD5	MCM2	9606.ENSP00000313171	9606.ENSP00000265056	0	0	0	0	0.525	0.127	0	0.351	0.707
ATAD5	ANLN	9606.ENSP00000313171	9606.ENSP00000265748	0	0	0	0	0.163	0	0	0.445	0.516
ATAD5	CLSPN	9606.ENSP00000313171	9606.ENSP00000312995	0	0	0	0	0.511	0	0	0.339	0.663
ATAD5	BRCA1	9606.ENSP00000313171	9606.ENSP00000418960	0	0	0	0	0.279	0	0	0.321	0.49
ATAD5	MCM10	9606.ENSP00000313171	9606.ENSP00000418268	0	0	0	0	0.408	0	0	0.301	0.568
ATAD5	MDC1	9606.ENSP00000313171	9606.ENSP00000365588	0	0	0	0	0.11	0.528	0	0.165	0.619
ATAD5	RFC1	9606.ENSP00000313171	9606.ENSP00000371321	0	0	0	0.543	0.139	0.327	0.9	0.891	0.962
ATF1	TCF12	9606.ENSP00000262053	9606.ENSP00000388940	0	0	0	0	0	0	0.6	0.102	0.625
ATF7IP	MBD1	9606.ENSP00000440440	9606.ENSP00000468785	0	0	0	0	0	0.675	0	0.798	0.931
ATXN2	NUFIP2	9606.ENSP00000366843	9606.ENSP00000225388	0	0	0	0	0.047	0.628	0	0.185	0.685
ATXN2	CAPRIN1	9606.ENSP00000366843	9606.ENSP00000340329	0	0	0	0	0.064	0.284	0	0.543	0.668
ATXN2	PRRC2B	9606.ENSP00000366843	9606.ENSP00000349856	0	0	0	0	0.089	0.375	0	0.086	0.434
ATXN2	YBX1	9606.ENSP00000366843	9606.ENSP00000361626	0	0	0	0	0	0.368	0	0.241	0.5
ATXN2	EIF4ENIF1	9606.ENSP00000366843	9606.ENSP00000380659	0	0	0	0	0.062	0.206	0	0.29	0.425
BMP2K	EPN1	9606.ENSP00000334836	9606.ENSP00000406209	0	0	0	0	0.064	0.213	0	0.257	0.404
BMP2K	FCHO2	9606.ENSP00000334836	9606.ENSP00000393776	0	0	0	0	0.063	0	0	0.677	0.685
BMP2K	REPS1	9606.ENSP00000334836	9606.ENSP00000392065	0	0	0	0	0	0.749	0	0.656	0.91
BOD1L1	SKA3	9606.ENSP00000040738	9606.ENSP00000319417	0	0	0	0	0	0	0.54	0.043	0.54
BOD1L1	MDC1	9606.ENSP00000040738	9606.ENSP00000365588	0	0	0	0	0.047	0.459	0	0.183	0.542
BRCA1	RAD51AP1	9606.ENSP00000418960	9606.ENSP00000228843	0	0	0	0	0.368	0	0.6	0.459	0.851
BRCA1	LIG1	9606.ENSP00000418960	9606.ENSP00000263274	0	0	0	0	0.147	0	0	0.454	0.515
BRCA1	MCM2	9606.ENSP00000418960	9606.ENSP00000265056	0	0	0	0	0.327	0	0	0.406	0.583
BRCA1	ANLN	9606.ENSP00000418960	9606.ENSP00000265748	0	0	0	0	0.3	0.391	0	0.143	0.603
BRCA1	PML	9606.ENSP00000418960	9606.ENSP00000268058	0	0	0	0	0	0.405	0	0.263	0.542
BRCA1	TPX2	9606.ENSP00000418960	9606.ENSP00000300403	0	0	0	0	0.411	0.682	0	0.514	0.901
BRCA1	MED1	9606.ENSP00000418960	9606.ENSP00000300651	0	0	0	0	0.062	0.213	0	0.63	0.703
BRCA1	CLSPN	9606.ENSP00000418960	9606.ENSP00000312995	0	0	0	0	0.341	0.487	0.6	0.683	0.951
BRCA1	ATAD5	9606.ENSP00000418960	9606.ENSP00000313171	0	0	0	0	0.279	0	0	0.321	0.49
BRCA1	THRAP3	9606.ENSP00000418960	9606.ENSP00000346634	0	0	0	0	0.062	0	0	0.477	0.488
BRCA1	HNRNPAB	9606.ENSP00000418960	9606.ENSP00000351108	0	0	0	0	0.08	0.405	0	0	0.429
BRCA1	RRM2	9606.ENSP00000418960	9606.ENSP00000353770	0	0	0	0	0.409	0	0	0.525	0.708
BRCA1	MKI67	9606.ENSP00000418960	9606.ENSP00000357643	0	0	0	0	0.389	0.128	0	0.422	0.665
BRCA1	MDC1	9606.ENSP00000418960	9606.ENSP00000365588	0	0	0	0	0.062	0.873	0.9	0.935	0.999
BRCA1	UIMC1	9606.ENSP00000418960	9606.ENSP00000366434	0	0	0	0	0.062	0.946	0.9	0.99	0.999
BRCA1	LSP1	9606.ENSP00000418960	9606.ENSP00000371194	0	0	0	0	0	0	0	0.49	0.489
BRCA1	RFC1	9606.ENSP00000418960	9606.ENSP00000371321	0	0	0	0	0.089	0.42	0.9	0.212	0.952
BRCA1	TOP2A	9606.ENSP00000418960	9606.ENSP00000411532	0	0	0	0	0.676	0.383	0	0.567	0.906
BRCA1	MCM10	9606.ENSP00000418960	9606.ENSP00000418268	0	0	0	0	0.567	0.459	0	0.324	0.827
BRCA1	NUSAP1	9606.ENSP00000418960	9606.ENSP00000453403	0	0	0	0	0.408	0	0	0.234	0.527
BTF3	NUFIP2	9606.ENSP00000369965	9606.ENSP00000225388	0	0	0	0	0.087	0	0.54	0	0.562
BTF3	YBX1	9606.ENSP00000369965	9606.ENSP00000361626	0	0	0	0	0.47	0.248	0	0.111	0.615
BTF3	NACA	9606.ENSP00000369965	9606.ENSP00000448035	0	0	0	0	0.737	0.987	0.54	0.466	0.999
BUD13	CWC25	9606.ENSP00000260210	9606.ENSP00000478070	0	0	0	0	0.146	0.056	0	0.767	0.795
BUD13	SRRM1	9606.ENSP00000260210	9606.ENSP00000326261	0	0	0	0	0.084	0.8	0	0.58	0.916
C17orf49	TAF7	9606.ENSP00000448598	9606.ENSP00000312709	0	0	0	0	0	0	0.9	0	0.9
CAPRIN1	NUFIP2	9606.ENSP00000340329	9606.ENSP00000225388	0	0	0	0	0.085	0.402	0	0.396	0.641
CAPRIN1	PRRC2C	9606.ENSP00000340329	9606.ENSP00000343629	0	0	0	0	0.111	0.367	0	0	0.413
CAPRIN1	EIF4B	9606.ENSP00000340329	9606.ENSP00000388806	0	0	0	0	0.141	0.108	0	0.299	0.416
CAPRIN1	YTHDF2	9606.ENSP00000340329	9606.ENSP00000362918	0	0	0	0	0.343	0.166	0	0.241	0.548
CAPRIN1	UBAP2L	9606.ENSP00000340329	9606.ENSP00000389445	0	0	0	0	0.239	0.242	0	0.417	0.634
CAPRIN1	ATXN2	9606.ENSP00000340329	9606.ENSP00000366843	0	0	0	0	0.064	0.284	0	0.543	0.668
CAPRIN1	YBX1	9606.ENSP00000340329	9606.ENSP00000361626	0	0	0	0	0.215	0.27	0	0.492	0.684
CAPRIN1	USP10	9606.ENSP00000340329	9606.ENSP00000457411	0	0	0	0	0.197	0.27	0	0.594	0.742
CAST	LSP1	9606.ENSP00000379157	9606.ENSP00000371194	0	0	0	0	0	0	0	0.539	0.539
CDCA3	RAD51AP1	9606.ENSP00000442068	9606.ENSP00000228843	0	0	0	0	0.34	0	0	0.292	0.513
CDCA3	ANLN	9606.ENSP00000442068	9606.ENSP00000265748	0	0	0	0	0.243	0	0	0.37	0.503
CDCA3	TPX2	9606.ENSP00000442068	9606.ENSP00000300403	0	0	0	0	0.871	0	0	0.345	0.912
CDCA3	SKA3	9606.ENSP00000442068	9606.ENSP00000319417	0	0	0	0	0.745	0	0	0.113	0.764
CDCA3	RRM2	9606.ENSP00000442068	9606.ENSP00000353770	0	0	0	0	0.861	0	0	0.282	0.896
CDCA3	MKI67	9606.ENSP00000442068	9606.ENSP00000357643	0	0	0	0	0.728	0	0	0.364	0.82
CDCA3	TOP2B	9606.ENSP00000442068	9606.ENSP00000396704	0	0	0	0	0.456	0	0	0.099	0.488
CDCA3	TOP2A	9606.ENSP00000442068	9606.ENSP00000411532	0	0	0	0	0.943	0	0	0.464	0.968
CDCA3	MCM10	9606.ENSP00000442068	9606.ENSP00000418268	0	0	0	0	0.224	0	0	0.378	0.496
CDCA3	NUSAP1	9606.ENSP00000442068	9606.ENSP00000453403	0	0	0	0	0.883	0	0	0.511	0.94
CENPC	SKA3	9606.ENSP00000273853	9606.ENSP00000319417	0	0	0	0	0.122	0	0	0.373	0.426
CEP85	TNKS1BP1	9606.ENSP00000252992	9606.ENSP00000437271	0	0	0	0	0	0.413	0	0	0.412
CEP85	UBAP2L	9606.ENSP00000252992	9606.ENSP00000389445	0	0	0	0	0	0.249	0	0.28	0.436
CLIP1	STMN1	9606.ENSP00000479322	9606.ENSP00000410452	0	0	0	0	0.049	0	0	0.491	0.496
CLSPN	RAD51AP1	9606.ENSP00000312995	9606.ENSP00000228843	0	0	0	0	0.451	0	0	0.19	0.536
CLSPN	LIG1	9606.ENSP00000312995	9606.ENSP00000263274	0	0	0	0	0.398	0	0	0.343	0.588
CLSPN	MCM2	9606.ENSP00000312995	9606.ENSP00000265056	0	0	0	0	0.576	0	0.6	0.714	0.947
CLSPN	TPX2	9606.ENSP00000312995	9606.ENSP00000300403	0	0	0	0	0.424	0	0	0.243	0.545
CLSPN	UIMC1	9606.ENSP00000312995	9606.ENSP00000366434	0	0	0	0	0	0	0	0.404	0.404
CLSPN	NUSAP1	9606.ENSP00000312995	9606.ENSP00000453403	0	0	0	0	0.386	0	0	0.22	0.501
CLSPN	RRM2	9606.ENSP00000312995	9606.ENSP00000353770	0	0	0	0	0.441	0	0	0.294	0.589
CLSPN	MDC1	9606.ENSP00000312995	9606.ENSP00000365588	0	0	0	0	0.082	0	0	0.621	0.638
CLSPN	ATAD5	9606.ENSP00000312995	9606.ENSP00000313171	0	0	0	0	0.511	0	0	0.339	0.663
CLSPN	MKI67	9606.ENSP00000312995	9606.ENSP00000357643	0	0	0	0	0.659	0	0	0.083	0.674
CLSPN	TOP2A	9606.ENSP00000312995	9606.ENSP00000411532	0	0	0	0	0.759	0	0	0.449	0.862
CLSPN	BRCA1	9606.ENSP00000312995	9606.ENSP00000418960	0	0	0	0	0.341	0.487	0.6	0.683	0.951
CLSPN	MCM10	9606.ENSP00000312995	9606.ENSP00000418268	0	0	0	0	0.628	0	0.6	0.719	0.954
CPEB4	EIF4ENIF1	9606.ENSP00000265085	9606.ENSP00000380659	0	0	0	0	0.064	0.338	0	0.377	0.58
CPEB4	YBX1	9606.ENSP00000265085	9606.ENSP00000361626	0	0	0	0	0.062	0.149	0.54	0.076	0.615
CWC25	BUD13	9606.ENSP00000478070	9606.ENSP00000260210	0	0	0	0	0.146	0.056	0	0.767	0.795
CWC25	PPIG	9606.ENSP00000478070	9606.ENSP00000260970	0	0	0	0	0.085	0.8	0	0.087	0.818
CWC25	SRRM1	9606.ENSP00000478070	9606.ENSP00000326261	0	0	0	0	0.138	0	0	0.375	0.438
DDX21	MPHOSPH10	9606.ENSP00000346120	9606.ENSP00000244230	0	0	0	0	0.317	0.165	0	0.062	0.419
DDX21	ZC3H13	9606.ENSP00000346120	9606.ENSP00000282007	0	0	0	0	0.382	0.213	0	0.101	0.525
DDX21	TOP2A	9606.ENSP00000346120	9606.ENSP00000411532	0.042	0	0	0	0.158	0.281	0	0.17	0.455
DDX21	YBX1	9606.ENSP00000346120	9606.ENSP00000361626	0.046	0	0	0	0.122	0.551	0	0.249	0.68
DDX21	DEK	9606.ENSP00000346120	9606.ENSP00000380414	0	0	0	0	0.194	0	0.8	0.438	0.901
DEK	SRRM1	9606.ENSP00000380414	9606.ENSP00000326261	0	0	0	0	0.184	0.27	0	0.886	0.926
DEK	DDX21	9606.ENSP00000380414	9606.ENSP00000346120	0	0	0	0	0.194	0	0.8	0.438	0.901
DEK	TOP2A	9606.ENSP00000380414	9606.ENSP00000411532	0	0	0	0	0.211	0	0	0.439	0.538
DMTN	ADD2	9606.ENSP00000427866	9606.ENSP00000264436	0	0	0	0	0.065	0.394	0.6	0.817	0.952
DMTN	ADD1	9606.ENSP00000427866	9606.ENSP00000264758	0	0	0	0	0.083	0.246	0.6	0.607	0.876
DMTN	ANK1	9606.ENSP00000427866	9606.ENSP00000265709	0	0	0	0	0.117	0	0	0.507	0.546
DMTN	AHSP	9606.ENSP00000427866	9606.ENSP00000307199	0	0	0	0	0.318	0	0	0.468	0.621
DMTN	GYPA	9606.ENSP00000427866	9606.ENSP00000354003	0	0	0	0	0.062	0	0	0.425	0.437
DNTTIP2	MPHOSPH10	9606.ENSP00000411010	9606.ENSP00000244230	0	0	0	0	0.689	0.794	0	0.09	0.936
DNTTIP2	PSME3	9606.ENSP00000411010	9606.ENSP00000293362	0	0	0	0	0.48	0	0	0	0.48
EIF3C	EIF4B	9606.ENSP00000332604	9606.ENSP00000388806	0	0	0	0	0.576	0	0	0.672	0.855
EIF4B	EIF3C	9606.ENSP00000388806	9606.ENSP00000332604	0	0	0	0	0.576	0	0	0.672	0.855
EIF4B	CAPRIN1	9606.ENSP00000388806	9606.ENSP00000340329	0	0	0	0	0.141	0.108	0	0.299	0.416
EIF4B	EIF4EBP1	9606.ENSP00000388806	9606.ENSP00000340691	0	0	0	0	0.062	0	0	0.762	0.768
EIF4B	RRAGC	9606.ENSP00000388806	9606.ENSP00000362092	0	0	0	0	0.062	0.103	0	0.379	0.432
EIF4B	TNKS1BP1	9606.ENSP00000388806	9606.ENSP00000437271	0	0	0	0	0	0	0.9	0	0.9
EIF4EBP1	MKI67	9606.ENSP00000340691	9606.ENSP00000357643	0	0	0	0	0.098	0	0	0.4	0.435
EIF4EBP1	EIF4B	9606.ENSP00000340691	9606.ENSP00000388806	0	0	0	0	0.062	0	0	0.762	0.768
EIF4EBP1	RRAGC	9606.ENSP00000340691	9606.ENSP00000362092	0	0	0	0	0	0	0.9	0.546	0.952
EIF4ENIF1	CPEB4	9606.ENSP00000380659	9606.ENSP00000265085	0	0	0	0	0.064	0.338	0	0.377	0.58
EIF4ENIF1	YTHDF2	9606.ENSP00000380659	9606.ENSP00000362918	0	0	0	0	0	0.254	0	0.291	0.448
EIF4ENIF1	ATXN2	9606.ENSP00000380659	9606.ENSP00000366843	0	0	0	0	0.062	0.206	0	0.29	0.425
EPN1	BMP2K	9606.ENSP00000406209	9606.ENSP00000334836	0	0	0	0	0.064	0.213	0	0.257	0.404
EPN1	REPS1	9606.ENSP00000406209	9606.ENSP00000392065	0	0	0	0	0	0.094	0.6	0.46	0.787
EPN1	FCHO2	9606.ENSP00000406209	9606.ENSP00000393776	0	0	0	0	0.062	0	0.6	0.546	0.814
ERBB2IP	GAB1	9606.ENSP00000426632	9606.ENSP00000262995	0	0	0	0	0.062	0	0.65	0.061	0.664
FAM122A	FAM122B	9606.ENSP00000377807	9606.ENSP00000419592	0	0	0	0.959	0	0.796	0	0.518	0.8
FAM122B	FAM122A	9606.ENSP00000419592	9606.ENSP00000377807	0	0	0	0.959	0	0.796	0	0.518	0.8
FCHO2	BMP2K	9606.ENSP00000393776	9606.ENSP00000334836	0	0	0	0	0.063	0	0	0.677	0.685
FCHO2	REPS1	9606.ENSP00000393776	9606.ENSP00000392065	0	0	0	0	0	0.213	0.6	0.189	0.722
FCHO2	TBC1D5	9606.ENSP00000393776	9606.ENSP00000402935	0	0	0	0	0.064	0.139	0	0.364	0.443
FCHO2	EPN1	9606.ENSP00000393776	9606.ENSP00000406209	0	0	0	0	0.062	0	0.6	0.546	0.814
GAB1	ERBB2IP	9606.ENSP00000262995	9606.ENSP00000426632	0	0	0	0	0.062	0	0.65	0.061	0.664
GYPA	ANK1	9606.ENSP00000354003	9606.ENSP00000265709	0	0	0	0	0.099	0	0	0.427	0.462
GYPA	TAL1	9606.ENSP00000354003	9606.ENSP00000294339	0	0	0	0	0.108	0	0	0.457	0.495
GYPA	AHSP	9606.ENSP00000354003	9606.ENSP00000307199	0	0	0	0	0.189	0	0	0.392	0.485
GYPA	DMTN	9606.ENSP00000354003	9606.ENSP00000427866	0	0	0	0	0.062	0	0	0.425	0.437
HEMGN	ADD2	9606.ENSP00000480020	9606.ENSP00000264436	0	0	0	0	0.063	0	0	0.486	0.497
HEMGN	AHSP	9606.ENSP00000480020	9606.ENSP00000307199	0	0	0	0	0.207	0	0	0.285	0.409
HEXIM2	TCF12	9606.ENSP00000302276	9606.ENSP00000388940	0	0	0	0	0	0.654	0	0	0.654
HMGN1	TCEA1	9606.ENSP00000370125	9606.ENSP00000428426	0	0	0	0	0.102	0	0.8	0.641	0.929
HN1L	STMN1	9606.ENSP00000248098	9606.ENSP00000410452	0	0	0	0	0.043	0.68	0	0	0.68
HNRNPAB	PSME3	9606.ENSP00000351108	9606.ENSP00000293362	0	0	0	0	0.33	0.089	0	0.17	0.449
HNRNPAB	BRCA1	9606.ENSP00000351108	9606.ENSP00000418960	0	0	0	0	0.08	0.405	0	0	0.429
HNRNPAB	MDC1	9606.ENSP00000351108	9606.ENSP00000365588	0	0	0	0	0.077	0.415	0	0	0.437
HNRNPAB	ZC3H18	9606.ENSP00000351108	9606.ENSP00000416951	0	0	0	0	0.067	0.27	0	0.265	0.456
HNRNPAB	YBX1	9606.ENSP00000351108	9606.ENSP00000361626	0	0	0	0	0.184	0.405	0	0.131	0.541
JMJD1C	MDC1	9606.ENSP00000382204	9606.ENSP00000365588	0	0	0	0	0	0.27	0	0.295	0.463
KIAA1715	RTN4	9606.ENSP00000272748	9606.ENSP00000337838	0	0	0	0	0	0.183	0	0.426	0.51
KLF3	RFC1	9606.ENSP00000261438	9606.ENSP00000371321	0	0	0	0	0.049	0.057	0	0.417	0.431
LIG1	MDC1	9606.ENSP00000263274	9606.ENSP00000365588	0	0	0	0	0.181	0	0	0.385	0.475
LIG1	BRCA1	9606.ENSP00000263274	9606.ENSP00000418960	0	0	0	0	0.147	0	0	0.454	0.515
LIG1	RRM2	9606.ENSP00000263274	9606.ENSP00000353770	0	0	0	0	0.58	0	0	0.043	0.581
LIG1	CLSPN	9606.ENSP00000263274	9606.ENSP00000312995	0	0	0	0	0.398	0	0	0.343	0.588
LIG1	TOP2B	9606.ENSP00000263274	9606.ENSP00000396704	0	0	0	0	0.348	0.057	0	0.404	0.602
LIG1	TOP2A	9606.ENSP00000263274	9606.ENSP00000411532	0	0	0	0	0.434	0.057	0	0.397	0.65
LIG1	MCM10	9606.ENSP00000263274	9606.ENSP00000418268	0	0	0	0	0.229	0	0	0.571	0.655
LIG1	ATAD5	9606.ENSP00000263274	9606.ENSP00000313171	0	0	0	0	0.487	0.105	0	0.584	0.792
LIG1	SLBP	9606.ENSP00000263274	9606.ENSP00000417686	0	0	0	0	0.828	0	0	0	0.828
LIG1	RAD23A	9606.ENSP00000263274	9606.ENSP00000467024	0	0	0	0	0.064	0.726	0	0.393	0.83
LIG1	RFC1	9606.ENSP00000263274	9606.ENSP00000371321	0	0	0	0	0.569	0.133	0.6	0.584	0.929
LIG1	MCM2	9606.ENSP00000263274	9606.ENSP00000265056	0	0	0	0	0.956	0	0	0.492	0.976
LIN52	TOP2A	9606.ENSP00000451812	9606.ENSP00000411532	0	0	0	0	0	0	0.9	0.064	0.902
LSP1	BRCA1	9606.ENSP00000371194	9606.ENSP00000418960	0	0	0	0	0	0	0	0.49	0.489
LSP1	CAST	9606.ENSP00000371194	9606.ENSP00000379157	0	0	0	0	0	0	0	0.539	0.539
MBD1	ATF7IP	9606.ENSP00000468785	9606.ENSP00000440440	0	0	0	0	0	0.675	0	0.798	0.931
MCM10	RAD51AP1	9606.ENSP00000418268	9606.ENSP00000228843	0	0	0	0	0.783	0	0	0.262	0.833
MCM10	LIG1	9606.ENSP00000418268	9606.ENSP00000263274	0	0	0	0	0.229	0	0	0.571	0.655
MCM10	MCM2	9606.ENSP00000418268	9606.ENSP00000265056	0	0	0	0	0.816	0.982	0.6	0.994	0.999
MCM10	ANLN	9606.ENSP00000418268	9606.ENSP00000265748	0	0	0	0	0.583	0	0	0.081	0.6
MCM10	TPX2	9606.ENSP00000418268	9606.ENSP00000300403	0	0	0	0	0.785	0	0	0.218	0.825
MCM10	CLSPN	9606.ENSP00000418268	9606.ENSP00000312995	0	0	0	0	0.628	0	0.6	0.719	0.954
MCM10	ATAD5	9606.ENSP00000418268	9606.ENSP00000313171	0	0	0	0	0.408	0	0	0.301	0.568
MCM10	SKA3	9606.ENSP00000418268	9606.ENSP00000319417	0	0	0	0	0.564	0	0	0.086	0.585
MCM10	RRM2	9606.ENSP00000418268	9606.ENSP00000353770	0	0	0	0	0.803	0	0	0.473	0.892
MCM10	MKI67	9606.ENSP00000418268	9606.ENSP00000357643	0	0	0	0	0.793	0	0	0.316	0.852
MCM10	RFC1	9606.ENSP00000418268	9606.ENSP00000371321	0	0	0	0	0.169	0	0	0.402	0.482
MCM10	TOP2A	9606.ENSP00000418268	9606.ENSP00000411532	0	0	0	0	0.785	0	0	0.38	0.861
MCM10	CDCA3	9606.ENSP00000418268	9606.ENSP00000442068	0	0	0	0	0.224	0	0	0.378	0.496
MCM10	BRCA1	9606.ENSP00000418268	9606.ENSP00000418960	0	0	0	0	0.567	0.459	0	0.324	0.827
MCM10	NUSAP1	9606.ENSP00000418268	9606.ENSP00000453403	0	0	0	0	0.785	0	0	0.341	0.852
MCM2	RAD51AP1	9606.ENSP00000265056	9606.ENSP00000228843	0	0	0	0	0.694	0	0	0.331	0.787
MCM2	LIG1	9606.ENSP00000265056	9606.ENSP00000263274	0	0	0	0	0.956	0	0	0.492	0.976
MCM2	SKA3	9606.ENSP00000265056	9606.ENSP00000319417	0	0	0	0	0.405	0	0	0	0.405
MCM2	MDC1	9606.ENSP00000265056	9606.ENSP00000365588	0	0	0	0	0.147	0.101	0	0.302	0.418
MCM2	TCEA1	9606.ENSP00000265056	9606.ENSP00000428426	0	0	0	0	0.089	0.27	0	0.225	0.439
MCM2	BRCA1	9606.ENSP00000265056	9606.ENSP00000418960	0	0	0	0	0.327	0	0	0.406	0.583
MCM2	ANLN	9606.ENSP00000265056	9606.ENSP00000265748	0	0	0	0	0.523	0	0	0.201	0.603
MCM2	ATAD5	9606.ENSP00000265056	9606.ENSP00000313171	0	0	0	0	0.525	0.127	0	0.351	0.707
MCM2	RFC1	9606.ENSP00000265056	9606.ENSP00000371321	0	0	0	0	0.464	0.152	0	0.41	0.708
MCM2	MKI67	9606.ENSP00000265056	9606.ENSP00000357643	0	0	0	0	0.593	0	0	0.407	0.748
MCM2	TPX2	9606.ENSP00000265056	9606.ENSP00000300403	0	0	0	0	0.791	0	0	0.325	0.853
MCM2	NUSAP1	9606.ENSP00000265056	9606.ENSP00000453403	0	0	0	0	0.795	0	0	0.394	0.87
MCM2	SLBP	9606.ENSP00000265056	9606.ENSP00000417686	0	0	0	0	0.863	0	0	0.347	0.907
MCM2	TOP2A	9606.ENSP00000265056	9606.ENSP00000411532	0	0	0	0	0.811	0.066	0	0.655	0.934
MCM2	CLSPN	9606.ENSP00000265056	9606.ENSP00000312995	0	0	0	0	0.576	0	0.6	0.714	0.947
MCM2	RRM2	9606.ENSP00000265056	9606.ENSP00000353770	0	0	0	0	0.927	0	0	0.485	0.961
MCM2	MCM10	9606.ENSP00000265056	9606.ENSP00000418268	0	0	0	0	0.816	0.982	0.6	0.994	0.999
MDC1	BOD1L1	9606.ENSP00000365588	9606.ENSP00000040738	0	0	0	0	0.047	0.459	0	0.183	0.542
MDC1	LIG1	9606.ENSP00000365588	9606.ENSP00000263274	0	0	0	0	0.181	0	0	0.385	0.475
MDC1	MCM2	9606.ENSP00000365588	9606.ENSP00000265056	0	0	0	0	0.147	0.101	0	0.302	0.418
MDC1	ANLN	9606.ENSP00000365588	9606.ENSP00000265748	0	0	0	0	0.097	0.391	0	0.063	0.44
MDC1	PML	9606.ENSP00000365588	9606.ENSP00000268058	0	0	0	0	0	0.405	0	0.15	0.472
MDC1	TPX2	9606.ENSP00000365588	9606.ENSP00000300403	0	0	0	0	0.088	0.391	0	0.456	0.671
MDC1	CLSPN	9606.ENSP00000365588	9606.ENSP00000312995	0	0	0	0	0.082	0	0	0.621	0.638
MDC1	ATAD5	9606.ENSP00000365588	9606.ENSP00000313171	0	0	0	0	0.11	0.528	0	0.165	0.619
MDC1	HNRNPAB	9606.ENSP00000365588	9606.ENSP00000351108	0	0	0	0	0.077	0.415	0	0	0.437
MDC1	JMJD1C	9606.ENSP00000365588	9606.ENSP00000382204	0	0	0	0	0	0.27	0	0.295	0.463
MDC1	TOP2A	9606.ENSP00000365588	9606.ENSP00000411532	0	0	0	0	0.11	0.107	0	0.9	0.915
MDC1	UIMC1	9606.ENSP00000365588	9606.ENSP00000366434	0	0	0	0	0	0.817	0.9	0.878	0.997
MDC1	BRCA1	9606.ENSP00000365588	9606.ENSP00000418960	0	0	0	0	0.062	0.873	0.9	0.935	0.999
MED1	BRCA1	9606.ENSP00000300651	9606.ENSP00000418960	0	0	0	0	0.062	0.213	0	0.63	0.703
MED1	THRAP3	9606.ENSP00000300651	9606.ENSP00000346634	0	0	0	0	0.108	0.27	0.9	0.436	0.958
MKI67	RAD51AP1	9606.ENSP00000357643	9606.ENSP00000228843	0	0	0	0	0.594	0	0	0.165	0.646
MKI67	MCM2	9606.ENSP00000357643	9606.ENSP00000265056	0	0	0	0	0.593	0	0	0.407	0.748
MKI67	ANLN	9606.ENSP00000357643	9606.ENSP00000265748	0	0	0	0	0.59	0.27	0	0.287	0.768
MKI67	TPX2	9606.ENSP00000357643	9606.ENSP00000300403	0	0	0	0	0.847	0.27	0	0.4	0.927
MKI67	CLSPN	9606.ENSP00000357643	9606.ENSP00000312995	0	0	0	0	0.659	0	0	0.083	0.674
MKI67	SKA3	9606.ENSP00000357643	9606.ENSP00000319417	0	0	0	0	0.58	0	0	0.096	0.605
MKI67	EIF4EBP1	9606.ENSP00000357643	9606.ENSP00000340691	0	0	0	0	0.098	0	0	0.4	0.435
MKI67	RRM2	9606.ENSP00000357643	9606.ENSP00000353770	0	0	0	0	0.923	0	0	0.596	0.967
MKI67	BRCA1	9606.ENSP00000357643	9606.ENSP00000418960	0	0	0	0	0.389	0.128	0	0.422	0.665
MKI67	CDCA3	9606.ENSP00000357643	9606.ENSP00000442068	0	0	0	0	0.728	0	0	0.364	0.82
MKI67	MCM10	9606.ENSP00000357643	9606.ENSP00000418268	0	0	0	0	0.793	0	0	0.316	0.852
MKI67	NUSAP1	9606.ENSP00000357643	9606.ENSP00000453403	0	0	0	0	0.964	0	0	0.469	0.98
MKI67	TOP2A	9606.ENSP00000357643	9606.ENSP00000411532	0	0	0	0	0.966	0	0	0.66	0.988
MPHOSPH10	DDX21	9606.ENSP00000244230	9606.ENSP00000346120	0	0	0	0	0.317	0.165	0	0.062	0.419
MPHOSPH10	PSME3	9606.ENSP00000244230	9606.ENSP00000293362	0	0	0	0	0.465	0	0	0	0.465
MPHOSPH10	PPIG	9606.ENSP00000244230	9606.ENSP00000260970	0	0	0	0	0.818	0	0	0	0.818
MPHOSPH10	DNTTIP2	9606.ENSP00000244230	9606.ENSP00000411010	0	0	0	0	0.689	0.794	0	0.09	0.936
NACA	YBX1	9606.ENSP00000448035	9606.ENSP00000361626	0	0	0	0	0.349	0.79	0	0.052	0.859
NACA	BTF3	9606.ENSP00000448035	9606.ENSP00000369965	0	0	0	0	0.737	0.987	0.54	0.466	0.999
NAV1	SLC9A1	9606.ENSP00000356265	9606.ENSP00000263980	0	0	0	0	0	0	0	0.502	0.502
NAV1	SCN2A	9606.ENSP00000356265	9606.ENSP00000364586	0	0	0	0	0	0	0	0.77	0.77
NEDD1	TPX2	9606.ENSP00000451211	9606.ENSP00000300403	0	0	0	0	0.113	0	0	0.751	0.77
NSRP1	SRRM1	9606.ENSP00000247026	9606.ENSP00000326261	0	0	0	0	0.102	0	0	0.633	0.657
NUFIP2	USP10	9606.ENSP00000225388	9606.ENSP00000457411	0	0	0	0	0.101	0.409	0	0	0.445
NUFIP2	BTF3	9606.ENSP00000225388	9606.ENSP00000369965	0	0	0	0	0.087	0	0.54	0	0.562
NUFIP2	CAPRIN1	9606.ENSP00000225388	9606.ENSP00000340329	0	0	0	0	0.085	0.402	0	0.396	0.641
NUFIP2	ATXN2	9606.ENSP00000225388	9606.ENSP00000366843	0	0	0	0	0.047	0.628	0	0.185	0.685
NUP35	PML	9606.ENSP00000295119	9606.ENSP00000268058	0	0	0	0	0	0	0.9	0	0.9
NUP35	SRRM1	9606.ENSP00000295119	9606.ENSP00000326261	0	0	0	0	0.096	0	0.6	0	0.623
NUP35	POM121	9606.ENSP00000295119	9606.ENSP00000378687	0	0	0	0	0.062	0.114	0.6	0.651	0.868
NUP35	TOP2A	9606.ENSP00000295119	9606.ENSP00000411532	0	0	0	0	0.066	0	0.9	0.073	0.905
NUP35	SLBP	9606.ENSP00000295119	9606.ENSP00000417686	0	0	0	0	0.233	0	0.9	0	0.92
NUSAP1	RAD51AP1	9606.ENSP00000453403	9606.ENSP00000228843	0	0	0	0	0.796	0	0	0.352	0.862
NUSAP1	MCM2	9606.ENSP00000453403	9606.ENSP00000265056	0	0	0	0	0.795	0	0	0.394	0.87
NUSAP1	ANLN	9606.ENSP00000453403	9606.ENSP00000265748	0	0	0	0	0.811	0	0	0.363	0.874
NUSAP1	TPX2	9606.ENSP00000453403	9606.ENSP00000300403	0	0	0	0	0.913	0	0	0.661	0.969
NUSAP1	CLSPN	9606.ENSP00000453403	9606.ENSP00000312995	0	0	0	0	0.386	0	0	0.22	0.501
NUSAP1	SKA3	9606.ENSP00000453403	9606.ENSP00000319417	0	0	0	0	0.614	0	0	0.12	0.646
NUSAP1	RRM2	9606.ENSP00000453403	9606.ENSP00000353770	0	0	0	0	0.924	0	0	0.595	0.968
NUSAP1	MKI67	9606.ENSP00000453403	9606.ENSP00000357643	0	0	0	0	0.964	0	0	0.469	0.98
NUSAP1	STMN1	9606.ENSP00000453403	9606.ENSP00000410452	0	0	0	0	0.298	0	0	0.333	0.511
NUSAP1	TOP2A	9606.ENSP00000453403	9606.ENSP00000411532	0	0	0	0	0.966	0	0	0.649	0.987
NUSAP1	SLBP	9606.ENSP00000453403	9606.ENSP00000417686	0	0	0	0	0.553	0	0	0.23	0.641
NUSAP1	MCM10	9606.ENSP00000453403	9606.ENSP00000418268	0	0	0	0	0.785	0	0	0.341	0.852
NUSAP1	BRCA1	9606.ENSP00000453403	9606.ENSP00000418960	0	0	0	0	0.408	0	0	0.234	0.527
NUSAP1	CDCA3	9606.ENSP00000453403	9606.ENSP00000442068	0	0	0	0	0.883	0	0	0.511	0.94
PML	MDC1	9606.ENSP00000268058	9606.ENSP00000365588	0	0	0	0	0	0.405	0	0.15	0.472
PML	BRCA1	9606.ENSP00000268058	9606.ENSP00000418960	0	0	0	0	0	0.405	0	0.263	0.542
PML	TNRC6B	9606.ENSP00000268058	9606.ENSP00000401946	0	0	0	0	0	0.057	0.65	0	0.655
PML	PSME3	9606.ENSP00000268058	9606.ENSP00000293362	0	0	0	0	0	0.468	0	0.436	0.687
PML	POM121	9606.ENSP00000268058	9606.ENSP00000378687	0	0	0	0	0	0	0.9	0	0.9
PML	NUP35	9606.ENSP00000268058	9606.ENSP00000295119	0	0	0	0	0	0	0.9	0	0.9
POM121	PML	9606.ENSP00000378687	9606.ENSP00000268058	0	0	0	0	0	0	0.9	0	0.9
POM121	NUP35	9606.ENSP00000378687	9606.ENSP00000295119	0	0	0	0	0.062	0.114	0.6	0.651	0.868
POM121	SRRM1	9606.ENSP00000378687	9606.ENSP00000326261	0	0	0	0	0	0	0.6	0	0.6
POM121	TOP2A	9606.ENSP00000378687	9606.ENSP00000411532	0	0	0	0	0	0	0.9	0	0.9
POM121	SLBP	9606.ENSP00000378687	9606.ENSP00000417686	0	0	0	0	0	0	0.9	0	0.9
PPIG	MPHOSPH10	9606.ENSP00000260970	9606.ENSP00000244230	0	0	0	0	0.818	0	0	0	0.818
PPIG	ZC3H18	9606.ENSP00000260970	9606.ENSP00000416951	0	0	0	0	0.157	0.413	0	0	0.484
PPIG	CWC25	9606.ENSP00000260970	9606.ENSP00000478070	0	0	0	0	0.085	0.8	0	0.087	0.818
PRRC2A	PRRC2C	9606.ENSP00000365201	9606.ENSP00000343629	0	0	0	0.651	0.047	0.459	0	0.447	0.542
PRRC2A	YTHDF2	9606.ENSP00000365201	9606.ENSP00000362918	0	0	0	0	0.047	0.267	0	0.222	0.409
PRRC2A	TCOF1	9606.ENSP00000365201	9606.ENSP00000367028	0	0	0	0	0.102	0	0	0.385	0.424
PRRC2A	UIMC1	9606.ENSP00000365201	9606.ENSP00000366434	0	0	0	0	0.054	0	0	0.528	0.534
PRRC2A	UBAP2L	9606.ENSP00000365201	9606.ENSP00000389445	0	0	0	0	0.136	0.442	0	0.235	0.599
PRRC2B	ATXN2	9606.ENSP00000349856	9606.ENSP00000366843	0	0	0	0	0.089	0.375	0	0.086	0.434
PRRC2C	ZC3H13	9606.ENSP00000343629	9606.ENSP00000282007	0	0	0	0	0.652	0	0	0.067	0.661
PRRC2C	CAPRIN1	9606.ENSP00000343629	9606.ENSP00000340329	0	0	0	0	0.111	0.367	0	0	0.413
PRRC2C	UBAP2L	9606.ENSP00000343629	9606.ENSP00000389445	0	0	0	0	0.14	0.292	0	0.253	0.506
PRRC2C	PRRC2A	9606.ENSP00000343629	9606.ENSP00000365201	0	0	0	0.651	0.047	0.459	0	0.447	0.542
PRRC2C	ZC3H11A	9606.ENSP00000343629	9606.ENSP00000438527	0	0	0	0	0.139	0	0	0.604	0.644
PSME3	MPHOSPH10	9606.ENSP00000293362	9606.ENSP00000244230	0	0	0	0	0.465	0	0	0	0.465
PSME3	PML	9606.ENSP00000293362	9606.ENSP00000268058	0	0	0	0	0	0.468	0	0.436	0.687
PSME3	HNRNPAB	9606.ENSP00000293362	9606.ENSP00000351108	0	0	0	0	0.33	0.089	0	0.17	0.449
PSME3	DNTTIP2	9606.ENSP00000293362	9606.ENSP00000411010	0	0	0	0	0.48	0	0	0	0.48
RAD23A	LIG1	9606.ENSP00000467024	9606.ENSP00000263274	0	0	0	0	0.064	0.726	0	0.393	0.83
RAD23A	UIMC1	9606.ENSP00000467024	9606.ENSP00000366434	0	0	0	0	0	0.478	0	0.367	0.655
RAD51AP1	CDCA3	9606.ENSP00000228843	9606.ENSP00000442068	0	0	0	0	0.34	0	0	0.292	0.513
RAD51AP1	CLSPN	9606.ENSP00000228843	9606.ENSP00000312995	0	0	0	0	0.451	0	0	0.19	0.536
RAD51AP1	SKA3	9606.ENSP00000228843	9606.ENSP00000319417	0	0	0	0	0.572	0	0	0.135	0.614
RAD51AP1	MKI67	9606.ENSP00000228843	9606.ENSP00000357643	0	0	0	0	0.594	0	0	0.165	0.646
RAD51AP1	MCM2	9606.ENSP00000228843	9606.ENSP00000265056	0	0	0	0	0.694	0	0	0.331	0.787
RAD51AP1	ANLN	9606.ENSP00000228843	9606.ENSP00000265748	0	0	0	0	0.778	0	0	0.134	0.799
RAD51AP1	RRM2	9606.ENSP00000228843	9606.ENSP00000353770	0	0	0	0	0.792	0	0	0.198	0.826
RAD51AP1	MCM10	9606.ENSP00000228843	9606.ENSP00000418268	0	0	0	0	0.783	0	0	0.262	0.833
RAD51AP1	TPX2	9606.ENSP00000228843	9606.ENSP00000300403	0	0	0	0	0.802	0	0	0.218	0.838
RAD51AP1	BRCA1	9606.ENSP00000228843	9606.ENSP00000418960	0	0	0	0	0.368	0	0.6	0.459	0.851
RAD51AP1	NUSAP1	9606.ENSP00000228843	9606.ENSP00000453403	0	0	0	0	0.796	0	0	0.352	0.862
RAD51AP1	RFC1	9606.ENSP00000228843	9606.ENSP00000371321	0	0	0	0	0.089	0	0.9	0	0.905
RAD51AP1	TOP2A	9606.ENSP00000228843	9606.ENSP00000411532	0	0	0	0	0.824	0	0	0.525	0.913
REPS1	BMP2K	9606.ENSP00000392065	9606.ENSP00000334836	0	0	0	0	0	0.749	0	0.656	0.91
REPS1	FCHO2	9606.ENSP00000392065	9606.ENSP00000393776	0	0	0	0	0	0.213	0.6	0.189	0.722
REPS1	EPN1	9606.ENSP00000392065	9606.ENSP00000406209	0	0	0	0	0	0.094	0.6	0.46	0.787
RFC1	RAD51AP1	9606.ENSP00000371321	9606.ENSP00000228843	0	0	0	0	0.089	0	0.9	0	0.905
RFC1	KLF3	9606.ENSP00000371321	9606.ENSP00000261438	0	0	0	0	0.049	0.057	0	0.417	0.431
RFC1	LIG1	9606.ENSP00000371321	9606.ENSP00000263274	0	0	0	0	0.569	0.133	0.6	0.584	0.929
RFC1	MCM2	9606.ENSP00000371321	9606.ENSP00000265056	0	0	0	0	0.464	0.152	0	0.41	0.708
RFC1	ANLN	9606.ENSP00000371321	9606.ENSP00000265748	0	0	0	0	0.083	0.27	0	0.216	0.429
RFC1	ATAD5	9606.ENSP00000371321	9606.ENSP00000313171	0	0	0	0.543	0.139	0.327	0.9	0.891	0.962
RFC1	MCM10	9606.ENSP00000371321	9606.ENSP00000418268	0	0	0	0	0.169	0	0	0.402	0.482
RFC1	USP10	9606.ENSP00000371321	9606.ENSP00000457411	0	0	0	0	0.097	0	0.6	0	0.623
RFC1	BRCA1	9606.ENSP00000371321	9606.ENSP00000418960	0	0	0	0	0.089	0.42	0.9	0.212	0.952
RRAGC	EIF4EBP1	9606.ENSP00000362092	9606.ENSP00000340691	0	0	0	0	0	0	0.9	0.546	0.952
RRAGC	EIF4B	9606.ENSP00000362092	9606.ENSP00000388806	0	0	0	0	0.062	0.103	0	0.379	0.432
RRM2	RAD51AP1	9606.ENSP00000353770	9606.ENSP00000228843	0	0	0	0	0.792	0	0	0.198	0.826
RRM2	LIG1	9606.ENSP00000353770	9606.ENSP00000263274	0	0	0	0	0.58	0	0	0.043	0.581
RRM2	MCM2	9606.ENSP00000353770	9606.ENSP00000265056	0	0	0	0	0.927	0	0	0.485	0.961
RRM2	ANLN	9606.ENSP00000353770	9606.ENSP00000265748	0	0	0	0	0.794	0	0	0.369	0.865
RRM2	TPX2	9606.ENSP00000353770	9606.ENSP00000300403	0	0	0	0	0.923	0	0	0.414	0.953
RRM2	CLSPN	9606.ENSP00000353770	9606.ENSP00000312995	0	0	0	0	0.441	0	0	0.294	0.589
RRM2	SKA3	9606.ENSP00000353770	9606.ENSP00000319417	0	0	0	0	0.576	0	0	0	0.576
RRM2	STMN1	9606.ENSP00000353770	9606.ENSP00000410452	0	0	0	0	0.284	0	0	0.23	0.426
RRM2	SLBP	9606.ENSP00000353770	9606.ENSP00000417686	0	0	0	0	0.548	0	0	0.293	0.667
RRM2	BRCA1	9606.ENSP00000353770	9606.ENSP00000418960	0	0	0	0	0.409	0	0	0.525	0.708
RRM2	MCM10	9606.ENSP00000353770	9606.ENSP00000418268	0	0	0	0	0.803	0	0	0.473	0.892
RRM2	CDCA3	9606.ENSP00000353770	9606.ENSP00000442068	0	0	0	0	0.861	0	0	0.282	0.896
RRM2	MKI67	9606.ENSP00000353770	9606.ENSP00000357643	0	0	0	0	0.923	0	0	0.596	0.967
RRM2	NUSAP1	9606.ENSP00000353770	9606.ENSP00000453403	0	0	0	0	0.924	0	0	0.595	0.968
RRM2	TOP2A	9606.ENSP00000353770	9606.ENSP00000411532	0	0	0	0	0.935	0	0	0.671	0.978
RTN4	KIAA1715	9606.ENSP00000337838	9606.ENSP00000272748	0	0	0	0	0	0.183	0	0.426	0.51
SAFB	SRRM1	9606.ENSP00000467423	9606.ENSP00000326261	0	0	0	0	0.221	0.075	0	0.494	0.604
SAFB	SPEN	9606.ENSP00000467423	9606.ENSP00000364912	0	0	0	0	0.066	0	0	0.407	0.422
SAFB	ZC3H18	9606.ENSP00000467423	9606.ENSP00000416951	0	0	0	0	0.145	0.489	0	0.094	0.569
SCAF1	SRRM1	9606.ENSP00000353769	9606.ENSP00000326261	0	0	0	0	0.881	0	0	0.076	0.885
SCN2A	ANK1	9606.ENSP00000364586	9606.ENSP00000265709	0	0	0	0	0.091	0.06	0.6	0.245	0.707
SCN2A	NAV1	9606.ENSP00000364586	9606.ENSP00000356265	0	0	0	0	0	0	0	0.77	0.77
SCN2A	SCNM1	9606.ENSP00000364586	9606.ENSP00000357901	0	0	0	0	0	0	0	0.483	0.483
SCNM1	SPECC1	9606.ENSP00000357901	9606.ENSP00000261503	0	0	0	0	0	0	0	0.486	0.486
SCNM1	SCN2A	9606.ENSP00000357901	9606.ENSP00000364586	0	0	0	0	0	0	0	0.483	0.483
SFSWAP	SRRM1	9606.ENSP00000437738	9606.ENSP00000326261	0	0	0	0	0.127	0.532	0	0	0.574
SKA3	BOD1L1	9606.ENSP00000319417	9606.ENSP00000040738	0	0	0	0	0	0	0.54	0.043	0.54
SKA3	RAD51AP1	9606.ENSP00000319417	9606.ENSP00000228843	0	0	0	0	0.572	0	0	0.135	0.614
SKA3	MCM2	9606.ENSP00000319417	9606.ENSP00000265056	0	0	0	0	0.405	0	0	0	0.405
SKA3	ANLN	9606.ENSP00000319417	9606.ENSP00000265748	0	0	0	0	0.543	0	0	0.217	0.627
SKA3	CENPC	9606.ENSP00000319417	9606.ENSP00000273853	0	0	0	0	0.122	0	0	0.373	0.426
SKA3	TPX2	9606.ENSP00000319417	9606.ENSP00000300403	0	0	0	0	0.832	0	0	0.18	0.857
SKA3	RRM2	9606.ENSP00000319417	9606.ENSP00000353770	0	0	0	0	0.576	0	0	0	0.576
SKA3	MCM10	9606.ENSP00000319417	9606.ENSP00000418268	0	0	0	0	0.564	0	0	0.086	0.585
SKA3	MKI67	9606.ENSP00000319417	9606.ENSP00000357643	0	0	0	0	0.58	0	0	0.096	0.605
SKA3	NUSAP1	9606.ENSP00000319417	9606.ENSP00000453403	0	0	0	0	0.614	0	0	0.12	0.646
SKA3	CDCA3	9606.ENSP00000319417	9606.ENSP00000442068	0	0	0	0	0.745	0	0	0.113	0.764
SKA3	TOP2A	9606.ENSP00000319417	9606.ENSP00000411532	0	0	0	0	0.764	0	0	0.233	0.811
SLBP	LIG1	9606.ENSP00000417686	9606.ENSP00000263274	0	0	0	0	0.828	0	0	0	0.828
SLBP	MCM2	9606.ENSP00000417686	9606.ENSP00000265056	0	0	0	0	0.863	0	0	0.347	0.907
SLBP	NUP35	9606.ENSP00000417686	9606.ENSP00000295119	0	0	0	0	0.233	0	0.9	0	0.92
SLBP	RRM2	9606.ENSP00000417686	9606.ENSP00000353770	0	0	0	0	0.548	0	0	0.293	0.667
SLBP	YBX1	9606.ENSP00000417686	9606.ENSP00000361626	0	0	0	0	0.062	0	0.72	0.1	0.742
SLBP	POM121	9606.ENSP00000417686	9606.ENSP00000378687	0	0	0	0	0	0	0.9	0	0.9
SLBP	NUSAP1	9606.ENSP00000417686	9606.ENSP00000453403	0	0	0	0	0.553	0	0	0.23	0.641
SLC9A1	NAV1	9606.ENSP00000263980	9606.ENSP00000356265	0	0	0	0	0	0	0	0.502	0.502
SPECC1	ANLN	9606.ENSP00000261503	9606.ENSP00000265748	0	0	0	0	0	0.444	0	0.062	0.456
SPECC1	SCNM1	9606.ENSP00000261503	9606.ENSP00000357901	0	0	0	0	0	0	0	0.486	0.486
SPEN	ZC3H13	9606.ENSP00000364912	9606.ENSP00000282007	0	0	0	0	0.105	0.391	0	0.091	0.461
SPEN	SAFB	9606.ENSP00000364912	9606.ENSP00000467423	0	0	0	0	0.066	0	0	0.407	0.422
SRRM1	NSRP1	9606.ENSP00000326261	9606.ENSP00000247026	0	0	0	0	0.102	0	0	0.633	0.657
SRRM1	BUD13	9606.ENSP00000326261	9606.ENSP00000260210	0	0	0	0	0.084	0.8	0	0.58	0.916
SRRM1	NUP35	9606.ENSP00000326261	9606.ENSP00000295119	0	0	0	0	0.096	0	0.6	0	0.623
SRRM1	CWC25	9606.ENSP00000326261	9606.ENSP00000478070	0	0	0	0	0.138	0	0	0.375	0.438
SRRM1	TOP2A	9606.ENSP00000326261	9606.ENSP00000411532	0	0	0	0	0	0	0	0.442	0.442
SRRM1	ZC3H18	9606.ENSP00000326261	9606.ENSP00000416951	0	0	0	0	0.211	0.411	0	0.093	0.541
SRRM1	SFSWAP	9606.ENSP00000326261	9606.ENSP00000437738	0	0	0	0	0.127	0.532	0	0	0.574
SRRM1	POM121	9606.ENSP00000326261	9606.ENSP00000378687	0	0	0	0	0	0	0.6	0	0.6
SRRM1	SAFB	9606.ENSP00000326261	9606.ENSP00000467423	0	0	0	0	0.221	0.075	0	0.494	0.604
SRRM1	ZC3H11A	9606.ENSP00000326261	9606.ENSP00000438527	0	0	0	0	0.174	0	0.6	0	0.655
SRRM1	THRAP3	9606.ENSP00000326261	9606.ENSP00000346634	0	0	0	0	0.291	0.27	0	0.422	0.674
SRRM1	SCAF1	9606.ENSP00000326261	9606.ENSP00000353769	0	0	0	0	0.881	0	0	0.076	0.885
SRRM1	DEK	9606.ENSP00000326261	9606.ENSP00000380414	0	0	0	0	0.184	0.27	0	0.886	0.926
STMN1	HN1L	9606.ENSP00000410452	9606.ENSP00000248098	0	0	0	0	0.043	0.68	0	0	0.68
STMN1	ANLN	9606.ENSP00000410452	9606.ENSP00000265748	0	0	0	0	0.186	0	0	0.413	0.502
STMN1	TPX2	9606.ENSP00000410452	9606.ENSP00000300403	0	0	0	0	0.252	0	0	0.3	0.455
STMN1	RRM2	9606.ENSP00000410452	9606.ENSP00000353770	0	0	0	0	0.284	0	0	0.23	0.426
STMN1	CLIP1	9606.ENSP00000410452	9606.ENSP00000479322	0	0	0	0	0.049	0	0	0.491	0.496
STMN1	NUSAP1	9606.ENSP00000410452	9606.ENSP00000453403	0	0	0	0	0.298	0	0	0.333	0.511
STMN1	TOP2A	9606.ENSP00000410452	9606.ENSP00000411532	0	0	0	0	0.31	0	0	0.4	0.569
TAF7	C17orf49	9606.ENSP00000312709	9606.ENSP00000448598	0	0	0	0	0	0	0.9	0	0.9
TAF7	TCEA1	9606.ENSP00000312709	9606.ENSP00000428426	0	0	0	0	0.11	0	0.9	0.125	0.915
TAL1	TCF3	9606.ENSP00000294339	9606.ENSP00000262965	0	0	0	0	0.062	0.897	0.6	0.988	0.999
TAL1	GYPA	9606.ENSP00000294339	9606.ENSP00000354003	0	0	0	0	0.108	0	0	0.457	0.495
TAL1	TCF12	9606.ENSP00000294339	9606.ENSP00000388940	0	0	0	0	0.062	0.883	0.6	0.791	0.989
TBC1D5	FCHO2	9606.ENSP00000402935	9606.ENSP00000393776	0	0	0	0	0.064	0.139	0	0.364	0.443
TCEA1	MCM2	9606.ENSP00000428426	9606.ENSP00000265056	0	0	0	0	0.089	0.27	0	0.225	0.439
TCEA1	TAF7	9606.ENSP00000428426	9606.ENSP00000312709	0	0	0	0	0.11	0	0.9	0.125	0.915
TCEA1	HMGN1	9606.ENSP00000428426	9606.ENSP00000370125	0	0	0	0	0.102	0	0.8	0.641	0.929
TCEA1	TCEB3	9606.ENSP00000428426	9606.ENSP00000395574	0	0	0	0.58	0.059	0	0.6	0.652	0.712
TCEB3	TCEA1	9606.ENSP00000395574	9606.ENSP00000428426	0	0	0	0.58	0.059	0	0.6	0.652	0.712
TCF12	ATF1	9606.ENSP00000388940	9606.ENSP00000262053	0	0	0	0	0	0	0.6	0.102	0.625
TCF12	TCF3	9606.ENSP00000388940	9606.ENSP00000262965	0	0	0	0.929	0.062	0.478	0.3	0.954	0.652
TCF12	TAL1	9606.ENSP00000388940	9606.ENSP00000294339	0	0	0	0	0.062	0.883	0.6	0.791	0.989
TCF12	HEXIM2	9606.ENSP00000388940	9606.ENSP00000302276	0	0	0	0	0	0.654	0	0	0.654
TCF3	TCF12	9606.ENSP00000262965	9606.ENSP00000388940	0	0	0	0.929	0.062	0.478	0.3	0.954	0.652
TCF3	TAL1	9606.ENSP00000262965	9606.ENSP00000294339	0	0	0	0	0.062	0.897	0.6	0.988	0.999
TCOF1	PRRC2A	9606.ENSP00000367028	9606.ENSP00000365201	0	0	0	0	0.102	0	0	0.385	0.424
TCOF1	ZC3H18	9606.ENSP00000367028	9606.ENSP00000416951	0	0	0	0	0.376	0.27	0	0	0.525
THRAP3	ZC3H13	9606.ENSP00000346634	9606.ENSP00000282007	0	0	0	0	0.143	0	0	0.395	0.459
THRAP3	MED1	9606.ENSP00000346634	9606.ENSP00000300651	0	0	0	0	0.108	0.27	0.9	0.436	0.958
THRAP3	SRRM1	9606.ENSP00000346634	9606.ENSP00000326261	0	0	0	0	0.291	0.27	0	0.422	0.674
THRAP3	BRCA1	9606.ENSP00000346634	9606.ENSP00000418960	0	0	0	0	0.062	0	0	0.477	0.488
THRAP3	ZC3H18	9606.ENSP00000346634	9606.ENSP00000416951	0	0	0	0	0.099	0.27	0	0.391	0.564
TMSB4X	VASP	9606.ENSP00000370010	9606.ENSP00000245932	0	0	0	0	0.082	0	0	0.376	0.403
TNKS1BP1	CEP85	9606.ENSP00000437271	9606.ENSP00000252992	0	0	0	0	0	0.413	0	0	0.412
TNKS1BP1	EIF4B	9606.ENSP00000437271	9606.ENSP00000388806	0	0	0	0	0	0	0.9	0	0.9
TNRC6B	PML	9606.ENSP00000401946	9606.ENSP00000268058	0	0	0	0	0	0.057	0.65	0	0.655
TOP2A	RAD51AP1	9606.ENSP00000411532	9606.ENSP00000228843	0	0	0	0	0.824	0	0	0.525	0.913
TOP2A	LIG1	9606.ENSP00000411532	9606.ENSP00000263274	0	0	0	0	0.434	0.057	0	0.397	0.65
TOP2A	MCM2	9606.ENSP00000411532	9606.ENSP00000265056	0	0	0	0	0.811	0.066	0	0.655	0.934
TOP2A	ANLN	9606.ENSP00000411532	9606.ENSP00000265748	0	0	0	0	0.834	0.27	0	0.469	0.93
TOP2A	NUP35	9606.ENSP00000411532	9606.ENSP00000295119	0	0	0	0	0.066	0	0.9	0.073	0.905
TOP2A	TPX2	9606.ENSP00000411532	9606.ENSP00000300403	0	0	0	0	0.993	0	0	0.604	0.997
TOP2A	CLSPN	9606.ENSP00000411532	9606.ENSP00000312995	0	0	0	0	0.759	0	0	0.449	0.862
TOP2A	SKA3	9606.ENSP00000411532	9606.ENSP00000319417	0	0	0	0	0.764	0	0	0.233	0.811
TOP2A	SRRM1	9606.ENSP00000411532	9606.ENSP00000326261	0	0	0	0	0	0	0	0.442	0.442
TOP2A	DDX21	9606.ENSP00000411532	9606.ENSP00000346120	0.042	0	0	0	0.158	0.281	0	0.17	0.455
TOP2A	RRM2	9606.ENSP00000411532	9606.ENSP00000353770	0	0	0	0	0.935	0	0	0.671	0.978
TOP2A	MKI67	9606.ENSP00000411532	9606.ENSP00000357643	0	0	0	0	0.966	0	0	0.66	0.988
TOP2A	MDC1	9606.ENSP00000411532	9606.ENSP00000365588	0	0	0	0	0.11	0.107	0	0.9	0.915
TOP2A	POM121	9606.ENSP00000411532	9606.ENSP00000378687	0	0	0	0	0	0	0.9	0	0.9
TOP2A	DEK	9606.ENSP00000411532	9606.ENSP00000380414	0	0	0	0	0.211	0	0	0.439	0.538
TOP2A	TOP2B	9606.ENSP00000411532	9606.ENSP00000396704	0	0	0	0.972	0.062	0.489	0.8	0.805	0.898
TOP2A	STMN1	9606.ENSP00000411532	9606.ENSP00000410452	0	0	0	0	0.31	0	0	0.4	0.569
TOP2A	MCM10	9606.ENSP00000411532	9606.ENSP00000418268	0	0	0	0	0.785	0	0	0.38	0.861
TOP2A	LIN52	9606.ENSP00000411532	9606.ENSP00000451812	0	0	0	0	0	0	0.9	0.064	0.902
TOP2A	BRCA1	9606.ENSP00000411532	9606.ENSP00000418960	0	0	0	0	0.676	0.383	0	0.567	0.906
TOP2A	CDCA3	9606.ENSP00000411532	9606.ENSP00000442068	0	0	0	0	0.943	0	0	0.464	0.968
TOP2A	NUSAP1	9606.ENSP00000411532	9606.ENSP00000453403	0	0	0	0	0.966	0	0	0.649	0.987
TOP2B	LIG1	9606.ENSP00000396704	9606.ENSP00000263274	0	0	0	0	0.348	0.057	0	0.404	0.602
TOP2B	TPX2	9606.ENSP00000396704	9606.ENSP00000300403	0	0	0	0	0.474	0	0	0.074	0.492
TOP2B	CDCA3	9606.ENSP00000396704	9606.ENSP00000442068	0	0	0	0	0.456	0	0	0.099	0.488
TOP2B	TOP2A	9606.ENSP00000396704	9606.ENSP00000411532	0	0	0	0.972	0.062	0.489	0.8	0.805	0.898
TPX2	RAD51AP1	9606.ENSP00000300403	9606.ENSP00000228843	0	0	0	0	0.802	0	0	0.218	0.838
TPX2	MCM2	9606.ENSP00000300403	9606.ENSP00000265056	0	0	0	0	0.791	0	0	0.325	0.853
TPX2	ANLN	9606.ENSP00000300403	9606.ENSP00000265748	0	0	0	0	0.839	0	0	0.482	0.913
TPX2	STMN1	9606.ENSP00000300403	9606.ENSP00000410452	0	0	0	0	0.252	0	0	0.3	0.455
TPX2	TOP2B	9606.ENSP00000300403	9606.ENSP00000396704	0	0	0	0	0.474	0	0	0.074	0.492
TPX2	CLSPN	9606.ENSP00000300403	9606.ENSP00000312995	0	0	0	0	0.424	0	0	0.243	0.545
TPX2	MDC1	9606.ENSP00000300403	9606.ENSP00000365588	0	0	0	0	0.088	0.391	0	0.456	0.671
TPX2	NEDD1	9606.ENSP00000300403	9606.ENSP00000451211	0	0	0	0	0.113	0	0	0.751	0.77
TPX2	MCM10	9606.ENSP00000300403	9606.ENSP00000418268	0	0	0	0	0.785	0	0	0.218	0.825
TPX2	SKA3	9606.ENSP00000300403	9606.ENSP00000319417	0	0	0	0	0.832	0	0	0.18	0.857
TPX2	BRCA1	9606.ENSP00000300403	9606.ENSP00000418960	0	0	0	0	0.411	0.682	0	0.514	0.901
TPX2	CDCA3	9606.ENSP00000300403	9606.ENSP00000442068	0	0	0	0	0.871	0	0	0.345	0.912
TPX2	MKI67	9606.ENSP00000300403	9606.ENSP00000357643	0	0	0	0	0.847	0.27	0	0.4	0.927
TPX2	RRM2	9606.ENSP00000300403	9606.ENSP00000353770	0	0	0	0	0.923	0	0	0.414	0.953
TPX2	NUSAP1	9606.ENSP00000300403	9606.ENSP00000453403	0	0	0	0	0.913	0	0	0.661	0.969
TPX2	TOP2A	9606.ENSP00000300403	9606.ENSP00000411532	0	0	0	0	0.993	0	0	0.604	0.997
UBAP2L	CEP85	9606.ENSP00000389445	9606.ENSP00000252992	0	0	0	0	0	0.249	0	0.28	0.436
UBAP2L	CAPRIN1	9606.ENSP00000389445	9606.ENSP00000340329	0	0	0	0	0.239	0.242	0	0.417	0.634
UBAP2L	PRRC2C	9606.ENSP00000389445	9606.ENSP00000343629	0	0	0	0	0.14	0.292	0	0.253	0.506
UBAP2L	YBX1	9606.ENSP00000389445	9606.ENSP00000361626	0	0	0	0	0.18	0.271	0	0.085	0.405
UBAP2L	YTHDF2	9606.ENSP00000389445	9606.ENSP00000362918	0	0	0	0	0.424	0.259	0	0	0.554
UBAP2L	PRRC2A	9606.ENSP00000389445	9606.ENSP00000365201	0	0	0	0	0.136	0.442	0	0.235	0.599
UBAP2L	USP10	9606.ENSP00000389445	9606.ENSP00000457411	0	0	0	0	0.433	0.266	0	0.107	0.596
UIMC1	CLSPN	9606.ENSP00000366434	9606.ENSP00000312995	0	0	0	0	0	0	0	0.404	0.404
UIMC1	PRRC2A	9606.ENSP00000366434	9606.ENSP00000365201	0	0	0	0	0.054	0	0	0.528	0.534
UIMC1	MDC1	9606.ENSP00000366434	9606.ENSP00000365588	0	0	0	0	0	0.817	0.9	0.878	0.997
UIMC1	RAD23A	9606.ENSP00000366434	9606.ENSP00000467024	0	0	0	0	0	0.478	0	0.367	0.655
UIMC1	BRCA1	9606.ENSP00000366434	9606.ENSP00000418960	0	0	0	0	0.062	0.946	0.9	0.99	0.999
USP10	NUFIP2	9606.ENSP00000457411	9606.ENSP00000225388	0	0	0	0	0.101	0.409	0	0	0.445
USP10	CAPRIN1	9606.ENSP00000457411	9606.ENSP00000340329	0	0	0	0	0.197	0.27	0	0.594	0.742
USP10	YBX1	9606.ENSP00000457411	9606.ENSP00000361626	0	0	0	0	0.153	0.675	0	0.182	0.755
USP10	RFC1	9606.ENSP00000457411	9606.ENSP00000371321	0	0	0	0	0.097	0	0.6	0	0.623
USP10	UBAP2L	9606.ENSP00000457411	9606.ENSP00000389445	0	0	0	0	0.433	0.266	0	0.107	0.596
USP10	ZC3H18	9606.ENSP00000457411	9606.ENSP00000416951	0	0	0	0	0.23	0.613	0	0	0.689
VASP	TMSB4X	9606.ENSP00000245932	9606.ENSP00000370010	0	0	0	0	0.082	0	0	0.376	0.403
YBX1	YBX3	9606.ENSP00000361626	9606.ENSP00000228251	0	0	0	0.925	0.12	0.486	0	0.808	0.556
YBX1	CPEB4	9606.ENSP00000361626	9606.ENSP00000265085	0	0	0	0	0.062	0.149	0.54	0.076	0.615
YBX1	CAPRIN1	9606.ENSP00000361626	9606.ENSP00000340329	0	0	0	0	0.215	0.27	0	0.492	0.684
YBX1	DDX21	9606.ENSP00000361626	9606.ENSP00000346120	0.046	0	0	0	0.122	0.551	0	0.249	0.68
YBX1	HNRNPAB	9606.ENSP00000361626	9606.ENSP00000351108	0	0	0	0	0.184	0.405	0	0.131	0.541
YBX1	UBAP2L	9606.ENSP00000361626	9606.ENSP00000389445	0	0	0	0	0.18	0.271	0	0.085	0.405
YBX1	ATXN2	9606.ENSP00000361626	9606.ENSP00000366843	0	0	0	0	0	0.368	0	0.241	0.5
YBX1	BTF3	9606.ENSP00000361626	9606.ENSP00000369965	0	0	0	0	0.47	0.248	0	0.111	0.615
YBX1	SLBP	9606.ENSP00000361626	9606.ENSP00000417686	0	0	0	0	0.062	0	0.72	0.1	0.742
YBX1	USP10	9606.ENSP00000361626	9606.ENSP00000457411	0	0	0	0	0.153	0.675	0	0.182	0.755
YBX1	NACA	9606.ENSP00000361626	9606.ENSP00000448035	0	0	0	0	0.349	0.79	0	0.052	0.859
YBX3	YBX1	9606.ENSP00000228251	9606.ENSP00000361626	0	0	0	0.925	0.12	0.486	0	0.808	0.556
YTHDF2	ZC3H13	9606.ENSP00000362918	9606.ENSP00000282007	0	0	0	0	0.089	0	0	0.672	0.689
YTHDF2	CAPRIN1	9606.ENSP00000362918	9606.ENSP00000340329	0	0	0	0	0.343	0.166	0	0.241	0.548
YTHDF2	PRRC2A	9606.ENSP00000362918	9606.ENSP00000365201	0	0	0	0	0.047	0.267	0	0.222	0.409
YTHDF2	EIF4ENIF1	9606.ENSP00000362918	9606.ENSP00000380659	0	0	0	0	0	0.254	0	0.291	0.448
YTHDF2	UBAP2L	9606.ENSP00000362918	9606.ENSP00000389445	0	0	0	0	0.424	0.259	0	0	0.554
YTHDF2	ALKBH5	9606.ENSP00000362918	9606.ENSP00000382091	0	0	0	0	0.061	0	0	0.943	0.945
ZC3H11A	SRRM1	9606.ENSP00000438527	9606.ENSP00000326261	0	0	0	0	0.174	0	0.6	0	0.655
ZC3H11A	PRRC2C	9606.ENSP00000438527	9606.ENSP00000343629	0	0	0	0	0.139	0	0	0.604	0.644
ZC3H11A	ZC3H18	9606.ENSP00000438527	9606.ENSP00000416951	0	0	0	0	0.144	0.409	0	0	0.472
ZC3H13	THRAP3	9606.ENSP00000282007	9606.ENSP00000346634	0	0	0	0	0.143	0	0	0.395	0.459
ZC3H13	SPEN	9606.ENSP00000282007	9606.ENSP00000364912	0	0	0	0	0.105	0.391	0	0.091	0.461
ZC3H13	DDX21	9606.ENSP00000282007	9606.ENSP00000346120	0	0	0	0	0.382	0.213	0	0.101	0.525
ZC3H13	ZC3H18	9606.ENSP00000282007	9606.ENSP00000416951	0	0	0	0.547	0.228	0.41	0	0.196	0.56
ZC3H13	PRRC2C	9606.ENSP00000282007	9606.ENSP00000343629	0	0	0	0	0.652	0	0	0.067	0.661
ZC3H13	YTHDF2	9606.ENSP00000282007	9606.ENSP00000362918	0	0	0	0	0.089	0	0	0.672	0.689
ZC3H13	ALKBH5	9606.ENSP00000282007	9606.ENSP00000382091	0	0	0	0	0.089	0	0	0.774	0.786
ZC3H18	PPIG	9606.ENSP00000416951	9606.ENSP00000260970	0	0	0	0	0.157	0.413	0	0	0.484
ZC3H18	ZC3H13	9606.ENSP00000416951	9606.ENSP00000282007	0	0	0	0.547	0.228	0.41	0	0.196	0.56
ZC3H18	SRRM1	9606.ENSP00000416951	9606.ENSP00000326261	0	0	0	0	0.211	0.411	0	0.093	0.541
ZC3H18	THRAP3	9606.ENSP00000416951	9606.ENSP00000346634	0	0	0	0	0.099	0.27	0	0.391	0.564
ZC3H18	HNRNPAB	9606.ENSP00000416951	9606.ENSP00000351108	0	0	0	0	0.067	0.27	0	0.265	0.456
ZC3H18	TCOF1	9606.ENSP00000416951	9606.ENSP00000367028	0	0	0	0	0.376	0.27	0	0	0.525
ZC3H18	ZC3H11A	9606.ENSP00000416951	9606.ENSP00000438527	0	0	0	0	0.144	0.409	0	0	0.472
ZC3H18	SAFB	9606.ENSP00000416951	9606.ENSP00000467423	0	0	0	0	0.145	0.489	0	0.094	0.569
ZC3H18	USP10	9606.ENSP00000416951	9606.ENSP00000457411	0	0	0	0	0.23	0.613	0	0	0.689
