# Supplementary material for: Mutation of the RelA(p65) Thr505 phosphosite disrupts the DNA replication stress response leading to CHK1 inhibitor resistance
Source: Biochem J. 2022 Oct 14;479(19):2087–113. doi: 10.1042/BCJ20220089 (PMC9704643; doi:10.1042/BCJ20220089)
Supplement: Supplementary Material 9 [file BCJ-479-2087-s9.pdf]

## Sheet: Summary
String was used to determine which mRNAs and proteins that diplayed a significant change in RelAT505A vs WT Eu-Myc lymphomas, had a known link to CHK1 (Tab 3: RNA Seq; Tab 4: Total proteome)
Data for these mRNA and proteins was extracted from RNASeq and proteomics data to show the log2FC and pValue. This was used to create the Tables in Tab 2.
The identify of known CHK1 binding proteins from Biogrid was then downloaded (Tab 5) and cross referenced with the mRNA and proteins in the Tables (Tab 2) to identify which of these might be direct interacting partners of CHK1 in Eu-Myc cells

## Sheet: Tables RNA Seq and proteomics
mRNA links to CHK1 from string
links to CHK1 from string	log2FC	pAdj	Description	Biogrid interactor
Mgmt	-2.64653	2.9453e-18	O-6-methylguanine-DNA methyltransferase [Source:MGI Symbol;Acc:MGI:96977]
Ddx3y	-2.34529	1.66414e-52	DEAD (Asp-Glu-Ala-Asp) box polypeptide 3, Y-linked [Source:MGI Symbol;Acc:MGI:1349406]
Usp1	-1.16202	1.21029e-08	ubiquitin specific peptidase 1 [Source:MGI Symbol;Acc:MGI:2385198]
Poli	-0.91295	5.33468e-14	polymerase (DNA directed), iota [Source:MGI Symbol;Acc:MGI:1347081]
Ube2d2a	-0.76994	2.84034e-15	ubiquitin-conjugating enzyme E2D 2A [Source:MGI Symbol;Acc:MGI:1930715]
Ccnd3	-0.603895	0.000425896	cyclin D3 [Source:MGI Symbol;Acc:MGI:88315]
Pik3c3	-0.510962	6.3272e-09	phosphatidylinositol 3-kinase catalytic subunit type 3 [Source:MGI Symbol;Acc:MGI:2445019]	RELATED (PIK3CA)
Rev3l	-0.504	0.00165854	REV3 like, DNA directed polymerase zeta catalytic subunit [Source:MGI Symbol;Acc:MGI:1337131]
Rbbp8	-0.502227	0.00260627	retinoblastoma binding protein 8, endonuclease [Source:MGI Symbol;Acc:MGI:2442995]
Rev1	-0.495476	0.0251825	REV1, DNA directed polymerase [Source:MGI Symbol;Acc:MGI:1929074]
Hjurp	-0.471457	0.02185	Holliday junction recognition protein [Source:MGI Symbol;Acc:MGI:2685821]
Mdm4	-0.459179	0.00208477	transformed mouse 3T3 cell double minute 4 [Source:MGI Symbol;Acc:MGI:107934]	YES
Parp2	-0.444192	0.000611926	poly (ADP-ribose) polymerase family, member 2 [Source:MGI Symbol;Acc:MGI:1341112]	RELATED (PARP1)
Sirt1	-0.363176	0.0483715	sirtuin 1 [Source:MGI Symbol;Acc:MGI:2135607]
Casp8	-0.337886	8.45502e-08	caspase 8 [Source:MGI Symbol;Acc:MGI:1261423]	YES
Terf1	-0.302885	0.0257087	telomeric repeat binding factor 1 [Source:MGI Symbol;Acc:MGI:109634]
Nek7	-0.225049	0.035748	NIMA (never in mitosis gene a)-related expressed kinase 7 [Source:MGI Symbol;Acc:MGI:1890645]	RELATED (NEK2/NEK9)
E2f6	0.439964	0.00708609	E2F transcription factor 6 [Source:MGI Symbol;Acc:MGI:1354159]
Rad51d	0.484076	5.43099e-08	RAD51 paralog D [Source:MGI Symbol;Acc:MGI:1261809]	YES
Ddb2	0.497701	0.0047419	damage specific DNA binding protein 2 [Source:MGI Symbol;Acc:MGI:1355314]	RELATED (DDB1)
Vcl	0.620597	0.0445897	vinculin [Source:MGI Symbol;Acc:MGI:98927]
Mcm9	0.67783	0.032031	minichromosome maintenance 9 homologous recombination repair factor [Source:MGI Symbol;Acc:MGI:1918817]	RELATED (MCM2-7)
Gm2423	1.78788	0.0284776	predicted gene 2423 [Source:MGI Symbol;Acc:MGI:3805957]	RELATED (SFN_YWHAS)
Cdk18	2.13059	0.000715641	cyclin-dependent kinase 18 [Source:MGI Symbol;Acc:MGI:97518]
Gm2423=Ywhaq
YWHAQ (Tyrosine 3-Monooxygenase/Tryptophan 5-Monooxygenase Activation Protein Theta) is a Protein Coding gene.
Total proteome
CHK1 links	log2 FC	pvalue	Description	Biogrid interactor
H1f0	-1.08975	0.00234153	Histone H1.0 OS=Mus musculus OX=10090 GN=H1f0 PE=2 SV=4
Ddx3y	-0.978488	8.50094e-06	ATP-dependent RNA helicase DDX3Y OS=Mus musculus OX=10090 GN=Ddx3y PE=1 SV=2
Vrk1	-0.932687	0.00665767	Serine/threonine-protein kinase VRK1 OS=Mus musculus OX=10090 GN=Vrk1 PE=1 SV=2
Lmnb1	-0.665216	0.000284458	Lamin-B1 OS=Mus musculus OX=10090 GN=Lmnb1 PE=1 SV=3
Top2a	-0.552556	0.00114775	DNA topoisomerase 2-alpha OS=Mus musculus OX=10090 GN=Top2a PE=1 SV=2	YES
Top2b	-0.538849	0.00125204	DNA topoisomerase 2-beta OS=Mus musculus OX=10090 GN=Top2b PE=1 SV=2
Mki67	-0.525715	0.00648694	Proliferation marker protein Ki-67 OS=Mus musculus OX=10090 GN=Mki67 PE=1 SV=1
Skp1	-0.509853	0.00712683	S-phase kinase-associated protein 1 OS=Mus musculus OX=10090 GN=Skp1 PE=1 SV=3
Cdca5	-0.481953	0.0182724	Sororin OS=Mus musculus OX=10090 GN=Cdca5 PE=1 SV=1
Mcm10	-0.364327	0.0443485	Protein MCM10 homolog OS=Mus musculus OX=10090 GN=Mcm10 PE=1 SV=1	RELATED (MCM2-7)
Hmmr	-0.294743	0.0193934	Hyaluronan mediated motility receptor OS=Mus musculus OX=10090 GN=Hmmr PE=1 SV=4
Tp53bp1	-0.261632	0.0238095	TP53-binding protein 1 OS=Mus musculus OX=10090 GN=Tp53bp1 PE=1 SV=3	YES
Cdca2	-0.240842	0.0456592	Cell division cycle-associated protein 2 OS=Mus musculus OX=10090 GN=Cdca2 PE=1 SV=2
Ddx3x	-0.223332	0.0361576	ATP-dependent RNA helicase DDX3X OS=Mus musculus OX=10090 GN=Ddx3x PE=1 SV=3
Sumo3	0.248289	0.0377028	Small ubiquitin-related modifier 3 OS=Mus musculus OX=10090 GN=Sumo3 PE=1 SV=1
Cks2	0.273804	0.0161465	Cyclin-dependent kinases regulatory subunit 2 OS=Mus musculus OX=10090 GN=Cks2 PE=1 SV=1

## Sheet: RNA Seq mRNAs linked to CHK1
#node1	node2	node1_string_id	node2_string_id	neighborhood_on_chromosome	gene_fusion	phylogenetic_cooccurrence	homology	coexpression	experimentally_determined_interaction	database_annotated	automated_textmining	combined_score
Chek1	Rad51d	10090.ENSMUSP00000134388	10090.ENSMUSP00000018985	0	0	0	0	0.118	0.261	0.5	0.66	0.874
Chek1	Rev3l	10090.ENSMUSP00000134388	10090.ENSMUSP00000019986	0	0	0	0	0.082	0.262	0	0.543	0.663
Chek1	E2f6	10090.ENSMUSP00000134388	10090.ENSMUSP00000020908	0	0	0	0	0.062	0	0.9	0.305	0.929
Chek1	Vcl	10090.ENSMUSP00000134388	10090.ENSMUSP00000022369	0	0	0	0	0	0	0	0.439	0.439
Chek1	Casp8	10090.ENSMUSP00000134388	10090.ENSMUSP00000027189	0	0	0	0	0	0.057	0	0.468	0.477
Chek1	Rev1	10090.ENSMUSP00000134388	10090.ENSMUSP00000027251	0	0	0	0	0.051	0.045	0	0.543	0.549
Chek1	Nek7	10090.ENSMUSP00000134388	10090.ENSMUSP00000027642	0	0	0.261	0.647	0	0.393	0	0.15	0.464
Chek1	Cdk18	10090.ENSMUSP00000134388	10090.ENSMUSP00000027697	0	0	0.221	0.606	0.1	0.403	0	0.395	0.556
Chek1	Ddb2	10090.ENSMUSP00000134388	10090.ENSMUSP00000028696	0	0	0	0	0.066	0.084	0	0.533	0.565
Chek1	Usp1	10090.ENSMUSP00000134388	10090.ENSMUSP00000030289	0	0	0	0	0.311	0	0	0.56	0.684
Chek1	Ccnd3	10090.ENSMUSP00000134388	10090.ENSMUSP00000040488	0	0	0	0	0.062	0	0	0.427	0.439
Chek1	Rbbp8	10090.ENSMUSP00000134388	10090.ENSMUSP00000046255	0	0	0	0	0.105	0	0.6	0.718	0.89
Chek1	Parp2	10090.ENSMUSP00000134388	10090.ENSMUSP00000048877	0	0	0	0	0.134	0.051	0	0.555	0.603
Chek1	Hjurp	10090.ENSMUSP00000134388	10090.ENSMUSP00000054263	0	0	0	0	0.486	0	0	0.132	0.535
Chek1	Mdm4	10090.ENSMUSP00000134388	10090.ENSMUSP00000068661	0	0	0	0	0	0.228	0.498	0.528	0.801
Chek1	Mcm9	10090.ENSMUSP00000134388	10090.ENSMUSP00000074978	0	0	0	0	0.139	0.238	0	0.496	0.64
Chek1	Mgmt	10090.ENSMUSP00000134388	10090.ENSMUSP00000080224	0	0	0	0	0	0	0	0.553	0.553
Chek1	Ddx3y	10090.ENSMUSP00000134388	10090.ENSMUSP00000088729	0	0	0	0	0.064	0.219	0	0.367	0.497
Chek1	Ywhaq	10090.ENSMUSP00000134388	10090.ENSMUSP00000100067	0	0	0	0	0	0.4	0.464	0.224	0.728
Chek1	Sirt1	10090.ENSMUSP00000134388	10090.ENSMUSP00000101082	0	0	0	0	0	0.143	0	0.59	0.634
Chek1	Pik3c3	10090.ENSMUSP00000134388	10090.ENSMUSP00000111479	0	0	0	0	0	0.29	0.272	0.196	0.548
Chek1	Poli	10090.ENSMUSP00000134388	10090.ENSMUSP00000112563	0	0	0	0	0.062	0	0	0.454	0.466
Chek1	Ube2d2a	10090.ENSMUSP00000134388	10090.ENSMUSP00000132446	0	0	0	0	0.062	0.099	0.336	0.118	0.439
Chek1	Terf1	10090.ENSMUSP00000134388	10090.ENSMUSP00000140744	0	0	0	0	0.128	0	0	0.491	0.537

## Sheet: Total proteome CHK1 links
#node1	node2	node1_string_id	node2_string_id	neighborhood_on_chromosome	gene_fusion	phylogenetic_cooccurrence	homology	coexpression	experimentally_determined_interaction	database_annotated	automated_textmining	combined_score
Chek1	Ddx3x	10090.ENSMUSP00000134388	10090.ENSMUSP00000000804	0	0	0	0	0.064	0.219	0	0.427	0.545
Chek1	Top2b	10090.ENSMUSP00000134388	10090.ENSMUSP00000017629	0	0	0	0	0.171	0.144	0	0.561	0.661
Chek1	Sumo3	10090.ENSMUSP00000134388	10090.ENSMUSP00000020501	0	0	0	0	0.051	0.208	0	0.27	0.403
Chek1	Hmmr	10090.ENSMUSP00000134388	10090.ENSMUSP00000020579	0	0	0	0	0.678	0	0	0.127	0.707
Chek1	Vrk1	10090.ENSMUSP00000134388	10090.ENSMUSP00000021539	0	0	0	0	0.204	0.099	0	0.232	0.402
Chek1	Lmnb1	10090.ENSMUSP00000134388	10090.ENSMUSP00000025486	0	0	0	0	0.264	0	0	0.273	0.442
Chek1	Cdca5	10090.ENSMUSP00000134388	10090.ENSMUSP00000025704	0	0	0	0	0.59	0	0	0.127	0.627
Chek1	Mcm10	10090.ENSMUSP00000134388	10090.ENSMUSP00000027980	0	0	0	0	0.563	0	0.65	0.729	0.955
Chek1	Mki67	10090.ENSMUSP00000134388	10090.ENSMUSP00000033310	0	0	0	0	0.465	0	0	0.468	0.703
Chek1	Skp1a	10090.ENSMUSP00000134388	10090.ENSMUSP00000038744	0	0	0	0	0.061	0.139	0	0.584	0.634
Chek1	Top2a	10090.ENSMUSP00000134388	10090.ENSMUSP00000068896	0	0	0	0	0.701	0.144	0	0.66	0.905
Chek1	Cks2	10090.ENSMUSP00000134388	10090.ENSMUSP00000075250	0	0	0	0	0.422	0	0	0.235	0.539
Chek1	Ddx3y	10090.ENSMUSP00000134388	10090.ENSMUSP00000088729	0	0	0	0	0.064	0.219	0	0.367	0.497
Chek1	Trp53bp1	10090.ENSMUSP00000134388	10090.ENSMUSP00000106278	0	0	0	0	0	0.912	0	0.925	0.993
Chek1	Cdca2	10090.ENSMUSP00000134388	10090.ENSMUSP00000117847	0	0	0	0	0.439	0	0	0.13	0.491
Chek1	H1f0	10090.ENSMUSP00000134388	10090.ENSMUSP00000137309	0	0	0	0	0.052	0.117	0	0.415	0.468

## Sheet: BIOGRID-GENE-107536-4.4.210.tab
#BioGRID Interaction ID	Entrez Gene Interactor A	Entrez Gene Interactor B	BioGRID ID Interactor A	BioGRID ID Interactor B	Systematic Name Interactor A	Systematic Name Interactor B	Official Symbol Interactor A	Official Symbol Interactor B	Synonyms Interactor A	Synonyms Interactor B	Experimental System	Experimental System Type	Author	Publication Source	Organism ID Interactor A	Organism ID Interactor B	Throughput	Score	Modification	Qualifications	Tags	Source Database	SWISS-PROT Accessions Interactor A	TREMBL Accessions Interactor A	REFSEQ Accessions Interactor A	SWISS-PROT Accessions Interactor B	TREMBL Accessions Interactor B	REFSEQ Accessions Interactor B	Ontology Term IDs	Ontology Term Names	Ontology Term Categories	Ontology Term Qualifier IDs	Ontology Term Qualifier Names	Ontology Term Types	Organism Name Interactor A	Organism Name Interactor B
244055	4436	1111	110573	107536	-	-	MSH2	CHEK1	COCA1|FCC1|HNPCC|HNPCC1|LCFS2	CHK1	Affinity Capture-Western	physical	Adamson AW (2005)	PUBMED:15647386	9606	9606	Low Throughput	-	-	Chk1 and Chk2 interact with the MMR protein MSH2 and this interaction is enhanced following MNNG exposure, supporting the notion that the MMR system functions as a molecular scaffold at the sites of DNA damage	-	BIOGRID	P43246	E9PHA6	NP_000242|NP_001245210	O14757	B4DT73	NP_001231775|NP_001107593|NP_001317357|NP_001317356|NP_001107594|NP_001265	-	-	-	-	-	-	Homo sapiens	Homo sapiens
244057	1111	993	107536	107428	-	-	CHEK1	CDC25A	CHK1	CDC25A2	Reconstituted Complex	physical	Goloudina A (2003)	PUBMED:12963847	9606	9606	Low Throughput	-	-	Chk1 kinase regulates Cdc25A stability after UV irradiation; phosphorylates S75 and S123 in vitro.	-	BIOGRID	O14757	B4DT73	NP_001231775|NP_001107593|NP_001317357|NP_001317356|NP_001107594|NP_001265	P30304	D8KXX0|A0A024R2R6|A0A024R2S4|K7N7S0	NP_001780|NP_963861	-	-	-	-	-	-	Homo sapiens	Homo sapiens
244058	1111	1457	107536	107841	-	-	CHEK1	CSNK2A1	CHK1	CK2A1|CKII|CSNK2A3	Reconstituted Complex	physical	Kristensen LP (2004)	PUBMED:15225637	9606	9606	Low Throughput	-	-	Chk1 specifically phosphorylates in vitro the regulatory beta-subunit of CK2. Chymotryptic peptides and mutational analyses have revealed that CK2beta is phosphorylated at Thr213	-	BIOGRID	O14757	B4DT73	NP_001231775|NP_001107593|NP_001317357|NP_001317356|NP_001107594|NP_001265	P68400	-	NP_808228|NP_001886|NP_001349700|NP_001349699|NP_808227	-	-	-	-	-	-	Homo sapiens	Homo sapiens
244067	1457	1111	107841	107536	-	-	CSNK2A1	CHEK1	CK2A1|CKII|CSNK2A3	CHK1	Affinity Capture-Western	physical	Guerra B (2003)	PUBMED:12902976	9606	9606	Low Throughput	-	-	CK2beta is found to interact with the human cell cycle checkpoint kinase Chk1. The Chk1-interacting region of CK2beta is localized at the C-terminus and the complex between CK2beta and Chk1 is devoid of the catalytic CK2alpha-subunit	-	BIOGRID	P68400	-	NP_808228|NP_001886|NP_001349700|NP_001349699|NP_808227	O14757	B4DT73	NP_001231775|NP_001107593|NP_001317357|NP_001317356|NP_001107594|NP_001265	-	-	-	-	-	-	Homo sapiens	Homo sapiens
244794	1111	2810	107536	109072	-	-	CHEK1	SFN	CHK1	YWHAS	Affinity Capture-Western	physical	Tian H (2002)	PUBMED:11896572	9606	9606	Low Throughput	-	-	Radiation-induced phosphorylation of Chk1 at S345 was associated with binding of Chk1 to p53, p21, and 14-3-3 sigma, and that UCN-01 inhibited S345 phosphorylation	-	BIOGRID	O14757	B4DT73	NP_001231775|NP_001107593|NP_001317357|NP_001317356|NP_001107594|NP_001265	P31947	-	NP_006133	-	-	-	-	-	-	Homo sapiens	Homo sapiens
244795	1111	1026	107536	107460	-	-	CHEK1	CDKN1A	CHK1	CAP20|CDKN1|CIP1|MDA-6|P21|SDI1|WAF1|p21CIP1	Affinity Capture-Western	physical	Tian H (2002)	PUBMED:11896572	9606	9606	Low Throughput	-	-	Radiation-induced phosphorylation of Chk1 at S345 was associated with binding of Chk1 to p53, p21, and 14-3-3 sigma, and that UCN-01 inhibited S345 phosphorylation	-	BIOGRID	O14757	B4DT73	NP_001231775|NP_001107593|NP_001317357|NP_001317356|NP_001107594|NP_001265	P38936	A0A024RCX5	NP_001361441|NP_000380|NP_001361440|NP_001361442|NP_001361439|NP_001361438|NP_001278478|NP_510867|NP_001207706|NP_001207707	-	-	-	-	-	-	Homo sapiens	Homo sapiens
244796	1111	7157	107536	113010	-	-	CHEK1	TP53	CHK1	BCC7|LFS1|P53|TRP53	Affinity Capture-Western	physical	Tian H (2002)	PUBMED:11896572	9606	9606	Low Throughput	-	-	Radiation-induced phosphorylation of Chk1 at S345 was associated with binding of Chk1 to p53, p21, and 14-3-3 sigma, and that UCN-01 inhibited S345 phosphorylation	-	BIOGRID	O14757	B4DT73	NP_001231775|NP_001107593|NP_001317357|NP_001317356|NP_001107594|NP_001265	P04637	H2EHT1|A0A087WT22|A0A087WXZ1|Q53GA5|A0A087X1Q1|K7PPA8	NP_001119586|NP_001119590|NP_001119584|NP_000537|NP_001263627|NP_001263626|NP_001263625|NP_001119588|NP_001263628|NP_001119587|NP_001263624|NP_001119585|NP_001263690|NP_001119589|NP_001263689	-	-	-	-	-	-	Homo sapiens	Homo sapiens
244992	1111	641	107536	107110	-	-	CHEK1	BLM	CHK1	BS|RECQ2|RECQL2|RECQL3	Affinity Capture-Western	physical	Sengupta S (2004)	PUBMED:15364958	9606	9606	Low Throughput	-	-	The active Chk1 kinase was essential for both the accurate focal colocalization of 53BP1 with BLM and the consequent stabilization of BLM	-	BIOGRID	O14757	B4DT73	NP_001231775|NP_001107593|NP_001317357|NP_001317356|NP_001107594|NP_001265	P54132	B7ZKN7|H0YNU5	NP_001274177|NP_000048|NP_001274176|NP_001274175	-	-	-	-	-	-	Homo sapiens	Homo sapiens
244993	1111	641	107536	107110	-	-	CHEK1	BLM	CHK1	BS|RECQ2|RECQL2|RECQL3	Co-localization	physical	Sengupta S (2004)	PUBMED:15364958	9606	9606	Low Throughput	-	-	The active Chk1 kinase was essential for both the accurate focal colocalization of 53BP1 with BLM and the consequent stabilization of BLM	-	BIOGRID	O14757	B4DT73	NP_001231775|NP_001107593|NP_001317357|NP_001317356|NP_001107594|NP_001265	P54132	B7ZKN7|H0YNU5	NP_001274177|NP_000048|NP_001274176|NP_001274175	-	-	-	-	-	-	Homo sapiens	Homo sapiens
244994	7157	1111	113010	107536	-	-	TP53	CHEK1	BCC7|LFS1|P53|TRP53	CHK1	Co-localization	physical	Sengupta S (2004)	PUBMED:15364958	9606	9606	Low Throughput	-	-	The active Chk1 kinase was essential for both the accurate focal colocalization of 53BP1 with BLM and the consequent stabilization of BLM	-	BIOGRID	P04637	H2EHT1|A0A087WT22|A0A087WXZ1|Q53GA5|A0A087X1Q1|K7PPA8	NP_001119586|NP_001119590|NP_001119584|NP_000537|NP_001263627|NP_001263626|NP_001263625|NP_001119588|NP_001263628|NP_001119587|NP_001263624|NP_001119585|NP_001263690|NP_001119589|NP_001263689	O14757	B4DT73	NP_001231775|NP_001107593|NP_001317357|NP_001317356|NP_001107594|NP_001265	-	-	-	-	-	-	Homo sapiens	Homo sapiens
244995	7158	1111	113011	107536	-	-	TP53BP1	CHEK1	53BP1|p202	CHK1	Co-localization	physical	Sengupta S (2004)	PUBMED:15364958	9606	9606	Low Throughput	-	-	The active Chk1 kinase was essential for both the accurate focal colocalization of 53BP1 with BLM and the consequent stabilization of BLM	-	BIOGRID	Q12888	-	NP_005648|NP_001135452|NP_001135451	O14757	B4DT73	NP_001231775|NP_001107593|NP_001317357|NP_001317356|NP_001107594|NP_001265	-	-	-	-	-	-	Homo sapiens	Homo sapiens
245018	1111	331	107536	106828	-	RP1-315G1.5	CHEK1	XIAP	CHK1	API3|BIRC4|IAP-3|ILP1|MIHA|XLP2|hIAP-3|hIAP3	Reconstituted Complex	physical	Galvan V (2004)	PUBMED:14759516	9606	9606	Low Throughput	-	-	The interaction between Chk1 and the BIR3 domain of XIAP in vitro required an N-terminal sequence in Chk1 that is identical to the BIR-binding motif at the N-terminus of HID;Chk1 and XIAP can be found in a complex in association with condensed chromosome	-	BIOGRID	O14757	B4DT73	NP_001231775|NP_001107593|NP_001317357|NP_001317356|NP_001107594|NP_001265	P98170	B2R9R2	NP_001365519|NP_001158|NP_001365521|NP_001365520|NP_001191330	-	-	-	-	-	-	Homo sapiens	Homo sapiens
245121	472	1111	106962	107536	-	-	ATM	CHEK1	AT1|ATA|ATC|ATD|ATDC|ATE|TEL1|TELO1	CHK1	Protein-peptide	physical	Kim ST (1999)	PUBMED:10608806	9606	9606	Low Throughput	-	-	in vitro kinase assay using GST-peptide substrates	-	BIOGRID	Q13315	A0A024R3C7	NP_001338763|NP_000042	O14757	B4DT73	NP_001231775|NP_001107593|NP_001317357|NP_001317356|NP_001107594|NP_001265	-	-	-	-	-	-	Homo sapiens	Homo sapiens
245122	545	1111	107027	107536	-	-	ATR	CHEK1	FCTCS|FRP1|MEC1|SCKL|SCKL1	CHK1	Protein-peptide	physical	Kim ST (1999)	PUBMED:10608806	9606	9606	Low Throughput	-	-	in vitro kinase assay using GST-peptide substrates	-	BIOGRID	Q13535	-	NP_001175	O14757	B4DT73	NP_001231775|NP_001107593|NP_001317357|NP_001317356|NP_001107594|NP_001265	-	-	-	-	-	-	Homo sapiens	Homo sapiens
245123	5591	1111	111577	107536	-	-	PRKDC	CHEK1	DNA-PKcs|DNAPK|DNPK1|HYRC|HYRC1|IMD26|XRCC7|p350	CHK1	Protein-peptide	physical	Kim ST (1999)	PUBMED:10608806	9606	9606	Low Throughput	-	-	in vitro kinase assay using GST-peptide substrates	-	BIOGRID	P78527	-	NP_001075109|NP_008835	O14757	B4DT73	NP_001231775|NP_001107593|NP_001317357|NP_001317356|NP_001107594|NP_001265	-	-	-	-	-	-	Homo sapiens	Homo sapiens
245446	7157	1111	113010	107536	-	-	TP53	CHEK1	BCC7|LFS1|P53|TRP53	CHK1	Affinity Capture-Western	physical	Tian H (2002)	PUBMED:11896572	9606	9606	Low Throughput	-	-	-	-	BIOGRID	P04637	H2EHT1|A0A087WT22|A0A087WXZ1|Q53GA5|A0A087X1Q1|K7PPA8	NP_001119586|NP_001119590|NP_001119584|NP_000537|NP_001263627|NP_001263626|NP_001263625|NP_001119588|NP_001263628|NP_001119587|NP_001263624|NP_001119585|NP_001263690|NP_001119589|NP_001263689	O14757	B4DT73	NP_001231775|NP_001107593|NP_001317357|NP_001317356|NP_001107594|NP_001265	-	-	-	-	-	-	Homo sapiens	Homo sapiens
245533	1111	5591	107536	111577	-	-	CHEK1	PRKDC	CHK1	DNA-PKcs|DNAPK|DNPK1|HYRC|HYRC1|IMD26|XRCC7|p350	Reconstituted Complex	physical	Goudelock DM (2003)	PUBMED:12756247	9606	9606	Low Throughput	-	-	-	-	BIOGRID	O14757	B4DT73	NP_001231775|NP_001107593|NP_001317357|NP_001317356|NP_001107594|NP_001265	P78527	-	NP_001075109|NP_008835	-	-	-	-	-	-	Homo sapiens	Homo sapiens
253073	8914	1111	114428	107536	-	-	TIMELESS	CHEK1	TIM|TIM1|hTIM	CHK1	Affinity Capture-Western	physical	Unsal-Kacmaz K (2005)	PUBMED:15798197	9606	9606	Low Throughput	-	-	-	-	BIOGRID	Q9UNS1	-	NP_003911|NP_001317224	O14757	B4DT73	NP_001231775|NP_001107593|NP_001317357|NP_001317356|NP_001107594|NP_001265	-	-	-	-	-	-	Homo sapiens	Homo sapiens
258708	1111	63967	107536	122015	-	-	CHEK1	CLSPN	CHK1	-	Reconstituted Complex	physical	Chini CC (2003)	PUBMED:12766152	9606	9606	Low Throughput	-	-	-	-	BIOGRID	O14757	B4DT73	NP_001231775|NP_001107593|NP_001317357|NP_001317356|NP_001107594|NP_001265	Q9HAW4	-	NP_071394|NP_001177410|NP_001317419	-	-	-	-	-	-	Homo sapiens	Homo sapiens
258709	1111	63967	107536	122015	-	-	CHEK1	CLSPN	CHK1	-	Affinity Capture-Western	physical	Chini CC (2003)	PUBMED:12766152	9606	9606	Low Throughput	-	-	-	-	BIOGRID	O14757	B4DT73	NP_001231775|NP_001107593|NP_001317357|NP_001317356|NP_001107594|NP_001265	Q9HAW4	-	NP_071394|NP_001177410|NP_001317419	-	-	-	-	-	-	Homo sapiens	Homo sapiens
258733	1111	7157	107536	113010	-	-	CHEK1	TP53	CHK1	BCC7|LFS1|P53|TRP53	Biochemical Activity	physical	Goudelock DM (2003)	PUBMED:12756247	9606	9606	Low Throughput	-	Phosphorylation	-	-	BIOGRID	O14757	B4DT73	NP_001231775|NP_001107593|NP_001317357|NP_001317356|NP_001107594|NP_001265	P04637	H2EHT1|A0A087WT22|A0A087WXZ1|Q53GA5|A0A087X1Q1|K7PPA8	NP_001119586|NP_001119590|NP_001119584|NP_000537|NP_001263627|NP_001263626|NP_001263625|NP_001119588|NP_001263628|NP_001119587|NP_001263624|NP_001119585|NP_001263690|NP_001119589|NP_001263689	-	-	-	-	-	-	Homo sapiens	Homo sapiens
258735	1111	2547	107536	108822	-	CTA-216E10.7	CHEK1	XRCC6	CHK1	CTC75|CTCBF|G22P1|KU70|ML8|TLAA	Affinity Capture-Western	physical	Goudelock DM (2003)	PUBMED:12756247	9606	9606	Low Throughput	-	-	-	-	BIOGRID	O14757	B4DT73	NP_001231775|NP_001107593|NP_001317357|NP_001317356|NP_001107594|NP_001265	P12956	B1AHC9|A0A024R1N4|B4DE32|B4E356	NP_001460|NP_001275905|NP_001275907|NP_001275906	-	-	-	-	-	-	Homo sapiens	Homo sapiens
258736	2547	1111	108822	107536	CTA-216E10.7	-	XRCC6	CHEK1	CTC75|CTCBF|G22P1|KU70|ML8|TLAA	CHK1	Affinity Capture-Western	physical	Goudelock DM (2003)	PUBMED:12756247	9606	9606	Low Throughput	-	-	-	-	BIOGRID	P12956	B1AHC9|A0A024R1N4|B4DE32|B4E356	NP_001460|NP_001275905|NP_001275907|NP_001275906	O14757	B4DT73	NP_001231775|NP_001107593|NP_001317357|NP_001317356|NP_001107594|NP_001265	-	-	-	-	-	-	Homo sapiens	Homo sapiens
258737	1111	7520	107536	113353	-	-	CHEK1	XRCC5	CHK1	KARP-1|KARP1|KU80|KUB2|Ku86|NFIV	Affinity Capture-Western	physical	Goudelock DM (2003)	PUBMED:12756247	9606	9606	Low Throughput	-	-	-	-	BIOGRID	O14757	B4DT73	NP_001231775|NP_001107593|NP_001317357|NP_001317356|NP_001107594|NP_001265	P13010	-	NP_066964	-	-	-	-	-	-	Homo sapiens	Homo sapiens
288438	1111	993	107536	107428	-	-	CHEK1	CDC25A	CHK1	CDC25A2	Biochemical Activity	physical	Sanchez Y (1997)	PUBMED:9278511	9606	9606	Low Throughput	-	Phosphorylation	-	-	BIOGRID	O14757	B4DT73	NP_001231775|NP_001107593|NP_001317357|NP_001317356|NP_001107594|NP_001265	P30304	D8KXX0|A0A024R2R6|A0A024R2S4|K7N7S0	NP_001780|NP_963861	-	-	-	-	-	-	Homo sapiens	Homo sapiens
288439	1111	994	107536	107429	-	RP5-1009E24.3	CHEK1	CDC25B	CHK1	-	Biochemical Activity	physical	Sanchez Y (1997)	PUBMED:9278511	9606	9606	Low Throughput	-	Phosphorylation	-	-	BIOGRID	O14757	B4DT73	NP_001231775|NP_001107593|NP_001317357|NP_001317356|NP_001107594|NP_001265	P30305	B4DQZ3|Q6MZW8|B3KS38|G8JLH2|B4DRC3|B4DIG0|E1YMX4	NP_001274449|NP_001274448|NP_001274451|NP_068659|NP_001274453|NP_001274447|NP_001274446|NP_001274445|NP_068658|NP_004349	-	-	-	-	-	-	Homo sapiens	Homo sapiens
288440	1111	995	107536	107430	-	-	CHEK1	CDC25C	CHK1	CDC25|PPP1R60	Biochemical Activity	physical	Sanchez Y (1997)	PUBMED:9278511	9606	9606	Low Throughput	-	Phosphorylation	-	-	BIOGRID	O14757	B4DT73	NP_001231775|NP_001107593|NP_001317357|NP_001317356|NP_001107594|NP_001265	P30307	-	NP_001274511|NP_073720|NP_001274512|NP_001305027|NP_001781	-	-	-	-	-	-	Homo sapiens	Homo sapiens
288441	993	1111	107428	107536	-	-	CDC25A	CHEK1	CDC25A2	CHK1	Reconstituted Complex	physical	Sanchez Y (1997)	PUBMED:9278511	9606	9606	Low Throughput	-	-	-	-	BIOGRID	P30304	D8KXX0|A0A024R2R6|A0A024R2S4|K7N7S0	NP_001780|NP_963861	O14757	B4DT73	NP_001231775|NP_001107593|NP_001317357|NP_001317356|NP_001107594|NP_001265	-	-	-	-	-	-	Homo sapiens	Homo sapiens
288442	994	1111	107429	107536	RP5-1009E24.3	-	CDC25B	CHEK1	-	CHK1	Reconstituted Complex	physical	Sanchez Y (1997)	PUBMED:9278511	9606	9606	Low Throughput	-	-	-	-	BIOGRID	P30305	B4DQZ3|Q6MZW8|B3KS38|G8JLH2|B4DRC3|B4DIG0|E1YMX4	NP_001274449|NP_001274448|NP_001274451|NP_068659|NP_001274453|NP_001274447|NP_001274446|NP_001274445|NP_068658|NP_004349	O14757	B4DT73	NP_001231775|NP_001107593|NP_001317357|NP_001317356|NP_001107594|NP_001265	-	-	-	-	-	-	Homo sapiens	Homo sapiens
288443	995	1111	107430	107536	-	-	CDC25C	CHEK1	CDC25|PPP1R60	CHK1	Reconstituted Complex	physical	Sanchez Y (1997)	PUBMED:9278511	9606	9606	Low Throughput	-	-	-	-	BIOGRID	P30307	-	NP_001274511|NP_073720|NP_001274512|NP_001305027|NP_001781	O14757	B4DT73	NP_001231775|NP_001107593|NP_001317357|NP_001317356|NP_001107594|NP_001265	-	-	-	-	-	-	Homo sapiens	Homo sapiens
316311	1111	993	107536	107428	-	-	CHEK1	CDC25A	CHK1	CDC25A2	Biochemical Activity	physical	Zhao H (2002)	PUBMED:12399544	9606	9606	Low Throughput	-	Phosphorylation	-	-	BIOGRID	O14757	B4DT73	NP_001231775|NP_001107593|NP_001317357|NP_001317356|NP_001107594|NP_001265	P30304	D8KXX0|A0A024R2R6|A0A024R2S4|K7N7S0	NP_001780|NP_963861	-	-	-	-	-	-	Homo sapiens	Homo sapiens
328375	1111	993	107536	107428	-	-	CHEK1	CDC25A	CHK1	CDC25A2	Biochemical Activity	physical	Jin J (2008)	PUBMED:18480045	9606	9606	Low Throughput	-	Phosphorylation	-	-	BIOGRID	O14757	B4DT73	NP_001231775|NP_001107593|NP_001317357|NP_001317356|NP_001107594|NP_001265	P30304	D8KXX0|A0A024R2R6|A0A024R2S4|K7N7S0	NP_001780|NP_963861	-	-	-	-	-	-	Homo sapiens	Homo sapiens
335880	1111	851561	107536	32051	-	YDL003W	CHEK1	MCD1	CHK1	PDS3|RHC21|SCC1|L000002676	Biochemical Activity	physical	Heidinger-Pauli JM (2008)	PUBMED:18614046	9606	559292	Low Throughput	-	Phosphorylation	-	-	BIOGRID	O14757	B4DT73	NP_001231775|NP_001107593|NP_001317357|NP_001317356|NP_001107594|NP_001265	Q12158	-	NP_010281	-	-	-	-	-	-	Homo sapiens	Saccharomyces cerevisiae (S288c)
437500	2956	1111	109211	107536	-	-	MSH6	CHEK1	GTBP|GTMBP|HNPCC5|HSAP|p160	CHK1	Affinity Capture-Western	physical	Liu Y (2010)	PUBMED:20029092	9606	9606	Low Throughput	-	-	-	-	BIOGRID	P52701	Q3SWU9	NP_000170|NP_001268421|NP_001268422|NP_001268423	O14757	B4DT73	NP_001231775|NP_001107593|NP_001317357|NP_001317356|NP_001107594|NP_001265	-	-	-	-	-	-	Homo sapiens	Homo sapiens
437508	1111	2956	107536	109211	-	-	CHEK1	MSH6	CHK1	GTBP|GTMBP|HNPCC5|HSAP|p160	Affinity Capture-Western	physical	Liu Y (2010)	PUBMED:20029092	9606	9606	Low Throughput	-	-	-	-	BIOGRID	O14757	B4DT73	NP_001231775|NP_001107593|NP_001317357|NP_001317356|NP_001107594|NP_001265	P52701	Q3SWU9	NP_000170|NP_001268421|NP_001268422|NP_001268423	-	-	-	-	-	-	Homo sapiens	Homo sapiens
442385	1111	4194	107536	110359	-	RP11-430C7.1	CHEK1	MDM4	CHK1	HDMX|MDMX|MRP1	Biochemical Activity	physical	Jin Y (2006)	PUBMED:16511572	9606	9606	Low Throughput	-	Phosphorylation	-	-	BIOGRID	O14757	B4DT73	NP_001231775|NP_001107593|NP_001317357|NP_001317356|NP_001107594|NP_001265	O15151	Q68DC0|A0A087WTR9|Q59FS6|A0A087WUE3|A0A024R990|A0A087WZ58	NP_001265445|NP_001265447|NP_001265446|NP_002384|NP_001265448|NP_001191100|NP_001191101	-	-	-	-	-	-	Homo sapiens	Homo sapiens
446352	91754	1111	124876	107536	-	-	NEK9	CHEK1	NERCC|NERCC1|Nek8	CHK1	Affinity Capture-MS	physical	Behrends C (2010)	PUBMED:20562859	9606	9606	High Throughput	-	-	Exogenous expression of bait	-	BIOGRID	Q8TD19	Q6PKF2	NP_001316167|NP_001316166|NP_149107	O14757	B4DT73	NP_001231775|NP_001107593|NP_001317357|NP_001317356|NP_001107594|NP_001265	BTO:0000007	HEK-293 cell	cell line	-	-	-	Homo sapiens	Homo sapiens
452513	1111	5422	107536	111418	-	-	CHEK1	POLA1	CHK1	NSX|POLA|p180	Affinity Capture-Western	physical	Taricani L (2009)	PUBMED:19177015	9606	9606	Low Throughput	-	-	-	-	BIOGRID	O14757	B4DT73	NP_001231775|NP_001107593|NP_001317357|NP_001317356|NP_001107594|NP_001265	P09884	A6NMQ1	NP_001317289|NP_058633|NP_001365232	-	-	-	-	-	-	Homo sapiens	Homo sapiens
463635	1111	4194	107536	110359	-	RP11-430C7.1	CHEK1	MDM4	CHK1	HDMX|MDMX|MRP1	Biochemical Activity	physical	Chen L (2005)	PUBMED:16163388	9606	9606	Low Throughput	-	Phosphorylation	-	-	BIOGRID	O14757	B4DT73	NP_001231775|NP_001107593|NP_001317357|NP_001317356|NP_001107594|NP_001265	O15151	Q68DC0|A0A087WTR9|Q59FS6|A0A087WUE3|A0A024R990|A0A087WZ58	NP_001265445|NP_001265447|NP_001265446|NP_002384|NP_001265448|NP_001191100|NP_001191101	-	-	-	-	-	-	Homo sapiens	Homo sapiens
470465	1111	995	107536	107430	-	-	CHEK1	CDC25C	CHK1	CDC25|PPP1R60	Biochemical Activity	physical	Olson E (2006)	PUBMED:17035231	9606	9606	Low Throughput	-	Phosphorylation	-	-	BIOGRID	O14757	B4DT73	NP_001231775|NP_001107593|NP_001317357|NP_001317356|NP_001107594|NP_001265	P30307	-	NP_001274511|NP_073720|NP_001274512|NP_001305027|NP_001781	-	-	-	-	-	-	Homo sapiens	Homo sapiens
470733	1111	63967	107536	122015	-	-	CHEK1	CLSPN	CHK1	-	Reconstituted Complex	physical	Chini CC (2006)	PUBMED:16963448	9606	9606	Low Throughput	-	-	-	-	BIOGRID	O14757	B4DT73	NP_001231775|NP_001107593|NP_001317357|NP_001317356|NP_001107594|NP_001265	Q9HAW4	-	NP_071394|NP_001177410|NP_001317419	-	-	-	-	-	-	Homo sapiens	Homo sapiens
470734	1111	63967	107536	122015	-	-	CHEK1	CLSPN	CHK1	-	Biochemical Activity	physical	Chini CC (2006)	PUBMED:16963448	9606	9606	Low Throughput	-	Phosphorylation	-	-	BIOGRID	O14757	B4DT73	NP_001231775|NP_001107593|NP_001317357|NP_001317356|NP_001107594|NP_001265	Q9HAW4	-	NP_071394|NP_001177410|NP_001317419	-	-	-	-	-	-	Homo sapiens	Homo sapiens
470735	63967	1111	122015	107536	-	-	CLSPN	CHEK1	-	CHK1	Reconstituted Complex	physical	Chini CC (2006)	PUBMED:16963448	9606	9606	Low Throughput	-	-	-	-	BIOGRID	Q9HAW4	-	NP_071394|NP_001177410|NP_001317419	O14757	B4DT73	NP_001231775|NP_001107593|NP_001317357|NP_001317356|NP_001107594|NP_001265	-	-	-	-	-	-	Homo sapiens	Homo sapiens
472159	1111	79648	107536	122776	-	-	CHEK1	MCPH1	CHK1	BRIT1|MCT	Reconstituted Complex	physical	Alderton GK (2006)	PUBMED:16783362	9606	9606	Low Throughput	-	-	-	-	BIOGRID	O14757	B4DT73	NP_001231775|NP_001107593|NP_001317357|NP_001317356|NP_001107594|NP_001265	Q8NEM0	-	NP_001166045|NP_001166046|NP_078872	-	-	-	-	-	-	Homo sapiens	Homo sapiens
478041	1111	995	107536	107430	-	-	CHEK1	CDC25C	CHK1	CDC25|PPP1R60	Biochemical Activity	physical	Eymin B (2006)	PUBMED:16705183	9606	9606	Low Throughput	-	Phosphorylation	-	-	BIOGRID	O14757	B4DT73	NP_001231775|NP_001107593|NP_001317357|NP_001317356|NP_001107594|NP_001265	P30307	-	NP_001274511|NP_073720|NP_001274512|NP_001305027|NP_001781	-	-	-	-	-	-	Homo sapiens	Homo sapiens
482568	1111	7514	107536	113348	-	-	CHEK1	XPO1	CHK1	CRM1|emb|exp1	Reconstituted Complex	physical	Jiang K (2003)	PUBMED:12676962	9606	9606	Low Throughput	-	-	-	-	BIOGRID	O14757	B4DT73	NP_001231775|NP_001107593|NP_001317357|NP_001317356|NP_001107594|NP_001265	O14980	B3KWD0	NP_003391	-	-	-	-	-	-	Homo sapiens	Homo sapiens
504392	1111	995	107536	107430	-	-	CHEK1	CDC25C	CHK1	CDC25|PPP1R60	Biochemical Activity	physical	Maude SL (2005)	PUBMED:15705874	9606	9606	Low Throughput	-	Phosphorylation	-	-	BIOGRID	O14757	B4DT73	NP_001231775|NP_001107593|NP_001317357|NP_001317356|NP_001107594|NP_001265	P30307	-	NP_001274511|NP_073720|NP_001274512|NP_001305027|NP_001781	-	-	-	-	-	-	Homo sapiens	Homo sapiens
504437	1111	993	107536	107428	-	-	CHEK1	CDC25A	CHK1	CDC25A2	Biochemical Activity	physical	Hassepass I (2003)	PUBMED:12759351	9606	9606	Low Throughput	-	Phosphorylation	-	-	BIOGRID	O14757	B4DT73	NP_001231775|NP_001107593|NP_001317357|NP_001317356|NP_001107594|NP_001265	P30304	D8KXX0|A0A024R2R6|A0A024R2S4|K7N7S0	NP_001780|NP_963861	-	-	-	-	-	-	Homo sapiens	Homo sapiens
505078	5111	1111	111142	107536	-	-	PCNA	CHEK1	ATLD2	CHK1	Affinity Capture-Western	physical	Scorah J (2008)	PUBMED:18448427	9606	9606	Low Throughput	-	-	-	-	BIOGRID	P12004	-	NP_872590|NP_002583	O14757	B4DT73	NP_001231775|NP_001107593|NP_001317357|NP_001317356|NP_001107594|NP_001265	-	-	-	-	-	-	Homo sapiens	Homo sapiens
519104	1111	1786	107536	108123	-	-	CHEK1	DNMT1	CHK1	ADCADN|AIM|CXXC9|DNMT|HSN1E|MCMT	Affinity Capture-Western	physical	Palii SS (2008)	PUBMED:17991895	9606	9606	Low Throughput	-	-	-	-	BIOGRID	O14757	B4DT73	NP_001231775|NP_001107593|NP_001317357|NP_001317356|NP_001107594|NP_001265	P26358	I6L9H2	NP_001305660|NP_001370|NP_001305659|NP_001124295	-	-	-	-	-	-	Homo sapiens	Homo sapiens
519105	1786	1111	108123	107536	-	-	DNMT1	CHEK1	ADCADN|AIM|CXXC9|DNMT|HSN1E|MCMT	CHK1	Affinity Capture-Western	physical	Palii SS (2008)	PUBMED:17991895	9606	9606	Low Throughput	-	-	-	-	BIOGRID	P26358	I6L9H2	NP_001305660|NP_001370|NP_001305659|NP_001124295	O14757	B4DT73	NP_001231775|NP_001107593|NP_001317357|NP_001317356|NP_001107594|NP_001265	-	-	-	-	-	-	Homo sapiens	Homo sapiens
545393	1111	1642	107536	108009	-	-	CHEK1	DDB1	CHK1	DDBA|UV-DDB1|XAP1|XPCE|XPE|XPE-BF	Affinity Capture-MS	physical	Leung-Pineda V (2009)	PUBMED:19276361	9606	9606	Low Throughput	-	-	-	-	BIOGRID	O14757	B4DT73	NP_001231775|NP_001107593|NP_001317357|NP_001317356|NP_001107594|NP_001265	Q16531	-	NP_001914	-	-	-	-	-	-	Homo sapiens	Homo sapiens
545394	1111	1642	107536	108009	-	-	CHEK1	DDB1	CHK1	DDBA|UV-DDB1|XAP1|XPCE|XPE|XPE-BF	Affinity Capture-Western	physical	Leung-Pineda V (2009)	PUBMED:19276361	9606	9606	Low Throughput	-	-	-	-	BIOGRID	O14757	B4DT73	NP_001231775|NP_001107593|NP_001317357|NP_001317356|NP_001107594|NP_001265	Q16531	-	NP_001914	-	-	-	-	-	-	Homo sapiens	Homo sapiens
545395	1111	8451	107536	114029	-	RP11-391H12.1	CHEK1	CUL4A	CHK1	-	Affinity Capture-Western	physical	Leung-Pineda V (2009)	PUBMED:19276361	9606	9606	Low Throughput	-	-	-	-	BIOGRID	O14757	B4DT73	NP_001231775|NP_001107593|NP_001317357|NP_001317356|NP_001107594|NP_001265	Q13619	B2RBV7	NP_001341868|NP_001265443|NP_001341869|NP_001341871|NP_001341867|NP_001265442|NP_001008895|NP_003580|NP_001341870	-	-	-	-	-	-	Homo sapiens	Homo sapiens
553949	1111	2178	107536	108475	-	-	CHEK1	FANCE	CHK1	FACE|FAE	Biochemical Activity	physical	Wang X (2007)	PUBMED:17296736	9606	9606	Low Throughput	-	Phosphorylation	-	-	BIOGRID	O14757	B4DT73	NP_001231775|NP_001107593|NP_001317357|NP_001317356|NP_001107594|NP_001265	Q9HB96	-	NP_068741	-	-	-	-	-	-	Homo sapiens	Homo sapiens
557446	1786	1111	108123	107536	-	-	DNMT1	CHEK1	ADCADN|AIM|CXXC9|DNMT|HSN1E|MCMT	CHK1	Affinity Capture-Western	physical	Ha K (2011)	PUBMED:20940144	9606	9606	Low Throughput	-	-	-	-	BIOGRID	P26358	I6L9H2	NP_001305660|NP_001370|NP_001305659|NP_001124295	O14757	B4DT73	NP_001231775|NP_001107593|NP_001317357|NP_001317356|NP_001107594|NP_001265	-	-	-	-	-	-	Homo sapiens	Homo sapiens
568873	7874	1111	113622	107536	-	-	USP7	CHEK1	HAUSP|TEF1	CHK1	Affinity Capture-Western	physical	Qing P (2011)	PUBMED:21845734	9606	9606	Low Throughput	-	-	-	-	BIOGRID	Q93009	B7ZAX6|Q6U8A4|B7Z855	NP_001308787|NP_003461|NP_001273387|NP_001273386	O14757	B4DT73	NP_001231775|NP_001107593|NP_001317357|NP_001317356|NP_001107594|NP_001265	-	-	-	-	-	-	Homo sapiens	Homo sapiens
575004	1111	4221	107536	110384	-	-	CHEK1	MEN1	CHK1	MEAI|SCG2	Affinity Capture-Western	physical	Gallo A (2010)	PUBMED:20969866	9606	9606	Low Throughput	-	-	-	-	BIOGRID	O14757	B4DT73	NP_001231775|NP_001107593|NP_001317357|NP_001317356|NP_001107594|NP_001265	O00255	A0A024R5E3|Q9GZQ5|A0A024R5D2	NP_000235|NP_570714|NP_570715|NP_570716|NP_570711|NP_570712|NP_570713	-	-	-	-	-	-	Homo sapiens	Homo sapiens
575005	4221	1111	110384	107536	-	-	MEN1	CHEK1	MEAI|SCG2	CHK1	Affinity Capture-Western	physical	Gallo A (2010)	PUBMED:20969866	9606	9606	Low Throughput	-	-	-	-	BIOGRID	O00255	A0A024R5E3|Q9GZQ5|A0A024R5D2	NP_000235|NP_570714|NP_570715|NP_570716|NP_570711|NP_570712|NP_570713	O14757	B4DT73	NP_001231775|NP_001107593|NP_001317357|NP_001317356|NP_001107594|NP_001265	-	-	-	-	-	-	Homo sapiens	Homo sapiens
576461	12649	1111	198694	107536	-	-	Chek1	CHEK1	C85740|Chk1|rad27	CHK1	Affinity Capture-MS	physical	Hutchins JR (2010)	PUBMED:20360068	10090	9606	High Throughput	-	-	-	-	BIOGRID	O35280	-	NP_031717	O14757	B4DT73	NP_001231775|NP_001107593|NP_001317357|NP_001317356|NP_001107594|NP_001265	-	-	-	-	-	-	Mus musculus	Homo sapiens
604694	1111	7157	107536	113010	-	-	CHEK1	TP53	CHK1	BCC7|LFS1|P53|TRP53	Biochemical Activity	physical	Shieh SY (2000)	PUBMED:10673501	9606	9606	Low Throughput	-	Phosphorylation	-	-	BIOGRID	O14757	B4DT73	NP_001231775|NP_001107593|NP_001317357|NP_001317356|NP_001107594|NP_001265	P04637	H2EHT1|A0A087WT22|A0A087WXZ1|Q53GA5|A0A087X1Q1|K7PPA8	NP_001119586|NP_001119590|NP_001119584|NP_000537|NP_001263627|NP_001263626|NP_001263625|NP_001119588|NP_001263628|NP_001119587|NP_001263624|NP_001119585|NP_001263690|NP_001119589|NP_001263689	-	-	-	-	-	-	Homo sapiens	Homo sapiens
611582	3320	1111	109552	107536	-	-	HSP90AA1	CHEK1	EL52|HSP86|HSP89A|HSP90A|HSP90N|HSPC1|HSPCA|HSPCAL1|HSPCAL4|HSPN|Hsp89|Hsp90|LAP-2|LAP2	CHK1	Affinity Capture-Western	physical	Ha K (2011)	PUBMED:21566061	9606	9606	Low Throughput	-	-	exogenous expression of hit	-	BIOGRID	P07900	Q86SX1|K9JA46	NP_005339|NP_001017963	O14757	B4DT73	NP_001231775|NP_001107593|NP_001317357|NP_001317356|NP_001107594|NP_001265	BTO:0000567	HeLa cell	cell line	DOID:3702	cervical adenocarcinoma	-	Homo sapiens	Homo sapiens
677795	1111	26524	107536	117727	-	-	CHEK1	LATS2	CHK1	KPM	Biochemical Activity	physical	Okada N (2011)	PUBMED:21118956	9606	9606	Low Throughput	-	Phosphorylation	-	-	BIOGRID	O14757	B4DT73	NP_001231775|NP_001107593|NP_001317357|NP_001317356|NP_001107594|NP_001265	Q9NRM7	A0A024RDM3	NP_055387	-	-	-	-	-	-	Homo sapiens	Homo sapiens
684031	56955	1111	121279	107536	-	-	MEPE	CHEK1	OF45	CHK1	Two-hybrid	physical	Liu S (2009)	PUBMED:19808933	9606	9606	Low Throughput	-	-	-	-	BIOGRID	Q9NQ76	A0A024RDD1|Q8NC19	NP_064588|NP_001171625|NP_001171624|NP_001171626|NP_001171623|NP_001278112	O14757	B4DT73	NP_001231775|NP_001107593|NP_001317357|NP_001317356|NP_001107594|NP_001265	-	-	-	-	-	-	Homo sapiens	Homo sapiens
684032	56955	1111	121279	107536	-	-	MEPE	CHEK1	OF45	CHK1	Affinity Capture-Western	physical	Liu S (2009)	PUBMED:19808933	9606	9606	Low Throughput	-	-	-	-	BIOGRID	Q9NQ76	A0A024RDD1|Q8NC19	NP_064588|NP_001171625|NP_001171624|NP_001171626|NP_001171623|NP_001278112	O14757	B4DT73	NP_001231775|NP_001107593|NP_001317357|NP_001317356|NP_001107594|NP_001265	-	-	-	-	-	-	Homo sapiens	Homo sapiens
684033	56955	1111	121279	107536	-	-	MEPE	CHEK1	OF45	CHK1	Co-localization	physical	Liu S (2009)	PUBMED:19808933	9606	9606	Low Throughput	-	-	-	-	BIOGRID	Q9NQ76	A0A024RDD1|Q8NC19	NP_064588|NP_001171625|NP_001171624|NP_001171626|NP_001171623|NP_001278112	O14757	B4DT73	NP_001231775|NP_001107593|NP_001317357|NP_001317356|NP_001107594|NP_001265	-	-	-	-	-	-	Homo sapiens	Homo sapiens
684034	1111	56955	107536	121279	-	-	CHEK1	MEPE	CHK1	OF45	Affinity Capture-Western	physical	Liu S (2009)	PUBMED:19808933	9606	9606	Low Throughput	-	-	-	-	BIOGRID	O14757	B4DT73	NP_001231775|NP_001107593|NP_001317357|NP_001317356|NP_001107594|NP_001265	Q9NQ76	A0A024RDD1|Q8NC19	NP_064588|NP_001171625|NP_001171624|NP_001171626|NP_001171623|NP_001278112	-	-	-	-	-	-	Homo sapiens	Homo sapiens
684036	8454	1111	114032	107536	-	-	CUL1	CHEK1	-	CHK1	Affinity Capture-Western	physical	Liu S (2009)	PUBMED:19808933	9606	9606	Low Throughput	-	-	-	-	BIOGRID	Q13616	B3KTW0	NP_001357589|NP_003583|NP_001357591|NP_001357590|NP_001357593|NP_001357592	O14757	B4DT73	NP_001231775|NP_001107593|NP_001317357|NP_001317356|NP_001107594|NP_001265	-	-	-	-	-	-	Homo sapiens	Homo sapiens
684037	8451	1111	114029	107536	RP11-391H12.1	-	CUL4A	CHEK1	-	CHK1	Affinity Capture-Western	physical	Liu S (2009)	PUBMED:19808933	9606	9606	Low Throughput	-	-	-	-	BIOGRID	Q13619	B2RBV7	NP_001341868|NP_001265443|NP_001341869|NP_001341871|NP_001341867|NP_001265442|NP_001008895|NP_003580|NP_001341870	O14757	B4DT73	NP_001231775|NP_001107593|NP_001317357|NP_001317356|NP_001107594|NP_001265	-	-	-	-	-	-	Homo sapiens	Homo sapiens
689377	10987	1111	116183	107536	-	-	COPS5	CHEK1	CSN5|JAB1|MOV-34|SGN5	CHK1	Affinity Capture-MS	physical	Bennett EJ (2010)	PUBMED:21145461	9606	9606	High Throughput	-	-	All data was filtered to a 1% false discovery rate (peptide level) prior to analysis using CompPASS to identify high confidence candidate interacting proteins|TAP-tagged COPS5|exogenous expression of bait	-	BIOGRID	Q92905	A0A024R7W9	NP_006828	O14757	B4DT73	NP_001231775|NP_001107593|NP_001317357|NP_001317356|NP_001107594|NP_001265	BTO:0002181	HEK-293T cell	cell line	-	-	-	Homo sapiens	Homo sapiens
697550	1111	995	107536	107430	-	-	CHEK1	CDC25C	CHK1	CDC25|PPP1R60	Biochemical Activity	physical	Yarden RI (2002)	PUBMED:11836499	9606	9606	Low Throughput	-	Phosphorylation	-	-	BIOGRID	O14757	B4DT73	NP_001231775|NP_001107593|NP_001317357|NP_001317356|NP_001107594|NP_001265	P30307	-	NP_001274511|NP_073720|NP_001274512|NP_001305027|NP_001781	-	-	-	-	-	-	Homo sapiens	Homo sapiens
697551	1111	672	107536	107140	-	-	CHEK1	BRCA1	CHK1	BRCAI|BRCC1|BROVCA1|FANCS|IRIS|PNCA4|PPP1R53|PSCP|RNF53	Affinity Capture-Western	physical	Yarden RI (2002)	PUBMED:11836499	9606	9606	Low Throughput	-	-	-	-	BIOGRID	O14757	B4DT73	NP_001231775|NP_001107593|NP_001317357|NP_001317356|NP_001107594|NP_001265	P38398	E9PFZ0|A0A024R1V0	NP_009229|NP_009228|NP_009230|NP_009231|NP_009225	-	-	-	-	-	-	Homo sapiens	Homo sapiens
697552	672	1111	107140	107536	-	-	BRCA1	CHEK1	BRCAI|BRCC1|BROVCA1|FANCS|IRIS|PNCA4|PPP1R53|PSCP|RNF53	CHK1	Affinity Capture-Western	physical	Yarden RI (2002)	PUBMED:11836499	9606	9606	Low Throughput	-	-	-	-	BIOGRID	P38398	E9PFZ0|A0A024R1V0	NP_009229|NP_009228|NP_009230|NP_009231|NP_009225	O14757	B4DT73	NP_001231775|NP_001107593|NP_001317357|NP_001317356|NP_001107594|NP_001265	-	-	-	-	-	-	Homo sapiens	Homo sapiens
716230	1111	995	107536	107430	-	-	CHEK1	CDC25C	CHK1	CDC25|PPP1R60	Biochemical Activity	physical	Chen J (2000)	PUBMED:11016625	9606	9606	Low Throughput	-	Phosphorylation	-	-	BIOGRID	O14757	B4DT73	NP_001231775|NP_001107593|NP_001317357|NP_001317356|NP_001107594|NP_001265	P30307	-	NP_001274511|NP_073720|NP_001274512|NP_001305027|NP_001781	-	-	-	-	-	-	Homo sapiens	Homo sapiens
717195	1111	10116	107536	115421	-	-	CHEK1	FEM1B	CHK1	F1A-ALPHA|F1AA|FEM1-beta	Affinity Capture-Western	physical	Sun TP (2009)	PUBMED:19330022	9606	9606	Low Throughput	-	-	-	-	BIOGRID	O14757	B4DT73	NP_001231775|NP_001107593|NP_001317357|NP_001317356|NP_001107594|NP_001265	Q9UK73	-	NP_056137	-	-	-	-	-	-	Homo sapiens	Homo sapiens
717196	10116	1111	115421	107536	-	-	FEM1B	CHEK1	F1A-ALPHA|F1AA|FEM1-beta	CHK1	Affinity Capture-Western	physical	Sun TP (2009)	PUBMED:19330022	9606	9606	Low Throughput	-	-	-	-	BIOGRID	Q9UK73	-	NP_056137	O14757	B4DT73	NP_001231775|NP_001107593|NP_001317357|NP_001317356|NP_001107594|NP_001265	-	-	-	-	-	-	Homo sapiens	Homo sapiens
717197	1111	995	107536	107430	-	-	CHEK1	CDC25C	CHK1	CDC25|PPP1R60	Biochemical Activity	physical	Sun TP (2009)	PUBMED:19330022	9606	9606	Low Throughput	-	Phosphorylation	-	-	BIOGRID	O14757	B4DT73	NP_001231775|NP_001107593|NP_001317357|NP_001317356|NP_001107594|NP_001265	P30307	-	NP_001274511|NP_073720|NP_001274512|NP_001305027|NP_001781	-	-	-	-	-	-	Homo sapiens	Homo sapiens
717203	545	1111	107027	107536	-	-	ATR	CHEK1	FCTCS|FRP1|MEC1|SCKL|SCKL1	CHK1	Biochemical Activity	physical	Sun TP (2009)	PUBMED:19330022	9606	9606	Low Throughput	-	Phosphorylation	-	-	BIOGRID	Q13535	-	NP_001175	O14757	B4DT73	NP_001231775|NP_001107593|NP_001317357|NP_001317356|NP_001107594|NP_001265	-	-	-	-	-	-	Homo sapiens	Homo sapiens
719233	331	1111	106828	107536	RP1-315G1.5	-	XIAP	CHEK1	API3|BIRC4|IAP-3|ILP1|MIHA|XLP2|hIAP-3|hIAP3	CHK1	Affinity Capture-Western	physical	Galvan V (2004)	PUBMED:14759516	9606	9606	Low Throughput	-	-	-	-	BIOGRID	P98170	B2R9R2	NP_001365519|NP_001158|NP_001365521|NP_001365520|NP_001191330	O14757	B4DT73	NP_001231775|NP_001107593|NP_001317357|NP_001317356|NP_001107594|NP_001265	-	-	-	-	-	-	Homo sapiens	Homo sapiens
719234	331	1111	106828	107536	RP1-315G1.5	-	XIAP	CHEK1	API3|BIRC4|IAP-3|ILP1|MIHA|XLP2|hIAP-3|hIAP3	CHK1	Reconstituted Complex	physical	Galvan V (2004)	PUBMED:14759516	9606	9606	Low Throughput	-	-	-	-	BIOGRID	P98170	B2R9R2	NP_001365519|NP_001158|NP_001365521|NP_001365520|NP_001191330	O14757	B4DT73	NP_001231775|NP_001107593|NP_001317357|NP_001317356|NP_001107594|NP_001265	-	-	-	-	-	-	Homo sapiens	Homo sapiens
729735	1111	5925	107536	111860	-	RP11-174I10.1	CHEK1	RB1	CHK1	OSRC|PPP1R130|RB|p105-Rb|pRb|pp110	Biochemical Activity	physical	Inoue Y (2007)	PUBMED:17380128	9606	9606	Low Throughput	-	Phosphorylation	-	-	BIOGRID	O14757	B4DT73	NP_001231775|NP_001107593|NP_001317357|NP_001317356|NP_001107594|NP_001265	P06400	A0A024RDV3	NP_000312	-	-	-	-	-	-	Homo sapiens	Homo sapiens
729736	1111	672	107536	107140	-	-	CHEK1	BRCA1	CHK1	BRCAI|BRCC1|BROVCA1|FANCS|IRIS|PNCA4|PPP1R53|PSCP|RNF53	Biochemical Activity	physical	Inoue Y (2007)	PUBMED:17380128	9606	9606	Low Throughput	-	Phosphorylation	-	-	BIOGRID	O14757	B4DT73	NP_001231775|NP_001107593|NP_001317357|NP_001317356|NP_001107594|NP_001265	P38398	E9PFZ0|A0A024R1V0	NP_009229|NP_009228|NP_009230|NP_009231|NP_009225	-	-	-	-	-	-	Homo sapiens	Homo sapiens
729737	1111	5925	107536	111860	-	RP11-174I10.1	CHEK1	RB1	CHK1	OSRC|PPP1R130|RB|p105-Rb|pRb|pp110	Reconstituted Complex	physical	Inoue Y (2007)	PUBMED:17380128	9606	9606	Low Throughput	-	-	-	-	BIOGRID	O14757	B4DT73	NP_001231775|NP_001107593|NP_001317357|NP_001317356|NP_001107594|NP_001265	P06400	A0A024RDV3	NP_000312	-	-	-	-	-	-	Homo sapiens	Homo sapiens
734276	1111	9874	107536	115206	-	-	CHEK1	TLK1	CHK1	PKU-beta	Biochemical Activity	physical	Krause DR (2003)	PUBMED:12955071	9606	9606	Low Throughput	-	Phosphorylation	-	-	BIOGRID	O14757	B4DT73	NP_001231775|NP_001107593|NP_001317357|NP_001317356|NP_001107594|NP_001265	Q9UKI8	B3KRP1	NP_036422|NP_001130026|NP_001130027	-	-	-	-	-	-	Homo sapiens	Homo sapiens
734825	1111	995	107536	107430	-	-	CHEK1	CDC25C	CHK1	CDC25|PPP1R60	Biochemical Activity	physical	Zhao H (2001)	PUBMED:11390642	9606	9606	Low Throughput	-	Phosphorylation	-	-	BIOGRID	O14757	B4DT73	NP_001231775|NP_001107593|NP_001317357|NP_001317356|NP_001107594|NP_001265	P30307	-	NP_001274511|NP_073720|NP_001274512|NP_001305027|NP_001781	-	-	-	-	-	-	Homo sapiens	Homo sapiens
734826	545	1111	107027	107536	-	-	ATR	CHEK1	FCTCS|FRP1|MEC1|SCKL|SCKL1	CHK1	Biochemical Activity	physical	Zhao H (2001)	PUBMED:11390642	9606	9606	Low Throughput	-	Phosphorylation	-	-	BIOGRID	Q13535	-	NP_001175	O14757	B4DT73	NP_001231775|NP_001107593|NP_001317357|NP_001317356|NP_001107594|NP_001265	-	-	-	-	-	-	Homo sapiens	Homo sapiens
736981	1111	4751	107536	110826	-	-	CHEK1	NEK2	CHK1	HsPK21|NEK2A|NLK1|PPP1R111|RP67	Co-fractionation	physical	Kraemer A (2004)	PUBMED:15311285	9606	9606	Low Throughput	-	-	-	-	BIOGRID	O14757	B4DT73	NP_001231775|NP_001107593|NP_001317357|NP_001317356|NP_001107594|NP_001265	P51955	F6U4U2	NP_001191111|NP_002488|NP_001191112	-	-	-	-	-	-	Homo sapiens	Homo sapiens
737490	1111	995	107536	107430	-	-	CHEK1	CDC25C	CHK1	CDC25|PPP1R60	Biochemical Activity	physical	Groth A (2003)	PUBMED:12660173	9606	9606	Low Throughput	-	Phosphorylation	figure 5D.	-	BIOGRID	O14757	B4DT73	NP_001231775|NP_001107593|NP_001317357|NP_001317356|NP_001107594|NP_001265	P30307	-	NP_001274511|NP_073720|NP_001274512|NP_001305027|NP_001781	-	-	-	-	-	-	Homo sapiens	Homo sapiens
738477	1111	351	107536	106848	-	-	CHEK1	APP	CHK1	AAA|ABETA|ABPP|AD1|APPI|CTFgamma|CVAP|PN-II|PN2	Reconstituted Complex	physical	Olah J (2011)	PUBMED:21832049	9606	9606	High Throughput	-	-	-	-	BIOGRID	O14757	B4DT73	NP_001231775|NP_001107593|NP_001317357|NP_001317356|NP_001107594|NP_001265	P05067	B4DGD0|E9PG40|B4DJT9	NP_958817|NP_958816|NP_001191230|NP_001191231|NP_001191232|NP_000475|NP_001372182|NP_001129488|NP_001129603|NP_001129601|NP_001129602	-	-	-	-	-	-	Homo sapiens	Homo sapiens
753580	1111	51586	107536	119623	-	-	CHEK1	MED15	CHK1	ARC105|CAG7A|CTG7A|PCQAP|TIG-1|TIG1|TNRC7	Co-fractionation	physical	Havugimana PC (2012)	PUBMED:22939629	9606	9606	High Throughput	0.763	-	Denoised score >= 0.75	-	BIOGRID	O14757	B4DT73	NP_001231775|NP_001107593|NP_001317357|NP_001317356|NP_001107594|NP_001265	Q96RN5	Q6PKB8|G3V1P5|B7Z2H7	NP_056973|NP_001280166|NP_001280165|NP_001280164|NP_001280163|NP_001003891	-	-	-	-	-	-	Homo sapiens	Homo sapiens
795807	1111	5970	107536	111902	-	-	CHEK1	RELA	CHK1	NFKB3|p65	Biochemical Activity	physical	Rocha S (2005)	PUBMED:15775976	9606	9606	Low Throughput	-	Phosphorylation	-	-	BIOGRID	O14757	B4DT73	NP_001231775|NP_001107593|NP_001317357|NP_001317356|NP_001107594|NP_001265	Q04206	A0A087X0W8	NP_001230914|NP_068810|NP_001230913|NP_001138610	-	-	-	-	-	-	Homo sapiens	Homo sapiens
795810	545	1111	107027	107536	-	-	ATR	CHEK1	FCTCS|FRP1|MEC1|SCKL|SCKL1	CHK1	Affinity Capture-Western	physical	Rocha S (2005)	PUBMED:15775976	9606	9606	Low Throughput	-	-	-	-	BIOGRID	Q13535	-	NP_001175	O14757	B4DT73	NP_001231775|NP_001107593|NP_001317357|NP_001317356|NP_001107594|NP_001265	-	-	-	-	-	-	Homo sapiens	Homo sapiens
797894	1111	995	107536	107430	-	-	CHEK1	CDC25C	CHK1	CDC25|PPP1R60	Biochemical Activity	physical	Graves PR (2000)	PUBMED:10681541	9606	9606	Low Throughput	-	Phosphorylation	-	-	BIOGRID	O14757	B4DT73	NP_001231775|NP_001107593|NP_001317357|NP_001317356|NP_001107594|NP_001265	P30307	-	NP_001274511|NP_073720|NP_001274512|NP_001305027|NP_001781	-	-	-	-	-	-	Homo sapiens	Homo sapiens
808726	1111	993	107536	107428	-	-	CHEK1	CDC25A	CHK1	CDC25A2	Biochemical Activity	physical	Sorensen CS (2003)	PUBMED:12676583	9606	9606	Low Throughput	-	Phosphorylation	-	-	BIOGRID	O14757	B4DT73	NP_001231775|NP_001107593|NP_001317357|NP_001317356|NP_001107594|NP_001265	P30304	D8KXX0|A0A024R2R6|A0A024R2S4|K7N7S0	NP_001780|NP_963861	-	-	-	-	-	-	Homo sapiens	Homo sapiens
808727	472	1111	106962	107536	-	-	ATM	CHEK1	AT1|ATA|ATC|ATD|ATDC|ATE|TEL1|TELO1	CHK1	Biochemical Activity	physical	Sorensen CS (2003)	PUBMED:12676583	9606	9606	Low Throughput	-	Phosphorylation	-	-	BIOGRID	Q13315	A0A024R3C7	NP_001338763|NP_000042	O14757	B4DT73	NP_001231775|NP_001107593|NP_001317357|NP_001317356|NP_001107594|NP_001265	-	-	-	-	-	-	Homo sapiens	Homo sapiens
810887	1111	8451	107536	114029	-	RP11-391H12.1	CHEK1	CUL4A	CHK1	-	Affinity Capture-Western	physical	Huh J (2013)	PUBMED:23109433	9606	9606	Low Throughput	-	-	-	-	BIOGRID	O14757	B4DT73	NP_001231775|NP_001107593|NP_001317357|NP_001317356|NP_001107594|NP_001265	Q13619	B2RBV7	NP_001341868|NP_001265443|NP_001341869|NP_001341871|NP_001341867|NP_001265442|NP_001008895|NP_003580|NP_001341870	-	-	-	-	-	-	Homo sapiens	Homo sapiens
810888	1111	8454	107536	114032	-	-	CHEK1	CUL1	CHK1	-	Affinity Capture-Western	physical	Huh J (2013)	PUBMED:23109433	9606	9606	Low Throughput	-	-	-	-	BIOGRID	O14757	B4DT73	NP_001231775|NP_001107593|NP_001317357|NP_001317356|NP_001107594|NP_001265	Q13616	B3KTW0	NP_001357589|NP_003583|NP_001357591|NP_001357590|NP_001357593|NP_001357592	-	-	-	-	-	-	Homo sapiens	Homo sapiens
810894	1111	51514	107536	119582	-	RP11-15I11.1	CHEK1	DTL	CHK1	CDT2|DCAF2|L2DTL|RAMP	Affinity Capture-Western	physical	Huh J (2013)	PUBMED:23109433	9606	9606	Low Throughput	-	-	-	-	BIOGRID	O14757	B4DT73	NP_001231775|NP_001107593|NP_001317357|NP_001317356|NP_001107594|NP_001265	Q9NZJ0	B4E0E6	NP_001273158|NP_001273159|NP_057532	-	-	-	-	-	-	Homo sapiens	Homo sapiens
810896	1111	1642	107536	108009	-	-	CHEK1	DDB1	CHK1	DDBA|UV-DDB1|XAP1|XPCE|XPE|XPE-BF	Affinity Capture-Western	physical	Huh J (2013)	PUBMED:23109433	9606	9606	Low Throughput	-	-	-	-	BIOGRID	O14757	B4DT73	NP_001231775|NP_001107593|NP_001317357|NP_001317356|NP_001107594|NP_001265	Q16531	-	NP_001914	-	-	-	-	-	-	Homo sapiens	Homo sapiens
810899	1111	63967	107536	122015	-	-	CHEK1	CLSPN	CHK1	-	Affinity Capture-Western	physical	Huh J (2013)	PUBMED:23109433	9606	9606	Low Throughput	-	-	-	-	BIOGRID	O14757	B4DT73	NP_001231775|NP_001107593|NP_001317357|NP_001317356|NP_001107594|NP_001265	Q9HAW4	-	NP_071394|NP_001177410|NP_001317419	-	-	-	-	-	-	Homo sapiens	Homo sapiens
815866	1111	8454	107536	114032	-	-	CHEK1	CUL1	CHK1	-	Affinity Capture-Western	physical	Zhang YW (2005)	PUBMED:16137618	9606	9606	Low Throughput	-	-	figure 6.	-	BIOGRID	O14757	B4DT73	NP_001231775|NP_001107593|NP_001317357|NP_001317356|NP_001107594|NP_001265	Q13616	B3KTW0	NP_001357589|NP_003583|NP_001357591|NP_001357590|NP_001357593|NP_001357592	-	-	-	-	-	-	Homo sapiens	Homo sapiens
815867	1111	8451	107536	114029	-	RP11-391H12.1	CHEK1	CUL4A	CHK1	-	Affinity Capture-Western	physical	Zhang YW (2005)	PUBMED:16137618	9606	9606	Low Throughput	-	-	figure 6.	-	BIOGRID	O14757	B4DT73	NP_001231775|NP_001107593|NP_001317357|NP_001317356|NP_001107594|NP_001265	Q13619	B2RBV7	NP_001341868|NP_001265443|NP_001341869|NP_001341871|NP_001341867|NP_001265442|NP_001008895|NP_003580|NP_001341870	-	-	-	-	-	-	Homo sapiens	Homo sapiens
817386	7415	1111	113258	107536	-	-	VCP	CHEK1	ALS14|HEL-220|HEL-S-70|IBMPFD|IBMPFD1|TERA|p97	CHK1	Affinity Capture-MS	physical	Yu CC (2013)	PUBMED:23383273	9606	9606	High Throughput	-	-	exogenous expression of bait	-	BIOGRID	P55072	Q96IF9|V9HW80	NP_009057|NP_001341857|NP_001341856	O14757	B4DT73	NP_001231775|NP_001107593|NP_001317357|NP_001317356|NP_001107594|NP_001265	BTO:0001007	AGS cell	cell line	DOID:3717	gastric adenocarcinoma	-	Homo sapiens	Homo sapiens
824180	1111	995	107536	107430	-	-	CHEK1	CDC25C	CHK1	CDC25|PPP1R60	Biochemical Activity	physical	Arlander SJ (2006)	PUBMED:16330544	9606	9606	Low Throughput	-	Phosphorylation	Hsp90 shown to be required for Chk1 to acquire kinase activity in an in vitro translation reaction	-	BIOGRID	O14757	B4DT73	NP_001231775|NP_001107593|NP_001317357|NP_001317356|NP_001107594|NP_001265	P30307	-	NP_001274511|NP_073720|NP_001274512|NP_001305027|NP_001781	-	-	-	-	-	-	Homo sapiens	Homo sapiens
824181	1111	3320	107536	109552	-	-	CHEK1	HSP90AA1	CHK1	EL52|HSP86|HSP89A|HSP90A|HSP90N|HSPC1|HSPCA|HSPCAL1|HSPCAL4|HSPN|Hsp89|Hsp90|LAP-2|LAP2	Reconstituted Complex	physical	Arlander SJ (2006)	PUBMED:16330544	9606	9606	Low Throughput	-	-	Hsp90 shown to be required for Chk1 to acquire kinase activity in an in vitro translation reaction	-	BIOGRID	O14757	B4DT73	NP_001231775|NP_001107593|NP_001317357|NP_001317356|NP_001107594|NP_001265	P07900	Q86SX1|K9JA46	NP_005339|NP_001017963	-	-	-	-	-	-	Homo sapiens	Homo sapiens
829175	3320	1111	109552	107536	-	-	HSP90AA1	CHEK1	EL52|HSP86|HSP89A|HSP90A|HSP90N|HSPC1|HSPCA|HSPCAL1|HSPCAL4|HSPN|Hsp89|Hsp90|LAP-2|LAP2	CHK1	Affinity Capture-Luminescence	physical	Taipale M (2012)	PUBMED:22939624	9606	9606	High Throughput	-	-	-	-	BIOGRID	P07900	Q86SX1|K9JA46	NP_005339|NP_001017963	O14757	B4DT73	NP_001231775|NP_001107593|NP_001317357|NP_001317356|NP_001107594|NP_001265	-	-	-	-	-	-	Homo sapiens	Homo sapiens
830057	1111	5888	107536	111825	-	-	CHEK1	RAD51	CHK1	BRCC5|HRAD51|HsRad51|HsT16930|MRMV2|RAD51A|RECA	Affinity Capture-Western	physical	Sorensen CS (2005)	PUBMED:15665856	9606	9606	Low Throughput	-	-	-	-	BIOGRID	O14757	B4DT73	NP_001231775|NP_001107593|NP_001317357|NP_001317356|NP_001107594|NP_001265	Q06609	-	NP_001157742|NP_002866|NP_001157741|NP_597994	-	-	-	-	-	-	Homo sapiens	Homo sapiens
830058	5888	1111	111825	107536	-	-	RAD51	CHEK1	BRCC5|HRAD51|HsRad51|HsT16930|MRMV2|RAD51A|RECA	CHK1	Affinity Capture-Western	physical	Sorensen CS (2005)	PUBMED:15665856	9606	9606	Low Throughput	-	-	-	-	BIOGRID	Q06609	-	NP_001157742|NP_002866|NP_001157741|NP_597994	O14757	B4DT73	NP_001231775|NP_001107593|NP_001317357|NP_001317356|NP_001107594|NP_001265	-	-	-	-	-	-	Homo sapiens	Homo sapiens
853441	545	1111	107027	107536	-	-	ATR	CHEK1	FCTCS|FRP1|MEC1|SCKL|SCKL1	CHK1	Biochemical Activity	physical	Choi JH (2007)	PUBMED:17686975	9606	9606	Low Throughput	-	Phosphorylation	-	-	BIOGRID	Q13535	-	NP_001175	O14757	B4DT73	NP_001231775|NP_001107593|NP_001317357|NP_001317356|NP_001107594|NP_001265	-	-	-	-	-	-	Homo sapiens	Homo sapiens
853442	11073	1111	116256	107536	-	-	TOPBP1	CHEK1	TOP2BP1	CHK1	Biochemical Activity	physical	Choi JH (2007)	PUBMED:17686975	9606	9606	Low Throughput	-	Phosphorylation	-	-	BIOGRID	Q92547	A0AV47|Q05BV8|A7E2X7	NP_008958	O14757	B4DT73	NP_001231775|NP_001107593|NP_001317357|NP_001317356|NP_001107594|NP_001265	-	-	-	-	-	-	Homo sapiens	Homo sapiens
854901	9261	1111	114683	107536	-	-	MAPKAPK2	CHEK1	MAPKAP-K2|MK-2|MK2	CHK1	Phenotypic Suppression	genetic	Reinhardt HC (2010)	PUBMED:20932473	9606	9606	Low Throughput	-	-	A mutant version of CHK1 that can shuttle in and out of the nucleus during DNA damage compensates for the complete lack of a checkpoint produced when MAPKAPK2 is removed.	-	BIOGRID	P49137	-	NP_004750|NP_116584	O14757	B4DT73	NP_001231775|NP_001107593|NP_001317357|NP_001317356|NP_001107594|NP_001265	-	-	-	-	-	-	Homo sapiens	Homo sapiens
858461	10950	1111	116150	107536	-	-	BTG3	CHEK1	ANA|TOB5|TOB55|TOFA	CHK1	Affinity Capture-Western	physical	Cheng YC (2013)	PUBMED:23533280	9606	9606	Low Throughput	-	-	-	-	BIOGRID	Q14201	Q6IAU3	NP_001124386|NP_006797	O14757	B4DT73	NP_001231775|NP_001107593|NP_001317357|NP_001317356|NP_001107594|NP_001265	-	-	-	-	-	-	Homo sapiens	Homo sapiens
858462	1111	10950	107536	116150	-	-	CHEK1	BTG3	CHK1	ANA|TOB5|TOB55|TOFA	Affinity Capture-Western	physical	Cheng YC (2013)	PUBMED:23533280	9606	9606	Low Throughput	-	-	-	-	BIOGRID	O14757	B4DT73	NP_001231775|NP_001107593|NP_001317357|NP_001317356|NP_001107594|NP_001265	Q14201	Q6IAU3	NP_001124386|NP_006797	-	-	-	-	-	-	Homo sapiens	Homo sapiens
858465	51514	1111	119582	107536	RP11-15I11.1	-	DTL	CHEK1	CDT2|DCAF2|L2DTL|RAMP	CHK1	Biochemical Activity	physical	Cheng YC (2013)	PUBMED:23533280	9606	9606	Low Throughput	-	Ubiquitination	BTG3-mediated CHK1 ubiquitination depends on the CRL4Cdt2 E3 complex|E2- ubc13	-	BIOGRID	Q9NZJ0	B4E0E6	NP_001273158|NP_001273159|NP_057532	O14757	B4DT73	NP_001231775|NP_001107593|NP_001317357|NP_001317356|NP_001107594|NP_001265	-	-	-	-	-	-	Homo sapiens	Homo sapiens
869116	63967	1111	122015	107536	-	-	CLSPN	CHEK1	-	CHK1	Reconstituted Complex	physical	Clarke CA (2005)	PUBMED:16123041	9606	9606	Low Throughput	-	-	-	-	BIOGRID	Q9HAW4	-	NP_071394|NP_001177410|NP_001317419	O14757	B4DT73	NP_001231775|NP_001107593|NP_001317357|NP_001317356|NP_001107594|NP_001265	-	-	-	-	-	-	Homo sapiens	Homo sapiens
869117	1111	63967	107536	122015	-	-	CHEK1	CLSPN	CHK1	-	Affinity Capture-Western	physical	Clarke CA (2005)	PUBMED:16123041	9606	9606	Low Throughput	-	-	-	-	BIOGRID	O14757	B4DT73	NP_001231775|NP_001107593|NP_001317357|NP_001317356|NP_001107594|NP_001265	Q9HAW4	-	NP_071394|NP_001177410|NP_001317419	-	-	-	-	-	-	Homo sapiens	Homo sapiens
894465	1111	93183	107536	125010	-	-	CHEK1	PIGM	CHK1	GPI-MT-I	Two-hybrid	physical	Wang J (2011)	PUBMED:21988832	9606	9606	High Throughput	-	-	-	-	BIOGRID	O14757	B4DT73	NP_001231775|NP_001107593|NP_001317357|NP_001317356|NP_001107594|NP_001265	Q9H3S5	-	NP_660150	-	-	-	-	-	-	Homo sapiens	Homo sapiens
914767	57520	1111	121581	107536	-	-	HECW2	CHEK1	NEDL2	CHK1	Affinity Capture-MS	physical	Lu L (2013)	PUBMED:24163370	9606	9606	High Throughput	-	-	-	-	BIOGRID	Q9P2P5	-	NP_001335697|NP_065811	O14757	B4DT73	NP_001231775|NP_001107593|NP_001317357|NP_001317356|NP_001107594|NP_001265	-	-	-	-	-	-	Homo sapiens	Homo sapiens
918500	545	1111	107027	107536	-	-	ATR	CHEK1	FCTCS|FRP1|MEC1|SCKL|SCKL1	CHK1	Affinity Capture-Western	physical	Ha K (2011)	PUBMED:21566061	9606	9606	Low Throughput	-	-	exogenous expression of hit	-	BIOGRID	Q13535	-	NP_001175	O14757	B4DT73	NP_001231775|NP_001107593|NP_001317357|NP_001317356|NP_001107594|NP_001265	BTO:0000567	HeLa cell	cell line	DOID:3702	cervical adenocarcinoma	-	Homo sapiens	Homo sapiens
942016	23112	1111	116735	107536	RP5-1042K10.7	-	TNRC6B	CHEK1	-	CHK1	Affinity Capture-MS	physical	Li S (2014)	PUBMED:24778252	9606	9606	High Throughput	-	-	-	-	BIOGRID	Q9UPQ9	A0A024R1N5	NP_055903|NP_001155973|NP_001020014	O14757	B4DT73	NP_001231775|NP_001107593|NP_001317357|NP_001317356|NP_001107594|NP_001265	-	-	-	-	-	-	Homo sapiens	Homo sapiens
957004	1111	1642	107536	108009	-	-	CHEK1	DDB1	CHK1	DDBA|UV-DDB1|XAP1|XPCE|XPE|XPE-BF	Affinity Capture-Western	physical	Williamson EA (2014)	PUBMED:25024738	9606	9606	Low Throughput	-	-	-	-	BIOGRID	O14757	B4DT73	NP_001231775|NP_001107593|NP_001317357|NP_001317356|NP_001107594|NP_001265	Q16531	-	NP_001914	-	-	-	-	-	-	Homo sapiens	Homo sapiens
957005	1111	6419	107536	112317	-	-	CHEK1	SETMAR	CHK1	HsMar1|METNASE|Mar1	Affinity Capture-Western	physical	Williamson EA (2014)	PUBMED:25024738	9606	9606	Low Throughput	-	-	-	-	BIOGRID	O14757	B4DT73	NP_001231775|NP_001107593|NP_001317357|NP_001317356|NP_001107594|NP_001265	Q53H47	B4DND2	NP_001230652|NP_006506|NP_001263254	-	-	-	-	-	-	Homo sapiens	Homo sapiens
1034547	51514	1111	119582	107536	RP11-15I11.1	-	DTL	CHEK1	CDT2|DCAF2|L2DTL|RAMP	CHK1	Biochemical Activity	physical	Huh J (2013)	PUBMED:23109433	9606	9606	Low Throughput	-	Ubiquitination	-	-	BIOGRID	Q9NZJ0	B4E0E6	NP_001273158|NP_001273159|NP_057532	O14757	B4DT73	NP_001231775|NP_001107593|NP_001317357|NP_001317356|NP_001107594|NP_001265	-	-	-	-	-	-	Homo sapiens	Homo sapiens
1055642	6935	1111	112796	107536	RP11-472N13.4	-	ZEB1	CHEK1	AREB6|BZP|DELTAEF1|FECD6|NIL2A|PPCD3|TCF8|ZFHEP|ZFHX1A	CHK1	Affinity Capture-Western	physical	Zhang P (2014)	PUBMED:25086746	9606	9606	Low Throughput	-	-	-	-	BIOGRID	P37275	B2RBI8	NP_001310586|NP_001310604|NP_001310592|NP_001310589|NP_001310588|NP_001310587|NP_001310605|NP_001310585|NP_001310607|NP_001310583|NP_001310601|NP_001310581|NP_001310603|NP_001167565|NP_001167564|NP_001167567|NP_001167566|NP_001310600|NP_001310582|NP_001310576|NP_001310577|NP_001310574|NP_001310575|NP_001310572|NP_001310573|NP_001310570|NP_001310571|NP_001310580|NP_001310578|NP_001310579|NP_001310…	O14757	B4DT73	NP_001231775|NP_001107593|NP_001317357|NP_001317356|NP_001107594|NP_001265	-	-	-	-	-	-	Homo sapiens	Homo sapiens
1055644	7874	1111	113622	107536	-	-	USP7	CHEK1	HAUSP|TEF1	CHK1	Affinity Capture-Western	physical	Zhang P (2014)	PUBMED:25086746	9606	9606	Low Throughput	-	-	-	-	BIOGRID	Q93009	B7ZAX6|Q6U8A4|B7Z855	NP_001308787|NP_003461|NP_001273387|NP_001273386	O14757	B4DT73	NP_001231775|NP_001107593|NP_001317357|NP_001317356|NP_001107594|NP_001265	-	-	-	-	-	-	Homo sapiens	Homo sapiens
1055651	7874	1111	113622	107536	-	-	USP7	CHEK1	HAUSP|TEF1	CHK1	Biochemical Activity	physical	Zhang P (2014)	PUBMED:25086746	9606	9606	Low Throughput	-	Deubiquitination	activity is augmented when Zeb1 is added to the in vitro reaction	-	BIOGRID	Q93009	B7ZAX6|Q6U8A4|B7Z855	NP_001308787|NP_003461|NP_001273387|NP_001273386	O14757	B4DT73	NP_001231775|NP_001107593|NP_001317357|NP_001317356|NP_001107594|NP_001265	-	-	-	-	-	-	Homo sapiens	Homo sapiens
1056542	1111	26524	107536	117727	-	-	CHEK1	LATS2	CHK1	KPM	Biochemical Activity	physical	Suzuki H (2013)	PUBMED:23886938	9606	9606	Low Throughput	-	Phosphorylation	-	-	BIOGRID	O14757	B4DT73	NP_001231775|NP_001107593|NP_001317357|NP_001317356|NP_001107594|NP_001265	Q9NRM7	A0A024RDM3	NP_055387	-	-	-	-	-	-	Homo sapiens	Homo sapiens
1105454	1111	2521	107536	108797	-	-	CHEK1	FUS	CHK1	ALS6|ETM4|FUS1|HNRNPP2|POMP75|TLS	Affinity Capture-MS	physical	So J (2015)	PUBMED:25852190	9606	9606	High Throughput	-	-	-	-	BIOGRID	O14757	B4DT73	NP_001231775|NP_001107593|NP_001317357|NP_001317356|NP_001107594|NP_001265	P35637	Q6IBQ5|Q13344	NP_004951|NP_001164105|NP_001164408	-	-	-	-	-	-	Homo sapiens	Homo sapiens
1178099	26119	1111	117561	107536	RP11-70P17.2	-	LDLRAP1	CHEK1	ARH|ARH1|ARH2|FHCB1|FHCB2	CHK1	Affinity Capture-MS	physical	Huttlin EL (2015)	PUBMED:26186194	9606	9606	High Throughput	0.924516	-	BioPlex 1.0 HEK 293T cells CompPASS score = 0.924515867, threshold = 0.75. Quantitative scores calculated by CompPASS-Plus (Huttlin et al. Cell, 2015, PMID: 26186194).|See BioPlex Interactome for details (https://bioplex.hms.harvard.edu/index.php).|This data has also been reanalyzed as part of BioPlex 2.0 (PMID: 28514442) and BioPlex 3.0 (PMID: 33961781). Only scores from within BioPlex 1.0 (PMID…	-	BIOGRID	Q5SW96	B3KR97	NP_056442	O14757	B4DT73	NP_001231775|NP_001107593|NP_001317357|NP_001317356|NP_001107594|NP_001265	-	-	-	-	-	-	Homo sapiens	Homo sapiens
1178204	29916	1111	118960	107536	-	-	SNX11	CHEK1	-	CHK1	Affinity Capture-MS	physical	Huttlin EL (2015)	PUBMED:26186194	9606	9606	High Throughput	0.918264	-	BioPlex 1.0 HEK 293T cells CompPASS score = 0.918263642, threshold = 0.75. Quantitative scores calculated by CompPASS-Plus (Huttlin et al. Cell, 2015, PMID: 26186194).|See BioPlex Interactome for details (https://bioplex.hms.harvard.edu/index.php).|This data has also been reanalyzed as part of BioPlex 2.0 (PMID: 28514442) and BioPlex 3.0 (PMID: 33961781). Only scores from within BioPlex 1.0 (PMID…	-	BIOGRID	Q9Y5W9	-	NP_037455|NP_001317249|NP_689450	O14757	B4DT73	NP_001231775|NP_001107593|NP_001317357|NP_001317356|NP_001107594|NP_001265	-	-	-	-	-	-	Homo sapiens	Homo sapiens
1178818	3127	1111	109372	107536	hCG_1998957	-	HLA-DRB5	CHEK1	HLA-DRB	CHK1	Affinity Capture-MS	physical	Huttlin EL (2015)	PUBMED:26186194	9606	9606	High Throughput	0.975504	-	BioPlex 1.0 HEK 293T cells CompPASS score = 0.975503684, threshold = 0.75. Quantitative scores calculated by CompPASS-Plus (Huttlin et al. Cell, 2015, PMID: 26186194).|See BioPlex Interactome for details (https://bioplex.hms.harvard.edu/index.php).|This data has also been reanalyzed as part of BioPlex 2.0 (PMID: 28514442) and BioPlex 3.0 (PMID: 33961781). Only scores from within BioPlex 1.0 (PMID…	-	BIOGRID	Q30154	-	NP_002116	O14757	B4DT73	NP_001231775|NP_001107593|NP_001317357|NP_001317356|NP_001107594|NP_001265	-	-	-	-	-	-	Homo sapiens	Homo sapiens
1185517	79370	1111	122658	107536	-	-	BCL2L14	CHEK1	BCLG	CHK1	Affinity Capture-MS	physical	Huttlin EL (2015)	PUBMED:26186194	9606	9606	High Throughput	0.983871	-	BioPlex 1.0 HEK 293T cells CompPASS score = 0.983871012, threshold = 0.75. Quantitative scores calculated by CompPASS-Plus (Huttlin et al. Cell, 2015, PMID: 26186194).|See BioPlex Interactome for details (https://bioplex.hms.harvard.edu/index.php).|This data has also been reanalyzed as part of BioPlex 2.0 (PMID: 28514442) and BioPlex 3.0 (PMID: 33961781). Only scores from within BioPlex 1.0 (PMID…	-	BIOGRID	Q9BZR8	A0A024RAR1	NP_620048|NP_620049|NP_110393	O14757	B4DT73	NP_001231775|NP_001107593|NP_001317357|NP_001317356|NP_001107594|NP_001265	-	-	-	-	-	-	Homo sapiens	Homo sapiens
1189617	112849	1111	125210	107536	-	-	L3HYPDH	CHEK1	C14orf149	CHK1	Affinity Capture-MS	physical	Huttlin EL (2015)	PUBMED:26186194	9606	9606	High Throughput	0.782669	-	BioPlex 1.0 HEK 293T cells CompPASS score = 0.782669148, threshold = 0.75. Quantitative scores calculated by CompPASS-Plus (Huttlin et al. Cell, 2015, PMID: 26186194).|See BioPlex Interactome for details (https://bioplex.hms.harvard.edu/index.php).|This data has also been reanalyzed as part of BioPlex 2.0 (PMID: 28514442) and BioPlex 3.0 (PMID: 33961781). Only scores from within BioPlex 1.0 (PMID…	-	BIOGRID	Q96EM0	-	NP_653182	O14757	B4DT73	NP_001231775|NP_001107593|NP_001317357|NP_001317356|NP_001107594|NP_001265	-	-	-	-	-	-	Homo sapiens	Homo sapiens
1192407	9338	1111	114745	107536	-	-	TCEAL1	CHEK1	SIIR|WEX9|p21|pp21	CHK1	Affinity Capture-MS	physical	Huttlin EL (2015)	PUBMED:26186194	9606	9606	High Throughput	0.994336	-	BioPlex 1.0 HEK 293T cells CompPASS score = 0.994336457, threshold = 0.75. Quantitative scores calculated by CompPASS-Plus (Huttlin et al. Cell, 2015, PMID: 26186194).|See BioPlex Interactome for details (https://bioplex.hms.harvard.edu/index.php).|This data has also been reanalyzed as part of BioPlex 2.0 (PMID: 28514442) and BioPlex 3.0 (PMID: 33961781). Only scores from within BioPlex 1.0 (PMID…	-	BIOGRID	Q15170	-	NP_004771|NP_001006640|NP_001006641	O14757	B4DT73	NP_001231775|NP_001107593|NP_001317357|NP_001317356|NP_001107594|NP_001265	-	-	-	-	-	-	Homo sapiens	Homo sapiens
1196525	55584	1111	120731	107536	-	-	CHRNA9	CHEK1	HSA243342|NACHRA9	CHK1	Affinity Capture-MS	physical	Huttlin EL (2015)	PUBMED:26186194	9606	9606	High Throughput	0.999983	-	BioPlex 1.0 HEK 293T cells CompPASS score = 0.999983115, threshold = 0.75. Quantitative scores calculated by CompPASS-Plus (Huttlin et al. Cell, 2015, PMID: 26186194).|See BioPlex Interactome for details (https://bioplex.hms.harvard.edu/index.php).|This data has also been reanalyzed as part of BioPlex 2.0 (PMID: 28514442) and BioPlex 3.0 (PMID: 33961781). Only scores from within BioPlex 1.0 (PMID…	-	BIOGRID	Q9UGM1	-	NP_060051	O14757	B4DT73	NP_001231775|NP_001107593|NP_001317357|NP_001317356|NP_001107594|NP_001265	-	-	-	-	-	-	Homo sapiens	Homo sapiens
1259976	3184	1111	109425	107536	-	-	HNRNPD	CHEK1	AUF1|AUF1A|HNRPD|P37|hnRNPD0	CHK1	Co-fractionation	physical	Wan C (2015)	PUBMED:26344197	9606	9606	High Throughput	0.0990302	-	Fractionation was combined with mass spectrometry from five diverse animal species to predict co-complex protein interactions conserved across metazoa using an integrative computational scoring procedure along with an SVM approach. The significant data set of 16655 PPI, was derived from a set of more than 1M interactions by examining a ROC curve of predicted interactions against reference annotat…	-	BIOGRID	Q14103	A0A024RDF4|A0A024RDB4|A0A024RDF3	NP_001003810|NP_112737|NP_002129|NP_112738	O14757	B4DT73	NP_001231775|NP_001107593|NP_001317357|NP_001317356|NP_001107594|NP_001265	-	-	-	-	-	-	Homo sapiens	Homo sapiens
1259977	5594	1111	111580	107536	-	-	MAPK1	CHEK1	ERK|ERK-2|ERK2|ERT1|MAPK2|P42MAPK|PRKM1|PRKM2|p38|p40|p41|p41mapk|p42-MAPK	CHK1	Co-fractionation	physical	Wan C (2015)	PUBMED:26344197	9606	9606	High Throughput	0.254669	-	Fractionation was combined with mass spectrometry from five diverse animal species to predict co-complex protein interactions conserved across metazoa using an integrative computational scoring procedure along with an SVM approach. The significant data set of 16655 PPI, was derived from a set of more than 1M interactions by examining a ROC curve of predicted interactions against reference annotat…	-	BIOGRID	P28482	Q1HBJ4|Q499G7	NP_002736|NP_620407	O14757	B4DT73	NP_001231775|NP_001107593|NP_001317357|NP_001317356|NP_001107594|NP_001265	-	-	-	-	-	-	Homo sapiens	Homo sapiens
1259978	5494	1111	111489	107536	-	-	PPM1A	CHEK1	PP2C-ALPHA|PP2CA|PP2Calpha	CHK1	Co-fractionation	physical	Wan C (2015)	PUBMED:26344197	9606	9606	High Throughput	0.204049	-	Fractionation was combined with mass spectrometry from five diverse animal species to predict co-complex protein interactions conserved across metazoa using an integrative computational scoring procedure along with an SVM approach. The significant data set of 16655 PPI, was derived from a set of more than 1M interactions by examining a ROC curve of predicted interactions against reference annotat…	-	BIOGRID	P35813	A0A024R6A5|B2R8E4	NP_066283|NP_808820|NP_808821	O14757	B4DT73	NP_001231775|NP_001107593|NP_001317357|NP_001317356|NP_001107594|NP_001265	-	-	-	-	-	-	Homo sapiens	Homo sapiens
1259979	5725	1111	111697	107536	-	-	PTBP1	CHEK1	HNRNP-I|HNRNPI|HNRPI|PTB|PTB-1|PTB-T|PTB2|PTB3|PTB4|pPTB	CHK1	Co-fractionation	physical	Wan C (2015)	PUBMED:26344197	9606	9606	High Throughput	0.286362	-	Fractionation was combined with mass spectrometry from five diverse animal species to predict co-complex protein interactions conserved across metazoa using an integrative computational scoring procedure along with an SVM approach. The significant data set of 16655 PPI, was derived from a set of more than 1M interactions by examining a ROC curve of predicted interactions against reference annotat…	-	BIOGRID	P26599	-	NP_002810|NP_114368|NP_114367	O14757	B4DT73	NP_001231775|NP_001107593|NP_001317357|NP_001317356|NP_001107594|NP_001265	-	-	-	-	-	-	Homo sapiens	Homo sapiens
1259980	9991	1111	115312	107536	RP11-165N19.1	-	PTBP3	CHEK1	ROD1	CHK1	Co-fractionation	physical	Wan C (2015)	PUBMED:26344197	9606	9606	High Throughput	0.283136	-	Fractionation was combined with mass spectrometry from five diverse animal species to predict co-complex protein interactions conserved across metazoa using an integrative computational scoring procedure along with an SVM approach. The significant data set of 16655 PPI, was derived from a set of more than 1M interactions by examining a ROC curve of predicted interactions against reference annotat…	-	BIOGRID	O95758	A0A024R163	NP_005147|NP_001362847|NP_001362849|NP_001231826|NP_001231827|NP_001231825|NP_001157260|NP_001157262	O14757	B4DT73	NP_001231775|NP_001107593|NP_001317357|NP_001317356|NP_001107594|NP_001265	-	-	-	-	-	-	Homo sapiens	Homo sapiens
1259981	6897	1111	112760	107536	-	-	TARS	CHEK1	ThrRS	CHK1	Co-fractionation	physical	Wan C (2015)	PUBMED:26344197	9606	9606	High Throughput	0.134515	-	Fractionation was combined with mass spectrometry from five diverse animal species to predict co-complex protein interactions conserved across metazoa using an integrative computational scoring procedure along with an SVM approach. The significant data set of 16655 PPI, was derived from a set of more than 1M interactions by examining a ROC curve of predicted interactions against reference annotat…	-	BIOGRID	P26639	-	NP_689508|NP_001245366|NP_001245367	O14757	B4DT73	NP_001231775|NP_001107593|NP_001317357|NP_001317356|NP_001107594|NP_001265	-	-	-	-	-	-	Homo sapiens	Homo sapiens
1443743	983	1111	107420	107536	-	-	CDK1	CHEK1	CDC2|CDC28A|P34CDC2	CHK1	Affinity Capture-MS	physical	Hein MY (2015)	PUBMED:26496610	9606	9606	High Throughput	-	-	interaction detected by quantitative BAC-GFP interactomics (QUBIC)	-	BIOGRID	P06493	B7Z3D6|I6L9I5|A0A024QZJ8	NP_001307847|NP_203698|NP_001163878|NP_001163877|NP_001777	O14757	B4DT73	NP_001231775|NP_001107593|NP_001317357|NP_001317356|NP_001107594|NP_001265	-	-	-	-	-	-	Homo sapiens	Homo sapiens
1459126	12534	1111	198624	107536	-	-	Cdk1	CHEK1	Cdc2|Cdc2a|p34[CDC2]	CHK1	Affinity Capture-MS	physical	Hein MY (2015)	PUBMED:26496610	10090	9606	High Throughput	-	-	interaction detected by quantitative BAC-GFP interactomics (QUBIC)	-	BIOGRID	P11440	-	NP_031685	O14757	B4DT73	NP_001231775|NP_001107593|NP_001317357|NP_001317356|NP_001107594|NP_001265	-	-	-	-	-	-	Mus musculus	Homo sapiens
1513809	5886	1111	111823	107536	-	-	RAD23A	CHEK1	HHR23A|HR23A	CHK1	Affinity Capture-Western	physical	Tan X (2015)	PUBMED:26296656	9606	9606	Low Throughput	-	-	Figure 4	-	BIOGRID	P54725	A8K1J3|A0A024R7G8	NP_005044|NP_001257291|NP_001257292	O14757	B4DT73	NP_001231775|NP_001107593|NP_001317357|NP_001317356|NP_001107594|NP_001265	-	-	-	-	-	-	Homo sapiens	Homo sapiens
1513810	1111	5886	107536	111823	-	-	CHEK1	RAD23A	CHK1	HHR23A|HR23A	Affinity Capture-Western	physical	Tan X (2015)	PUBMED:26296656	9606	9606	Low Throughput	-	-	Figure 4	-	BIOGRID	O14757	B4DT73	NP_001231775|NP_001107593|NP_001317357|NP_001317356|NP_001107594|NP_001265	P54725	A8K1J3|A0A024R7G8	NP_005044|NP_001257291|NP_001257292	-	-	-	-	-	-	Homo sapiens	Homo sapiens
1513811	7317	1111	113165	107536	CTD-2522E6.1	-	UBA1	CHEK1	A1S9|A1S9T|A1ST|AMCX1|CFAP124|GXP1|POC20|SMAX2|UBA1A|UBE1|UBE1X	CHK1	Reconstituted Complex	physical	Tan X (2015)	PUBMED:26296656	9606	9606	Low Throughput	-	-	Figure 4	-	BIOGRID	P22314	A0A024R1A3	NP_695012|NP_003325	O14757	B4DT73	NP_001231775|NP_001107593|NP_001317357|NP_001317356|NP_001107594|NP_001265	-	-	-	-	-	-	Homo sapiens	Homo sapiens
1513812	10054	1111	115365	107536	HRIHFB2115	-	UBA2	CHEK1	ARX|SAE2	CHK1	Reconstituted Complex	physical	Tan X (2015)	PUBMED:26296656	9606	9606	Low Throughput	-	-	Figure 4	-	BIOGRID	Q9UBT2	-	NP_005490	O14757	B4DT73	NP_001231775|NP_001107593|NP_001317357|NP_001317356|NP_001107594|NP_001265	-	-	-	-	-	-	Homo sapiens	Homo sapiens
1513813	5886	1111	111823	107536	-	-	RAD23A	CHEK1	HHR23A|HR23A	CHK1	Reconstituted Complex	physical	Tan X (2015)	PUBMED:26296656	9606	9606	Low Throughput	-	-	Figure 4	-	BIOGRID	P54725	A8K1J3|A0A024R7G8	NP_005044|NP_001257291|NP_001257292	O14757	B4DT73	NP_001231775|NP_001107593|NP_001317357|NP_001317356|NP_001107594|NP_001265	-	-	-	-	-	-	Homo sapiens	Homo sapiens
1513814	1111	7874	107536	113622	-	-	CHEK1	USP7	CHK1	HAUSP|TEF1	Affinity Capture-Western	physical	Tan X (2015)	PUBMED:26296656	9606	9606	Low Throughput	-	-	Figure 5	-	BIOGRID	O14757	B4DT73	NP_001231775|NP_001107593|NP_001317357|NP_001317356|NP_001107594|NP_001265	Q93009	B7ZAX6|Q6U8A4|B7Z855	NP_001308787|NP_003461|NP_001273387|NP_001273386	-	-	-	-	-	-	Homo sapiens	Homo sapiens
1514148	22938	1111	116597	107536	-	-	SNW1	CHEK1	Bx42|NCOA-62|PRPF45|Prp45|SKIIP|SKIP	CHK1	Affinity Capture-MS	physical	Lleres D (2010)	PUBMED:20467437	9606	9606	High Throughput	-	-	-	-	BIOGRID	Q13573	G3V3A4	NP_001305773|NP_036377	O14757	B4DT73	NP_001231775|NP_001107593|NP_001317357|NP_001317356|NP_001107594|NP_001265	-	-	-	-	-	-	Homo sapiens	Homo sapiens
1514360	988	1111	107424	107536	RP1-319D22.1	-	CDC5L	CHEK1	CDC5|CDC5-LIKE|CEF1|PCDC5RP|dJ319D22.1	CHK1	Affinity Capture-MS	physical	Lleres D (2010)	PUBMED:20467437	9606	9606	High Throughput	-	-	-	-	BIOGRID	Q99459	-	NP_001244	O14757	B4DT73	NP_001231775|NP_001107593|NP_001317357|NP_001317356|NP_001107594|NP_001265	-	-	-	-	-	-	Homo sapiens	Homo sapiens
1528119	4772	1111	110845	107536	-	-	NFATC1	CHEK1	NF-ATC|NFAT2|NFATc	CHK1	Affinity Capture-Western	physical	Gabriel CH (2016)	PUBMED:27637333	9606	9606	Low Throughput	-	-	-	-	BIOGRID	O95644	F5H4S8|B4DER8|K7ER53|A8K9C6	NP_001265599|NP_001265598|NP_001265602|NP_001265601|NP_006153|NP_765975|NP_765976|NP_765977|NP_001265604|NP_765978	O14757	B4DT73	NP_001231775|NP_001107593|NP_001317357|NP_001317356|NP_001107594|NP_001265	-	-	-	-	-	-	Homo sapiens	Homo sapiens
1528129	4773	1111	110846	107536	RP5-1009H6.1	-	NFATC2	CHEK1	NFAT1|NFATP	CHK1	Affinity Capture-Western	physical	Gabriel CH (2016)	PUBMED:27637333	9606	9606	Low Throughput	-	-	-	-	BIOGRID	Q13469	B5B2P4	NP_001245223|NP_001245221|NP_001245226|NP_001245225|NP_001245224|NP_775114|NP_036472|NP_001129493	O14757	B4DT73	NP_001231775|NP_001107593|NP_001317357|NP_001317356|NP_001107594|NP_001265	-	-	-	-	-	-	Homo sapiens	Homo sapiens
1528313	1111	2177	107536	108474	-	-	CHEK1	FANCD2	CHK1	FA-D2|FA4|FACD|FAD|FAD2|FANCD	Biochemical Activity	physical	Zhi G (2009)	PUBMED:19861535	9606	9606	Low Throughput	-	Phosphorylation	-	-	BIOGRID	O14757	B4DT73	NP_001231775|NP_001107593|NP_001317357|NP_001317356|NP_001107594|NP_001265	Q9BXW9	A0A024R2G2	NP_001306913|NP_001018125|NP_001361183|NP_001361182|NP_149075|NP_001361184	-	-	-	-	-	-	Homo sapiens	Homo sapiens
1533655	4772	1111	110845	107536	-	-	NFATC1	CHEK1	NF-ATC|NFAT2|NFATc	CHK1	Affinity Capture-MS	physical	Gabriel CH (2016)	PUBMED:27637333	9606	9606	High Throughput	9.8	-	The score displays the factor of enrichment of the prey protein. It is a ratio of the prey protein's abundance in CoIP-MS when the bait protein was present versus its abundance in control experiments without bait protein. The shown values are means from >= 2 experiments.	-	BIOGRID	O95644	F5H4S8|B4DER8|K7ER53|A8K9C6	NP_001265599|NP_001265598|NP_001265602|NP_001265601|NP_006153|NP_765975|NP_765976|NP_765977|NP_001265604|NP_765978	O14757	B4DT73	NP_001231775|NP_001107593|NP_001317357|NP_001317356|NP_001107594|NP_001265	-	-	-	-	-	-	Homo sapiens	Homo sapiens
1533665	4773	1111	110846	107536	RP5-1009H6.1	-	NFATC2	CHEK1	NFAT1|NFATP	CHK1	Affinity Capture-MS	physical	Gabriel CH (2016)	PUBMED:27637333	9606	9606	High Throughput	9.1	-	The score displays the factor of enrichment of the prey protein. It is a ratio of the prey protein's abundance in CoIP-MS when the bait protein was present versus its abundance in control experiments without bait protein. The shown values are means from >= 2 experiments.	-	BIOGRID	Q13469	B5B2P4	NP_001245223|NP_001245221|NP_001245226|NP_001245225|NP_001245224|NP_775114|NP_036472|NP_001129493	O14757	B4DT73	NP_001231775|NP_001107593|NP_001317357|NP_001317356|NP_001107594|NP_001265	-	-	-	-	-	-	Homo sapiens	Homo sapiens
2207881	1111	29089	107536	118858	-	HSPC150	CHEK1	UBE2T	CHK1	PIG50	Biochemical Activity	physical	Lv Z (2017)	PUBMED:28162934	9606	9606	Low Throughput	-	Phosphorylation	-	-	BIOGRID	O14757	B4DT73	NP_001231775|NP_001107593|NP_001317357|NP_001317356|NP_001107594|NP_001265	Q9NPD8	A0A024R9A9	NP_001297255|NP_054895	-	-	-	-	-	-	Homo sapiens	Homo sapiens
2208288	1111	3480	107536	109701	-	-	CHEK1	IGF1R	CHK1	CD221|IGFIR|IGFR|JTK13	Negative Genetic	genetic	Shen JP (2017)	PUBMED:28319113	9606	9606	High Throughput	-	-	CRISPR GI screen|Cell Line:HEK293T EFO:0001184|Experimental Setup: Timecourse|GIST: A-phenotypic negative genetic interaction|Library: Dual-guide CRISPRn library|Significance Threshold:FDR ~ 0.3	-	BIOGRID	O14757	B4DT73	NP_001231775|NP_001107593|NP_001317357|NP_001317356|NP_001107594|NP_001265	P08069	C9J5X1	NP_000866|NP_001278787	HP:0001507|PATO:0000169|BTO:0002181	Growth abnormality|viability|HEK-293T cell	phenotype|phenotype|phenotype	-|-|-	-|-|-	-|-|-	Homo sapiens	Homo sapiens
2208289	1111	7422	107536	113265	-	RP1-261G23.1	CHEK1	VEGFA	CHK1	MVCD1|VEGF|VPF	Negative Genetic	genetic	Shen JP (2017)	PUBMED:28319113	9606	9606	High Throughput	-	-	CRISPR GI screen|Cell Line:HEK293T EFO:0001184|Experimental Setup: Timecourse|GIST: A-phenotypic negative genetic interaction|Library: Dual-guide CRISPRn library|Significance Threshold:FDR ~ 0.3	-	BIOGRID	O14757	B4DT73	NP_001231775|NP_001107593|NP_001317357|NP_001317356|NP_001107594|NP_001265	P15692	A0A024RD33|A2A2V4|A0A024RD37	NP_001165099|NP_001165098|NP_001020541|NP_001020540|NP_001020537|NP_001165093|NP_001020539|NP_003367|NP_001165097|NP_001165096|NP_001165095|NP_001165094|NP_001020538|NP_001273973|NP_001165101|NP_001165100|NP_001191314|NP_001191313|NP_001028928	BTO:0002181|HP:0001507|PATO:0000169	HEK-293T cell|Growth abnormality|viability	phenotype|phenotype|phenotype	-|-|-	-|-|-	-|-|-	Homo sapiens	Homo sapiens
2208290	1111	5728	107536	111700	-	-	CHEK1	PTEN	CHK1	10q23del|BZS|CWS1|DEC|GLM2|MHAM|MMAC1|PTEN1|TEP1	Negative Genetic	genetic	Shen JP (2017)	PUBMED:28319113	9606	9606	High Throughput	-	-	CRISPR GI screen|Cell Line:HEK293T EFO:0001184|Experimental Setup: Timecourse|GIST: A-phenotypic negative genetic interaction|Library: Dual-guide CRISPRn library|Significance Threshold:FDR ~ 0.3	-	BIOGRID	O14757	B4DT73	NP_001231775|NP_001107593|NP_001317357|NP_001317356|NP_001107594|NP_001265	P60484	F6KD01	NP_001291646|NP_000305	BTO:0002181|HP:0001507|PATO:0000169	HEK-293T cell|Growth abnormality|viability	phenotype|phenotype|phenotype	-|-|-	-|-|-	-|-|-	Homo sapiens	Homo sapiens
2208318	1111	2475	107536	108757	-	-	CHEK1	MTOR	CHK1	FRAP|FRAP1|FRAP2|RAFT1|RAPT1	Negative Genetic	genetic	Shen JP (2017)	PUBMED:28319113	9606	9606	High Throughput	-	-	CRISPR GI screen|Cell Line:HEK293T EFO:0001184|Experimental Setup: Timecourse|GIST: A-phenotypic negative genetic interaction|Library: Dual-guide CRISPRn library|Significance Threshold:FDR ~ 0.3	-	BIOGRID	O14757	B4DT73	NP_001231775|NP_001107593|NP_001317357|NP_001317356|NP_001107594|NP_001265	P42345	-	NP_004949|NP_001373430|NP_001373429	BTO:0002181|HP:0001507|PATO:0000169	HEK-293T cell|Growth abnormality|viability	phenotype|phenotype|phenotype	-|-|-	-|-|-	-|-|-	Homo sapiens	Homo sapiens
2208330	1111	6608	107536	112492	-	-	CHEK1	SMO	CHK1	FZD11|Gx|SMOH	Negative Genetic	genetic	Shen JP (2017)	PUBMED:28319113	9606	9606	High Throughput	-	-	CRISPR GI screen|Cell Line: HeLa EFO:0001185/HEK293T EFO:0001184|Experimental Setup: Timecourse|GIST: A-phenotypic negative genetic interaction|Library: Dual-guide CRISPRn library|Significance Threshold:FDR ~ 0.3	-	BIOGRID	O14757	B4DT73	NP_001231775|NP_001107593|NP_001317357|NP_001317356|NP_001107594|NP_001265	Q99835	-	NP_005622	HP:0001507|BTO:0000567|BTO:0002181|PATO:0000169	Growth abnormality|HeLa cell|HEK-293T cell|viability	phenotype|phenotype|phenotype|phenotype	-|-|-|-	-|-|-|-	-|-|-|-	Homo sapiens	Homo sapiens
2208338	1111	142	107536	106652	-	RP11-125A15.2	CHEK1	PARP1	CHK1	ADPRT|ADPRT 1|ADPRT1|ARTD1|PARP|PARP-1|PPOL|pADPRT-1	Negative Genetic	genetic	Shen JP (2017)	PUBMED:28319113	9606	9606	High Throughput	-	-	CRISPR GI screen|Cell Line:HEK293T EFO:0001184|Experimental Setup: Timecourse|GIST: A-phenotypic negative genetic interaction|Library: Dual-guide CRISPRn library|Significance Threshold:FDR ~ 0.3	-	BIOGRID	O14757	B4DT73	NP_001231775|NP_001107593|NP_001317357|NP_001317356|NP_001107594|NP_001265	P09874	A0A024R3T8	NP_001609	PATO:0000169|HP:0001507|BTO:0002181	viability|Growth abnormality|HEK-293T cell	phenotype|phenotype|phenotype	-|-|-	-|-|-	-|-|-	Homo sapiens	Homo sapiens
2208344	1111	5591	107536	111577	-	-	CHEK1	PRKDC	CHK1	DNA-PKcs|DNAPK|DNPK1|HYRC|HYRC1|IMD26|XRCC7|p350	Negative Genetic	genetic	Shen JP (2017)	PUBMED:28319113	9606	9606	High Throughput	-	-	CRISPR GI screen|Cell Line: A-549 EFO:0001086/HeLa EFO:0001185|Experimental Setup: Timecourse|GIST: A-phenotypic negative genetic interaction|Library: Dual-guide CRISPRn library|Significance Threshold:FDR ~ 0.3	-	BIOGRID	O14757	B4DT73	NP_001231775|NP_001107593|NP_001317357|NP_001317356|NP_001107594|NP_001265	P78527	-	NP_001075109|NP_008835	BTO:0000567|HP:0001507|PATO:0000169|BTO:0000018	HeLa cell|Growth abnormality|viability|A-549 cell	phenotype|phenotype|phenotype|phenotype	-|-|-|-	-|-|-|-	-|-|-|-	Homo sapiens	Homo sapiens
2208346	1111	7298	107536	113149	-	OK/SW-cl.29	CHEK1	TYMS	CHK1	HST422|TMS|TS	Negative Genetic	genetic	Shen JP (2017)	PUBMED:28319113	9606	9606	High Throughput	-	-	CRISPR GI screen|Cell Line: HeLa EFO:0001185|Experimental Setup: Timecourse|GIST: A-phenotypic negative genetic interaction|Library: Dual-guide CRISPRn library|Significance Threshold:FDR ~ 0.3	-	BIOGRID	O14757	B4DT73	NP_001231775|NP_001107593|NP_001317357|NP_001317356|NP_001107594|NP_001265	P04818	Q53Y97	NP_001341796|NP_001062	HP:0001507|PATO:0000169|BTO:0000567	Growth abnormality|viability|HeLa cell	phenotype|phenotype|phenotype	-|-|-	-|-|-	-|-|-	Homo sapiens	Homo sapiens
2208347	1111	5290	107536	111308	-	-	CHEK1	PIK3CA	CHK1	CLOVE|CWS5|MCAP|MCM|MCMTC|PI3K|p110-alpha	Negative Genetic	genetic	Shen JP (2017)	PUBMED:28319113	9606	9606	High Throughput	-	-	CRISPR GI screen|Cell Line: HeLa EFO:0001185|Experimental Setup: Timecourse|GIST: A-phenotypic negative genetic interaction|Library: Dual-guide CRISPRn library|Significance Threshold:FDR ~ 0.3	-	BIOGRID	O14757	B4DT73	NP_001231775|NP_001107593|NP_001317357|NP_001317356|NP_001107594|NP_001265	P42336	-	NP_006209	BTO:0000567|PATO:0000169|HP:0001507	HeLa cell|viability|Growth abnormality	phenotype|phenotype|phenotype	-|-|-	-|-|-	-|-|-	Homo sapiens	Homo sapiens
2208348	1111	6597	107536	112481	-	-	CHEK1	SMARCA4	CHK1	BAF190|BAF190A|BRG1|MRD16|RTPS2|SNF2|SNF2L4|SNF2LB|SWI2|hSNF2b	Negative Genetic	genetic	Shen JP (2017)	PUBMED:28319113	9606	9606	High Throughput	-	-	CRISPR GI screen|Cell Line: HeLa EFO:0001185|Experimental Setup: Timecourse|GIST: A-phenotypic negative genetic interaction|Library: Dual-guide CRISPRn library|Significance Threshold:FDR ~ 0.3	-	BIOGRID	O14757	B4DT73	NP_001231775|NP_001107593|NP_001317357|NP_001317356|NP_001107594|NP_001265	P51532	A7E2E1|Q9HBD4|B3KNW7	NP_003063|NP_001122319|NP_001122318|NP_001122317|NP_001122316|NP_001122320|NP_001122321|NP_001361386	BTO:0000567|PATO:0000169|HP:0001507	HeLa cell|viability|Growth abnormality	phenotype|phenotype|phenotype	-|-|-	-|-|-	-|-|-	Homo sapiens	Homo sapiens
2208350	100	1111	106614	107536	-	-	ADA	CHEK1	-	CHK1	Negative Genetic	genetic	Shen JP (2017)	PUBMED:28319113	9606	9606	High Throughput	-	-	CRISPR GI screen|Cell Line: HeLa EFO:0001185|Experimental Setup: Timecourse|GIST: A-phenotypic negative genetic interaction|Library: Dual-guide CRISPRn library|Significance Threshold:FDR ~ 0.3	-	BIOGRID	P00813	F5GWI4	NP_001308979|NP_000013|NP_001308980	O14757	B4DT73	NP_001231775|NP_001107593|NP_001317357|NP_001317356|NP_001107594|NP_001265	PATO:0000169|HP:0001507|BTO:0000567	viability|Growth abnormality|HeLa cell	phenotype|phenotype|phenotype	-|-|-	-|-|-	-|-|-	Homo sapiens	Homo sapiens
2208355	207	1111	106710	107536	-	-	AKT1	CHEK1	AKT|CWS6|PKB|PKB-ALPHA|PRKBA|RAC|RAC-ALPHA	CHK1	Negative Genetic	genetic	Shen JP (2017)	PUBMED:28319113	9606	9606	High Throughput	-	-	CRISPR GI screen|Cell Line: HeLa EFO:0001185|Experimental Setup: Timecourse|GIST: A-phenotypic negative genetic interaction|Library: Dual-guide CRISPRn library|Significance Threshold:FDR ~ 0.3	-	BIOGRID	P31749	B0LPE5|B3KVH4	NP_005154|NP_001014432|NP_001014431|NP_001369359|NP_001369362|NP_001369361|NP_001369360	O14757	B4DT73	NP_001231775|NP_001107593|NP_001317357|NP_001317356|NP_001107594|NP_001265	BTO:0000567|HP:0001507|PATO:0000169	HeLa cell|Growth abnormality|viability	phenotype|phenotype|phenotype	-|-|-	-|-|-	-|-|-	Homo sapiens	Homo sapiens
2208358	1111	7428	107536	113269	-	-	CHEK1	VHL	CHK1	HRCA1|RCA1|VHL1|pVHL	Negative Genetic	genetic	Shen JP (2017)	PUBMED:28319113	9606	9606	High Throughput	-	-	CRISPR GI screen|Cell Line: A-549 EFO:0001086/HeLa EFO:0001185|Experimental Setup: Timecourse|GIST: A-phenotypic negative genetic interaction|Library: Dual-guide CRISPRn library|Significance Threshold:FDR ~ 0.3	-	BIOGRID	O14757	B4DT73	NP_001231775|NP_001107593|NP_001317357|NP_001317356|NP_001107594|NP_001265	P40337	A0A024R2F2	NP_000542|NP_937799	BTO:0000567|PATO:0000169|HP:0001507|BTO:0000018	HeLa cell|viability|Growth abnormality|A-549 cell	phenotype|phenotype|phenotype|phenotype	-|-|-|-	-|-|-|-	-|-|-|-	Homo sapiens	Homo sapiens
2208360	841	1111	107291	107536	-	-	CASP8	CHEK1	ALPS2B|CAP4|Casp-8|FLICE|MACH|MCH5	CHK1	Negative Genetic	genetic	Shen JP (2017)	PUBMED:28319113	9606	9606	High Throughput	-	-	CRISPR GI screen|Cell Line: HeLa EFO:0001185|Experimental Setup: Timecourse|GIST: A-phenotypic negative genetic interaction|Library: Dual-guide CRISPRn library|Significance Threshold:FDR ~ 0.3	-	BIOGRID	Q14790	A0A024R3Z8	NP_203520|NP_203519|NP_203522|NP_001073593|NP_001073594|NP_001219	O14757	B4DT73	NP_001231775|NP_001107593|NP_001317357|NP_001317356|NP_001107594|NP_001265	PATO:0000169|HP:0001507|BTO:0000567	viability|Growth abnormality|HeLa cell	phenotype|phenotype|phenotype	-|-|-	-|-|-	-|-|-	Homo sapiens	Homo sapiens
2208365	8289	1111	113894	107536	RP1-50O24.1	-	ARID1A	CHEK1	B120|BAF250|BAF250a|BM029|C1orf4|ELD|MRD14|OSA1|P270|SMARCF1|hELD|hOSA1	CHK1	Negative Genetic	genetic	Shen JP (2017)	PUBMED:28319113	9606	9606	High Throughput	-	-	CRISPR GI screen|Cell Line: HeLa EFO:0001185|Experimental Setup: Timecourse|GIST: A-phenotypic negative genetic interaction|Library: Dual-guide CRISPRn library|Significance Threshold:FDR ~ 0.3	-	BIOGRID	O14497	-	NP_624361|NP_006006	O14757	B4DT73	NP_001231775|NP_001107593|NP_001317357|NP_001317356|NP_001107594|NP_001265	BTO:0000567|HP:0001507|PATO:0000169	HeLa cell|Growth abnormality|viability	phenotype|phenotype|phenotype	-|-|-	-|-|-	-|-|-	Homo sapiens	Homo sapiens
2208369	672	1111	107140	107536	-	-	BRCA1	CHEK1	BRCAI|BRCC1|BROVCA1|FANCS|IRIS|PNCA4|PPP1R53|PSCP|RNF53	CHK1	Negative Genetic	genetic	Shen JP (2017)	PUBMED:28319113	9606	9606	High Throughput	-	-	CRISPR GI screen|Cell Line: A-549 EFO:0001086/HeLa EFO:0001185|Experimental Setup: Timecourse|GIST: A-phenotypic negative genetic interaction|Library: Dual-guide CRISPRn library|Significance Threshold:FDR ~ 0.3	-	BIOGRID	P38398	E9PFZ0|A0A024R1V0	NP_009229|NP_009228|NP_009230|NP_009231|NP_009225	O14757	B4DT73	NP_001231775|NP_001107593|NP_001317357|NP_001317356|NP_001107594|NP_001265	PATO:0000169|BTO:0000567|HP:0001507|BTO:0000018	viability|HeLa cell|Growth abnormality|A-549 cell	phenotype|phenotype|phenotype|phenotype	-|-|-|-	-|-|-|-	-|-|-|-	Homo sapiens	Homo sapiens
2208378	1111	5604	107536	111590	-	-	CHEK1	MAP2K1	CHK1	CFC3|MAPKK1|MEK1|MKK1|PRKMK1	Negative Genetic	genetic	Shen JP (2017)	PUBMED:28319113	9606	9606	High Throughput	-	-	CRISPR GI screen|Cell Line: HeLa EFO:0001185|Experimental Setup: Timecourse|GIST: A-phenotypic negative genetic interaction|Library: Dual-guide CRISPRn library|Significance Threshold:FDR ~ 0.3	-	BIOGRID	O14757	B4DT73	NP_001231775|NP_001107593|NP_001317357|NP_001317356|NP_001107594|NP_001265	Q02750	A4QPA9	NP_002746	PATO:0000169|HP:0001507|BTO:0000567	viability|Growth abnormality|HeLa cell	phenotype|phenotype|phenotype	-|-|-	-|-|-	-|-|-	Homo sapiens	Homo sapiens
2208388	1025	1111	107459	107536	RP11-228B15.5	-	CDK9	CHEK1	C-2k|CDC2L4|CTK1|PITALRE|TAK	CHK1	Negative Genetic	genetic	Shen JP (2017)	PUBMED:28319113	9606	9606	High Throughput	-	-	CRISPR GI screen|Cell Line: HeLa EFO:0001185|Experimental Setup: Timecourse|GIST: A-phenotypic negative genetic interaction|Library: Dual-guide CRISPRn library|Significance Threshold:FDR ~ 0.3	-	BIOGRID	P50750	A0A024R880	NP_001252	O14757	B4DT73	NP_001231775|NP_001107593|NP_001317357|NP_001317356|NP_001107594|NP_001265	BTO:0000567|HP:0001507|PATO:0000169	HeLa cell|Growth abnormality|viability	phenotype|phenotype|phenotype	-|-|-	-|-|-	-|-|-	Homo sapiens	Homo sapiens
2208390	472	1111	106962	107536	-	-	ATM	CHEK1	AT1|ATA|ATC|ATD|ATDC|ATE|TEL1|TELO1	CHK1	Negative Genetic	genetic	Shen JP (2017)	PUBMED:28319113	9606	9606	High Throughput	-	-	CRISPR GI screen|Cell Line: HeLa EFO:0001185|Experimental Setup: Timecourse|GIST: A-phenotypic negative genetic interaction|Library: Dual-guide CRISPRn library|Significance Threshold:FDR ~ 0.3	-	BIOGRID	Q13315	A0A024R3C7	NP_001338763|NP_000042	O14757	B4DT73	NP_001231775|NP_001107593|NP_001317357|NP_001317356|NP_001107594|NP_001265	HP:0001507|BTO:0000567|PATO:0000169	Growth abnormality|HeLa cell|viability	phenotype|phenotype|phenotype	-|-|-	-|-|-	-|-|-	Homo sapiens	Homo sapiens
2208393	1111	6714	107536	112592	-	RP5-823N20.1	CHEK1	SRC	CHK1	ASV|SRC1|c-SRC|p60-Src	Negative Genetic	genetic	Shen JP (2017)	PUBMED:28319113	9606	9606	High Throughput	-	-	CRISPR GI screen|Cell Line: HeLa EFO:0001185|Experimental Setup: Timecourse|GIST: A-phenotypic negative genetic interaction|Library: Dual-guide CRISPRn library|Significance Threshold:FDR ~ 0.3	-	BIOGRID	O14757	B4DT73	NP_001231775|NP_001107593|NP_001317357|NP_001317356|NP_001107594|NP_001265	P12931	-	NP_938033|NP_005408	PATO:0000169|HP:0001507|BTO:0000567	viability|Growth abnormality|HeLa cell	phenotype|phenotype|phenotype	-|-|-	-|-|-	-|-|-	Homo sapiens	Homo sapiens
2208430	1111	4233	107536	110391	-	-	CHEK1	MET	CHK1	AUTS9|HGFR|RCCP2|c-Met	Negative Genetic	genetic	Shen JP (2017)	PUBMED:28319113	9606	9606	High Throughput	-	-	CRISPR GI screen|Cell Line: A-549 EFO:0001086|Experimental Setup: Timecourse|GIST: A-phenotypic negative genetic interaction|Library: Dual-guide CRISPRn library|Significance Threshold:FDR ~ 0.3	-	BIOGRID	O14757	B4DT73	NP_001231775|NP_001107593|NP_001317357|NP_001317356|NP_001107594|NP_001265	P08581	A0A024R759|A0A024R728|B4DLF5	NP_001120972|NP_001311331|NP_001311330|NP_000236	HP:0001507|PATO:0000169|BTO:0000018	Growth abnormality|viability|A-549 cell	phenotype|phenotype|phenotype	-|-|-	-|-|-	-|-|-	Homo sapiens	Homo sapiens
2215308	993	1111	107428	107536	-	-	CDC25A	CHEK1	CDC25A2	CHK1	Affinity Capture-MS	physical	Li X (2016)	PUBMED:27432908	9606	9606	High Throughput	-	-	high-confidence candidate interacting protein	-	BIOGRID	P30304	D8KXX0|A0A024R2R6|A0A024R2S4|K7N7S0	NP_001780|NP_963861	O14757	B4DT73	NP_001231775|NP_001107593|NP_001317357|NP_001317356|NP_001107594|NP_001265	-	-	-	-	-	-	Homo sapiens	Homo sapiens
2224513	55584	1111	120731	107536	-	-	CHRNA9	CHEK1	HSA243342|NACHRA9	CHK1	Affinity Capture-MS	physical	Huttlin EL (2017)	PUBMED:28514442	9606	9606	High Throughput	0.999972	-	BioPlex 2.0 HEK 293T cells CompPASS score = 0.999971987, threshold = 0.75. Quantitative scores calculated by CompPASS-Plus (Huttlin et al. Cell, 2015, PMID: 26186194).|See BioPlex Interactome for details (https://bioplex.hms.harvard.edu/index.php).|This data has also been reanalyzed as part of BioPlex 3.0 (PMID: 33961781) and may be re-scored from BioPlex 1.0 (PMID: 26186194). Only scores from wi…	-	BIOGRID	Q9UGM1	-	NP_060051	O14757	B4DT73	NP_001231775|NP_001107593|NP_001317357|NP_001317356|NP_001107594|NP_001265	-	-	-	-	-	-	Homo sapiens	Homo sapiens
2233589	26151	1111	117582	107536	-	-	NAT9	CHEK1	EBSP, hNATL	CHK1	Affinity Capture-MS	physical	Huttlin EL (2017)	PUBMED:28514442	9606	9606	High Throughput	0.99847	-	BioPlex 2.0 HEK 293T cells CompPASS score = 0.998469685, threshold = 0.75. Quantitative scores calculated by CompPASS-Plus (Huttlin et al. Cell, 2015, PMID: 26186194).|See BioPlex Interactome for details (https://bioplex.hms.harvard.edu/index.php).|This data has also been reanalyzed as part of BioPlex 3.0 (PMID: 33961781) and may be re-scored from BioPlex 1.0 (PMID: 26186194). Only scores from wi…	-	BIOGRID	Q9BTE0	-	NP_001292009|NP_001292008|NP_001292010|NP_001292007|NP_001292012|NP_001292013|NP_001292014|NP_001292006|NP_001292016|NP_001292015|NP_056469|NP_001292011	O14757	B4DT73	NP_001231775|NP_001107593|NP_001317357|NP_001317356|NP_001107594|NP_001265	-	-	-	-	-	-	Homo sapiens	Homo sapiens
2237037	54821	1111	120176	107536	-	-	ERCC6L	CHEK1	PICH|RAD26L	CHK1	Affinity Capture-MS	physical	Huttlin EL (2017)	PUBMED:28514442	9606	9606	High Throughput	0.995982	-	BioPlex 2.0 HEK 293T cells CompPASS score = 0.995981915, threshold = 0.75. Quantitative scores calculated by CompPASS-Plus (Huttlin et al. Cell, 2015, PMID: 26186194).|See BioPlex Interactome for details (https://bioplex.hms.harvard.edu/index.php).|This data has also been reanalyzed as part of BioPlex 3.0 (PMID: 33961781) and may be re-scored from BioPlex 1.0 (PMID: 26186194). Only scores from wi…	-	BIOGRID	Q2NKX8	-	NP_001009954|NP_060139	O14757	B4DT73	NP_001231775|NP_001107593|NP_001317357|NP_001317356|NP_001107594|NP_001265	-	-	-	-	-	-	Homo sapiens	Homo sapiens
2238566	3598	1111	109812	107536	-	-	IL13RA2	CHEK1	CD213A2|CT19|IL-13R|IL13BP	CHK1	Affinity Capture-MS	physical	Huttlin EL (2017)	PUBMED:28514442	9606	9606	High Throughput	0.994315	-	BioPlex 2.0 HEK 293T cells CompPASS score = 0.994315479, threshold = 0.75. Quantitative scores calculated by CompPASS-Plus (Huttlin et al. Cell, 2015, PMID: 26186194).|See BioPlex Interactome for details (https://bioplex.hms.harvard.edu/index.php).|This data has also been reanalyzed as part of BioPlex 3.0 (PMID: 33961781) and may be re-scored from BioPlex 1.0 (PMID: 26186194). Only scores from wi…	-	BIOGRID	Q14627	-	NP_000631	O14757	B4DT73	NP_001231775|NP_001107593|NP_001317357|NP_001317356|NP_001107594|NP_001265	-	-	-	-	-	-	Homo sapiens	Homo sapiens
2242875	9338	1111	114745	107536	-	-	TCEAL1	CHEK1	SIIR|WEX9|p21|pp21	CHK1	Affinity Capture-MS	physical	Huttlin EL (2017)	PUBMED:28514442	9606	9606	High Throughput	0.986319	-	BioPlex 2.0 HEK 293T cells CompPASS score = 0.986318774, threshold = 0.75. Quantitative scores calculated by CompPASS-Plus (Huttlin et al. Cell, 2015, PMID: 26186194).|See BioPlex Interactome for details (https://bioplex.hms.harvard.edu/index.php).|This data has also been reanalyzed as part of BioPlex 3.0 (PMID: 33961781) and may be re-scored from BioPlex 1.0 (PMID: 26186194). Only scores from wi…	-	BIOGRID	Q15170	-	NP_004771|NP_001006640|NP_001006641	O14757	B4DT73	NP_001231775|NP_001107593|NP_001317357|NP_001317356|NP_001107594|NP_001265	-	-	-	-	-	-	Homo sapiens	Homo sapiens
2248017	23639	1111	117167	107536	-	-	LRRC6	CHEK1	CILD19|LRTP|TSLRP	CHK1	Affinity Capture-MS	physical	Huttlin EL (2017)	PUBMED:28514442	9606	9606	High Throughput	0.968618	-	BioPlex 2.0 HEK 293T cells CompPASS score = 0.968617994, threshold = 0.75. Quantitative scores calculated by CompPASS-Plus (Huttlin et al. Cell, 2015, PMID: 26186194).|See BioPlex Interactome for details (https://bioplex.hms.harvard.edu/index.php).|This data has also been reanalyzed as part of BioPlex 3.0 (PMID: 33961781) and may be re-scored from BioPlex 1.0 (PMID: 26186194). Only scores from wi…	-	BIOGRID	Q86X45	-	NP_036604	O14757	B4DT73	NP_001231775|NP_001107593|NP_001317357|NP_001317356|NP_001107594|NP_001265	-	-	-	-	-	-	Homo sapiens	Homo sapiens
2253387	79370	1111	122658	107536	-	-	BCL2L14	CHEK1	BCLG	CHK1	Affinity Capture-MS	physical	Huttlin EL (2017)	PUBMED:28514442	9606	9606	High Throughput	0.940958	-	BioPlex 2.0 HEK 293T cells CompPASS score = 0.940957502, threshold = 0.75. Quantitative scores calculated by CompPASS-Plus (Huttlin et al. Cell, 2015, PMID: 26186194).|See BioPlex Interactome for details (https://bioplex.hms.harvard.edu/index.php).|This data has also been reanalyzed as part of BioPlex 3.0 (PMID: 33961781) and may be re-scored from BioPlex 1.0 (PMID: 26186194). Only scores from wi…	-	BIOGRID	Q9BZR8	A0A024RAR1	NP_620048|NP_620049|NP_110393	O14757	B4DT73	NP_001231775|NP_001107593|NP_001317357|NP_001317356|NP_001107594|NP_001265	-	-	-	-	-	-	Homo sapiens	Homo sapiens
2255811	3127	1111	109372	107536	hCG_1998957	-	HLA-DRB5	CHEK1	HLA-DRB	CHK1	Affinity Capture-MS	physical	Huttlin EL (2017)	PUBMED:28514442	9606	9606	High Throughput	0.924718	-	BioPlex 2.0 HEK 293T cells CompPASS score = 0.924718385, threshold = 0.75. Quantitative scores calculated by CompPASS-Plus (Huttlin et al. Cell, 2015, PMID: 26186194).|See BioPlex Interactome for details (https://bioplex.hms.harvard.edu/index.php).|This data has also been reanalyzed as part of BioPlex 3.0 (PMID: 33961781) and may be re-scored from BioPlex 1.0 (PMID: 26186194). Only scores from wi…	-	BIOGRID	Q30154	-	NP_002116	O14757	B4DT73	NP_001231775|NP_001107593|NP_001317357|NP_001317356|NP_001107594|NP_001265	-	-	-	-	-	-	Homo sapiens	Homo sapiens
2260900	8399	1111	113987	107536	-	-	PLA2G10	CHEK1	GXPLA2|GXSPLA2|SPLA2	CHK1	Affinity Capture-MS	physical	Huttlin EL (2017)	PUBMED:28514442	9606	9606	High Throughput	0.881827	-	BioPlex 2.0 HEK 293T cells CompPASS score = 0.881826547, threshold = 0.75. Quantitative scores calculated by CompPASS-Plus (Huttlin et al. Cell, 2015, PMID: 26186194).|See BioPlex Interactome for details (https://bioplex.hms.harvard.edu/index.php).|This data has also been reanalyzed as part of BioPlex 3.0 (PMID: 33961781) and may be re-scored from BioPlex 1.0 (PMID: 26186194). Only scores from wi…	-	BIOGRID	O15496	-	NP_003552	O14757	B4DT73	NP_001231775|NP_001107593|NP_001317357|NP_001317356|NP_001107594|NP_001265	-	-	-	-	-	-	Homo sapiens	Homo sapiens
2262262	1510	1111	107890	107536	-	-	CTSE	CHEK1	CATE	CHK1	Affinity Capture-MS	physical	Huttlin EL (2017)	PUBMED:28514442	9606	9606	High Throughput	0.868895	-	BioPlex 2.0 HEK 293T cells CompPASS score = 0.868895006, threshold = 0.75. Quantitative scores calculated by CompPASS-Plus (Huttlin et al. Cell, 2015, PMID: 26186194).|See BioPlex Interactome for details (https://bioplex.hms.harvard.edu/index.php).|This data has also been reanalyzed as part of BioPlex 3.0 (PMID: 33961781) and may be re-scored from BioPlex 1.0 (PMID: 26186194). Only scores from wi…	-	BIOGRID	P14091	-	NP_683865|NP_001901	O14757	B4DT73	NP_001231775|NP_001107593|NP_001317357|NP_001317356|NP_001107594|NP_001265	-	-	-	-	-	-	Homo sapiens	Homo sapiens
2262505	29127	1111	118892	107536	-	-	RACGAP1	CHEK1	CYK4|HsCYK-4|ID-GAP|MgcRacGAP	CHK1	Affinity Capture-MS	physical	Huttlin EL (2017)	PUBMED:28514442	9606	9606	High Throughput	0.866386	-	BioPlex 2.0 HEK 293T cells CompPASS score = 0.866386091, threshold = 0.75. Quantitative scores calculated by CompPASS-Plus (Huttlin et al. Cell, 2015, PMID: 26186194).|See BioPlex Interactome for details (https://bioplex.hms.harvard.edu/index.php).|This data has also been reanalyzed as part of BioPlex 3.0 (PMID: 33961781) and may be re-scored from BioPlex 1.0 (PMID: 26186194). Only scores from wi…	-	BIOGRID	Q9H0H5	A0A024R136|B2RE34	NP_001306929|NP_001119576|NP_001119575|NP_037409|NP_001306935|NP_001306934|NP_001306928|NP_001306936|NP_001306931|NP_001306930|NP_001306933|NP_001306932	O14757	B4DT73	NP_001231775|NP_001107593|NP_001317357|NP_001317356|NP_001107594|NP_001265	-	-	-	-	-	-	Homo sapiens	Homo sapiens
2267237	26119	1111	117561	107536	RP11-70P17.2	-	LDLRAP1	CHEK1	ARH|ARH1|ARH2|FHCB1|FHCB2	CHK1	Affinity Capture-MS	physical	Huttlin EL (2017)	PUBMED:28514442	9606	9606	High Throughput	0.816096	-	BioPlex 2.0 HEK 293T cells CompPASS score = 0.816095766, threshold = 0.75. Quantitative scores calculated by CompPASS-Plus (Huttlin et al. Cell, 2015, PMID: 26186194).|See BioPlex Interactome for details (https://bioplex.hms.harvard.edu/index.php).|This data has also been reanalyzed as part of BioPlex 3.0 (PMID: 33961781) and may be re-scored from BioPlex 1.0 (PMID: 26186194). Only scores from wi…	-	BIOGRID	Q5SW96	B3KR97	NP_056442	O14757	B4DT73	NP_001231775|NP_001107593|NP_001317357|NP_001317356|NP_001107594|NP_001265	-	-	-	-	-	-	Homo sapiens	Homo sapiens
2268387	29916	1111	118960	107536	-	-	SNX11	CHEK1	-	CHK1	Affinity Capture-MS	physical	Huttlin EL (2017)	PUBMED:28514442	9606	9606	High Throughput	0.803632	-	BioPlex 2.0 HEK 293T cells CompPASS score = 0.803631656, threshold = 0.75. Quantitative scores calculated by CompPASS-Plus (Huttlin et al. Cell, 2015, PMID: 26186194).|See BioPlex Interactome for details (https://bioplex.hms.harvard.edu/index.php).|This data has also been reanalyzed as part of BioPlex 3.0 (PMID: 33961781) and may be re-scored from BioPlex 1.0 (PMID: 26186194). Only scores from wi…	-	BIOGRID	Q9Y5W9	-	NP_037455|NP_001317249|NP_689450	O14757	B4DT73	NP_001231775|NP_001107593|NP_001317357|NP_001317356|NP_001107594|NP_001265	-	-	-	-	-	-	Homo sapiens	Homo sapiens
2269003	222643	1111	128808	107536	-	-	UNC5CL	CHEK1	MUXA|ZUD	CHK1	Affinity Capture-MS	physical	Huttlin EL (2017)	PUBMED:28514442	9606	9606	High Throughput	0.796122	-	BioPlex 2.0 HEK 293T cells CompPASS score = 0.796121979, threshold = 0.75. Quantitative scores calculated by CompPASS-Plus (Huttlin et al. Cell, 2015, PMID: 26186194).|See BioPlex Interactome for details (https://bioplex.hms.harvard.edu/index.php).|This data has also been reanalyzed as part of BioPlex 3.0 (PMID: 33961781) and may be re-scored from BioPlex 1.0 (PMID: 26186194). Only scores from wi…	-	BIOGRID	Q8IV45	H8YHX0	NP_775832	O14757	B4DT73	NP_001231775|NP_001107593|NP_001317357|NP_001317356|NP_001107594|NP_001265	-	-	-	-	-	-	Homo sapiens	Homo sapiens
2270361	7409	1111	113252	107536	-	-	VAV1	CHEK1	VAV	CHK1	Affinity Capture-MS	physical	Huttlin EL (2017)	PUBMED:28514442	9606	9606	High Throughput	0.779947	-	BioPlex 2.0 HEK 293T cells CompPASS score = 0.77994675, threshold = 0.75. Quantitative scores calculated by CompPASS-Plus (Huttlin et al. Cell, 2015, PMID: 26186194).|See BioPlex Interactome for details (https://bioplex.hms.harvard.edu/index.php).|This data has also been reanalyzed as part of BioPlex 3.0 (PMID: 33961781) and may be re-scored from BioPlex 1.0 (PMID: 26186194). Only scores from wit…	-	BIOGRID	P15498	Q96D37|B2R8B5	NP_005419|NP_001245135|NP_001245136	O14757	B4DT73	NP_001231775|NP_001107593|NP_001317357|NP_001317356|NP_001107594|NP_001265	-	-	-	-	-	-	Homo sapiens	Homo sapiens
2271681	4745	1111	110820	107536	-	-	NELL1	CHEK1	IDH3GL|NRP1	CHK1	Affinity Capture-MS	physical	Huttlin EL (2017)	PUBMED:28514442	9606	9606	High Throughput	0.764177	-	BioPlex 2.0 HEK 293T cells CompPASS score = 0.764176993, threshold = 0.75. Quantitative scores calculated by CompPASS-Plus (Huttlin et al. Cell, 2015, PMID: 26186194).|See BioPlex Interactome for details (https://bioplex.hms.harvard.edu/index.php).|This data has also been reanalyzed as part of BioPlex 3.0 (PMID: 33961781) and may be re-scored from BioPlex 1.0 (PMID: 26186194). Only scores from wi…	-	BIOGRID	Q92832	J3KNC5|K9UUD5|B3KXR2|F5H6I3	NP_001275642|NP_001275643|NP_006148|NP_963845	O14757	B4DT73	NP_001231775|NP_001107593|NP_001317357|NP_001317356|NP_001107594|NP_001265	-	-	-	-	-	-	Homo sapiens	Homo sapiens
2330708	1111	51133	107536	119320	-	RP11-5F19.1	CHEK1	KCTD3	CHK1	NY-REN-45	Affinity Capture-MS	physical	Boldt K (2016)	PUBMED:27173435	9606	9606	High Throughput	-	-	-	-	BIOGRID	O14757	B4DT73	NP_001231775|NP_001107593|NP_001317357|NP_001317356|NP_001107594|NP_001265	Q9Y597	-	NP_001306224|NP_001306223|NP_057205	-	-	-	-	-	-	Homo sapiens	Homo sapiens
2330995	1111	23303	107536	116895	-	-	CHEK1	KIF13B	CHK1	GAKIN	Affinity Capture-MS	physical	Boldt K (2016)	PUBMED:27173435	9606	9606	High Throughput	-	-	-	-	BIOGRID	O14757	B4DT73	NP_001231775|NP_001107593|NP_001317357|NP_001317356|NP_001107594|NP_001265	Q9NQT8	-	NP_056069	-	-	-	-	-	-	Homo sapiens	Homo sapiens
2331190	1111	49854	107536	119066	-	-	CHEK1	ZBTB21	CHK1	ZNF295	Affinity Capture-MS	physical	Boldt K (2016)	PUBMED:27173435	9606	9606	High Throughput	-	-	-	-	BIOGRID	O14757	B4DT73	NP_001231775|NP_001107593|NP_001317357|NP_001317356|NP_001107594|NP_001265	Q9ULJ3	-	NP_001307658|NP_001091873|NP_001091872|NP_001307660|NP_065778	-	-	-	-	-	-	Homo sapiens	Homo sapiens
2331239	8844	1111	114371	107536	-	-	KSR1	CHEK1	KSR|RSU2	CHK1	Affinity Capture-MS	physical	Boldt K (2016)	PUBMED:27173435	9606	9606	High Throughput	-	-	-	-	BIOGRID	Q8IVT5	-	NP_001354739|NP_055053	O14757	B4DT73	NP_001231775|NP_001107593|NP_001317357|NP_001317356|NP_001107594|NP_001265	-	-	-	-	-	-	Homo sapiens	Homo sapiens
2331465	1111	64599	107536	122218	-	PP3360	CHEK1	GIGYF1	CHK1	GYF1|PERQ1	Affinity Capture-MS	physical	Boldt K (2016)	PUBMED:27173435	9606	9606	High Throughput	-	-	-	-	BIOGRID	O14757	B4DT73	NP_001231775|NP_001107593|NP_001317357|NP_001317356|NP_001107594|NP_001265	O75420	-	NP_072096|NP_001362689|NP_001362688|NP_001362696|NP_001362697|NP_001362694|NP_001362695|NP_001362692|NP_001362693|NP_001362690|NP_001362691	-	-	-	-	-	-	Homo sapiens	Homo sapiens
2331680	1111	57622	107536	121668	-	-	CHEK1	LRFN1	CHK1	SALM2	Affinity Capture-MS	physical	Boldt K (2016)	PUBMED:27173435	9606	9606	High Throughput	-	-	-	-	BIOGRID	O14757	B4DT73	NP_001231775|NP_001107593|NP_001317357|NP_001317356|NP_001107594|NP_001265	Q9P244	-	NP_065913	-	-	-	-	-	-	Homo sapiens	Homo sapiens
2331850	1111	57706	107536	121730	-	RP11-230L22.3	CHEK1	DENND1A	CHK1	FAM31A|KIAA1608	Affinity Capture-MS	physical	Boldt K (2016)	PUBMED:27173435	9606	9606	High Throughput	-	-	-	-	BIOGRID	O14757	B4DT73	NP_001231775|NP_001107593|NP_001317357|NP_001317356|NP_001107594|NP_001265	Q8TEH3	Q9HCG4	NP_065997|NP_079096	-	-	-	-	-	-	Homo sapiens	Homo sapiens
2331899	9644	1111	115002	107536	-	-	SH3PXD2A	CHEK1	FISH|SH3MD1|TKS5	CHK1	Affinity Capture-MS	physical	Boldt K (2016)	PUBMED:27173435	9606	9606	High Throughput	-	-	-	-	BIOGRID	Q5TCZ1	B3KPL1	NP_055446	O14757	B4DT73	NP_001231775|NP_001107593|NP_001317357|NP_001317356|NP_001107594|NP_001265	-	-	-	-	-	-	Homo sapiens	Homo sapiens
2331942	1111	23380	107536	116956	-	RP11-312O7.2	CHEK1	SRGAP2	CHK1	ARHGAP34|FNBP2|SRGAP2A|SRGAP3	Affinity Capture-MS	physical	Boldt K (2016)	PUBMED:27173435	9606	9606	High Throughput	-	-	-	-	BIOGRID	O14757	B4DT73	NP_001231775|NP_001107593|NP_001317357|NP_001317356|NP_001107594|NP_001265	O75044	B4DFE5|A0A075B7B5|B7Z3G4|A2RUF3|B7ZM87	NP_001364373|NP_001364376|NP_001364375|NP_001364374|NP_056141|NP_001287881|NP_001164108	-	-	-	-	-	-	Homo sapiens	Homo sapiens
2332043	9470	1111	114856	107536	-	-	EIF4E2	CHEK1	4E-LP|4EHP|EIF4EL3|IF4e	CHK1	Affinity Capture-MS	physical	Boldt K (2016)	PUBMED:27173435	9606	9606	High Throughput	-	-	-	-	BIOGRID	O60573	B9A023|Q53RG0|B8ZZL3|Q59FE1|B8ZZ50	NP_001317131|NP_001317130|NP_001263266|NP_001263265|NP_004837|NP_001269887	O14757	B4DT73	NP_001231775|NP_001107593|NP_001317357|NP_001317356|NP_001107594|NP_001265	-	-	-	-	-	-	Homo sapiens	Homo sapiens
2332138	1111	25776	107536	117311	-	RP3-508I15.8	CHEK1	CBY1	CHK1	C22orf2|CBY|HS508I15A|PGEA1|PIGEA-14|PIGEA14|arb1	Affinity Capture-MS	physical	Boldt K (2016)	PUBMED:27173435	9606	9606	High Throughput	-	-	-	-	BIOGRID	O14757	B4DT73	NP_001231775|NP_001107593|NP_001317357|NP_001317356|NP_001107594|NP_001265	Q9Y3M2	A0A087WUW0|A0A024R1L9	NP_001002880|NP_056188	-	-	-	-	-	-	Homo sapiens	Homo sapiens
2342057	11200	1111	116369	107536	RP11-436C9.1	-	CHEK2	CHEK1	CDS1|CHK2|HuCds1|LFS2|PP1425|RAD53|hCds1	CHK1	Synthetic Lethality	genetic	Srivas R (2016)	PUBMED:27453043	9606	9606	High Throughput	-	-	CHEK1,CHEK2 double mutant as drug target|Chemo-genetic screen with siRNAs|Drug AZD7762|HeLa cervical cancer cell line	-	BIOGRID	O96017	-	NP_665861|NP_009125|NP_001005735|NP_001244316	O14757	B4DT73	NP_001231775|NP_001107593|NP_001317357|NP_001317356|NP_001107594|NP_001265	HP:0001507	Growth abnormality	phenotype	BTO:0000567	HeLa cell	-	Homo sapiens	Homo sapiens
2342073	1111	7465	107536	113303	-	-	CHEK1	WEE1	CHK1	WEE1A|WEE1hu	Synthetic Lethality	genetic	Srivas R (2016)	PUBMED:27453043	9606	9606	High Throughput	-	-	CHEK1,CHEK2 double mutant as drug target|Chemo-genetic screen with siRNAs|Drug AZD7762|HeLa cervical cancer cell line	-	BIOGRID	O14757	B4DT73	NP_001231775|NP_001107593|NP_001317357|NP_001317356|NP_001107594|NP_001265	P30291	Q86V29	NP_003381|NP_001137448	HP:0001507	Growth abnormality	phenotype	BTO:0000567	HeLa cell	-	Homo sapiens	Homo sapiens
2342074	1111	990	107536	107426	-	-	CHEK1	CDC6	CHK1	CDC18L|HsCDC18|HsCDC6	Synthetic Lethality	genetic	Srivas R (2016)	PUBMED:27453043	9606	9606	High Throughput	-	-	CHEK1,CHEK2 double mutant as drug target|Chemo-genetic screen with siRNAs|Drug AZD7762|HeLa cervical cancer cell line	-	BIOGRID	O14757	B4DT73	NP_001231775|NP_001107593|NP_001317357|NP_001317356|NP_001107594|NP_001265	Q99741	A0A024R1S2	NP_001245	HP:0001507	Growth abnormality	phenotype	BTO:0000567	HeLa cell	-	Homo sapiens	Homo sapiens
2342075	1111	79577	107536	122724	-	-	CHEK1	CDC73	CHK1	C1orf28|FIHP|HPTJT|HRPT1|HRPT2|HYX	Synthetic Lethality	genetic	Srivas R (2016)	PUBMED:27453043	9606	9606	High Throughput	-	-	CHEK1,CHEK2 double mutant as drug target|Chemo-genetic screen with siRNAs|Drug AZD7762|Drug: MK-8776|HeLa cervical cancer cell line	-	BIOGRID	O14757	B4DT73	NP_001231775|NP_001107593|NP_001317357|NP_001317356|NP_001107594|NP_001265	Q6P1J9	-	NP_078805	HP:0001507	Growth abnormality	phenotype	BTO:0000567	HeLa cell	-	Homo sapiens	Homo sapiens
2342076	1111	641	107536	107110	-	-	CHEK1	BLM	CHK1	BS|RECQ2|RECQL2|RECQL3	Synthetic Lethality	genetic	Srivas R (2016)	PUBMED:27453043	9606	9606	High Throughput	-	-	CHEK1,CHEK2 double mutant as drug target|Chemo-genetic screen with siRNAs|Drug AZD7762|Drug: MK-8776|HeLa cervical cancer cell line	-	BIOGRID	O14757	B4DT73	NP_001231775|NP_001107593|NP_001317357|NP_001317356|NP_001107594|NP_001265	P54132	B7ZKN7|H0YNU5	NP_001274177|NP_000048|NP_001274176|NP_001274175	HP:0001507	Growth abnormality	phenotype	BTO:0000567	HeLa cell	-	Homo sapiens	Homo sapiens
2342077	1111	5981	107536	111913	-	-	CHEK1	RFC1	CHK1	A1|MHCBFB|PO-GA|RECC1|RFC|RFC140	Synthetic Lethality	genetic	Srivas R (2016)	PUBMED:27453043	9606	9606	High Throughput	-	-	CHEK1,CHEK2 double mutant as drug target|Chemo-genetic screen with siRNAs|Drug AZD7762|HeLa cervical cancer cell line	-	BIOGRID	O14757	B4DT73	NP_001231775|NP_001107593|NP_001317357|NP_001317356|NP_001107594|NP_001265	P35251	-	NP_001350424|NP_001350425|NP_001191676|NP_002904	HP:0001507	Growth abnormality	phenotype	BTO:0000567	HeLa cell	-	Homo sapiens	Homo sapiens
2342078	1111	5884	107536	111821	-	-	CHEK1	RAD17	CHK1	CCYC|HRAD17|R24L|RAD17SP|RAD24	Synthetic Lethality	genetic	Srivas R (2016)	PUBMED:27453043	9606	9606	High Throughput	-	-	CHEK1,CHEK2 double mutant as drug target|Chemo-genetic screen with siRNAs|Drug AZD7762|HeLa cervical cancer cell line	-	BIOGRID	O14757	B4DT73	NP_001231775|NP_001107593|NP_001317357|NP_001317356|NP_001107594|NP_001265	O75943	-	NP_002864|NP_579921|NP_001265551|NP_579920|NP_579918|NP_579922|NP_579919|NP_579917|NP_579916	HP:0001507	Growth abnormality	phenotype	BTO:0000567	HeLa cell	-	Homo sapiens	Homo sapiens
2342079	1111	51343	107536	119489	-	-	CHEK1	FZR1	CHK1	CDC20C|CDH1|FZR|FZR2|HCDH|HCDH1	Synthetic Lethality	genetic	Srivas R (2016)	PUBMED:27453043	9606	9606	High Throughput	-	-	CHEK1,CHEK2 double mutant as drug target|Chemo-genetic screen with siRNAs|Drug AZD7762|HeLa cervical cancer cell line	-	BIOGRID	O14757	B4DT73	NP_001231775|NP_001107593|NP_001317357|NP_001317356|NP_001107594|NP_001265	Q9UM11	-	NP_057347|NP_001129669|NP_001129670	HP:0001507	Growth abnormality	phenotype	BTO:0000567	HeLa cell	-	Homo sapiens	Homo sapiens
2342080	1111	79915	107536	122994	-	-	CHEK1	ATAD5	CHK1	C17orf41|ELG1|FRAG1	Synthetic Lethality	genetic	Srivas R (2016)	PUBMED:27453043	9606	9606	High Throughput	-	-	CHEK1,CHEK2 double mutant as drug target|Chemo-genetic screen with siRNAs|Drug AZD7762|HeLa cervical cancer cell line	-	BIOGRID	O14757	B4DT73	NP_001231775|NP_001107593|NP_001317357|NP_001317356|NP_001107594|NP_001265	Q96QE3	-	NP_079133	HP:0001507	Growth abnormality	phenotype	BTO:0000567	HeLa cell	-	Homo sapiens	Homo sapiens
2342081	1111	3996	107536	110183	-	-	CHEK1	LLGL1	CHK1	DLG4|HUGL|HUGL-1|HUGL1|LLGL	Synthetic Lethality	genetic	Srivas R (2016)	PUBMED:27453043	9606	9606	High Throughput	-	-	CHEK1,CHEK2 double mutant as drug target|Chemo-genetic screen with siRNAs|Drug AZD7762|HeLa cervical cancer cell line	-	BIOGRID	O14757	B4DT73	NP_001231775|NP_001107593|NP_001317357|NP_001317356|NP_001107594|NP_001265	Q15334	-	NP_004131	HP:0001507	Growth abnormality	phenotype	BTO:0000567	HeLa cell	-	Homo sapiens	Homo sapiens
2342082	1111	8556	107536	114126	-	-	CHEK1	CDC14A	CHK1	cdc14|hCDC14	Synthetic Lethality	genetic	Srivas R (2016)	PUBMED:27453043	9606	9606	High Throughput	-	-	CHEK1,CHEK2 double mutant as drug target|Chemo-genetic screen with siRNAs|Drug AZD7762|Drug: MK-8776|HeLa cervical cancer cell line	-	BIOGRID	O14757	B4DT73	NP_001231775|NP_001107593|NP_001317357|NP_001317356|NP_001107594|NP_001265	Q9UNH5	Q59EF4	NP_201570|NP_201569|NP_003663	HP:0001507	Growth abnormality	phenotype	BTO:0000567	HeLa cell	-	Homo sapiens	Homo sapiens
2342083	1111	6204	107536	112118	-	RP11-375E1__A.4	CHEK1	RPS10	CHK1	DBA9|S10	Synthetic Lethality	genetic	Srivas R (2016)	PUBMED:27453043	9606	9606	High Throughput	-	-	CHEK1,CHEK2 double mutant as drug target|Chemo-genetic screen with siRNAs|Drug AZD7762|HeLa cervical cancer cell line	-	BIOGRID	O14757	B4DT73	NP_001231775|NP_001107593|NP_001317357|NP_001317356|NP_001107594|NP_001265	P46783	-	NP_001190174|NP_001191020|NP_001005	HP:0001507	Growth abnormality	phenotype	BTO:0000567	HeLa cell	-	Homo sapiens	Homo sapiens
2342084	1111	7486	107536	113323	-	-	CHEK1	WRN	CHK1	RECQ3|RECQL2|RECQL3	Synthetic Lethality	genetic	Srivas R (2016)	PUBMED:27453043	9606	9606	High Throughput	-	-	CHEK1,CHEK2 double mutant as drug target|Chemo-genetic screen with siRNAs|Drug AZD7762|Drug: MK-8776|HeLa cervical cancer cell line	-	BIOGRID	O14757	B4DT73	NP_001231775|NP_001107593|NP_001317357|NP_001317356|NP_001107594|NP_001265	Q14191	Q59F09	NP_000544	HP:0001507	Growth abnormality	phenotype	BTO:0000567	HeLa cell	-	Homo sapiens	Homo sapiens
2342085	1111	545	107536	107027	-	-	CHEK1	ATR	CHK1	FCTCS|FRP1|MEC1|SCKL|SCKL1	Synthetic Lethality	genetic	Srivas R (2016)	PUBMED:27453043	9606	9606	High Throughput	-	-	CHEK1,CHEK2 double mutant as drug target|Chemo-genetic screen with siRNAs|Drug AZD7762|HeLa cervical cancer cell line	-	BIOGRID	O14757	B4DT73	NP_001231775|NP_001107593|NP_001317357|NP_001317356|NP_001107594|NP_001265	Q13535	-	NP_001175	HP:0001507	Growth abnormality	phenotype	BTO:0000567	HeLa cell	-	Homo sapiens	Homo sapiens
2342086	1111	23002	107536	116648	-	-	CHEK1	DAAM1	CHK1	-	Synthetic Lethality	genetic	Srivas R (2016)	PUBMED:27453043	9606	9606	High Throughput	-	-	CHEK1,CHEK2 double mutant as drug target|Chemo-genetic screen with siRNAs|Drug AZD7762|HeLa cervical cancer cell line	-	BIOGRID	O14757	B4DT73	NP_001231775|NP_001107593|NP_001317357|NP_001317356|NP_001107594|NP_001265	Q9Y4D1	-	NP_001257449|NP_055807	HP:0001507	Growth abnormality	phenotype	BTO:0000567	HeLa cell	-	Homo sapiens	Homo sapiens
2342087	1111	7273	107536	113124	-	-	CHEK1	TTN	CHK1	CMD1G|CMH9|CMPD4|EOMFC|HMERF|LGMD2J|MYLK5|TMD	Synthetic Lethality	genetic	Srivas R (2016)	PUBMED:27453043	9606	9606	High Throughput	-	-	CHEK1,CHEK2 double mutant as drug target|Chemo-genetic screen with siRNAs|Drug AZD7762|HeLa cervical cancer cell line	-	BIOGRID	O14757	B4DT73	NP_001231775|NP_001107593|NP_001317357|NP_001317356|NP_001107594|NP_001265	Q8WZ42	Q7Z3B7	NP_001243779|NP_596870|NP_596869|NP_597681|NP_003310|NP_001254479|NP_597676	HP:0001507	Growth abnormality	phenotype	BTO:0000567	HeLa cell	-	Homo sapiens	Homo sapiens
2342088	1111	23476	107536	117036	-	-	CHEK1	BRD4	CHK1	CAP|HUNK1|HUNKI|MCAP	Synthetic Lethality	genetic	Srivas R (2016)	PUBMED:27453043	9606	9606	High Throughput	-	-	CHEK1,CHEK2 double mutant as drug target|Chemo-genetic screen with siRNAs|Drug AZD7762|Drug: MK-8776|HeLa cervical cancer cell line	-	BIOGRID	O14757	B4DT73	NP_001231775|NP_001107593|NP_001317357|NP_001317356|NP_001107594|NP_001265	O60885	-	NP_001317313|NP_490597|NP_001366221|NP_001366220|NP_055114	HP:0001507	Growth abnormality	phenotype	BTO:0000567	HeLa cell	-	Homo sapiens	Homo sapiens
2342099	2475	1111	108757	107536	-	-	MTOR	CHEK1	FRAP|FRAP1|FRAP2|RAFT1|RAPT1	CHK1	Synthetic Lethality	genetic	Srivas R (2016)	PUBMED:27453043	9606	9606	High Throughput	-	-	Chemo-genetic screen with siRNAs|Drug: Everolimus|HeLa cervical cancer cell line	-	BIOGRID	P42345	-	NP_004949|NP_001373430|NP_001373429	O14757	B4DT73	NP_001231775|NP_001107593|NP_001317357|NP_001317356|NP_001107594|NP_001265	HP:0001507	Growth abnormality	phenotype	BTO:0000567	HeLa cell	-	Homo sapiens	Homo sapiens
2342104	100	1111	106614	107536	-	-	ADA	CHEK1	-	CHK1	Synthetic Lethality	genetic	Srivas R (2016)	PUBMED:27453043	9606	9606	High Throughput	-	-	Chemo-genetic screen with siRNAs|Drug: fludarabine|HeLa cervical cancer cell line	-	BIOGRID	P00813	F5GWI4	NP_001308979|NP_000013|NP_001308980	O14757	B4DT73	NP_001231775|NP_001107593|NP_001317357|NP_001317356|NP_001107594|NP_001265	HP:0001507	Growth abnormality	phenotype	BTO:0000567	HeLa cell	-	Homo sapiens	Homo sapiens
2342106	7150	1111	113003	107536	RP3-511B24.1	-	TOP1	CHEK1	TOPI	CHK1	Synthetic Lethality	genetic	Srivas R (2016)	PUBMED:27453043	9606	9606	High Throughput	-	-	Chemo-genetic screen with siRNAs|Drug target: TOP1,TOP2A,TOP3A triple mutant|Drug: irinotecan|HeLa cervical cancer cell line	-	BIOGRID	P11387	-	NP_003277	O14757	B4DT73	NP_001231775|NP_001107593|NP_001317357|NP_001317356|NP_001107594|NP_001265	HP:0001507	Growth abnormality	phenotype	BTO:0000567	HeLa cell	-	Homo sapiens	Homo sapiens
2342120	7153	1111	113006	107536	-	-	TOP2A	CHEK1	TOP2|TP2A	CHK1	Synthetic Lethality	genetic	Srivas R (2016)	PUBMED:27453043	9606	9606	High Throughput	-	-	Chemo-genetic screen with siRNAs|Drug target: TOP1,TOP2A,TOP3A triple mutant|Drug: irinotecan|HeLa cervical cancer cell line	-	BIOGRID	P11388	-	NP_001058	O14757	B4DT73	NP_001231775|NP_001107593|NP_001317357|NP_001317356|NP_001107594|NP_001265	HP:0001507	Growth abnormality	phenotype	BTO:0000567	HeLa cell	-	Homo sapiens	Homo sapiens
2342134	7156	1111	113009	107536	-	-	TOP3A	CHEK1	TOP3|ZGRF7	CHK1	Synthetic Lethality	genetic	Srivas R (2016)	PUBMED:27453043	9606	9606	High Throughput	-	-	Chemo-genetic screen with siRNAs|Drug target: TOP1,TOP2A,TOP3A triple mutant|Drug: irinotecan|HeLa cervical cancer cell line	-	BIOGRID	Q13472	B4DSJ0	NP_004609|NP_001307688	O14757	B4DT73	NP_001231775|NP_001107593|NP_001317357|NP_001317356|NP_001107594|NP_001265	HP:0001507	Growth abnormality	phenotype	BTO:0000567	HeLa cell	-	Homo sapiens	Homo sapiens
2342150	1719	1111	108065	107536	-	-	DHFR	CHEK1	DHFRP1|DYR	CHK1	Synthetic Lethality	genetic	Srivas R (2016)	PUBMED:27453043	9606	9606	High Throughput	-	-	Chemo-genetic screen with siRNAs|Drug: methotrexate|HeLa cervical cancer cell line	-	BIOGRID	P00374	B4DM58|B0YJ76	NP_001277286|NP_000782|NP_001277283	O14757	B4DT73	NP_001231775|NP_001107593|NP_001317357|NP_001317356|NP_001107594|NP_001265	HP:0001507	Growth abnormality	phenotype	BTO:0000567	HeLa cell	-	Homo sapiens	Homo sapiens
2342153	7465	1111	113303	107536	-	-	WEE1	CHEK1	WEE1A|WEE1hu	CHK1	Synthetic Lethality	genetic	Srivas R (2016)	PUBMED:27453043	9606	9606	High Throughput	-	-	Chemo-genetic screen with siRNAs|Drug: MK-1775|HeLa cervical cancer cell line	-	BIOGRID	P30291	Q86V29	NP_003381|NP_001137448	O14757	B4DT73	NP_001231775|NP_001107593|NP_001317357|NP_001317356|NP_001107594|NP_001265	HP:0001507	Growth abnormality	phenotype	BTO:0000567	HeLa cell	-	Homo sapiens	Homo sapiens
2342170	1111	2475	107536	108757	-	-	CHEK1	MTOR	CHK1	FRAP|FRAP1|FRAP2|RAFT1|RAPT1	Synthetic Lethality	genetic	Srivas R (2016)	PUBMED:27453043	9606	9606	High Throughput	-	-	Chemo-genetic screen with siRNAs|Drug: MK-8776|HeLa cervical cancer cell line	-	BIOGRID	O14757	B4DT73	NP_001231775|NP_001107593|NP_001317357|NP_001317356|NP_001107594|NP_001265	P42345	-	NP_004949|NP_001373430|NP_001373429	HP:0001507	Growth abnormality	phenotype	BTO:0000567	HeLa cell	-	Homo sapiens	Homo sapiens
2342171	1111	6599	107536	112483	-	-	CHEK1	SMARCC1	CHK1	BAF155|CRACC1|Rsc8|SRG3|SWI3	Synthetic Lethality	genetic	Srivas R (2016)	PUBMED:27453043	9606	9606	High Throughput	-	-	Chemo-genetic screen with siRNAs|Drug: MK-8776|HeLa cervical cancer cell line	-	BIOGRID	O14757	B4DT73	NP_001231775|NP_001107593|NP_001317357|NP_001317356|NP_001107594|NP_001265	Q92922	Q58EY4	NP_003065	HP:0001507	Growth abnormality	phenotype	BTO:0000567	HeLa cell	-	Homo sapiens	Homo sapiens
2342172	1111	7991	107536	113701	-	-	CHEK1	TUSC3	CHK1	D8S1992|M33|MRT22|MRT7|N33|OST3A	Synthetic Lethality	genetic	Srivas R (2016)	PUBMED:27453043	9606	9606	High Throughput	-	-	Chemo-genetic screen with siRNAs|Drug: MK-8776|HeLa cervical cancer cell line	-	BIOGRID	O14757	B4DT73	NP_001231775|NP_001107593|NP_001317357|NP_001317356|NP_001107594|NP_001265	Q13454	D6RIY7	NP_839952|NP_006756	HP:0001507	Growth abnormality	phenotype	BTO:0000567	HeLa cell	-	Homo sapiens	Homo sapiens
2342173	1111	6917	107536	112779	-	-	CHEK1	TCEA1	CHK1	GTF2S|SII|TCEA|TF2S|TFIIS	Synthetic Lethality	genetic	Srivas R (2016)	PUBMED:27453043	9606	9606	High Throughput	-	-	Chemo-genetic screen with siRNAs|Drug: MK-8776|HeLa cervical cancer cell line	-	BIOGRID	O14757	B4DT73	NP_001231775|NP_001107593|NP_001317357|NP_001317356|NP_001107594|NP_001265	P23193	B7Z4W0	NP_006747|NP_958845	HP:0001507	Growth abnormality	phenotype	BTO:0000567	HeLa cell	-	Homo sapiens	Homo sapiens
2342174	1111	2272	107536	108563	-	-	CHEK1	FHIT	CHK1	AP3Aase|FRA3B	Synthetic Lethality	genetic	Srivas R (2016)	PUBMED:27453043	9606	9606	High Throughput	-	-	Chemo-genetic screen with siRNAs|Drug: MK-8776|HeLa cervical cancer cell line	-	BIOGRID	O14757	B4DT73	NP_001231775|NP_001107593|NP_001317357|NP_001317356|NP_001107594|NP_001265	P49789	A0A024R366	NP_002003|NP_001159715	HP:0001507	Growth abnormality	phenotype	BTO:0000567	HeLa cell	-	Homo sapiens	Homo sapiens
2342175	1111	8237	107536	113866	-	RP4-659F15.2	CHEK1	USP11	CHK1	UHX1	Synthetic Lethality	genetic	Srivas R (2016)	PUBMED:27453043	9606	9606	High Throughput	-	-	Chemo-genetic screen with siRNAs|Drug: MK-8776|HeLa cervical cancer cell line	-	BIOGRID	O14757	B4DT73	NP_001231775|NP_001107593|NP_001317357|NP_001317356|NP_001107594|NP_001265	P51784	B4DGK3	NP_004642|NP_001358001	HP:0001507	Growth abnormality	phenotype	BTO:0000567	HeLa cell	-	Homo sapiens	Homo sapiens
2342176	3614	1111	109827	107536	-	-	IMPDH1	CHEK1	IMPD|IMPD1|LCA11|RP10|sWSS2608	CHK1	Synthetic Lethality	genetic	Srivas R (2016)	PUBMED:27453043	9606	9606	High Throughput	-	-	Chemo-genetic screen with siRNAs|Drug: MMF|HeLa cervical cancer cell line	-	BIOGRID	P20839	B3KRZ3	NP_899066|NP_001096075|NP_001136045|NP_001136046|NP_001136047|NP_000874|NP_001291450|NP_001136048	O14757	B4DT73	NP_001231775|NP_001107593|NP_001317357|NP_001317356|NP_001107594|NP_001265	HP:0001507	Growth abnormality	phenotype	BTO:0000567	HeLa cell	-	Homo sapiens	Homo sapiens
2342218	7846	1111	113603	107536	-	-	TUBA1A	CHEK1	B-ALPHA-1|LIS3|TUBA3	CHK1	Synthetic Lethality	genetic	Srivas R (2016)	PUBMED:27453043	9606	9606	High Throughput	-	-	Chemo-genetic screen with siRNAs|Drug: vinorelbine|HeLa cervical cancer cell line	-	BIOGRID	Q71U36	-	NP_001257329|NP_001257328|NP_006000	O14757	B4DT73	NP_001231775|NP_001107593|NP_001317357|NP_001317356|NP_001107594|NP_001265	HP:0001507	Growth abnormality	phenotype	BTO:0000567	HeLa cell	-	Homo sapiens	Homo sapiens
2347550	7874	1111	113622	107536	-	-	USP7	CHEK1	HAUSP|TEF1	CHK1	Biochemical Activity	physical	Alonso-de Vega I (2014)	PUBMED:25483066	9606	9606	Low Throughput	-	Deubiquitination	-	-	BIOGRID	Q93009	B7ZAX6|Q6U8A4|B7Z855	NP_001308787|NP_003461|NP_001273387|NP_001273386	O14757	B4DT73	NP_001231775|NP_001107593|NP_001317357|NP_001317356|NP_001107594|NP_001265	-	-	-	-	-	-	Homo sapiens	Homo sapiens
2354773	4683	1111	110763	107536	-	-	NBN	CHEK1	AT-V1|AT-V2|ATV|NBS|NBS1|P95	CHK1	Phenotypic Enhancement	genetic	Pichierri P (2004)	PUBMED:14988723	9606	9606	Low Throughput	-	-	loss of S-phase checkpoint	-	BIOGRID	O60934	-	NP_002476|NP_001019859	O14757	B4DT73	NP_001231775|NP_001107593|NP_001317357|NP_001317356|NP_001107594|NP_001265	-	-	-	-	-	-	Homo sapiens	Homo sapiens
2354774	2177	1111	108474	107536	-	-	FANCD2	CHEK1	FA-D2|FA4|FACD|FAD|FAD2|FANCD	CHK1	Phenotypic Enhancement	genetic	Pichierri P (2004)	PUBMED:14988723	9606	9606	Low Throughput	-	-	loss of S-phase checkpoint	-	BIOGRID	Q9BXW9	A0A024R2G2	NP_001306913|NP_001018125|NP_001361183|NP_001361182|NP_149075|NP_001361184	O14757	B4DT73	NP_001231775|NP_001107593|NP_001317357|NP_001317356|NP_001107594|NP_001265	-	-	-	-	-	-	Homo sapiens	Homo sapiens
2375950	1111	598	107536	107070	-	RP5-857M17.3	CHEK1	BCL2L1	CHK1	BCL-XL/S|BCL2L|BCLX|BCLXL|BCLXS|Bcl-X|PPP1R52|bcl-xL|bcl-xS	Biochemical Activity	physical	Wang J (2012)	PUBMED:22617334	9606	9606	Low Throughput	-	Phosphorylation	-	-	BIOGRID	O14757	B4DT73	NP_001231775|NP_001107593|NP_001317357|NP_001317356|NP_001107594|NP_001265	Q07817	Q5TE63	NP_612815|NP_001309171|NP_001309169|NP_001309168|NP_001304850|NP_001182|NP_001304849|NP_001304848	-	-	-	-	-	-	Homo sapiens	Homo sapiens
2396571	80895	1111	123343	107536	-	-	ILKAP	CHEK1	ILKAP2|ILKAP3|PP2C-DELTA	CHK1	Biochemical Activity	physical	Zhang X (2017)	PUBMED:29371914	9606	9606	Low Throughput	-	Dephosphorylation	-	-	BIOGRID	Q9H0C8	-	NP_110395	O14757	B4DT73	NP_001231775|NP_001107593|NP_001317357|NP_001317356|NP_001107594|NP_001265	-	-	-	-	-	-	Homo sapiens	Homo sapiens
2449069	4287	1111	110433	107536	RP11-529H20.5	-	ATXN3	CHEK1	AT3|ATX3|JOS|MJD|MJD1|SCA3	CHK1	Affinity Capture-MS	physical	Tu Y (2017)	PUBMED:28180282	9606	9606	Low Throughput	-	-	-	-	BIOGRID	P54252	C9JQV6	NP_004984|NP_109376|NP_001158254|NP_001158248|NP_001158249|NP_001158251|NP_001158250|NP_001158253|NP_001158252|NP_001158246|NP_001121169|NP_001121168	O14757	B4DT73	NP_001231775|NP_001107593|NP_001317357|NP_001317356|NP_001107594|NP_001265	-	-	-	-	-	-	Homo sapiens	Homo sapiens
2449073	4287	1111	110433	107536	RP11-529H20.5	-	ATXN3	CHEK1	AT3|ATX3|JOS|MJD|MJD1|SCA3	CHK1	Affinity Capture-Western	physical	Tu Y (2017)	PUBMED:28180282	9606	9606	Low Throughput	-	-	-	-	BIOGRID	P54252	C9JQV6	NP_004984|NP_109376|NP_001158254|NP_001158248|NP_001158249|NP_001158251|NP_001158250|NP_001158253|NP_001158252|NP_001158246|NP_001121169|NP_001121168	O14757	B4DT73	NP_001231775|NP_001107593|NP_001317357|NP_001317356|NP_001107594|NP_001265	-	-	-	-	-	-	Homo sapiens	Homo sapiens
2449076	4287	1111	110433	107536	RP11-529H20.5	-	ATXN3	CHEK1	AT3|ATX3|JOS|MJD|MJD1|SCA3	CHK1	Reconstituted Complex	physical	Tu Y (2017)	PUBMED:28180282	9606	9606	Low Throughput	-	-	-	-	BIOGRID	P54252	C9JQV6	NP_004984|NP_109376|NP_001158254|NP_001158248|NP_001158249|NP_001158251|NP_001158250|NP_001158253|NP_001158252|NP_001158246|NP_001121169|NP_001121168	O14757	B4DT73	NP_001231775|NP_001107593|NP_001317357|NP_001317356|NP_001107594|NP_001265	-	-	-	-	-	-	Homo sapiens	Homo sapiens
2449077	1111	26270	107536	117654	-	RP3-330O12.3	CHEK1	FBXO6	CHK1	FBG2|FBS2|FBX6|Fbx6b	Affinity Capture-Western	physical	Tu Y (2017)	PUBMED:28180282	9606	9606	Low Throughput	-	-	-	-	BIOGRID	O14757	B4DT73	NP_001231775|NP_001107593|NP_001317357|NP_001317356|NP_001107594|NP_001265	Q9NRD1	-	NP_060908	-	-	-	-	-	-	Homo sapiens	Homo sapiens
2449078	1111	4287	107536	110433	-	RP11-529H20.5	CHEK1	ATXN3	CHK1	AT3|ATX3|JOS|MJD|MJD1|SCA3	Affinity Capture-Western	physical	Tu Y (2017)	PUBMED:28180282	9606	9606	Low Throughput	-	-	-	-	BIOGRID	O14757	B4DT73	NP_001231775|NP_001107593|NP_001317357|NP_001317356|NP_001107594|NP_001265	P54252	C9JQV6	NP_004984|NP_109376|NP_001158254|NP_001158248|NP_001158249|NP_001158251|NP_001158250|NP_001158253|NP_001158252|NP_001158246|NP_001121169|NP_001121168	-	-	-	-	-	-	Homo sapiens	Homo sapiens
2449079	4287	1111	110433	107536	RP11-529H20.5	-	ATXN3	CHEK1	AT3|ATX3|JOS|MJD|MJD1|SCA3	CHK1	Biochemical Activity	physical	Tu Y (2017)	PUBMED:28180282	9606	9606	Low Throughput	-	Deubiquitination	-	-	BIOGRID	P54252	C9JQV6	NP_004984|NP_109376|NP_001158254|NP_001158248|NP_001158249|NP_001158251|NP_001158250|NP_001158253|NP_001158252|NP_001158246|NP_001121169|NP_001121168	O14757	B4DT73	NP_001231775|NP_001107593|NP_001317357|NP_001317356|NP_001107594|NP_001265	-	-	-	-	-	-	Homo sapiens	Homo sapiens
2490882	1111	1642	107536	108009	-	-	CHEK1	DDB1	CHK1	DDBA|UV-DDB1|XAP1|XPCE|XPE|XPE-BF	Affinity Capture-Western	physical	Liu Z (2017)	PUBMED:28192407	9606	9606	Low Throughput	-	-	-	-	BIOGRID	O14757	B4DT73	NP_001231775|NP_001107593|NP_001317357|NP_001317356|NP_001107594|NP_001265	Q16531	-	NP_001914	-	-	-	-	-	-	Homo sapiens	Homo sapiens
2526557	8353	1111	113949	107536	RP1-34B20.8	-	HIST1H3E	CHEK1	H3.1|H3/d|H3FD	CHK1	Affinity Capture-Western	physical	Zhang Y (2018)	PUBMED:29760279	9606	9606	Low Throughput	-	-	-	-	BIOGRID	P68431	-	NP_001368928|NP_003523	O14757	B4DT73	NP_001231775|NP_001107593|NP_001317357|NP_001317356|NP_001107594|NP_001265	-	-	-	-	-	-	Homo sapiens	Homo sapiens
2530909	1111	6900	107536	112763	-	-	CHEK1	CNTN2	CHK1	AXT|FAME5|TAG-1|TAX|TAX1	Affinity Capture-Western	physical	Park HU (2004)	PUBMED:15107832	9606	9606	Low Throughput	-	-	-	-	BIOGRID	O14757	B4DT73	NP_001231775|NP_001107593|NP_001317357|NP_001317356|NP_001107594|NP_001265	Q02246	A1L3A3|A0A024R9B4	NP_005067	-	-	-	-	-	-	Homo sapiens	Homo sapiens
2530911	6900	1111	112763	107536	-	-	CNTN2	CHEK1	AXT|FAME5|TAG-1|TAX|TAX1	CHK1	Affinity Capture-Western	physical	Park HU (2004)	PUBMED:15107832	9606	9606	Low Throughput	-	-	-	-	BIOGRID	Q02246	A1L3A3|A0A024R9B4	NP_005067	O14757	B4DT73	NP_001231775|NP_001107593|NP_001317357|NP_001317356|NP_001107594|NP_001265	-	-	-	-	-	-	Homo sapiens	Homo sapiens
2530912	6900	1111	112763	107536	-	-	CNTN2	CHEK1	AXT|FAME5|TAG-1|TAX|TAX1	CHK1	Reconstituted Complex	physical	Park HU (2004)	PUBMED:15107832	9606	9606	Low Throughput	-	-	-	-	BIOGRID	Q02246	A1L3A3|A0A024R9B4	NP_005067	O14757	B4DT73	NP_001231775|NP_001107593|NP_001317357|NP_001317356|NP_001107594|NP_001265	-	-	-	-	-	-	Homo sapiens	Homo sapiens
2537002	1111	995	107536	107430	-	-	CHEK1	CDC25C	CHK1	CDC25|PPP1R60	Biochemical Activity	physical	Cheng YC (2018)	PUBMED:29735693	9606	9606	Low Throughput	-	Phosphorylation	-	-	BIOGRID	O14757	B4DT73	NP_001231775|NP_001107593|NP_001317357|NP_001317356|NP_001107594|NP_001265	P30307	-	NP_001274511|NP_073720|NP_001274512|NP_001305027|NP_001781	-	-	-	-	-	-	Homo sapiens	Homo sapiens
2537003	1111	9960	107536	115285	-	-	CHEK1	USP3	CHK1	SIH003|UBP	Reconstituted Complex	physical	Cheng YC (2018)	PUBMED:29735693	9606	9606	Low Throughput	-	-	-	-	BIOGRID	O14757	B4DT73	NP_001231775|NP_001107593|NP_001317357|NP_001317356|NP_001107594|NP_001265	Q9Y6I4	-	NP_006528|NP_001243631	-	-	-	-	-	-	Homo sapiens	Homo sapiens
2537004	1111	9960	107536	115285	-	-	CHEK1	USP3	CHK1	SIH003|UBP	Affinity Capture-Western	physical	Cheng YC (2018)	PUBMED:29735693	9606	9606	Low Throughput	-	-	-	-	BIOGRID	O14757	B4DT73	NP_001231775|NP_001107593|NP_001317357|NP_001317356|NP_001107594|NP_001265	Q9Y6I4	-	NP_006528|NP_001243631	-	-	-	-	-	-	Homo sapiens	Homo sapiens
2537005	1111	10950	107536	116150	-	-	CHEK1	BTG3	CHK1	ANA|TOB5|TOB55|TOFA	Affinity Capture-Western	physical	Cheng YC (2018)	PUBMED:29735693	9606	9606	Low Throughput	-	-	-	-	BIOGRID	O14757	B4DT73	NP_001231775|NP_001107593|NP_001317357|NP_001317356|NP_001107594|NP_001265	Q14201	Q6IAU3	NP_001124386|NP_006797	-	-	-	-	-	-	Homo sapiens	Homo sapiens
2537006	9960	1111	115285	107536	-	-	USP3	CHEK1	SIH003|UBP	CHK1	Affinity Capture-Western	physical	Cheng YC (2018)	PUBMED:29735693	9606	9606	Low Throughput	-	-	-	-	BIOGRID	Q9Y6I4	-	NP_006528|NP_001243631	O14757	B4DT73	NP_001231775|NP_001107593|NP_001317357|NP_001317356|NP_001107594|NP_001265	-	-	-	-	-	-	Homo sapiens	Homo sapiens
2537007	9960	1111	115285	107536	-	-	USP3	CHEK1	SIH003|UBP	CHK1	Biochemical Activity	physical	Cheng YC (2018)	PUBMED:29735693	9606	9606	Low Throughput	-	Deubiquitination	-	-	BIOGRID	Q9Y6I4	-	NP_006528|NP_001243631	O14757	B4DT73	NP_001231775|NP_001107593|NP_001317357|NP_001317356|NP_001107594|NP_001265	-	-	-	-	-	-	Homo sapiens	Homo sapiens
2549586	1111	4171	107536	110339	-	-	CHEK1	MCM2	CHK1	BM28|CCNL1|CDCL1|D3S3194|MITOTIN|cdc19	Affinity Capture-Western	physical	Han X (2014)	PUBMED:25049228	9606	9606	Low Throughput	-	-	-	-	BIOGRID	O14757	B4DT73	NP_001231775|NP_001107593|NP_001317357|NP_001317356|NP_001107594|NP_001265	P49736	-	NP_004517	-	-	-	-	-	-	Homo sapiens	Homo sapiens
2549587	1111	4172	107536	110340	-	RP1-108C2.3	CHEK1	MCM3	CHK1	HCC5|P1-MCM3|P1.h|RLFB	Affinity Capture-Western	physical	Han X (2014)	PUBMED:25049228	9606	9606	Low Throughput	-	-	-	-	BIOGRID	O14757	B4DT73	NP_001231775|NP_001107593|NP_001317357|NP_001317356|NP_001107594|NP_001265	P25205	B4DUQ9|J3KQ69	NP_001353300|NP_001353301|NP_001353302|NP_001353303|NP_001353304|NP_001257401|NP_002379|NP_001353298|NP_001353299	-	-	-	-	-	-	Homo sapiens	Homo sapiens
2549588	1111	4173	107536	110341	-	-	CHEK1	MCM4	CHK1	CDC21|CDC54|NKCD|NKGCD|P1-CDC21|hCdc21	Affinity Capture-Western	physical	Han X (2014)	PUBMED:25049228	9606	9606	Low Throughput	-	-	-	-	BIOGRID	O14757	B4DT73	NP_001231775|NP_001107593|NP_001317357|NP_001317356|NP_001107594|NP_001265	P33991	B4DLA6|B3KMX0	NP_877423|NP_005905	-	-	-	-	-	-	Homo sapiens	Homo sapiens
2549589	1111	4174	107536	110342	-	RP5-824I19__A.1	CHEK1	MCM5	CHK1	CDC46|P1-CDC46	Affinity Capture-Western	physical	Han X (2014)	PUBMED:25049228	9606	9606	Low Throughput	-	-	-	-	BIOGRID	O14757	B4DT73	NP_001231775|NP_001107593|NP_001317357|NP_001317356|NP_001107594|NP_001265	P33992	B1AHB0	NP_006730	-	-	-	-	-	-	Homo sapiens	Homo sapiens
2549590	1111	4175	107536	110343	-	-	CHEK1	MCM6	CHK1	MCG40308|Mis5|P105MCM	Affinity Capture-Western	physical	Han X (2014)	PUBMED:25049228	9606	9606	Low Throughput	-	-	-	-	BIOGRID	O14757	B4DT73	NP_001231775|NP_001107593|NP_001317357|NP_001317356|NP_001107594|NP_001265	Q14566	-	NP_005906	-	-	-	-	-	-	Homo sapiens	Homo sapiens
2549591	1111	4176	107536	110344	-	-	CHEK1	MCM7	CHK1	CDC47|MCM2|P1.1-MCM3|P1CDC47|P85MCM|PNAS146|PPP1R104	Affinity Capture-Western	physical	Han X (2014)	PUBMED:25049228	9606	9606	Low Throughput	-	-	-	-	BIOGRID	O14757	B4DT73	NP_001231775|NP_001107593|NP_001317357|NP_001317356|NP_001107594|NP_001265	P33993	C6EMX8	NP_001265524|NP_877577|NP_005907	-	-	-	-	-	-	Homo sapiens	Homo sapiens
2549592	4176	1111	110344	107536	-	-	MCM7	CHEK1	CDC47|MCM2|P1.1-MCM3|P1CDC47|P85MCM|PNAS146|PPP1R104	CHK1	Affinity Capture-Western	physical	Han X (2014)	PUBMED:25049228	9606	9606	Low Throughput	-	-	-	-	BIOGRID	P33993	C6EMX8	NP_001265524|NP_877577|NP_005907	O14757	B4DT73	NP_001231775|NP_001107593|NP_001317357|NP_001317356|NP_001107594|NP_001265	-	-	-	-	-	-	Homo sapiens	Homo sapiens
2549593	1111	4171	107536	110339	-	-	CHEK1	MCM2	CHK1	BM28|CCNL1|CDCL1|D3S3194|MITOTIN|cdc19	Reconstituted Complex	physical	Han X (2014)	PUBMED:25049228	9606	9606	Low Throughput	-	-	-	-	BIOGRID	O14757	B4DT73	NP_001231775|NP_001107593|NP_001317357|NP_001317356|NP_001107594|NP_001265	P49736	-	NP_004517	-	-	-	-	-	-	Homo sapiens	Homo sapiens
2549594	1111	4175	107536	110343	-	-	CHEK1	MCM6	CHK1	MCG40308|Mis5|P105MCM	Reconstituted Complex	physical	Han X (2014)	PUBMED:25049228	9606	9606	Low Throughput	-	-	-	-	BIOGRID	O14757	B4DT73	NP_001231775|NP_001107593|NP_001317357|NP_001317356|NP_001107594|NP_001265	Q14566	-	NP_005906	-	-	-	-	-	-	Homo sapiens	Homo sapiens
2549595	1111	4176	107536	110344	-	-	CHEK1	MCM7	CHK1	CDC47|MCM2|P1.1-MCM3|P1CDC47|P85MCM|PNAS146|PPP1R104	Reconstituted Complex	physical	Han X (2014)	PUBMED:25049228	9606	9606	Low Throughput	-	-	-	-	BIOGRID	O14757	B4DT73	NP_001231775|NP_001107593|NP_001317357|NP_001317356|NP_001107594|NP_001265	P33993	C6EMX8	NP_001265524|NP_877577|NP_005907	-	-	-	-	-	-	Homo sapiens	Homo sapiens
2549596	8318	1111	113915	107536	UNQ374/PRO710	-	CDC45	CHEK1	CDC45L|CDC45L2|PORC-PI-1	CHK1	Affinity Capture-Western	physical	Han X (2014)	PUBMED:25049228	9606	9606	Low Throughput	-	-	-	-	BIOGRID	O75419	-	NP_001356220|NP_003495|NP_001171481|NP_001171482	O14757	B4DT73	NP_001231775|NP_001107593|NP_001317357|NP_001317356|NP_001107594|NP_001265	-	-	-	-	-	-	Homo sapiens	Homo sapiens
2549597	1111	9837	107536	115174	-	RP4-691N24.2	CHEK1	GINS1	CHK1	PSF1	Affinity Capture-Western	physical	Han X (2014)	PUBMED:25049228	9606	9606	Low Throughput	-	-	-	-	BIOGRID	O14757	B4DT73	NP_001231775|NP_001107593|NP_001317357|NP_001317356|NP_001107594|NP_001265	Q14691	-	NP_066545	-	-	-	-	-	-	Homo sapiens	Homo sapiens
2549598	4171	1111	110339	107536	-	-	MCM2	CHEK1	BM28|CCNL1|CDCL1|D3S3194|MITOTIN|cdc19	CHK1	Reconstituted Complex	physical	Han X (2014)	PUBMED:25049228	9606	9606	Low Throughput	-	-	-	-	BIOGRID	P49736	-	NP_004517	O14757	B4DT73	NP_001231775|NP_001107593|NP_001317357|NP_001317356|NP_001107594|NP_001265	-	-	-	-	-	-	Homo sapiens	Homo sapiens
2549599	4171	1111	110339	107536	-	-	MCM2	CHEK1	BM28|CCNL1|CDCL1|D3S3194|MITOTIN|cdc19	CHK1	Affinity Capture-Western	physical	Han X (2014)	PUBMED:25049228	9606	9606	Low Throughput	-	-	-	-	BIOGRID	P49736	-	NP_004517	O14757	B4DT73	NP_001231775|NP_001107593|NP_001317357|NP_001317356|NP_001107594|NP_001265	-	-	-	-	-	-	Homo sapiens	Homo sapiens
2599992	1111	7158	107536	113011	-	-	CHEK1	TP53BP1	CHK1	53BP1|p202	Biochemical Activity	physical	Tripathi V (2008)	PUBMED:17984114	9606	9606	Low Throughput	-	Phosphorylation	-	-	BIOGRID	O14757	B4DT73	NP_001231775|NP_001107593|NP_001317357|NP_001317356|NP_001107594|NP_001265	Q12888	-	NP_005648|NP_001135452|NP_001135451	-	-	-	-	-	-	Homo sapiens	Homo sapiens
2610502	1111	675	107536	107142	-	RP11-298P3.4	CHEK1	BRCA2	CHK1	BRCC2|BROVCA2|FACD|FAD|FAD1|FANCD|FANCD1|GLM3|PNCA2|XRCC11	Biochemical Activity	physical	Bahassi EM (2008)	PUBMED:18317453	9606	9606	Low Throughput	-	Phosphorylation	-	-	BIOGRID	O14757	B4DT73	NP_001231775|NP_001107593|NP_001317357|NP_001317356|NP_001107594|NP_001265	P51587	-	NP_000050	-	-	-	-	-	-	Homo sapiens	Homo sapiens
2611567	8454	1111	114032	107536	-	-	CUL1	CHEK1	-	CHK1	Affinity Capture-Western	physical	Ma Y (2019)	PUBMED:30428154	9606	9606	Low Throughput	-	-	-	-	BIOGRID	Q13616	B3KTW0	NP_001357589|NP_003583|NP_001357591|NP_001357590|NP_001357593|NP_001357592	O14757	B4DT73	NP_001231775|NP_001107593|NP_001317357|NP_001317356|NP_001107594|NP_001265	-	-	-	-	-	-	Homo sapiens	Homo sapiens
2611568	8945	1111	114457	107536	RP11-529I10.2	-	BTRC	CHEK1	BETA-TRCP|FBW1A|FBXW1|FBXW1A|FWD1|bTrCP|bTrCP1|betaTrCP	CHK1	Affinity Capture-Western	physical	Ma Y (2019)	PUBMED:30428154	9606	9606	Low Throughput	-	-	-	-	BIOGRID	Q9Y297	B2R8L3|B7Z3H4|Q68DS0	NP_003930|NP_378663|NP_001243785	O14757	B4DT73	NP_001231775|NP_001107593|NP_001317357|NP_001317356|NP_001107594|NP_001265	-	-	-	-	-	-	Homo sapiens	Homo sapiens
2611569	1111	8945	107536	114457	-	RP11-529I10.2	CHEK1	BTRC	CHK1	BETA-TRCP|FBW1A|FBXW1|FBXW1A|FWD1|bTrCP|bTrCP1|betaTrCP	Affinity Capture-Western	physical	Ma Y (2019)	PUBMED:30428154	9606	9606	Low Throughput	-	-	-	-	BIOGRID	O14757	B4DT73	NP_001231775|NP_001107593|NP_001317357|NP_001317356|NP_001107594|NP_001265	Q9Y297	B2R8L3|B7Z3H4|Q68DS0	NP_003930|NP_378663|NP_001243785	-	-	-	-	-	-	Homo sapiens	Homo sapiens
2611570	5562	1111	111549	107536	-	-	PRKAA1	CHEK1	AMPK|AMPKa1	CHK1	Biochemical Activity	physical	Ma Y (2019)	PUBMED:30428154	9606	9606	Low Throughput	-	Phosphorylation	-	-	BIOGRID	Q13131	-	NP_996790|NP_006242	O14757	B4DT73	NP_001231775|NP_001107593|NP_001317357|NP_001317356|NP_001107594|NP_001265	-	-	-	-	-	-	Homo sapiens	Homo sapiens
2616354	5888	1111	111825	107536	-	-	RAD51	CHEK1	BRCC5|HRAD51|HsRad51|HsT16930|MRMV2|RAD51A|RECA	CHK1	Affinity Capture-Western	physical	Jia Y (2013)	PUBMED:22665067	9606	9606	Low Throughput	-	-	-	-	BIOGRID	Q06609	-	NP_001157742|NP_002866|NP_001157741|NP_597994	O14757	B4DT73	NP_001231775|NP_001107593|NP_001317357|NP_001317356|NP_001107594|NP_001265	-	-	-	-	-	-	Homo sapiens	Homo sapiens
2618126	1111	4137	107536	110308	-	-	CHEK1	MAPT	CHK1	DDPAC|FTDP-17|MAPTL|MSTD|MTBT1|MTBT2|PPND|PPP1R103|TAU	Biochemical Activity	physical	Iijima-Ando K (2010)	PUBMED:20159774	9606	9606	Low Throughput	-	Phosphorylation	-	-	BIOGRID	O14757	B4DT73	NP_001231775|NP_001107593|NP_001317357|NP_001317356|NP_001107594|NP_001265	P10636	B3KTM0|A0A024R9Y1|A0A024RA17|A0A024RA19|A0A024R9Y0	NP_001364195|NP_001364194|NP_005901|NP_001364197|NP_001364196|NP_058519|NP_058518|NP_001190181|NP_001190180|NP_001116538|NP_001116539|NP_058525	-	-	-	-	-	-	Homo sapiens	Homo sapiens
2642143	9110	1111	114560	107536	-	-	MTMR4	CHEK1	FYVE-DSP2|ZFYVE11	CHK1	Affinity Capture-MS	physical	Kumar P (2017)	PUBMED:28675297	9606	9606	High Throughput	-	-	-	-	BIOGRID	Q9NYA4	-	NP_004678	O14757	B4DT73	NP_001231775|NP_001107593|NP_001317357|NP_001317356|NP_001107594|NP_001265	-	-	-	-	-	-	Homo sapiens	Homo sapiens
2748332	57664	1111	121697	107536	-	-	PLEKHA4	CHEK1	PEPP1	CHK1	Affinity Capture-MS	physical	Shami Shah A (2019)	PUBMED:31091453	9606	9606	High Throughput	-	-	assayed using SILAC IP (stable isotope labeling by amino acids in cell culture-based quantitative immunoprecipitation)|only hits identified in both pull-downs have been included	-	BIOGRID	Q9H4M7	-	NP_001154826|NP_065955	O14757	B4DT73	NP_001231775|NP_001107593|NP_001317357|NP_001317356|NP_001107594|NP_001265	-	-	-	-	-	-	Homo sapiens	Homo sapiens
2766550	7874	1111	113622	107536	-	-	USP7	CHEK1	HAUSP|TEF1	CHK1	Affinity Capture-Western	physical	Wang B (2019)	PUBMED:31601781	9606	9606	Low Throughput	-	-	-	-	BIOGRID	Q93009	B7ZAX6|Q6U8A4|B7Z855	NP_001308787|NP_003461|NP_001273387|NP_001273386	O14757	B4DT73	NP_001231775|NP_001107593|NP_001317357|NP_001317356|NP_001107594|NP_001265	-	-	-	-	-	-	Homo sapiens	Homo sapiens
2779940	5579	1111	111565	107536	-	-	PRKCB	CHEK1	PKC-beta|PKCB|PRKCB1|PRKCB2	CHK1	Affinity Capture-MS	physical	Kennedy SA (2020)	PUBMED:31980649	9606	9606	High Throughput	-	-	-	-	BIOGRID	P05771	-	NP_997700|NP_002729	O14757	B4DT73	NP_001231775|NP_001107593|NP_001317357|NP_001317356|NP_001107594|NP_001265	-	-	-	-	-	-	Homo sapiens	Homo sapiens
2840724	10902	1111	116108	107536	-	-	BRD8	CHEK1	SMAP|SMAP2|p120	CHK1	Affinity Capture-MS	physical	Kim JJ (2019)	PUBMED:31753913	9606	9606	High Throughput	-	-	-	-	BIOGRID	Q9H0E9	B4DN43|B4DMS9|B5MCW3|B4DEG9	NP_631938|NP_006687|NP_001157798|NP_001287890|NP_001287891|NP_001287895	O14757	B4DT73	NP_001231775|NP_001107593|NP_001317357|NP_001317356|NP_001107594|NP_001265	-	-	-	-	-	-	Homo sapiens	Homo sapiens
2841574	51592	1111	119625	107536	-	-	TRIM33	CHEK1	ECTO|PTC7|RFG7|TF1G|TIF1G|TIF1GAMMA|TIFGAMMA	CHK1	Affinity Capture-MS	physical	Kim JJ (2019)	PUBMED:31753913	9606	9606	High Throughput	-	-	-	-	BIOGRID	Q9UPN9	B3KN30	NP_148980|NP_056990	O14757	B4DT73	NP_001231775|NP_001107593|NP_001317357|NP_001317356|NP_001107594|NP_001265	-	-	-	-	-	-	Homo sapiens	Homo sapiens
2849631	81570	1111	123531	107536	-	-	CLPB	CHEK1	HSP78|SKD3	CHK1	Proximity Label-MS	physical	Antonicka H (2020)	PUBMED:32877691	9606	9606	High Throughput	0.97	-	interaction assayed using BioID|interactions were considered high confidence if they had a Bayesian False Discovery Rate of 1% or less|the Saint Score for the interaction (or the maximum of any bait-prey combinations that had multiple scores) is shown	-	BIOGRID	Q9H078	-	NP_001245322|NP_001245323|NP_110440|NP_001245321	O14757	B4DT73	NP_001231775|NP_001107593|NP_001317357|NP_001317356|NP_001107594|NP_001265	-	-	-	-	-	-	Homo sapiens	Homo sapiens
2935971	1111	7874	107536	113622	-	-	CHEK1	USP7	CHK1	HAUSP|TEF1	Affinity Capture-Western	physical	Cartel M (2021)	PUBMED:32447346	9606	9606	Low Throughput	-	-	-	-	BIOGRID	O14757	B4DT73	NP_001231775|NP_001107593|NP_001317357|NP_001317356|NP_001107594|NP_001265	Q93009	B7ZAX6|Q6U8A4|B7Z855	NP_001308787|NP_003461|NP_001273387|NP_001273386	-	-	-	-	-	-	Homo sapiens	Homo sapiens
2935972	1111	7874	107536	113622	-	-	CHEK1	USP7	CHK1	HAUSP|TEF1	Co-localization	physical	Cartel M (2021)	PUBMED:32447346	9606	9606	Low Throughput	-	-	in situ PLA	-	BIOGRID	O14757	B4DT73	NP_001231775|NP_001107593|NP_001317357|NP_001317356|NP_001107594|NP_001265	Q93009	B7ZAX6|Q6U8A4|B7Z855	NP_001308787|NP_003461|NP_001273387|NP_001273386	-	-	-	-	-	-	Homo sapiens	Homo sapiens
2953188	1111	51343	107536	119489	-	-	CHEK1	FZR1	CHK1	CDC20C|CDH1|FZR|FZR2|HCDH|HCDH1	Biochemical Activity	physical	Pal D (2020)	PUBMED:32345958	9606	9606	Low Throughput	-	Phosphorylation	-	-	BIOGRID	O14757	B4DT73	NP_001231775|NP_001107593|NP_001317357|NP_001317356|NP_001107594|NP_001265	Q9UM11	-	NP_057347|NP_001129669|NP_001129670	-	-	-	-	-	-	Homo sapiens	Homo sapiens
2953190	51343	1111	119489	107536	-	-	FZR1	CHEK1	CDC20C|CDH1|FZR|FZR2|HCDH|HCDH1	CHK1	Affinity Capture-Western	physical	Pal D (2020)	PUBMED:32345958	9606	9606	Low Throughput	-	-	-	-	BIOGRID	Q9UM11	-	NP_057347|NP_001129669|NP_001129670	O14757	B4DT73	NP_001231775|NP_001107593|NP_001317357|NP_001317356|NP_001107594|NP_001265	-	-	-	-	-	-	Homo sapiens	Homo sapiens
2953197	1111	9618	107536	114979	-	-	CHEK1	TRAF4	CHK1	CART1|MLN62|RNF83	Affinity Capture-MS	physical	Yu X (2020)	PUBMED:32357935	9606	9606	High Throughput	-	-	-	-	BIOGRID	O14757	B4DT73	NP_001231775|NP_001107593|NP_001317357|NP_001317356|NP_001107594|NP_001265	Q9BUZ4	A0A024QZ59	NP_004286	-	-	-	-	-	-	Homo sapiens	Homo sapiens
2953198	1111	9618	107536	114979	-	-	CHEK1	TRAF4	CHK1	CART1|MLN62|RNF83	Affinity Capture-Western	physical	Yu X (2020)	PUBMED:32357935	9606	9606	Low Throughput	-	-	-	-	BIOGRID	O14757	B4DT73	NP_001231775|NP_001107593|NP_001317357|NP_001317356|NP_001107594|NP_001265	Q9BUZ4	A0A024QZ59	NP_004286	-	-	-	-	-	-	Homo sapiens	Homo sapiens
2953199	9618	1111	114979	107536	-	-	TRAF4	CHEK1	CART1|MLN62|RNF83	CHK1	Affinity Capture-Western	physical	Yu X (2020)	PUBMED:32357935	9606	9606	Low Throughput	-	-	-	-	BIOGRID	Q9BUZ4	A0A024QZ59	NP_004286	O14757	B4DT73	NP_001231775|NP_001107593|NP_001317357|NP_001317356|NP_001107594|NP_001265	-	-	-	-	-	-	Homo sapiens	Homo sapiens
2953200	1111	9618	107536	114979	-	-	CHEK1	TRAF4	CHK1	CART1|MLN62|RNF83	Reconstituted Complex	physical	Yu X (2020)	PUBMED:32357935	9606	9606	Low Throughput	-	-	assayed using GST (glutathione S-transferase) pull-down experiments	-	BIOGRID	O14757	B4DT73	NP_001231775|NP_001107593|NP_001317357|NP_001317356|NP_001107594|NP_001265	Q9BUZ4	A0A024QZ59	NP_004286	-	-	-	-	-	-	Homo sapiens	Homo sapiens
2953201	1111	995	107536	107430	-	-	CHEK1	CDC25C	CHK1	CDC25|PPP1R60	Biochemical Activity	physical	Yu X (2020)	PUBMED:32357935	9606	9606	Low Throughput	-	Phosphorylation	-	-	BIOGRID	O14757	B4DT73	NP_001231775|NP_001107593|NP_001317357|NP_001317356|NP_001107594|NP_001265	P30307	-	NP_001274511|NP_073720|NP_001274512|NP_001305027|NP_001781	-	-	-	-	-	-	Homo sapiens	Homo sapiens
2953202	9618	1111	114979	107536	-	-	TRAF4	CHEK1	CART1|MLN62|RNF83	CHK1	Biochemical Activity	physical	Yu X (2020)	PUBMED:32357935	9606	9606	Low Throughput	-	Ubiquitination	in vitro ubiquitination with UBE1 as E1, UBCH6 as E2, TRAF4 as E3 and CHK1 as substrate	-	BIOGRID	Q9BUZ4	A0A024QZ59	NP_004286	O14757	B4DT73	NP_001231775|NP_001107593|NP_001317357|NP_001317356|NP_001107594|NP_001265	-	-	-	-	-	-	Homo sapiens	Homo sapiens
2953203	545	1111	107027	107536	-	-	ATR	CHEK1	FCTCS|FRP1|MEC1|SCKL|SCKL1	CHK1	Affinity Capture-Western	physical	Yu X (2020)	PUBMED:32357935	9606	9606	Low Throughput	-	-	-	-	BIOGRID	Q13535	-	NP_001175	O14757	B4DT73	NP_001231775|NP_001107593|NP_001317357|NP_001317356|NP_001107594|NP_001265	-	-	-	-	-	-	Homo sapiens	Homo sapiens
2977048	10013	1111	115330	107536	JM21	-	HDAC6	CHEK1	CPBHM|HD6|PPP1R90	CHK1	Biochemical Activity	physical	Moses N (2020)	PUBMED:33020410	9606	9606	Low Throughput	-	Ubiquitination	Reaction mix contains UBE1(E1), UBCH5A(E2) and HADC6(E3)	-	BIOGRID	Q9UBN7	A0A024QZ26	NP_001308160|NP_006035|NP_001308159|NP_001308158|NP_001308155|NP_001308154|NP_001308157|NP_001308156	O14757	B4DT73	NP_001231775|NP_001107593|NP_001317357|NP_001317356|NP_001107594|NP_001265	-	-	-	-	-	-	Homo sapiens	Homo sapiens
2977050	1111	10013	107536	115330	-	JM21	CHEK1	HDAC6	CHK1	CPBHM|HD6|PPP1R90	Reconstituted Complex	physical	Moses N (2020)	PUBMED:33020410	9606	9606	Low Throughput	-	-	-	-	BIOGRID	O14757	B4DT73	NP_001231775|NP_001107593|NP_001317357|NP_001317356|NP_001107594|NP_001265	Q9UBN7	A0A024QZ26	NP_001308160|NP_006035|NP_001308159|NP_001308158|NP_001308155|NP_001308154|NP_001308157|NP_001308156	-	-	-	-	-	-	Homo sapiens	Homo sapiens
2977051	10013	1111	115330	107536	JM21	-	HDAC6	CHEK1	CPBHM|HD6|PPP1R90	CHK1	Reconstituted Complex	physical	Moses N (2020)	PUBMED:33020410	9606	9606	Low Throughput	-	-	-	-	BIOGRID	Q9UBN7	A0A024QZ26	NP_001308160|NP_006035|NP_001308159|NP_001308158|NP_001308155|NP_001308154|NP_001308157|NP_001308156	O14757	B4DT73	NP_001231775|NP_001107593|NP_001317357|NP_001317356|NP_001107594|NP_001265	-	-	-	-	-	-	Homo sapiens	Homo sapiens
2977052	1111	10013	107536	115330	-	JM21	CHEK1	HDAC6	CHK1	CPBHM|HD6|PPP1R90	Affinity Capture-Western	physical	Moses N (2020)	PUBMED:33020410	9606	9606	Low Throughput	-	-	-	-	BIOGRID	O14757	B4DT73	NP_001231775|NP_001107593|NP_001317357|NP_001317356|NP_001107594|NP_001265	Q9UBN7	A0A024QZ26	NP_001308160|NP_006035|NP_001308159|NP_001308158|NP_001308155|NP_001308154|NP_001308157|NP_001308156	-	-	-	-	-	-	Homo sapiens	Homo sapiens
2977053	10013	1111	115330	107536	JM21	-	HDAC6	CHEK1	CPBHM|HD6|PPP1R90	CHK1	Affinity Capture-Western	physical	Moses N (2020)	PUBMED:33020410	9606	9606	Low Throughput	-	-	-	-	BIOGRID	Q9UBN7	A0A024QZ26	NP_001308160|NP_006035|NP_001308159|NP_001308158|NP_001308155|NP_001308154|NP_001308157|NP_001308156	O14757	B4DT73	NP_001231775|NP_001107593|NP_001317357|NP_001317356|NP_001107594|NP_001265	-	-	-	-	-	-	Homo sapiens	Homo sapiens
2977291	4790	1111	110857	107536	-	-	NFKB1	CHEK1	EBP-1|KBF1|NF-kB1|NF-kappa-B|NF-kappaB|NFKB-p105|NFKB-p50|NFkappaB|p105|p50	CHK1	Affinity Capture-Western	physical	Wu L (2020)	PUBMED:33024116	9606	9606	Low Throughput	-	-	-	-	BIOGRID	P19838	A0A024RDJ4	NP_001158884|NP_003989|NP_001306155	O14757	B4DT73	NP_001231775|NP_001107593|NP_001317357|NP_001317356|NP_001107594|NP_001265	-	-	-	-	-	-	Homo sapiens	Homo sapiens
3017064	51343	1111	119489	107536	-	-	FZR1	CHEK1	CDC20C|CDH1|FZR|FZR2|HCDH|HCDH1	CHK1	Affinity Capture-MS	physical	Franks JL (2020)	PUBMED:33306668	9606	9606	Low Throughput	-	-	-	-	BIOGRID	Q9UM11	-	NP_057347|NP_001129669|NP_001129670	O14757	B4DT73	NP_001231775|NP_001107593|NP_001317357|NP_001317356|NP_001107594|NP_001265	-	-	-	-	-	-	Homo sapiens	Homo sapiens
3031264	9616	1111	114977	107536	-	-	RNF7	CHEK1	CKBBP1|ROC2|SAG	CHK1	Affinity Capture-MS	physical	Huttlin EL (2021)	PUBMED:33961781	9606	9606	High Throughput	0.912185	-	BioPlex 3.0 HEK 293T cells CompPASS score = 0.912184872, threshold = 0.75. Quantitative scores are calculated by CompPASS-Plus (Huttlin et al. Cell 2015, PMID: 26186194). The 0.75 threshold represents the top 2% of scores in HEK293T.|This data may be re-scored from BioPlex 1.0 (PMID: 26186194) and BioPlex 2.0 (PMID: 28514442). Only scores from within the same cell line in BioPlex 3.0 (PMID: 33961…	-	BIOGRID	Q9UBF6	-	NP_001188299|NP_899060|NP_055060	O14757	B4DT73	NP_001231775|NP_001107593|NP_001317357|NP_001317356|NP_001107594|NP_001265	-	-	-	-	-	-	Homo sapiens	Homo sapiens
3033941	84329	1111	124053	107536	UNQ578/PRO1140	-	HVCN1	CHEK1	HV1|VSOP	CHK1	Affinity Capture-MS	physical	Huttlin EL (2021)	PUBMED:33961781	9606	9606	High Throughput	0.999991	-	BioPlex 3.0 HEK 293T cells CompPASS score = 0.999991463, threshold = 0.75. Quantitative scores are calculated by CompPASS-Plus (Huttlin et al. Cell 2015, PMID: 26186194). The 0.75 threshold represents the top 2% of scores in HEK293T.|BioPlex HCT HCT116 cells CompPASS score = 0.999749566, threshold = 0.75. Quantitative scores are calculated by CompPASS-Plus (Huttlin et al. Cell 2015, PMID: 2618619…	-	BIOGRID	Q96D96	-	NP_001243342|NP_001035196|NP_115745	O14757	B4DT73	NP_001231775|NP_001107593|NP_001317357|NP_001317356|NP_001107594|NP_001265	-	-	-	-	-	-	Homo sapiens	Homo sapiens
3035610	414061	1111	135928	107536	-	-	DNAJB3	CHEK1	HCG3	CHK1	Affinity Capture-MS	physical	Huttlin EL (2021)	PUBMED:33961781	9606	9606	High Throughput	0.801351	-	BioPlex 3.0 HEK 293T cells CompPASS score = 0.801351229, threshold = 0.75. Quantitative scores are calculated by CompPASS-Plus (Huttlin et al. Cell 2015, PMID: 26186194). The 0.75 threshold represents the top 2% of scores in HEK293T.|This data may be re-scored from BioPlex 1.0 (PMID: 26186194) and BioPlex 2.0 (PMID: 28514442). Only scores from within the same cell line in BioPlex 3.0 (PMID: 33961…	-	BIOGRID	Q8WWF6	-	NP_001001394	O14757	B4DT73	NP_001231775|NP_001107593|NP_001317357|NP_001317356|NP_001107594|NP_001265	-	-	-	-	-	-	Homo sapiens	Homo sapiens
3047135	403341	1111	135630	107536	RP11-106H5.1	-	ZBTB34	CHEK1	ZNF918	CHK1	Affinity Capture-MS	physical	Huttlin EL (2021)	PUBMED:33961781	9606	9606	High Throughput	0.908847	-	BioPlex 3.0 HEK 293T cells CompPASS score = 0.908846933, threshold = 0.75. Quantitative scores are calculated by CompPASS-Plus (Huttlin et al. Cell 2015, PMID: 26186194). The 0.75 threshold represents the top 2% of scores in HEK293T.|This data may be re-scored from BioPlex 1.0 (PMID: 26186194) and BioPlex 2.0 (PMID: 28514442). Only scores from within the same cell line in BioPlex 3.0 (PMID: 33961…	-	BIOGRID	Q8NCN2	-	NP_001092740	O14757	B4DT73	NP_001231775|NP_001107593|NP_001317357|NP_001317356|NP_001107594|NP_001265	-	-	-	-	-	-	Homo sapiens	Homo sapiens
3051448	23639	1111	117167	107536	-	-	LRRC6	CHEK1	CILD19|LRTP|TSLRP	CHK1	Affinity Capture-MS	physical	Huttlin EL (2021)	PUBMED:33961781	9606	9606	High Throughput	0.947183	-	BioPlex 3.0 HEK 293T cells CompPASS score = 0.94718267, threshold = 0.75. Quantitative scores are calculated by CompPASS-Plus (Huttlin et al. Cell 2015, PMID: 26186194). The 0.75 threshold represents the top 2% of scores in HEK293T.|This data may be re-scored from BioPlex 1.0 (PMID: 26186194) and BioPlex 2.0 (PMID: 28514442). Only scores from within the same cell line in BioPlex 3.0 (PMID: 339617…	-	BIOGRID	Q86X45	-	NP_036604	O14757	B4DT73	NP_001231775|NP_001107593|NP_001317357|NP_001317356|NP_001107594|NP_001265	-	-	-	-	-	-	Homo sapiens	Homo sapiens
3052140	26151	1111	117582	107536	-	-	NAT9	CHEK1	EBSP, hNATL	CHK1	Affinity Capture-MS	physical	Huttlin EL (2021)	PUBMED:33961781	9606	9606	High Throughput	0.99842	-	BioPlex 3.0 HEK 293T cells CompPASS score = 0.998420384, threshold = 0.75. Quantitative scores are calculated by CompPASS-Plus (Huttlin et al. Cell 2015, PMID: 26186194). The 0.75 threshold represents the top 2% of scores in HEK293T.|This data may be re-scored from BioPlex 1.0 (PMID: 26186194) and BioPlex 2.0 (PMID: 28514442). Only scores from within the same cell line in BioPlex 3.0 (PMID: 33961…	-	BIOGRID	Q9BTE0	-	NP_001292009|NP_001292008|NP_001292010|NP_001292007|NP_001292012|NP_001292013|NP_001292014|NP_001292006|NP_001292016|NP_001292015|NP_056469|NP_001292011	O14757	B4DT73	NP_001231775|NP_001107593|NP_001317357|NP_001317356|NP_001107594|NP_001265	-	-	-	-	-	-	Homo sapiens	Homo sapiens
3053525	54821	1111	120176	107536	-	-	ERCC6L	CHEK1	PICH|RAD26L	CHK1	Affinity Capture-MS	physical	Huttlin EL (2021)	PUBMED:33961781	9606	9606	High Throughput	0.995804	-	BioPlex 3.0 HEK 293T cells CompPASS score = 0.995803646, threshold = 0.75. Quantitative scores are calculated by CompPASS-Plus (Huttlin et al. Cell 2015, PMID: 26186194). The 0.75 threshold represents the top 2% of scores in HEK293T.|This data may be re-scored from BioPlex 1.0 (PMID: 26186194) and BioPlex 2.0 (PMID: 28514442). Only scores from within the same cell line in BioPlex 3.0 (PMID: 33961…	-	BIOGRID	Q2NKX8	-	NP_001009954|NP_060139	O14757	B4DT73	NP_001231775|NP_001107593|NP_001317357|NP_001317356|NP_001107594|NP_001265	-	-	-	-	-	-	Homo sapiens	Homo sapiens
3057735	388633	1111	132783	107536	-	-	LDLRAD1	CHEK1	-	CHK1	Affinity Capture-MS	physical	Huttlin EL (2021)	PUBMED:33961781	9606	9606	High Throughput	0.783829	-	BioPlex 3.0 HEK 293T cells CompPASS score = 0.78382884, threshold = 0.75. Quantitative scores are calculated by CompPASS-Plus (Huttlin et al. Cell 2015, PMID: 26186194). The 0.75 threshold represents the top 2% of scores in HEK293T.|This data may be re-scored from BioPlex 1.0 (PMID: 26186194) and BioPlex 2.0 (PMID: 28514442). Only scores from within the same cell line in BioPlex 3.0 (PMID: 339617…	-	BIOGRID	Q5T700	-	NP_001263324|NP_001010978|NP_001263322|NP_001263323|NP_001263321	O14757	B4DT73	NP_001231775|NP_001107593|NP_001317357|NP_001317356|NP_001107594|NP_001265	-	-	-	-	-	-	Homo sapiens	Homo sapiens
3062468	10043	1111	115354	107536	CTA-286B10.4	-	TOM1	CHEK1	-	CHK1	Affinity Capture-MS	physical	Huttlin EL (2021)	PUBMED:33961781	9606	9606	High Throughput	0.827905	-	BioPlex 3.0 HEK 293T cells CompPASS score = 0.827904654, threshold = 0.75. Quantitative scores are calculated by CompPASS-Plus (Huttlin et al. Cell 2015, PMID: 26186194). The 0.75 threshold represents the top 2% of scores in HEK293T.|This data may be re-scored from BioPlex 1.0 (PMID: 26186194) and BioPlex 2.0 (PMID: 28514442). Only scores from within the same cell line in BioPlex 3.0 (PMID: 33961…	-	BIOGRID	O60784	B3KUF5	NP_001129202|NP_001129201|NP_001129204|NP_005479	O14757	B4DT73	NP_001231775|NP_001107593|NP_001317357|NP_001317356|NP_001107594|NP_001265	-	-	-	-	-	-	Homo sapiens	Homo sapiens
3068844	7533	1111	113365	107536	LL22NC03-44A4.1	-	YWHAH	CHEK1	YWHA1	CHK1	Affinity Capture-MS	physical	Huttlin EL (2021)	PUBMED:33961781	9606	9606	High Throughput	0.802378	-	BioPlex 3.0 HEK 293T cells CompPASS score = 0.802378093, threshold = 0.75. Quantitative scores are calculated by CompPASS-Plus (Huttlin et al. Cell 2015, PMID: 26186194). The 0.75 threshold represents the top 2% of scores in HEK293T.|This data may be re-scored from BioPlex 1.0 (PMID: 26186194) and BioPlex 2.0 (PMID: 28514442). Only scores from within the same cell line in BioPlex 3.0 (PMID: 33961…	-	BIOGRID	Q04917	A0A024R1K7|Q9H4N8	NP_003396	O14757	B4DT73	NP_001231775|NP_001107593|NP_001317357|NP_001317356|NP_001107594|NP_001265	-	-	-	-	-	-	Homo sapiens	Homo sapiens
3074042	29127	1111	118892	107536	-	-	RACGAP1	CHEK1	CYK4|HsCYK-4|ID-GAP|MgcRacGAP	CHK1	Affinity Capture-MS	physical	Huttlin EL (2021)	PUBMED:33961781	9606	9606	High Throughput	0.800192	-	BioPlex 3.0 HEK 293T cells CompPASS score = 0.800192092, threshold = 0.75. Quantitative scores are calculated by CompPASS-Plus (Huttlin et al. Cell 2015, PMID: 26186194). The 0.75 threshold represents the top 2% of scores in HEK293T.|This data may be re-scored from BioPlex 1.0 (PMID: 26186194) and BioPlex 2.0 (PMID: 28514442). Only scores from within the same cell line in BioPlex 3.0 (PMID: 33961…	-	BIOGRID	Q9H0H5	A0A024R136|B2RE34	NP_001306929|NP_001119576|NP_001119575|NP_037409|NP_001306935|NP_001306934|NP_001306928|NP_001306936|NP_001306931|NP_001306930|NP_001306933|NP_001306932	O14757	B4DT73	NP_001231775|NP_001107593|NP_001317357|NP_001317356|NP_001107594|NP_001265	-	-	-	-	-	-	Homo sapiens	Homo sapiens
3074195	402117	1111	135334	107536	-	-	VWC2L	CHEK1	-	CHK1	Affinity Capture-MS	physical	Huttlin EL (2021)	PUBMED:33961781	9606	9606	High Throughput	0.827881	-	BioPlex 3.0 HEK 293T cells CompPASS score = 0.827880739, threshold = 0.75. Quantitative scores are calculated by CompPASS-Plus (Huttlin et al. Cell 2015, PMID: 26186194). The 0.75 threshold represents the top 2% of scores in HEK293T.|This data may be re-scored from BioPlex 1.0 (PMID: 26186194) and BioPlex 2.0 (PMID: 28514442). Only scores from within the same cell line in BioPlex 3.0 (PMID: 33961…	-	BIOGRID	B2RUY7	-	NP_001073969	O14757	B4DT73	NP_001231775|NP_001107593|NP_001317357|NP_001317356|NP_001107594|NP_001265	-	-	-	-	-	-	Homo sapiens	Homo sapiens
3078750	8399	1111	113987	107536	-	-	PLA2G10	CHEK1	GXPLA2|GXSPLA2|SPLA2	CHK1	Affinity Capture-MS	physical	Huttlin EL (2021)	PUBMED:33961781	9606	9606	High Throughput	0.856205	-	BioPlex 3.0 HEK 293T cells CompPASS score = 0.856204788, threshold = 0.75. Quantitative scores are calculated by CompPASS-Plus (Huttlin et al. Cell 2015, PMID: 26186194). The 0.75 threshold represents the top 2% of scores in HEK293T.|This data may be re-scored from BioPlex 1.0 (PMID: 26186194) and BioPlex 2.0 (PMID: 28514442). Only scores from within the same cell line in BioPlex 3.0 (PMID: 33961…	-	BIOGRID	O15496	-	NP_003552	O14757	B4DT73	NP_001231775|NP_001107593|NP_001317357|NP_001317356|NP_001107594|NP_001265	-	-	-	-	-	-	Homo sapiens	Homo sapiens
3085515	84285	1111	124012	107536	-	-	EIF1AD	CHEK1	haponin	CHK1	Affinity Capture-MS	physical	Huttlin EL (2021)	PUBMED:33961781	9606	9606	High Throughput	0.814728	-	BioPlex 3.0 HEK 293T cells CompPASS score = 0.814727641, threshold = 0.75. Quantitative scores are calculated by CompPASS-Plus (Huttlin et al. Cell 2015, PMID: 26186194). The 0.75 threshold represents the top 2% of scores in HEK293T.|This data may be re-scored from BioPlex 1.0 (PMID: 26186194) and BioPlex 2.0 (PMID: 28514442). Only scores from within the same cell line in BioPlex 3.0 (PMID: 33961…	-	BIOGRID	Q8N9N8	A0A024R5B9	NP_115701|NP_001229414|NP_001229415|NP_001229412|NP_001229413|NP_001229410|NP_001229411	O14757	B4DT73	NP_001231775|NP_001107593|NP_001317357|NP_001317356|NP_001107594|NP_001265	-	-	-	-	-	-	Homo sapiens	Homo sapiens
3086279	6645	1111	112528	107536	-	-	SNTB2	CHEK1	D16S2531E|EST25263|SNT2B2|SNT3|SNTL	CHK1	Affinity Capture-MS	physical	Huttlin EL (2021)	PUBMED:33961781	9606	9606	High Throughput	0.998779	-	BioPlex 3.0 HEK 293T cells CompPASS score = 0.99877867, threshold = 0.75. Quantitative scores are calculated by CompPASS-Plus (Huttlin et al. Cell 2015, PMID: 26186194). The 0.75 threshold represents the top 2% of scores in HEK293T.|This data may be re-scored from BioPlex 1.0 (PMID: 26186194) and BioPlex 2.0 (PMID: 28514442). Only scores from within the same cell line in BioPlex 3.0 (PMID: 339617…	-	BIOGRID	Q13425	A0A024R732	NP_006741	O14757	B4DT73	NP_001231775|NP_001107593|NP_001317357|NP_001317356|NP_001107594|NP_001265	-	-	-	-	-	-	Homo sapiens	Homo sapiens
3092972	8398	1111	113986	107536	CTA-228A9.2	-	PLA2G6	CHEK1	CaI-PLA2|GVI|INAD1|IPLA2-VIA|NBIA2|NBIA2A|NBIA2B|PARK14|PLA2|PNPLA9|iPLA2|iPLA2beta	CHK1	Affinity Capture-MS	physical	Huttlin EL (2021)	PUBMED:33961781	9606	9606	High Throughput	0.789141	-	BioPlex 3.0 HEK 293T cells CompPASS score = 0.789141043, threshold = 0.75. Quantitative scores are calculated by CompPASS-Plus (Huttlin et al. Cell 2015, PMID: 26186194). The 0.75 threshold represents the top 2% of scores in HEK293T.|This data may be re-scored from BioPlex 1.0 (PMID: 26186194) and BioPlex 2.0 (PMID: 28514442). Only scores from within the same cell line in BioPlex 3.0 (PMID: 33961…	-	BIOGRID	O60733	A8K460	NP_001336793|NP_001336794|NP_001336795|NP_001186491|NP_003551|NP_001004426	O14757	B4DT73	NP_001231775|NP_001107593|NP_001317357|NP_001317356|NP_001107594|NP_001265	-	-	-	-	-	-	Homo sapiens	Homo sapiens
3100880	9338	1111	114745	107536	-	-	TCEAL1	CHEK1	SIIR|WEX9|p21|pp21	CHK1	Affinity Capture-MS	physical	Huttlin EL (2021)	PUBMED:33961781	9606	9606	High Throughput	0.975047	-	BioPlex 3.0 HEK 293T cells CompPASS score = 0.97504745, threshold = 0.75. Quantitative scores are calculated by CompPASS-Plus (Huttlin et al. Cell 2015, PMID: 26186194). The 0.75 threshold represents the top 2% of scores in HEK293T.|BioPlex HCT HCT116 cells CompPASS score = 0.998415885, threshold = 0.75. Quantitative scores are calculated by CompPASS-Plus (Huttlin et al. Cell 2015, PMID: 26186194…	-	BIOGRID	Q15170	-	NP_004771|NP_001006640|NP_001006641	O14757	B4DT73	NP_001231775|NP_001107593|NP_001317357|NP_001317356|NP_001107594|NP_001265	-	-	-	-	-	-	Homo sapiens	Homo sapiens
3106264	79370	1111	122658	107536	-	-	BCL2L14	CHEK1	BCLG	CHK1	Affinity Capture-MS	physical	Huttlin EL (2021)	PUBMED:33961781	9606	9606	High Throughput	0.933652	-	BioPlex 3.0 HEK 293T cells CompPASS score = 0.933651525, threshold = 0.75. Quantitative scores are calculated by CompPASS-Plus (Huttlin et al. Cell 2015, PMID: 26186194). The 0.75 threshold represents the top 2% of scores in HEK293T.|This data may be re-scored from BioPlex 1.0 (PMID: 26186194) and BioPlex 2.0 (PMID: 28514442). Only scores from within the same cell line in BioPlex 3.0 (PMID: 33961…	-	BIOGRID	Q9BZR8	A0A024RAR1	NP_620048|NP_620049|NP_110393	O14757	B4DT73	NP_001231775|NP_001107593|NP_001317357|NP_001317356|NP_001107594|NP_001265	-	-	-	-	-	-	Homo sapiens	Homo sapiens
3110087	51255	1111	119411	107536	HSPC238	-	RNF181	CHEK1	-	CHK1	Affinity Capture-MS	physical	Huttlin EL (2021)	PUBMED:33961781	9606	9606	High Throughput	0.988817	-	BioPlex 3.0 HEK 293T cells CompPASS score = 0.988817067, threshold = 0.75. Quantitative scores are calculated by CompPASS-Plus (Huttlin et al. Cell 2015, PMID: 26186194). The 0.75 threshold represents the top 2% of scores in HEK293T.|This data may be re-scored from BioPlex 1.0 (PMID: 26186194) and BioPlex 2.0 (PMID: 28514442). Only scores from within the same cell line in BioPlex 3.0 (PMID: 33961…	-	BIOGRID	Q9P0P0	-	NP_057578	O14757	B4DT73	NP_001231775|NP_001107593|NP_001317357|NP_001317356|NP_001107594|NP_001265	-	-	-	-	-	-	Homo sapiens	Homo sapiens
3111997	55584	1111	120731	107536	-	-	CHRNA9	CHEK1	HSA243342|NACHRA9	CHK1	Affinity Capture-MS	physical	Huttlin EL (2021)	PUBMED:33961781	9606	9606	High Throughput	0.999952	-	BioPlex 3.0 HEK 293T cells CompPASS score = 0.9999524, threshold = 0.75. Quantitative scores are calculated by CompPASS-Plus (Huttlin et al. Cell 2015, PMID: 26186194). The 0.75 threshold represents the top 2% of scores in HEK293T.|This data may be re-scored from BioPlex 1.0 (PMID: 26186194) and BioPlex 2.0 (PMID: 28514442). Only scores from within the same cell line in BioPlex 3.0 (PMID: 3396178…	-	BIOGRID	Q9UGM1	-	NP_060051	O14757	B4DT73	NP_001231775|NP_001107593|NP_001317357|NP_001317356|NP_001107594|NP_001265	-	-	-	-	-	-	Homo sapiens	Homo sapiens
3117606	1510	1111	107890	107536	-	-	CTSE	CHEK1	CATE	CHK1	Affinity Capture-MS	physical	Huttlin EL (2021)	PUBMED:33961781	9606	9606	High Throughput	0.823376	-	BioPlex 3.0 HEK 293T cells CompPASS score = 0.823376323, threshold = 0.75. Quantitative scores are calculated by CompPASS-Plus (Huttlin et al. Cell 2015, PMID: 26186194). The 0.75 threshold represents the top 2% of scores in HEK293T.|This data may be re-scored from BioPlex 1.0 (PMID: 26186194) and BioPlex 2.0 (PMID: 28514442). Only scores from within the same cell line in BioPlex 3.0 (PMID: 33961…	-	BIOGRID	P14091	-	NP_683865|NP_001901	O14757	B4DT73	NP_001231775|NP_001107593|NP_001317357|NP_001317356|NP_001107594|NP_001265	-	-	-	-	-	-	Homo sapiens	Homo sapiens
3125637	3598	1111	109812	107536	-	-	IL13RA2	CHEK1	CD213A2|CT19|IL-13R|IL13BP	CHK1	Affinity Capture-MS	physical	Huttlin EL (2021)	PUBMED:33961781	9606	9606	High Throughput	0.995008	-	BioPlex 3.0 HEK 293T cells CompPASS score = 0.995007718, threshold = 0.75. Quantitative scores are calculated by CompPASS-Plus (Huttlin et al. Cell 2015, PMID: 26186194). The 0.75 threshold represents the top 2% of scores in HEK293T.|This data may be re-scored from BioPlex 1.0 (PMID: 26186194) and BioPlex 2.0 (PMID: 28514442). Only scores from within the same cell line in BioPlex 3.0 (PMID: 33961…	-	BIOGRID	Q14627	-	NP_000631	O14757	B4DT73	NP_001231775|NP_001107593|NP_001317357|NP_001317356|NP_001107594|NP_001265	-	-	-	-	-	-	Homo sapiens	Homo sapiens
3125693	7475	1111	113312	107536	-	-	WNT6	CHEK1	-	CHK1	Affinity Capture-MS	physical	Huttlin EL (2021)	PUBMED:33961781	9606	9606	High Throughput	0.883665	-	BioPlex 3.0 HEK 293T cells CompPASS score = 0.883664511, threshold = 0.75. Quantitative scores are calculated by CompPASS-Plus (Huttlin et al. Cell 2015, PMID: 26186194). The 0.75 threshold represents the top 2% of scores in HEK293T.|This data may be re-scored from BioPlex 1.0 (PMID: 26186194) and BioPlex 2.0 (PMID: 28514442). Only scores from within the same cell line in BioPlex 3.0 (PMID: 33961…	-	BIOGRID	Q9Y6F9	Q8N2E5	NP_006513	O14757	B4DT73	NP_001231775|NP_001107593|NP_001317357|NP_001317356|NP_001107594|NP_001265	-	-	-	-	-	-	Homo sapiens	Homo sapiens
3125808	80821	1111	123318	107536	-	-	DDHD1	CHEK1	PA-PLA1|PAPLA1|SPG28	CHK1	Affinity Capture-MS	physical	Huttlin EL (2021)	PUBMED:33961781	9606	9606	High Throughput	0.997017	-	BioPlex 3.0 HEK 293T cells CompPASS score = 0.997016848, threshold = 0.75. Quantitative scores are calculated by CompPASS-Plus (Huttlin et al. Cell 2015, PMID: 26186194). The 0.75 threshold represents the top 2% of scores in HEK293T.|This data may be re-scored from BioPlex 1.0 (PMID: 26186194) and BioPlex 2.0 (PMID: 28514442). Only scores from within the same cell line in BioPlex 3.0 (PMID: 33961…	-	BIOGRID	Q8NEL9	-	NP_001153620|NP_085140|NP_001153619	O14757	B4DT73	NP_001231775|NP_001107593|NP_001317357|NP_001317356|NP_001107594|NP_001265	-	-	-	-	-	-	Homo sapiens	Homo sapiens
3129060	92154	1111	124914	107536	-	-	MTSS1L	CHEK1	ABBA-1	CHK1	Affinity Capture-MS	physical	Huttlin EL (2021)	PUBMED:33961781	9606	9606	High Throughput	0.895335	-	BioPlex 3.0 HEK 293T cells CompPASS score = 0.895334606, threshold = 0.75. Quantitative scores are calculated by CompPASS-Plus (Huttlin et al. Cell 2015, PMID: 26186194). The 0.75 threshold represents the top 2% of scores in HEK293T.|This data may be re-scored from BioPlex 1.0 (PMID: 26186194) and BioPlex 2.0 (PMID: 28514442). Only scores from within the same cell line in BioPlex 3.0 (PMID: 33961…	-	BIOGRID	Q765P7	-	NP_612392	O14757	B4DT73	NP_001231775|NP_001107593|NP_001317357|NP_001317356|NP_001107594|NP_001265	-	-	-	-	-	-	Homo sapiens	Homo sapiens
3130829	5911	1111	111846	107536	RP11-128N14.2	-	RAP2A	CHEK1	K-REV|KREV|RAP2|RbBP-30	CHK1	Affinity Capture-MS	physical	Huttlin EL (2021)	PUBMED:33961781	9606	9606	High Throughput	0.951919	-	BioPlex 3.0 HEK 293T cells CompPASS score = 0.95191931, threshold = 0.75. Quantitative scores are calculated by CompPASS-Plus (Huttlin et al. Cell 2015, PMID: 26186194). The 0.75 threshold represents the top 2% of scores in HEK293T.|This data may be re-scored from BioPlex 1.0 (PMID: 26186194) and BioPlex 2.0 (PMID: 28514442). Only scores from within the same cell line in BioPlex 3.0 (PMID: 339617…	-	BIOGRID	P10114	-	NP_066361	O14757	B4DT73	NP_001231775|NP_001107593|NP_001317357|NP_001317356|NP_001107594|NP_001265	-	-	-	-	-	-	Homo sapiens	Homo sapiens
3142348	10516	1111	115771	107536	UNQ184/PRO210	-	FBLN5	CHEK1	ADCL2|ARCL1A|ARMD3|DANCE|EVEC|FIBL-5|UP50	CHK1	Affinity Capture-MS	physical	Huttlin EL (2021)	PUBMED:33961781	9606	9606	High Throughput	0.843895	-	BioPlex 3.0 HEK 293T cells CompPASS score = 0.843894964, threshold = 0.75. Quantitative scores are calculated by CompPASS-Plus (Huttlin et al. Cell 2015, PMID: 26186194). The 0.75 threshold represents the top 2% of scores in HEK293T.|This data may be re-scored from BioPlex 1.0 (PMID: 26186194) and BioPlex 2.0 (PMID: 28514442). Only scores from within the same cell line in BioPlex 3.0 (PMID: 33961…	-	BIOGRID	Q9UBX5	A0A024R6G3	NP_006320	O14757	B4DT73	NP_001231775|NP_001107593|NP_001317357|NP_001317356|NP_001107594|NP_001265	-	-	-	-	-	-	Homo sapiens	Homo sapiens
3143643	84553	1111	124136	107536	-	-	FAXC	CHEK1	C6orf168|dJ273F20	CHK1	Affinity Capture-MS	physical	Huttlin EL (2021)	PUBMED:33961781	9606	9606	High Throughput	0.951751	-	BioPlex 3.0 HEK 293T cells CompPASS score = 0.951751329, threshold = 0.75. Quantitative scores are calculated by CompPASS-Plus (Huttlin et al. Cell 2015, PMID: 26186194). The 0.75 threshold represents the top 2% of scores in HEK293T.|This data may be re-scored from BioPlex 1.0 (PMID: 26186194) and BioPlex 2.0 (PMID: 28514442). Only scores from within the same cell line in BioPlex 3.0 (PMID: 33961…	-	BIOGRID	Q5TGI0	-	NP_115900	O14757	B4DT73	NP_001231775|NP_001107593|NP_001317357|NP_001317356|NP_001107594|NP_001265	-	-	-	-	-	-	Homo sapiens	Homo sapiens
3144328	3127	1111	109372	107536	hCG_1998957	-	HLA-DRB5	CHEK1	HLA-DRB	CHK1	Affinity Capture-MS	physical	Huttlin EL (2021)	PUBMED:33961781	9606	9606	High Throughput	0.835455	-	BioPlex 3.0 HEK 293T cells CompPASS score = 0.835455161, threshold = 0.75. Quantitative scores are calculated by CompPASS-Plus (Huttlin et al. Cell 2015, PMID: 26186194). The 0.75 threshold represents the top 2% of scores in HEK293T.|This data may be re-scored from BioPlex 1.0 (PMID: 26186194) and BioPlex 2.0 (PMID: 28514442). Only scores from within the same cell line in BioPlex 3.0 (PMID: 33961…	-	BIOGRID	Q30154	-	NP_002116	O14757	B4DT73	NP_001231775|NP_001107593|NP_001317357|NP_001317356|NP_001107594|NP_001265	-	-	-	-	-	-	Homo sapiens	Homo sapiens
3181041	10456	1111	115719	107536	RP11-137P24.1	-	HAX1	CHEK1	HCLSBP1|HS1BP1|SCN3	CHK1	Affinity Capture-MS	physical	Huttlin EL (2021)	PUBMED:33961781	9606	9606	High Throughput	0.999999	-	BioPlex HCT HCT116 cells CompPASS score = 0.999999491, threshold = 0.75. Quantitative scores are calculated by CompPASS-Plus (Huttlin et al. Cell 2015, PMID: 26186194). The 0.75 threshold represents the top 2% of scores in HCT116.|Only scores from within the same cell line in BioPlex HCT (PMID: 33961781) should be compared directly. For comparison of HEK293T and HCT116 interaction networks with r…	-	BIOGRID	O00165	-	NP_001018238|NP_006109	O14757	B4DT73	NP_001231775|NP_001107593|NP_001317357|NP_001317356|NP_001107594|NP_001265	-	-	-	-	-	-	Homo sapiens	Homo sapiens
3188420	11140	1111	116312	107536	-	-	CDC37	CHEK1	P50CDC37	CHK1	Affinity Capture-MS	physical	Huttlin EL (2021)	PUBMED:33961781	9606	9606	High Throughput	0.956083	-	BioPlex HCT HCT116 cells CompPASS score = 0.956083357, threshold = 0.75. Quantitative scores are calculated by CompPASS-Plus (Huttlin et al. Cell 2015, PMID: 26186194). The 0.75 threshold represents the top 2% of scores in HCT116.|Only scores from within the same cell line in BioPlex HCT (PMID: 33961781) should be compared directly. For comparison of HEK293T and HCT116 interaction networks with r…	-	BIOGRID	Q16543	A0A024R7B7	NP_008996	O14757	B4DT73	NP_001231775|NP_001107593|NP_001317357|NP_001317356|NP_001107594|NP_001265	-	-	-	-	-	-	Homo sapiens	Homo sapiens
3217794	1111	672	107536	107140	-	-	CHEK1	BRCA1	CHK1	BRCAI|BRCC1|BROVCA1|FANCS|IRIS|PNCA4|PPP1R53|PSCP|RNF53	Biochemical Activity	physical	Kim HJ (2017)	PUBMED:28430840	9606	9606	Low Throughput	-	Phosphorylation	-	-	BIOGRID	O14757	B4DT73	NP_001231775|NP_001107593|NP_001317357|NP_001317356|NP_001107594|NP_001265	P38398	E9PFZ0|A0A024R1V0	NP_009229|NP_009228|NP_009230|NP_009231|NP_009225	-	-	-	-	-	-	Homo sapiens	Homo sapiens
3217795	1111	995	107536	107430	-	-	CHEK1	CDC25C	CHK1	CDC25|PPP1R60	Biochemical Activity	physical	Kim HJ (2017)	PUBMED:28430840	9606	9606	Low Throughput	-	Phosphorylation	-	-	BIOGRID	O14757	B4DT73	NP_001231775|NP_001107593|NP_001317357|NP_001317356|NP_001107594|NP_001265	P30307	-	NP_001274511|NP_073720|NP_001274512|NP_001305027|NP_001781	-	-	-	-	-	-	Homo sapiens	Homo sapiens
3217796	1111	5469	107536	111465	-	-	CHEK1	MED1	CHK1	CRSP1|CRSP200|DRIP205|DRIP230|PBP|PPARBP|PPARGBP|RB18A|TRAP220|TRIP2	Biochemical Activity	physical	Kim HJ (2017)	PUBMED:28430840	9606	9606	Low Throughput	-	Phosphorylation	-	-	BIOGRID	O14757	B4DT73	NP_001231775|NP_001107593|NP_001317357|NP_001317356|NP_001107594|NP_001265	Q15648	-	NP_004765	-	-	-	-	-	-	Homo sapiens	Homo sapiens
3304177	1111	4659	107536	110742	-	-	CHEK1	PPP1R12A	CHK1	M130|MBS|MYPT1	Affinity Capture-MS	physical	Hu X (2017)	PUBMED:29262732	9606	9606	High Throughput	-	-	-	-	BIOGRID	O14757	B4DT73	NP_001231775|NP_001107593|NP_001317357|NP_001317356|NP_001107594|NP_001265	O14974	B2RAH5	NP_001137357|NP_001231921|NP_001137358|NP_002471|NP_001231919	-	-	-	-	-	-	Homo sapiens	Homo sapiens
3304178	1111	91754	107536	124876	-	-	CHEK1	NEK9	CHK1	NERCC|NERCC1|Nek8	Affinity Capture-MS	physical	Hu X (2017)	PUBMED:29262732	9606	9606	High Throughput	-	-	-	-	BIOGRID	O14757	B4DT73	NP_001231775|NP_001107593|NP_001317357|NP_001317356|NP_001107594|NP_001265	Q8TD19	Q6PKF2	NP_001316167|NP_001316166|NP_149107	-	-	-	-	-	-	Homo sapiens	Homo sapiens
3304179	1111	4659	107536	110742	-	-	CHEK1	PPP1R12A	CHK1	M130|MBS|MYPT1	Affinity Capture-Western	physical	Hu X (2017)	PUBMED:29262732	9606	9606	Low Throughput	-	-	-	-	BIOGRID	O14757	B4DT73	NP_001231775|NP_001107593|NP_001317357|NP_001317356|NP_001107594|NP_001265	O14974	B2RAH5	NP_001137357|NP_001231921|NP_001137358|NP_002471|NP_001231919	-	-	-	-	-	-	Homo sapiens	Homo sapiens
3304180	1111	4659	107536	110742	-	-	CHEK1	PPP1R12A	CHK1	M130|MBS|MYPT1	Reconstituted Complex	physical	Hu X (2017)	PUBMED:29262732	9606	9606	Low Throughput	-	-	-	-	BIOGRID	O14757	B4DT73	NP_001231775|NP_001107593|NP_001317357|NP_001317356|NP_001107594|NP_001265	O14974	B2RAH5	NP_001137357|NP_001231921|NP_001137358|NP_002471|NP_001231919	-	-	-	-	-	-	Homo sapiens	Homo sapiens
3304181	1111	4659	107536	110742	-	-	CHEK1	PPP1R12A	CHK1	M130|MBS|MYPT1	Biochemical Activity	physical	Hu X (2017)	PUBMED:29262732	9606	9606	Low Throughput	-	Phosphorylation	-	-	BIOGRID	O14757	B4DT73	NP_001231775|NP_001107593|NP_001317357|NP_001317356|NP_001107594|NP_001265	O14974	B2RAH5	NP_001137357|NP_001231921|NP_001137358|NP_002471|NP_001231919	-	-	-	-	-	-	Homo sapiens	Homo sapiens
3305804	899	1111	107339	107536	-	-	CCNF	CHEK1	FBX1|FBXO1	CHK1	Affinity Capture-MS	physical	Rayner SL (2021)	PUBMED:33729478	9606	9606	High Throughput	100	-	Affinity Capture-MS was carried out to identify high-confidence protein interactions with an abundance ratio that was >1.5 fold over controls (Fold Abundance ratio over vector control reported)	-	BIOGRID	P41002	Q59HD0	NP_001752|NP_001310467	O14757	B4DT73	NP_001231775|NP_001107593|NP_001317357|NP_001317356|NP_001107594|NP_001265	-	-	-	-	-	-	Homo sapiens	Homo sapiens
3308586	1111	572	107536	107048	-	-	CHEK1	BAD	CHK1	BBC2|BCL2L8	Biochemical Activity	physical	Han EK (2005)	PUBMED:15736430	9606	9606	Low Throughput	-	Phosphorylation	-	-	BIOGRID	O14757	B4DT73	NP_001231775|NP_001107593|NP_001317357|NP_001317356|NP_001107594|NP_001265	Q92934	A0A024R562	NP_004313|NP_116784	-	-	-	-	-	-	Homo sapiens	Homo sapiens
3308587	1111	12015	107536	198296	-	-	CHEK1	Bad	CHK1	AI325008|Bbc2	Affinity Capture-Western	physical	Han EK (2005)	PUBMED:15736430	9606	10090	Low Throughput	-	-	-	-	BIOGRID	O14757	B4DT73	NP_001231775|NP_001107593|NP_001317357|NP_001317356|NP_001107594|NP_001265	Q61337	Q3U9H3	NP_001272382|NP_031548	-	-	-	-	-	-	Homo sapiens	Mus musculus
3311539	8454	1111	114032	107536	-	-	CUL1	CHEK1	-	CHK1	Affinity Capture-MS	physical	Zeng J (2021)	PUBMED:34237211	9606	9606	Low Throughput	-	-	-	-	BIOGRID	Q13616	B3KTW0	NP_001357589|NP_003583|NP_001357591|NP_001357590|NP_001357593|NP_001357592	O14757	B4DT73	NP_001231775|NP_001107593|NP_001317357|NP_001317356|NP_001107594|NP_001265	-	-	-	-	-	-	Homo sapiens	Homo sapiens
3311560	6502	1111	112393	107536	-	-	SKP2	CHEK1	FBL1|FBXL1|FLB1|p45	CHK1	Affinity Capture-MS	physical	Zeng J (2021)	PUBMED:34237211	9606	9606	Low Throughput	-	-	-	-	BIOGRID	Q13309	A0A024R069	NP_116026|NP_001230049|NP_005974	O14757	B4DT73	NP_001231775|NP_001107593|NP_001317357|NP_001317356|NP_001107594|NP_001265	-	-	-	-	-	-	Homo sapiens	Homo sapiens
3311943	54487	1111	119986	107536	LP4941	-	DGCR8	CHEK1	C22orf12|DGCRK6|Gy1|pasha	CHK1	Affinity Capture-MS	physical	Hang Q (2021)	PUBMED:34188037	9606	9606	Low Throughput	-	-	-	-	BIOGRID	Q8WYQ5	-	NP_001177255|NP_073557	O14757	B4DT73	NP_001231775|NP_001107593|NP_001317357|NP_001317356|NP_001107594|NP_001265	-	-	-	-	-	-	Homo sapiens	Homo sapiens
3322214	545	1111	107027	107536	-	-	ATR	CHEK1	FCTCS|FRP1|MEC1|SCKL|SCKL1	CHK1	Biochemical Activity	physical	Hassan BH (2013)	PUBMED:23696651	9606	9606	Low Throughput	-	Phosphorylation	-	-	BIOGRID	Q13535	-	NP_001175	O14757	B4DT73	NP_001231775|NP_001107593|NP_001317357|NP_001317356|NP_001107594|NP_001265	-	-	-	-	-	-	Homo sapiens	Homo sapiens
3337482	57695	1111	121720	107536	-	-	USP37	CHEK1	-	CHK1	Reconstituted Complex	physical	Stromberg BR (2021)	PUBMED:34509474	9606	9606	Low Throughput	-	-	-	-	BIOGRID	Q86T82	A0A024R416	NP_065986	O14757	B4DT73	NP_001231775|NP_001107593|NP_001317357|NP_001317356|NP_001107594|NP_001265	-	-	-	-	-	-	Homo sapiens	Homo sapiens
3337483	999	1111	107434	107536	-	-	CDH1	CHEK1	Arc-1|CD324|CDHE|ECAD|LCAM|UVO	CHK1	Reconstituted Complex	physical	Stromberg BR (2021)	PUBMED:34509474	9606	9606	Low Throughput	-	-	-	-	BIOGRID	P12830	-	NP_001304113|NP_001304115|NP_004351|NP_001304114	O14757	B4DT73	NP_001231775|NP_001107593|NP_001317357|NP_001317356|NP_001107594|NP_001265	-	-	-	-	-	-	Homo sapiens	Homo sapiens
3337486	57695	1111	121720	107536	-	-	USP37	CHEK1	-	CHK1	Affinity Capture-Western	physical	Stromberg BR (2021)	PUBMED:34509474	9606	9606	Low Throughput	-	-	-	-	BIOGRID	Q86T82	A0A024R416	NP_065986	O14757	B4DT73	NP_001231775|NP_001107593|NP_001317357|NP_001317356|NP_001107594|NP_001265	-	-	-	-	-	-	Homo sapiens	Homo sapiens
3337487	1111	57695	107536	121720	-	-	CHEK1	USP37	CHK1	-	Affinity Capture-Western	physical	Stromberg BR (2021)	PUBMED:34509474	9606	9606	Low Throughput	-	-	-	-	BIOGRID	O14757	B4DT73	NP_001231775|NP_001107593|NP_001317357|NP_001317356|NP_001107594|NP_001265	Q86T82	A0A024R416	NP_065986	-	-	-	-	-	-	Homo sapiens	Homo sapiens
3337512	1111	63967	107536	122015	-	-	CHEK1	CLSPN	CHK1	-	Affinity Capture-Western	physical	Liu S (2012)	PUBMED:22732499	9606	9606	Low Throughput	-	-	-	-	BIOGRID	O14757	B4DT73	NP_001231775|NP_001107593|NP_001317357|NP_001317356|NP_001107594|NP_001265	Q9HAW4	-	NP_071394|NP_001177410|NP_001317419	-	-	-	-	-	-	Homo sapiens	Homo sapiens
3339143	63967	1111	122015	107536	-	-	CLSPN	CHEK1	-	CHK1	Affinity Capture-Western	physical	Rainey MD (2013)	PUBMED:23598722	9606	9606	Low Throughput	-	-	-	-	BIOGRID	Q9HAW4	-	NP_071394|NP_001177410|NP_001317419	O14757	B4DT73	NP_001231775|NP_001107593|NP_001317357|NP_001317356|NP_001107594|NP_001265	-	-	-	-	-	-	Homo sapiens	Homo sapiens
3339687	1111	1460	107536	107843	-	DADB-127H9.2	CHEK1	CSNK2B	CHK1	CK2B|CK2N|CSK2B|G5A	Biochemical Activity	physical	Kristensen LP (2004)	PUBMED:15225637	9606	9606	Low Throughput	-	Phosphorylation	-	-	BIOGRID	O14757	B4DT73	NP_001231775|NP_001107593|NP_001317357|NP_001317356|NP_001107594|NP_001265	P67870	N0E4C7	NP_001269314|NP_001311	-	-	-	-	-	-	Homo sapiens	Homo sapiens
3339688	1111	1460	107536	107843	-	DADB-127H9.2	CHEK1	CSNK2B	CHK1	CK2B|CK2N|CSK2B|G5A	Reconstituted Complex	physical	Kristensen LP (2004)	PUBMED:15225637	9606	9606	Low Throughput	-	-	-	-	BIOGRID	O14757	B4DT73	NP_001231775|NP_001107593|NP_001317357|NP_001317356|NP_001107594|NP_001265	P67870	N0E4C7	NP_001269314|NP_001311	-	-	-	-	-	-	Homo sapiens	Homo sapiens
3339689	1111	995	107536	107430	-	-	CHEK1	CDC25C	CHK1	CDC25|PPP1R60	Biochemical Activity	physical	Kristensen LP (2004)	PUBMED:15225637	9606	9606	Low Throughput	-	Phosphorylation	-	-	BIOGRID	O14757	B4DT73	NP_001231775|NP_001107593|NP_001317357|NP_001317356|NP_001107594|NP_001265	P30307	-	NP_001274511|NP_073720|NP_001274512|NP_001305027|NP_001781	-	-	-	-	-	-	Homo sapiens	Homo sapiens
3341578	1956	1111	108276	107536	-	-	EGFR	CHEK1	ERBB|ERBB1|HER1|NISBD2|PIG61|mENA	CHK1	Negative Genetic	genetic	Vichas A (2021)	PUBMED:34373451	9606	9606	High Throughput	-	-	CRISPR GI screen|Cell Line: PC9-Cas9-EGFRT790M/L858R|Experimental Setup: Negative selection in the presence of 40 nM erlotinib|GIST: A-phenotypic negative genetic interaction|Library: Brunello Library|Significance Threshold:|CS|>0.5 and p<0.05	-	BIOGRID	P00533	-	NP_001333829|NP_001333828|NP_958440|NP_005219|NP_001333827|NP_001333826|NP_958441|NP_001333870|NP_958439	O14757	B4DT73	NP_001231775|NP_001107593|NP_001317357|NP_001317356|NP_001107594|NP_001265	HP:0001507	Growth abnormality	phenotype	PATO:0000169	viability	-	Homo sapiens	Homo sapiens
3342944	3845	1111	110043	107536	-	-	KRAS	CHEK1	C-K-RAS|CFC2|K-RAS2A|K-RAS2B|K-RAS4A|K-RAS4B|KI-RAS|KRAS1|KRAS2|NS|NS3|RASK2	CHK1	Negative Genetic	genetic	Vichas A (2021)	PUBMED:34373451	9606	9606	High Throughput	-	-	CRISPR GI screen|Cell Line: PC9-Cas9-KRASG12V|Experimental Setup: Negative selection in the presence of 40 nM erlotinib|GIST: A-phenotypic negative genetic interaction|Library: Brunello Library|Significance Threshold:|CS|>0.5 and p<0.05	-	BIOGRID	P01116	A0A024RAV5|I1SRC5|L7RSL8	NP_001356716|NP_203524|NP_001356715|NP_004976	O14757	B4DT73	NP_001231775|NP_001107593|NP_001317357|NP_001317356|NP_001107594|NP_001265	HP:0001507	Growth abnormality	phenotype	PATO:0000169	viability	-	Homo sapiens	Homo sapiens
3344877	6016	1111	111948	107536	RP11-101O6.4	-	RIT1	CHEK1	NS8|RIBB|RIT|ROC1	CHK1	Negative Genetic	genetic	Vichas A (2021)	PUBMED:34373451	9606	9606	High Throughput	-	-	CRISPR GI screen|Cell Line: PC9-Cas9-RIT1M90I|Experimental Setup: Negative selection in the presence of 40 nM erlotinib|GIST: A-phenotypic negative genetic interaction|Library: Brunello Library|Significance Threshold:|CS|>0.5 and p<0.05	-	BIOGRID	Q92963	-	NP_001243750|NP_008843|NP_001243749	O14757	B4DT73	NP_001231775|NP_001107593|NP_001317357|NP_001317356|NP_001107594|NP_001265	HP:0001507	Growth abnormality	phenotype	PATO:0000169	viability	-	Homo sapiens	Homo sapiens
3350363	832	1111	107282	107536	RP4-657E11.7	-	CAPZB	CHEK1	CAPB|CAPPB|CAPZ	CHK1	Affinity Capture-MS	physical	Cho NH (2022)	PUBMED:35271311	9606	9606	High Throughput	-	-	Bait generated from library of CRISPR-edited human embryonic kidney (HEK) 293T cell lines harboring fluorescent tags on individual proteins	-	BIOGRID	P47756	Q7L4N0|B4DWA6|B1AK88|B1AK85	NP_001193470|NP_001193469|NP_001300861|NP_004921|NP_001269091	O14757	B4DT73	NP_001231775|NP_001107593|NP_001317357|NP_001317356|NP_001107594|NP_001265	-	-	-	-	-	-	Homo sapiens	Homo sapiens
3351362	1111	11342	107536	116470	-	-	CHEK1	RNF13	CHK1	RZF	Affinity Capture-MS	physical	Cho NH (2022)	PUBMED:35271311	9606	9606	High Throughput	-	-	Bait generated from library of CRISPR-edited human embryonic kidney (HEK) 293T cell lines harboring fluorescent tags on individual proteins	-	BIOGRID	O14757	B4DT73	NP_001231775|NP_001107593|NP_001317357|NP_001317356|NP_001107594|NP_001265	O43567	-	NP_899239|NP_009213|NP_899237|NP_001365219|NP_001365218|NP_001365217|NP_001365216|NP_001365215|NP_001365214|NP_001365220	-	-	-	-	-	-	Homo sapiens	Homo sapiens
3351363	1111	142	107536	106652	-	RP11-125A15.2	CHEK1	PARP1	CHK1	ADPRT|ADPRT 1|ADPRT1|ARTD1|PARP|PARP-1|PPOL|pADPRT-1	Affinity Capture-MS	physical	Cho NH (2022)	PUBMED:35271311	9606	9606	High Throughput	-	-	Bait generated from library of CRISPR-edited human embryonic kidney (HEK) 293T cell lines harboring fluorescent tags on individual proteins	-	BIOGRID	O14757	B4DT73	NP_001231775|NP_001107593|NP_001317357|NP_001317356|NP_001107594|NP_001265	P09874	A0A024R3T8	NP_001609	-	-	-	-	-	-	Homo sapiens	Homo sapiens
3351364	1111	8971	107536	114461	-	-	CHEK1	H1FX	CHK1	H1.10|H1X	Affinity Capture-MS	physical	Cho NH (2022)	PUBMED:35271311	9606	9606	High Throughput	-	-	Bait generated from library of CRISPR-edited human embryonic kidney (HEK) 293T cell lines harboring fluorescent tags on individual proteins	-	BIOGRID	O14757	B4DT73	NP_001231775|NP_001107593|NP_001317357|NP_001317356|NP_001107594|NP_001265	Q92522	-	NP_006017	-	-	-	-	-	-	Homo sapiens	Homo sapiens
3351365	1111	3017	107536	109270	-	-	CHEK1	HIST1H2BD	CHK1	H2B.1B|H2B/b|H2BFB|HIRIP2|dJ221C16.6	Affinity Capture-MS	physical	Cho NH (2022)	PUBMED:35271311	9606	9606	High Throughput	-	-	Bait generated from library of CRISPR-edited human embryonic kidney (HEK) 293T cell lines harboring fluorescent tags on individual proteins	-	BIOGRID	O14757	B4DT73	NP_001231775|NP_001107593|NP_001317357|NP_001317356|NP_001107594|NP_001265	P62807|P58876	A0A024QZZ7	NP_619790|NP_066407	-	-	-	-	-	-	Homo sapiens	Homo sapiens
3351366	1111	6233	107536	112147	-	-	CHEK1	RPS27A	CHK1	CEP80|HEL112|S27A|UBA80|UBC|UBCEP1|UBCEP80	Affinity Capture-MS	physical	Cho NH (2022)	PUBMED:35271311	9606	9606	High Throughput	-	-	Bait generated from library of CRISPR-edited human embryonic kidney (HEK) 293T cell lines harboring fluorescent tags on individual proteins	-	BIOGRID	O14757	B4DT73	NP_001231775|NP_001107593|NP_001317357|NP_001317356|NP_001107594|NP_001265	P62979	B2RDW1	NP_001170884|NP_002945|NP_001129064	-	-	-	-	-	-	Homo sapiens	Homo sapiens
3351367	1111	11140	107536	116312	-	-	CHEK1	CDC37	CHK1	P50CDC37	Affinity Capture-MS	physical	Cho NH (2022)	PUBMED:35271311	9606	9606	High Throughput	-	-	Bait generated from library of CRISPR-edited human embryonic kidney (HEK) 293T cell lines harboring fluorescent tags on individual proteins	-	BIOGRID	O14757	B4DT73	NP_001231775|NP_001107593|NP_001317357|NP_001317356|NP_001107594|NP_001265	Q16543	A0A024R7B7	NP_008996	-	-	-	-	-	-	Homo sapiens	Homo sapiens
3351368	1111	8337	107536	113933	-	-	CHEK1	HIST2H2AA3	CHK1	H2A|H2A.2|H2A/O|H2A/q|H2AFO|H2a-615|HIST2H2AA	Affinity Capture-MS	physical	Cho NH (2022)	PUBMED:35271311	9606	9606	High Throughput	-	-	Bait generated from library of CRISPR-edited human embryonic kidney (HEK) 293T cell lines harboring fluorescent tags on individual proteins	-	BIOGRID	O14757	B4DT73	NP_001231775|NP_001107593|NP_001317357|NP_001317356|NP_001107594|NP_001265	Q6FI13	-	NP_003507	-	-	-	-	-	-	Homo sapiens	Homo sapiens
3375466	7529	1111	113361	107536	RP1-148E22.1	-	YWHAB	CHEK1	GW128|HEL-S-1|HS1|KCIP-1|YWHAA	CHK1	Affinity Capture-MS	physical	Cho NH (2022)	PUBMED:35271311	9606	9606	High Throughput	-	-	Bait generated from library of CRISPR-edited human embryonic kidney (HEK) 293T cell lines harboring fluorescent tags on individual proteins	-	BIOGRID	P31946	V9HWD6	NP_647539|NP_003395	O14757	B4DT73	NP_001231775|NP_001107593|NP_001317357|NP_001317356|NP_001107594|NP_001265	-	-	-	-	-	-	Homo sapiens	Homo sapiens
